# Supplementary material for: Ileum tissue single-cell mRNA sequencing elucidates the cellular architecture of pathophysiological changes associated with weaning in piglets
Source: BMC Biol. 2022 May 30;20:123. doi: 10.1186/s12915-022-01321-3 (PMC9153155; doi:10.1186/s12915-022-01321-3)
Supplement: Supplementary file 1 — Additional file 1: Table S1. Differential gene expression of different cell types in first clustering. [file 12915_2022_1321_MOESM1_ESM.xlsx]

## Sheet: Sheet1
Additional file 1: Table S1. Differential gene expression of different cell types in first clustering
Target_Cluster	GeneID	GeneName	Target_Cluster_mean	Other_Cluster_mean	log2FC	Pvlaue	Qvalue	Description	GO	KEGG	KO_ENTRY	EC
TAC1	ENSSSCG00000009938	UNG	1.81078	1.13487	0.67408	0	0	uracil DNA glycosylase [Source:NCBI gene;Acc:100519979]	GO:0003684(damaged DNA binding);GO:0004844(uracil DNA N-glycosylase activity);GO:0005634(nucleus);GO:0005739(mitochondrion);GO:0006281(DNA repair);GO:0006284(base-excision repair);GO:0006974(cellular response to DNA damage stimulus);GO:0016446(somatic hypermutation of immunoglobulin genes);GO:0016447(somatic recombination of immunoglobulin gene segments);GO:0016787(hydrolase activity);GO:0016799(…	03410(Base excision repair);05340(Primary immunodeficiency)	K03648	EC:3.2.2.27
TAC1	ENSSSCG00000035564	MCM6	4.81613	3.05371	0.657311	0	0	minichromosome maintenance complex component 6 [Source:NCBI gene;Acc:110257107]	GO:0000166(nucleotide binding);GO:0003677(DNA binding);GO:0003678(DNA helicase activity);GO:0003697(single-stranded DNA binding);GO:0004003(ATP-dependent DNA helicase activity);GO:0004386(helicase activity);GO:0005524(ATP binding);GO:0005634(nucleus);GO:0005654(nucleoplasm);GO:0006260(DNA replication);GO:0006268(DNA unwinding involved in DNA replication);GO:0006270(DNA replication initiation);GO:…	03030(DNA replication);04110(Cell cycle)	K02542	EC:3.6.4.12
TAC1	ENSSSCG00000008676	SLBP	7.16206	4.63189	0.628774	0	0	stem-loop binding protein [Source:NCBI gene;Acc:100513605]	GO:0003723(RNA binding);GO:0003729(mRNA binding);GO:0005634(nucleus);GO:0005730(nucleolus);GO:0005737(cytoplasm);GO:0005829(cytosol);GO:0006398(mRNA 3'-end processing by stem-loop binding and cleavage);GO:0033260(nuclear DNA replication);GO:0042802(identical protein binding);GO:0044770(cell cycle phase transition);GO:0051028(mRNA transport);GO:0071204(histone pre-mRNA 3'end processing complex);GO…	NA	K18710	NA
TAC1	ENSSSCG00000020931	MSH6	3.35068	2.20877	0.60121	0	0	mutS homolog 6 [Source:NCBI gene;Acc:100624450]	GO:0000166(nucleotide binding);GO:0000287(magnesium ion binding);GO:0000400(four-way junction DNA binding);GO:0000710(meiotic mismatch repair);GO:0000790(nuclear chromatin);GO:0003677(DNA binding);GO:0003682(chromatin binding);GO:0003684(damaged DNA binding);GO:0003690(double-stranded DNA binding);GO:0005524(ATP binding);GO:0005634(nucleus);GO:0005654(nucleoplasm);GO:0005794(Golgi apparatus);GO:0…	01524(Platinum drug resistance);03430(Mismatch repair);05200(Pathways in cancer);05210(Colorectal cancer)	K08737	NA
TAC1	ENSSSCG00000006273	MCM4	2.9946	1.98431	0.593726	0	0	minichromosome maintenance complex component 4 [Source:NCBI gene;Acc:100156398]	GO:0000166(nucleotide binding);GO:0003677(DNA binding);GO:0003678(DNA helicase activity);GO:0003697(single-stranded DNA binding);GO:0004003(ATP-dependent DNA helicase activity);GO:0004386(helicase activity);GO:0005524(ATP binding);GO:0005634(nucleus);GO:0005654(nucleoplasm);GO:0006260(DNA replication);GO:0006268(DNA unwinding involved in DNA replication);GO:0006270(DNA replication initiation);GO:…	03030(DNA replication);04110(Cell cycle)	K02212	EC:3.6.4.12
TAC1	ENSSSCG00000025488	MCM3	2.34618	1.55717	0.591389	0	0	minichromosome maintenance complex component 3 [Source:NCBI gene;Acc:100154824]	GO:0000166(nucleotide binding);GO:0003677(DNA binding);GO:0004386(helicase activity);GO:0005524(ATP binding);GO:0005634(nucleus);GO:0005654(nucleoplasm);GO:0005737(cytoplasm);GO:0005813(centrosome);GO:0006260(DNA replication);GO:0006270(DNA replication initiation);GO:0016787(hydrolase activity);GO:0042555(MCM complex);GO:0048471(perinuclear region of cytoplasm)	03030(DNA replication);04110(Cell cycle)	K02541	EC:3.6.4.12
TAC1	ENSSSCG00000032180	MCM7	5.55366	3.70662	0.583335	0	0	minichromosome maintenance complex component 7 [Source:NCBI gene;Acc:110259871]	GO:0000166(nucleotide binding);GO:0003677(DNA binding);GO:0003678(DNA helicase activity);GO:0003697(single-stranded DNA binding);GO:0004003(ATP-dependent DNA helicase activity);GO:0004386(helicase activity);GO:0005524(ATP binding);GO:0005634(nucleus);GO:0005654(nucleoplasm);GO:0005829(cytosol);GO:0006260(DNA replication);GO:0006268(DNA unwinding involved in DNA replication);GO:0006270(DNA replica…	03030(DNA replication);04110(Cell cycle)	K02210	EC:3.6.4.12
TAC1	ENSSSCG00000016170	BARD1	1.75322	1.17777	0.573953	0	0	BRCA1 associated RING domain 1 [Source:NCBI gene;Acc:100511662]	GO:0003723(RNA binding);GO:0004842(ubiquitin-protein transferase activity);GO:0005515(protein binding);GO:0005634(nucleus);GO:0005737(cytoplasm);GO:0016567(protein ubiquitination);GO:0016607(nuclear speck);GO:0031436(BRCA1-BARD1 complex);GO:0036464(cytoplasmic ribonucleoprotein granule);GO:0042325(regulation of phosphorylation);GO:0042803(protein homodimerization activity);GO:0043065(positive reg…	03440(Homologous recombination)	K10683	NA
TAC1	ENSSSCG00000030642	PCNA	9.28427	6.32404	0.553942	0	0	proliferating cell nuclear antigen [Source:NCBI gene;Acc:692192]	GO:0003677(DNA binding);GO:0005634(nucleus);GO:0006260(DNA replication);GO:0006272(leading strand elongation);GO:0006275(regulation of DNA replication);GO:0006298(mismatch repair);GO:0019985(translesion synthesis);GO:0030337(DNA polymerase processivity factor activity);GO:0043626(PCNA complex)	03030(DNA replication);03410(Base excision repair);03420(Nucleotide excision repair);03430(Mismatch repair);04110(Cell cycle);04530(Tight junction);05161(Hepatitis B)	K04802	NA
TAC1	ENSSSCG00000040678	TYMS	4.00437	2.77317	0.53004	0	0	thymidylate synthetase [Source:NCBI gene;Acc:100627209]	GO:0000900(translation repressor activity, mRNA regulatory element binding);GO:0004799(thymidylate synthase activity);GO:0005634(nucleus);GO:0005737(cytoplasm);GO:0005739(mitochondrion);GO:0005743(mitochondrial inner membrane);GO:0005759(mitochondrial matrix);GO:0006231(dTMP biosynthetic process);GO:0017148(negative regulation of translation);GO:0032259(methylation);GO:0035999(tetrahydrofolate in…	00240(Pyrimidine metabolism);00670(One carbon pool by folate);01523(Antifolate resistance)	K00560	EC:2.1.1.45
TAC1	ENSSSCG00000002651	CDT1	2.02147	1.40254	0.527359	0	0	chromatin licensing and DNA replication factor 1 [Source:NCBI gene;Acc:100525749]	GO:0000076(DNA replication checkpoint);GO:0000278(mitotic cell cycle);GO:0000281(mitotic cytokinesis);GO:0000776(kinetochore);GO:0003677(DNA binding);GO:0003682(chromatin binding);GO:0004435(phosphatidylinositol phospholipase C activity);GO:0005634(nucleus);GO:0006260(DNA replication);GO:0006629(lipid metabolic process);GO:0007059(chromosome segregation);GO:0007165(signal transduction);GO:0016604…	NA	K10727	NA
TAC1	ENSSSCG00000015961	CDCA7	2.23779	1.56849	0.512695	0	0	cell division cycle associated 7 [Source:NCBI gene;Acc:100154583]	GO:0005634(nucleus);GO:0005654(nucleoplasm);GO:0005829(cytosol);GO:0006355(regulation of transcription, DNA-templated);GO:0042127(regulation of cell population proliferation)	NA	NA	NA
TAC1	ENSSSCG00000013517	UHRF1	3.62005	2.54272	0.509637	0	0	ubiquitin like with PHD and ring finger domains 1 [Source:NCBI gene;Acc:100511003]	GO:0000122(negative regulation of transcription by RNA polymerase II);GO:0000790(nuclear chromatin);GO:0000792(heterochromatin);GO:0005515(protein binding);GO:0005634(nucleus);GO:0005657(replication fork);GO:0005720(nuclear heterochromatin);GO:0010216(maintenance of DNA methylation);GO:0010390(histone monoubiquitination);GO:0016363(nuclear matrix);GO:0016567(protein ubiquitination);GO:0031493(nuc…	NA	K10638	EC:2.3.2.27
TAC1	ENSSSCG00000023886	RPA3	4.60599	3.24056	0.50727	0	0	replication protein A3 [Source:NCBI gene;Acc:100624116]	GO:0000724(double-strand break repair via homologous recombination);GO:0003677(DNA binding);GO:0003684(damaged DNA binding);GO:0003697(single-stranded DNA binding);GO:0005634(nucleus);GO:0005662(DNA replication factor A complex);GO:0006260(DNA replication);GO:0006281(DNA repair);GO:0006284(base-excision repair);GO:0006289(nucleotide-excision repair);GO:0006298(mismatch repair);GO:0006310(DNA reco…	03030(DNA replication);03420(Nucleotide excision repair);03430(Mismatch repair);03440(Homologous recombination);03460(Fanconi anemia pathway)	K10740	NA
TAC1	ENSSSCG00000004695	WDR76	2.83147	1.99855	0.502599	0	0	WD repeat domain 76 [Source:NCBI gene;Acc:100519285]	GO:0000792(heterochromatin);GO:0003677(DNA binding);GO:0005515(protein binding);GO:0005634(nucleus);GO:0006974(cellular response to DNA damage stimulus);GO:0019899(enzyme binding);GO:0090734(site of DNA damage);GO:2000001(regulation of DNA damage checkpoint)	NA	NA	NA
TAC1	ENSSSCG00000021966	TOPBP1	3.05669	2.22942	0.455304	0	0	DNA topoisomerase II binding protein 1 [Source:NCBI gene;Acc:100626645]	GO:0000794(condensed nuclear chromosome);GO:0001673(male germ cell nucleus);GO:0005634(nucleus);GO:0005694(chromosome);GO:0006974(cellular response to DNA damage stimulus);GO:0010212(response to ionizing radiation);GO:0015629(actin cytoskeleton);GO:0016604(nuclear body);GO:0016605(PML body);GO:0033314(mitotic DNA replication checkpoint);GO:0042802(identical protein binding)	03440(Homologous recombination)	K10728	NA
TAC1	ENSSSCG00000009414	ZC3H13	4.03442	2.94378	0.454691	5.04728e-261	9.53481e-257	zinc finger CCCH-type containing 13 [Source:NCBI gene;Acc:100521395]	GO:0005654(nucleoplasm);GO:0016607(nuclear speck);GO:0036396(RNA N6-methyladenosine methyltransferase complex);GO:0046872(metal ion binding);GO:0080009(mRNA methylation);GO:2000036(regulation of stem cell population maintenance)	NA	K22909	NA
TAC1	ENSSSCG00000011624	MCM2	1.6028	1.17008	0.453989	0	0	minichromosome maintenance complex component 2 [Source:NCBI gene;Acc:100519111]	GO:0000166(nucleotide binding);GO:0000785(chromatin);GO:0003677(DNA binding);GO:0003688(DNA replication origin binding);GO:0004386(helicase activity);GO:0005524(ATP binding);GO:0005634(nucleus);GO:0005654(nucleoplasm);GO:0005664(nuclear origin of replication recognition complex);GO:0005737(cytoplasm);GO:0006260(DNA replication);GO:0006268(DNA unwinding involved in DNA replication);GO:0006270(DNA …	03030(DNA replication);04110(Cell cycle)	K02540	EC:3.6.4.12
TAC1	ENSSSCG00000040183	CDK6	1.98354	1.45494	0.447117	5.07589e-273	9.58886e-269	cyclin dependent kinase 6 [Source:HGNC Symbol;Acc:HGNC:1777]	GO:0000122(negative regulation of transcription by RNA polymerase II);GO:0000166(nucleotide binding);GO:0000307(cyclin-dependent protein kinase holoenzyme complex);GO:0001726(ruffle);GO:0001954(positive regulation of cell-matrix adhesion);GO:0002244(hematopoietic progenitor cell differentiation);GO:0003323(type B pancreatic cell development);GO:0004672(protein kinase activity);GO:0004674(protein …	NA	NA	NA
TAC1	ENSSSCG00000005983	ATAD2	2.93567	2.15437	0.446422	1.91684e-288	3.6211e-284	ATPase family, AAA domain containing 2 [Source:NCBI gene;Acc:100155780]	GO:0003682(chromatin binding);GO:0005515(protein binding);GO:0005524(ATP binding);GO:0005634(nucleus);GO:0005654(nucleoplasm);GO:0006325(chromatin organization);GO:0006355(regulation of transcription, DNA-templated);GO:0016887(ATPase activity);GO:0031936(negative regulation of chromatin silencing);GO:0042393(histone binding);GO:0045893(positive regulation of transcription, DNA-templated);GO:00459…	NA	K22531	EC:3.6.1.-
ProgC1	ENSSSCG00000017473	TOP2A	26.717	10.7564	1.31256	0	0	DNA topoisomerase II alpha [Source:NCBI gene;Acc:396917]	GO:0000166(nucleotide binding);GO:0000228(nuclear chromosome);GO:0000287(magnesium ion binding);GO:0000712(resolution of meiotic recombination intermediates);GO:0000793(condensed chromosome);GO:0000819(sister chromatid segregation);GO:0002244(hematopoietic progenitor cell differentiation);GO:0003677(DNA binding);GO:0003682(chromatin binding);GO:0003916(DNA topoisomerase activity);GO:0003918(DNA t…	01524(Platinum drug resistance)	K03164	EC:5.6.2.2
ProgC1	ENSSSCG00000015581	CENPF	16.8165	7.00318	1.2638	0	0	centromere protein F [Source:NCBI gene;Acc:100521032]	GO:0000278(mitotic cell cycle);GO:0000775(chromosome, centromeric region);GO:0000776(kinetochore);GO:0000922(spindle pole);GO:0000940(condensed chromosome outer kinetochore);GO:0001822(kidney development);GO:0005634(nucleus);GO:0005635(nuclear envelope);GO:0005654(nucleoplasm);GO:0005737(cytoplasm);GO:0005813(centrosome);GO:0005819(spindle);GO:0005930(axoneme);GO:0007059(chromosome segregation);G…	NA	K11499	NA
ProgC1	ENSSSCG00000007423	UBE2C	12.0083	5.0541	1.2485	0	0	ubiquitin conjugating enzyme E2 C [Source:NCBI gene;Acc:100153133]	GO:0000151(ubiquitin ligase complex);GO:0000166(nucleotide binding);GO:0004842(ubiquitin-protein transferase activity);GO:0005524(ATP binding);GO:0005634(nucleus);GO:0005680(anaphase-promoting complex);GO:0005829(cytosol);GO:0005886(plasma membrane);GO:0006511(ubiquitin-dependent protein catabolic process);GO:0010458(exit from mitosis);GO:0010994(free ubiquitin chain polymerization);GO:0016567(pr…	04120(Ubiquitin mediated proteolysis)	K06688	EC:2.3.2.23
ProgC1	ENSSSCG00000005056	DLGAP5	6.58159	3.1865	1.04646	0	0	DLG associated protein 5 [Source:NCBI gene;Acc:100511173]	GO:0004721(phosphoprotein phosphatase activity);GO:0005634(nucleus);GO:0005739(mitochondrion);GO:0005815(microtubule organizing center);GO:0005829(cytosol);GO:0006470(protein dephosphorylation);GO:0023052(signaling);GO:0031616(spindle pole centrosome)	NA	K16804	NA
ProgC1	ENSSSCG00000010896	ASPM	4.43579	2.18373	1.02239	0	0	abnormal spindle microtubule assembly [Source:NCBI gene;Acc:100520688]	GO:0000922(spindle pole);GO:0001764(neuron migration);GO:0002052(positive regulation of neuroblast proliferation);GO:0005515(protein binding);GO:0005516(calmodulin binding);GO:0005634(nucleus);GO:0005737(cytoplasm);GO:0005874(microtubule);GO:0007051(spindle organization);GO:0007283(spermatogenesis);GO:0007420(brain development);GO:0008584(male gonad development);GO:0021873(forebrain neuroblast di…	NA	K16743	NA
ProgC1	ENSSSCG00000003949	CDC20	5.25	2.63595	0.993995	0	0	cell division cycle 20 [Source:NCBI gene;Acc:397379]	GO:0000922(spindle pole);GO:0005515(protein binding);GO:0005634(nucleus);GO:0005654(nucleoplasm);GO:0005680(anaphase-promoting complex);GO:0005737(cytoplasm);GO:0005815(microtubule organizing center);GO:0005829(cytosol);GO:0005856(cytoskeleton);GO:0007049(cell cycle);GO:0007064(mitotic sister chromatid cohesion);GO:0008022(protein C-terminus binding);GO:0010997(anaphase-promoting complex binding)…	04110(Cell cycle);04114(Oocyte meiosis);04120(Ubiquitin mediated proteolysis);05166(Human T-cell leukemia virus 1 infection);05203(Viral carcinogenesis)	K03363	NA
ProgC1	ENSSSCG00000007235	TPX2	8.41886	4.29034	0.972533	0	0	TPX2, microtubule nucleation factor [Source:NCBI gene;Acc:100525546]	GO:0000922(spindle pole);GO:0005654(nucleoplasm);GO:0005815(microtubule organizing center);GO:0005819(spindle);GO:0005874(microtubule);GO:0015630(microtubule cytoskeleton);GO:0019901(protein kinase binding);GO:0032147(activation of protein kinase activity);GO:0043203(axon hillock);GO:0045171(intercellular bridge);GO:0060236(regulation of mitotic spindle organization);GO:0061676(importin-alpha fam…	NA	K16812	NA
ProgC1	ENSSSCG00000000667	AICDA	15.8988	8.2504	0.946381	0	0	activation induced cytidine deaminase [Source:NCBI gene;Acc:100526050]	GO:0000178(exosome (RNase complex));GO:0000932(P-body);GO:0003723(RNA binding);GO:0003824(catalytic activity);GO:0004126(cytidine deaminase activity);GO:0005634(nucleus);GO:0005737(cytoplasm);GO:0008270(zinc ion binding);GO:0009972(cytidine deamination);GO:0010529(negative regulation of transposition);GO:0016445(somatic diversification of immunoglobulins);GO:0016446(somatic hypermutation of immun…	04672(Intestinal immune network for IgA production);05340(Primary immunodeficiency)	K10989	EC:3.5.4.38
ProgC1	ENSSSCG00000009673	ENSSSCG00000009673	11.9338	6.34468	0.911438	0	0	nuclear GTPase, germinal center associated [Source:NCBI gene;Acc:100157947]	GO:0003924(GTPase activity)	NA	NA	NA
ProgC1	ENSSSCG00000035544	NUSAP1	8.21698	4.3768	0.908731	0	0	nucleolar and spindle associated protein 1 [Source:NCBI gene;Acc:106509022]	GO:0000070(mitotic sister chromatid segregation);GO:0000226(microtubule cytoskeleton organization);GO:0000281(mitotic cytokinesis);GO:0005730(nucleolus);GO:0005819(spindle);GO:0005874(microtubule);GO:0005876(spindle microtubule);GO:0007076(mitotic chromosome condensation);GO:0008017(microtubule binding);GO:0040001(establishment of mitotic spindle localization);GO:0045840(positive regulation of mi…	NA	NA	NA
ProgC1	ENSSSCG00000029326	CCNB1	3.82211	2.04664	0.90111	0	0	cyclin B1 [Source:NCBI gene;Acc:397662]	GO:0000079(regulation of cyclin-dependent protein serine/threonine kinase activity);GO:0000278(mitotic cell cycle);GO:0000307(cyclin-dependent protein kinase holoenzyme complex);GO:0000922(spindle pole);GO:0000942(condensed nuclear chromosome outer kinetochore);GO:0001701(in utero embryonic development);GO:0004672(protein kinase activity);GO:0005113(patched binding);GO:0005634(nucleus);GO:0005737…	04068(FoxO signaling pathway);04110(Cell cycle);04114(Oocyte meiosis);04115(p53 signaling pathway);04218(Cellular senescence);04914(Progesterone-mediated oocyte maturation);05170(Human immunodeficiency virus 1 infection)	K05868	NA
ProgC1	ENSSSCG00000023296	CENPE	6.5495	3.57005	0.875439	0	0	centromere protein E [Source:NCBI gene;Acc:100626792]	GO:0000166(nucleotide binding);GO:0000278(mitotic cell cycle);GO:0000775(chromosome, centromeric region);GO:0000776(kinetochore);GO:0000779(condensed chromosome, centromeric region);GO:0003774(motor activity);GO:0003777(microtubule motor activity);GO:0005524(ATP binding);GO:0005634(nucleus);GO:0005654(nucleoplasm);GO:0005694(chromosome);GO:0005828(kinetochore microtubule);GO:0005829(cytosol);GO:0…	NA	K11498	NA
ProgC1	ENSSSCG00000016092	SGO2	3.51459	1.93168	0.8635	0	0	shugoshin 2 [Source:NCBI gene;Acc:100522763]	GO:0000775(chromosome, centromeric region);GO:0005634(nucleus);GO:0005654(nucleoplasm);GO:0016604(nuclear body);GO:0030892(mitotic cohesin complex);GO:0045132(meiotic chromosome segregation);GO:0051754(meiotic sister chromatid cohesion, centromeric)	NA	K11581	NA
ProgC1	ENSSSCG00000010471	KIF11	5.39795	2.97722	0.858448	0	0	kinesin family member 11 [Source:NCBI gene;Acc:100526080]	GO:0000166(nucleotide binding);GO:0000922(spindle pole);GO:0003774(motor activity);GO:0003777(microtubule motor activity);GO:0005524(ATP binding);GO:0005634(nucleus);GO:0005819(spindle);GO:0005829(cytosol);GO:0005871(kinesin complex);GO:0005874(microtubule);GO:0005876(spindle microtubule);GO:0007018(microtubule-based movement);GO:0007051(spindle organization);GO:0007100(mitotic centrosome separat…	NA	K10398	NA
ProgC1	ENSSSCG00000021161	CKS2	9.04655	4.99771	0.856101	0	0	CDC28 protein kinase regulatory subunit 2 [Source:NCBI gene;Acc:100520933]	GO:0000079(regulation of cyclin-dependent protein serine/threonine kinase activity);GO:0000307(cyclin-dependent protein kinase holoenzyme complex);GO:0007049(cell cycle);GO:0007346(regulation of mitotic cell cycle);GO:0016538(cyclin-dependent protein serine/threonine kinase regulator activity);GO:0019005(SCF ubiquitin ligase complex);GO:0019901(protein kinase binding);GO:0042393(histone binding);…	05200(Pathways in cancer);05222(Small cell lung cancer)	K02219	NA
ProgC1	ENSSSCG00000029005	KPNA2	4.01808	2.2243	0.853154	0	0	karyopherin subunit alpha 2 [Source:NCBI gene;Acc:397218]	GO:0005515(protein binding);GO:0005634(nucleus);GO:0005654(nucleoplasm);GO:0005737(cytoplasm);GO:0005829(cytosol);GO:0006606(protein import into nucleus);GO:0006607(NLS-bearing protein import into nucleus);GO:0008139(nuclear localization sequence binding);GO:0008565(protein transporter activity);GO:0015031(protein transport);GO:0042826(histone deacetylase binding);GO:0061608(nuclear import signal…	05164(Influenza A)	K15043	NA
ProgC1	ENSSSCG00000026302	ENSSSCG00000026302	5.96748	3.32638	0.84317	0	0	marker of proliferation Ki-67 [Source:NCBI gene;Acc:102164100]	GO:0005515(protein binding)	NA	K17582	NA
ProgC1	ENSSSCG00000009704	HMGB2	50.4204	28.1146	0.842688	0	0	high mobility group box 2 [Source:NCBI gene;Acc:397130]	GO:0000400(four-way junction DNA binding);GO:0000790(nuclear chromatin);GO:0000793(condensed chromosome);GO:0001158(enhancer sequence-specific DNA binding);GO:0001938(positive regulation of endothelial cell proliferation);GO:0002437(inflammatory response to antigenic stimulus);GO:0003677(DNA binding);GO:0003684(damaged DNA binding);GO:0003690(double-stranded DNA binding);GO:0003697(single-strande…	NA	K11295	NA
ProgC1	ENSSSCG00000025281	ENSSSCG00000025281	6.36324	3.55415	0.840257	0	0	ADP ribosylation factor like GTPase 6 interacting protein 1 [Source:NCBI gene;Acc:100625874]	GO:0002038(positive regulation of L-glutamate import across plasma membrane);GO:0005737(cytoplasm);GO:0005783(endoplasmic reticulum);GO:0005784(Sec61 translocon complex);GO:0005829(cytosol);GO:0006613(cotranslational protein targeting to membrane);GO:0016020(membrane);GO:0016021(integral component of membrane)	NA	NA	NA
ProgC2	ENSSSCG00000023296	CENPE	4.88969	3.25986	0.584934	0	0	centromere protein E [Source:NCBI gene;Acc:100626792]	GO:0000166(nucleotide binding);GO:0000278(mitotic cell cycle);GO:0000775(chromosome, centromeric region);GO:0000776(kinetochore);GO:0000779(condensed chromosome, centromeric region);GO:0003774(motor activity);GO:0003777(microtubule motor activity);GO:0005524(ATP binding);GO:0005634(nucleus);GO:0005654(nucleoplasm);GO:0005694(chromosome);GO:0005828(kinetochore microtubule);GO:0005829(cytosol);GO:0…	NA	K11498	NA
ProgC2	ENSSSCG00000038487	TMPO	6.32581	4.25047	0.573628	0	0	thymopoietin [Source:NCBI gene;Acc:100512350]	GO:0000785(chromatin);GO:0003677(DNA binding);GO:0005634(nucleus);GO:0005635(nuclear envelope);GO:0006355(regulation of transcription, DNA-templated);GO:0016020(membrane);GO:0016021(integral component of membrane)	NA	NA	NA
ProgC2	ENSSSCG00000026302	ENSSSCG00000026302	4.5267	3.0431	0.572918	0	0	marker of proliferation Ki-67 [Source:NCBI gene;Acc:102164100]	GO:0005515(protein binding)	NA	K17582	NA
ProgC2	ENSSSCG00000004554	PCLAF	10.7981	7.27858	0.569042	0	0	PCNA clamp associated factor [Source:NCBI gene;Acc:100514810]	GO:0003682(chromatin binding);GO:0005634(nucleus);GO:0006974(cellular response to DNA damage stimulus);GO:0019985(translesion synthesis);GO:0051726(regulation of cell cycle)	NA	NA	NA
ProgC2	ENSSSCG00000009327	HMGB1	51.9922	35.7649	0.539753	0	0	high mobility group box 1 [Source:NCBI gene;Acc:445521]	GO:0000122(negative regulation of transcription by RNA polymerase II);GO:0000400(four-way junction DNA binding);GO:0000405(bubble DNA binding);GO:0000790(nuclear chromatin);GO:0000793(condensed chromosome);GO:0001530(lipopolysaccharide binding);GO:0001786(phosphatidylserine binding);GO:0002218(activation of innate immune response);GO:0002437(inflammatory response to antigenic stimulus);GO:0002643…	03410(Base excision repair);04140(Autophagy - animal);04217(Necroptosis)	K10802	NA
ProgC2	ENSSSCG00000008747	NCAPG	2.59975	1.78993	0.538468	0	0	non-SMC condensin I complex subunit G [Source:NCBI gene;Acc:100513670]	GO:0000779(condensed chromosome, centromeric region);GO:0000793(condensed chromosome);GO:0000796(condensin complex);GO:0005737(cytoplasm);GO:0007076(mitotic chromosome condensation)	NA	K06678	NA
ProgC2	ENSSSCG00000035544	NUSAP1	5.68647	3.92733	0.533984	0	0	nucleolar and spindle associated protein 1 [Source:NCBI gene;Acc:106509022]	GO:0000070(mitotic sister chromatid segregation);GO:0000226(microtubule cytoskeleton organization);GO:0000281(mitotic cytokinesis);GO:0005730(nucleolus);GO:0005819(spindle);GO:0005874(microtubule);GO:0005876(spindle microtubule);GO:0007076(mitotic chromosome condensation);GO:0008017(microtubule binding);GO:0040001(establishment of mitotic spindle localization);GO:0045840(positive regulation of mi…	NA	NA	NA
ProgC2	ENSSSCG00000011731	SMC4	6.6242	4.57666	0.533452	0	0	structural maintenance of chromosomes 4 [Source:NCBI gene;Acc:100152361]	GO:0000796(condensin complex);GO:0003697(single-stranded DNA binding);GO:0005515(protein binding);GO:0005524(ATP binding);GO:0005634(nucleus);GO:0005694(chromosome);GO:0005829(cytosol);GO:0007076(mitotic chromosome condensation);GO:0010032(meiotic chromosome condensation);GO:0016607(nuclear speck);GO:0045132(meiotic chromosome segregation);GO:0046982(protein heterodimerization activity);GO:005127…	NA	K06675	NA
ProgC2	ENSSSCG00000013772	ASF1B	2.08167	1.43857	0.533108	0	0	anti-silencing function 1B histone chaperone [Source:NCBI gene;Acc:100192434]	GO:0000785(chromatin);GO:0000790(nuclear chromatin);GO:0001835(blastocyst hatching);GO:0005634(nucleus);GO:0005654(nucleoplasm);GO:0006333(chromatin assembly or disassembly);GO:0006334(nucleosome assembly);GO:0006335(DNA replication-dependent nucleosome assembly);GO:0006336(DNA replication-independent nucleosome assembly);GO:0032991(protein-containing complex);GO:0042393(histone binding)	NA	K10753	NA
ProgC2	ENSSSCG00000028840	EZH2	2.8604	1.97811	0.532095	0	0	enhancer of zeste 2 polycomb repressive complex 2 subunit [Source:NCBI gene;Acc:100625497]	GO:0000122(negative regulation of transcription by RNA polymerase II);GO:0000781(chromosome, telomeric region);GO:0000790(nuclear chromatin);GO:0000978(RNA polymerase II proximal promoter sequence-specific DNA binding);GO:0000979(RNA polymerase II core promoter sequence-specific DNA binding);GO:0001932(regulation of protein phosphorylation);GO:0003682(chromatin binding);GO:0003714(transcription c…	00310(Lysine degradation);05206(MicroRNAs in cancer)	K11430	EC:2.1.1.43
ProgC2	ENSSSCG00000004077	FBXO5	1.83618	1.27966	0.520953	0	0	F-box protein 5 [Source:NCBI gene;Acc:100514379]	GO:0001556(oocyte maturation);GO:0005515(protein binding);GO:0005634(nucleus);GO:0005654(nucleoplasm);GO:0005737(cytoplasm);GO:0005819(spindle);GO:0006275(regulation of DNA replication);GO:0007057(spindle assembly involved in female meiosis I);GO:0007346(regulation of mitotic cell cycle);GO:0008284(positive regulation of cell population proliferation);GO:0010971(positive regulation of G2/M transi…	04114(Oocyte meiosis)	K10292	NA
ProgC2	ENSSSCG00000014833	UCP2	9.18883	6.43153	0.51472	0	0	uncoupling protein 2 [Source:NCBI gene;Acc:397549]	GO:0001666(response to hypoxia);GO:0005739(mitochondrion);GO:0006839(mitochondrial transport);GO:0016020(membrane);GO:0016021(integral component of membrane);GO:0022857(transmembrane transporter activity);GO:0031966(mitochondrial membrane);GO:0051881(regulation of mitochondrial membrane potential);GO:0055085(transmembrane transport);GO:0120162(positive regulation of cold-induced thermogenesis)	NA	K15103	NA
ProgC2	ENSSSCG00000016738	H2AFV	17.9602	12.5738	0.514375	0	0	histone H2A.V [Source:NCBI gene;Acc:100512448]	GO:0000786(nucleosome);GO:0000790(nuclear chromatin);GO:0003677(DNA binding);GO:0005634(nucleus);GO:0005694(chromosome);GO:0006325(chromatin organization);GO:0046982(protein heterodimerization activity)	04217(Necroptosis);05034(Alcoholism);05322(Systemic lupus erythematosus)	K11251	NA
ProgC2	ENSSSCG00000022398	NUCKS1	12.4583	8.73278	0.512592	0	0	nuclear casein kinase and cyclin dependent kinase substrate 1 [Source:NCBI gene;Acc:100626322]	GO:0000724(double-strand break repair via homologous recombination);GO:0000785(chromatin);GO:0000790(nuclear chromatin);GO:0001228(DNA-binding transcription activator activity, RNA polymerase II-specific);GO:0001678(cellular glucose homeostasis);GO:0003682(chromatin binding);GO:0003690(double-stranded DNA binding);GO:0005634(nucleus);GO:0005730(nucleolus);GO:0005737(cytoplasm);GO:0006275(regulati…	NA	NA	NA
ProgC2	ENSSSCG00000032397	LBR	4.49958	3.16254	0.508707	0	0	lamin B receptor [Source:NCBI gene;Acc:110255643]	GO:0005634(nucleus);GO:0005635(nuclear envelope);GO:0005737(cytoplasm);GO:0005789(endoplasmic reticulum membrane);GO:0006695(cholesterol biosynthetic process);GO:0016020(membrane);GO:0016021(integral component of membrane);GO:0016628(oxidoreductase activity, acting on the CH-CH group of donors, NAD or NADP as acceptor);GO:0030223(neutrophil differentiation);GO:0031965(nuclear membrane);GO:0050613…	NA	K19532	NA
ProgC2	ENSSSCG00000017473	TOP2A	13.1563	9.27376	0.504531	0	0	DNA topoisomerase II alpha [Source:NCBI gene;Acc:396917]	GO:0000166(nucleotide binding);GO:0000228(nuclear chromosome);GO:0000287(magnesium ion binding);GO:0000712(resolution of meiotic recombination intermediates);GO:0000793(condensed chromosome);GO:0000819(sister chromatid segregation);GO:0002244(hematopoietic progenitor cell differentiation);GO:0003677(DNA binding);GO:0003682(chromatin binding);GO:0003916(DNA topoisomerase activity);GO:0003918(DNA t…	01524(Platinum drug resistance)	K03164	EC:5.6.2.2
ProgC2	ENSSSCG00000035209	ENSSSCG00000035209	5.82445	4.11571	0.500981	0	0	acidic nuclear phosphoprotein 32 family member E [Source:NCBI gene;Acc:100153768]	GO:0005515(protein binding)	NA	K18648	NA
ProgC2	ENSSSCG00000014248	LMNB1	3.89579	2.75589	0.499397	0	0	lamin B1 [Source:NCBI gene;Acc:100513342]	GO:0003690(double-stranded DNA binding);GO:0005198(structural molecule activity);GO:0005634(nucleus);GO:0005635(nuclear envelope);GO:0005637(nuclear inner membrane);GO:0005638(lamin filament);GO:0005654(nucleoplasm);GO:0005882(intermediate filament);GO:0016363(nuclear matrix);GO:0031965(nuclear membrane);GO:0043274(phospholipase binding);GO:1990837(sequence-specific double-stranded DNA binding)	04210(Apoptosis)	K07611	NA
ProgC2	ENSSSCG00000001075	ENSSSCG00000001075	9.59819	6.81946	0.493106	0	0	DEK proto-oncogene [Source:NCBI gene;Acc:100156871]	GO:0005634(nucleus);GO:0042393(histone binding);GO:2000779(regulation of double-strand break repair)	NA	K17046	NA
ProgC2	ENSSSCG00000014672	ENSSSCG00000014672	8.06489	5.75822	0.486032	0	0	tripartite motif-containing protein 34 [Source:NCBI gene;Acc:100738479]	GO:0005515(protein binding);GO:0008270(zinc ion binding)	NA	K11999	NA
ProgC2	ENSSSCG00000015581	CENPF	8.24301	5.9122	0.479477	0	0	centromere protein F [Source:NCBI gene;Acc:100521032]	GO:0000278(mitotic cell cycle);GO:0000775(chromosome, centromeric region);GO:0000776(kinetochore);GO:0000922(spindle pole);GO:0000940(condensed chromosome outer kinetochore);GO:0001822(kidney development);GO:0005634(nucleus);GO:0005635(nuclear envelope);GO:0005654(nucleoplasm);GO:0005737(cytoplasm);GO:0005813(centrosome);GO:0005819(spindle);GO:0005930(axoneme);GO:0007059(chromosome segregation);G…	NA	K11499	NA
TAC2	ENSSSCG00000030642	PCNA	11.4036	6.75402	0.755678	0	0	proliferating cell nuclear antigen [Source:NCBI gene;Acc:692192]	GO:0003677(DNA binding);GO:0005634(nucleus);GO:0006260(DNA replication);GO:0006272(leading strand elongation);GO:0006275(regulation of DNA replication);GO:0006298(mismatch repair);GO:0019985(translesion synthesis);GO:0030337(DNA polymerase processivity factor activity);GO:0043626(PCNA complex)	03030(DNA replication);03410(Base excision repair);03420(Nucleotide excision repair);03430(Mismatch repair);04110(Cell cycle);04530(Tight junction);05161(Hepatitis B)	K04802	NA
TAC2	ENSSSCG00000008676	SLBP	7.88557	4.81891	0.710508	0	0	stem-loop binding protein [Source:NCBI gene;Acc:100513605]	GO:0003723(RNA binding);GO:0003729(mRNA binding);GO:0005634(nucleus);GO:0005730(nucleolus);GO:0005737(cytoplasm);GO:0005829(cytosol);GO:0006398(mRNA 3'-end processing by stem-loop binding and cleavage);GO:0033260(nuclear DNA replication);GO:0042802(identical protein binding);GO:0044770(cell cycle phase transition);GO:0051028(mRNA transport);GO:0071204(histone pre-mRNA 3'end processing complex);GO…	NA	K18710	NA
TAC2	ENSSSCG00000035564	MCM6	4.97756	3.12453	0.671801	0	0	minichromosome maintenance complex component 6 [Source:NCBI gene;Acc:110257107]	GO:0000166(nucleotide binding);GO:0003677(DNA binding);GO:0003678(DNA helicase activity);GO:0003697(single-stranded DNA binding);GO:0004003(ATP-dependent DNA helicase activity);GO:0004386(helicase activity);GO:0005524(ATP binding);GO:0005634(nucleus);GO:0005654(nucleoplasm);GO:0006260(DNA replication);GO:0006268(DNA unwinding involved in DNA replication);GO:0006270(DNA replication initiation);GO:…	03030(DNA replication);04110(Cell cycle)	K02542	EC:3.6.4.12
TAC2	ENSSSCG00000032141	DUT	24.9601	15.8507	0.655078	0	0	deoxyuridine triphosphatase [Source:NCBI gene;Acc:100621123]	GO:0004170(dUTP diphosphatase activity);GO:0005654(nucleoplasm);GO:0046080(dUTP metabolic process)	00240(Pyrimidine metabolism);00983(Drug metabolism - other enzymes)	K01520	EC:3.6.1.23
TAC2	ENSSSCG00000023886	RPA3	5.34256	3.43904	0.635525	0	0	replication protein A3 [Source:NCBI gene;Acc:100624116]	GO:0000724(double-strand break repair via homologous recombination);GO:0003677(DNA binding);GO:0003684(damaged DNA binding);GO:0003697(single-stranded DNA binding);GO:0005634(nucleus);GO:0005662(DNA replication factor A complex);GO:0006260(DNA replication);GO:0006281(DNA repair);GO:0006284(base-excision repair);GO:0006289(nucleotide-excision repair);GO:0006298(mismatch repair);GO:0006310(DNA reco…	03030(DNA replication);03420(Nucleotide excision repair);03430(Mismatch repair);03440(Homologous recombination);03460(Fanconi anemia pathway)	K10740	NA
TAC2	ENSSSCG00000032180	MCM7	5.83396	3.80491	0.616615	0	0	minichromosome maintenance complex component 7 [Source:NCBI gene;Acc:110259871]	GO:0000166(nucleotide binding);GO:0003677(DNA binding);GO:0003678(DNA helicase activity);GO:0003697(single-stranded DNA binding);GO:0004003(ATP-dependent DNA helicase activity);GO:0004386(helicase activity);GO:0005524(ATP binding);GO:0005634(nucleus);GO:0005654(nucleoplasm);GO:0005829(cytosol);GO:0006260(DNA replication);GO:0006268(DNA unwinding involved in DNA replication);GO:0006270(DNA replica…	03030(DNA replication);04110(Cell cycle)	K02210	EC:3.6.4.12
TAC2	ENSSSCG00000005983	ATAD2	3.58703	2.35123	0.609373	0	0	ATPase family, AAA domain containing 2 [Source:NCBI gene;Acc:100155780]	GO:0003682(chromatin binding);GO:0005515(protein binding);GO:0005524(ATP binding);GO:0005634(nucleus);GO:0005654(nucleoplasm);GO:0006325(chromatin organization);GO:0006355(regulation of transcription, DNA-templated);GO:0016887(ATPase activity);GO:0031936(negative regulation of chromatin silencing);GO:0042393(histone binding);GO:0045893(positive regulation of transcription, DNA-templated);GO:00459…	NA	K22531	EC:3.6.1.-
TAC2	ENSSSCG00000013517	UHRF1	4.04355	2.67337	0.59696	0	0	ubiquitin like with PHD and ring finger domains 1 [Source:NCBI gene;Acc:100511003]	GO:0000122(negative regulation of transcription by RNA polymerase II);GO:0000790(nuclear chromatin);GO:0000792(heterochromatin);GO:0005515(protein binding);GO:0005634(nucleus);GO:0005657(replication fork);GO:0005720(nuclear heterochromatin);GO:0010216(maintenance of DNA methylation);GO:0010390(histone monoubiquitination);GO:0016363(nuclear matrix);GO:0016567(protein ubiquitination);GO:0031493(nuc…	NA	K10638	EC:2.3.2.27
TAC2	ENSSSCG00000006273	MCM4	3.00828	2.00855	0.582784	0	0	minichromosome maintenance complex component 4 [Source:NCBI gene;Acc:100156398]	GO:0000166(nucleotide binding);GO:0003677(DNA binding);GO:0003678(DNA helicase activity);GO:0003697(single-stranded DNA binding);GO:0004003(ATP-dependent DNA helicase activity);GO:0004386(helicase activity);GO:0005524(ATP binding);GO:0005634(nucleus);GO:0005654(nucleoplasm);GO:0006260(DNA replication);GO:0006268(DNA unwinding involved in DNA replication);GO:0006270(DNA replication initiation);GO:…	03030(DNA replication);04110(Cell cycle)	K02212	EC:3.6.4.12
TAC2	ENSSSCG00000031117	ENSSSCG00000031117	4.78602	3.20424	0.578845	0	0	dihydrofolate reductase [Source:NCBI gene;Acc:100525912]	GO:0004146(dihydrofolate reductase activity);GO:0046654(tetrahydrofolate biosynthetic process);GO:0055114(oxidation-reduction process)	00670(One carbon pool by folate);00790(Folate biosynthesis);01523(Antifolate resistance)	K00287	EC:1.5.1.3
TAC2	ENSSSCG00000020931	MSH6	3.22594	2.19875	0.553036	0	0	mutS homolog 6 [Source:NCBI gene;Acc:100624450]	GO:0000166(nucleotide binding);GO:0000287(magnesium ion binding);GO:0000400(four-way junction DNA binding);GO:0000710(meiotic mismatch repair);GO:0000790(nuclear chromatin);GO:0003677(DNA binding);GO:0003682(chromatin binding);GO:0003684(damaged DNA binding);GO:0003690(double-stranded DNA binding);GO:0005524(ATP binding);GO:0005634(nucleus);GO:0005654(nucleoplasm);GO:0005794(Golgi apparatus);GO:0…	01524(Platinum drug resistance);03430(Mismatch repair);05200(Pathways in cancer);05210(Colorectal cancer)	K08737	NA
TAC2	ENSSSCG00000009178	H2AFZ	36.2658	24.7335	0.552143	0	0	H2A histone family, member Z [Source:NCBI gene;Acc:100141311]	GO:0000786(nucleosome);GO:0000978(RNA polymerase II proximal promoter sequence-specific DNA binding);GO:0000979(RNA polymerase II core promoter sequence-specific DNA binding);GO:0000980(RNA polymerase II distal enhancer sequence-specific DNA binding);GO:0003677(DNA binding);GO:0005634(nucleus);GO:0005694(chromosome);GO:0005719(nuclear euchromatin);GO:0005720(nuclear heterochromatin);GO:0031490(ch…	04217(Necroptosis);05034(Alcoholism);05322(Systemic lupus erythematosus)	K11251	NA
TAC2	ENSSSCG00000038308	RANBP1	5.9731	4.10554	0.540907	0	0	RAN binding protein 1 [Source:NCBI gene;Acc:100151896]	GO:0005096(GTPase activator activity);GO:0005623(cell);GO:0005634(nucleus);GO:0005643(nuclear pore);GO:0005737(cytoplasm);GO:0005813(centrosome);GO:0005829(cytosol);GO:0007051(spindle organization);GO:0008536(Ran GTPase binding);GO:0043547(positive regulation of GTPase activity);GO:0046604(positive regulation of mitotic centrosome separation);GO:0046907(intracellular transport)	05166(Human T-cell leukemia virus 1 infection);05203(Viral carcinogenesis)	K15306	NA
TAC2	ENSSSCG00000025488	MCM3	2.21649	1.53318	0.531745	0	0	minichromosome maintenance complex component 3 [Source:NCBI gene;Acc:100154824]	GO:0000166(nucleotide binding);GO:0003677(DNA binding);GO:0004386(helicase activity);GO:0005524(ATP binding);GO:0005634(nucleus);GO:0005654(nucleoplasm);GO:0005737(cytoplasm);GO:0005813(centrosome);GO:0006260(DNA replication);GO:0006270(DNA replication initiation);GO:0016787(hydrolase activity);GO:0042555(MCM complex);GO:0048471(perinuclear region of cytoplasm)	03030(DNA replication);04110(Cell cycle)	K02541	EC:3.6.4.12
TAC2	ENSSSCG00000037120	TK1	3.28224	2.28419	0.522996	0	0	thymidine kinase 1 [Source:NCBI gene;Acc:110255958]	GO:0000166(nucleotide binding);GO:0004797(thymidine kinase activity);GO:0005524(ATP binding);GO:0009157(deoxyribonucleoside monophosphate biosynthetic process);GO:0016301(kinase activity);GO:0016310(phosphorylation);GO:0016740(transferase activity);GO:0071897(DNA biosynthetic process)	00240(Pyrimidine metabolism);00983(Drug metabolism - other enzymes)	K00857	EC:2.7.1.21
TAC2	ENSSSCG00000011804	RFC4	2.28561	1.60779	0.5075	0	0	replication factor C subunit 4 [Source:NCBI gene;Acc:106504063]	GO:0003677(DNA binding);GO:0003689(DNA clamp loader activity);GO:0005524(ATP binding);GO:0005634(nucleus);GO:0005654(nucleoplasm);GO:0005663(DNA replication factor C complex);GO:0006260(DNA replication);GO:0006261(DNA-dependent DNA replication);GO:0019899(enzyme binding);GO:0031390(Ctf18 RFC-like complex);GO:0031391(Elg1 RFC-like complex);GO:0043142(single-stranded DNA-dependent ATPase activity);…	03030(DNA replication);03420(Nucleotide excision repair);03430(Mismatch repair)	K10755	NA
TAC2	ENSSSCG00000002651	CDT1	2.00137	1.40824	0.507098	0	0	chromatin licensing and DNA replication factor 1 [Source:NCBI gene;Acc:100525749]	GO:0000076(DNA replication checkpoint);GO:0000278(mitotic cell cycle);GO:0000281(mitotic cytokinesis);GO:0000776(kinetochore);GO:0003677(DNA binding);GO:0003682(chromatin binding);GO:0004435(phosphatidylinositol phospholipase C activity);GO:0005634(nucleus);GO:0006260(DNA replication);GO:0006629(lipid metabolic process);GO:0007059(chromosome segregation);GO:0007165(signal transduction);GO:0016604…	NA	K10727	NA
TAC2	ENSSSCG00000015961	CDCA7	2.25103	1.58618	0.505027	0	0	cell division cycle associated 7 [Source:NCBI gene;Acc:100154583]	GO:0005634(nucleus);GO:0005654(nucleoplasm);GO:0005829(cytosol);GO:0006355(regulation of transcription, DNA-templated);GO:0042127(regulation of cell population proliferation)	NA	NA	NA
TAC2	ENSSSCG00000036080	ENSSSCG00000036080	34.926	24.7989	0.49403	0	0	histone H2A type 1 [Source:NCBI gene;Acc:100155734]	GO:0000786(nucleosome);GO:0000790(nuclear chromatin);GO:0003677(DNA binding);GO:0005634(nucleus);GO:0005694(chromosome);GO:0006325(chromatin organization);GO:0046982(protein heterodimerization activity)	04217(Necroptosis);05034(Alcoholism);05322(Systemic lupus erythematosus)	K11251	NA
TAC2	ENSSSCG00000009938	UNG	1.43465	1.01941	0.492959	0	0	uracil DNA glycosylase [Source:NCBI gene;Acc:100519979]	GO:0003684(damaged DNA binding);GO:0004844(uracil DNA N-glycosylase activity);GO:0005634(nucleus);GO:0005739(mitochondrion);GO:0006281(DNA repair);GO:0006284(base-excision repair);GO:0006974(cellular response to DNA damage stimulus);GO:0016446(somatic hypermutation of immunoglobulin genes);GO:0016447(somatic recombination of immunoglobulin gene segments);GO:0016787(hydrolase activity);GO:0016799(…	03410(Base excision repair);05340(Primary immunodeficiency)	K03648	EC:3.2.2.27
Monocyte	ENSSSCG00000029414	FCN1	11.0194	2.96893	1.89204	1.0458e-161	1.97561e-157	ficolin (collagen/fibrinogen domain containing) 1 [Source:NCBI gene;Acc:397316]	GO:0001664(G protein-coupled receptor binding);GO:0002752(cell surface pattern recognition receptor signaling pathway);GO:0007186(G protein-coupled receptor signaling pathway);GO:0008329(signaling pattern recognition receptor activity);GO:0031232(extrinsic component of external side of plasma membrane);GO:0033691(sialic acid binding);GO:0034394(protein localization to cell surface);GO:0043654(rec…	NA	K10104	NA
Monocyte	ENSSSCG00000004789	THBS1	4.91506	1.44967	1.76149	4.62815e-94	8.74303e-90	thrombospondin 1 [Source:NCBI gene;Acc:492313]	GO:0000187(activation of MAPK activity);GO:0001786(phosphatidylserine binding);GO:0001937(negative regulation of endothelial cell proliferation);GO:0001953(negative regulation of cell-matrix adhesion);GO:0001968(fibronectin binding);GO:0002040(sprouting angiogenesis);GO:0002544(chronic inflammatory response);GO:0002581(negative regulation of antigen processing and presentation of peptide or polys…	04015(Rap1 signaling pathway);04115(p53 signaling pathway);04145(Phagosome);04151(PI3K-Akt signaling pathway);04350(TGF-beta signaling pathway);04510(Focal adhesion);04512(ECM-receptor interaction);05144(Malaria);05165(Human papillomavirus infection);05205(Proteoglycans in cancer);05206(MicroRNAs in cancer);05219(Bladder cancer)	K16857	NA
Monocyte	ENSSSCG00000009240	PLAC8	14.4024	5.24755	1.4566	0	0	placenta specific 8 [Source:NCBI gene;Acc:100525175]	GO:0003682(chromatin binding);GO:0008284(positive regulation of cell population proliferation);GO:0009409(response to cold);GO:0040015(negative regulation of multicellular organism growth);GO:0042742(defense response to bacterium);GO:0043066(negative regulation of apoptotic process);GO:0045944(positive regulation of transcription by RNA polymerase II);GO:0050873(brown fat cell differentiation);GO…	NA	NA	EC:1.11.1.9
Monocyte	ENSSSCG00000033727	GPX1	17.2709	6.52139	1.40509	0	0	glutathione peroxidase 1 [Source:NCBI gene;Acc:397403]	GO:0000302(response to reactive oxygen species);GO:0001659(temperature homeostasis);GO:0001885(endothelial cell development);GO:0002862(negative regulation of inflammatory response to antigenic stimulus);GO:0004601(peroxidase activity);GO:0004602(glutathione peroxidase activity);GO:0005737(cytoplasm);GO:0005739(mitochondrion);GO:0005829(cytosol);GO:0006629(lipid metabolic process);GO:0006641(trig…	00480(Glutathione metabolism);00590(Arachidonic acid metabolism);04918(Thyroid hormone synthesis)	K00432	NA
Monocyte	ENSSSCG00000001457	SLA-DQB1	22.828	8.80739	1.37402	0	0	SLA-DQ beta1 domain [Source:NCBI gene;Acc:100037921]	GO:0002344(B cell affinity maturation);GO:0002376(immune system process);GO:0002504(antigen processing and presentation of peptide or polysaccharide antigen via MHC class II);GO:0002579(positive regulation of antigen processing and presentation);GO:0002827(positive regulation of T-helper 1 type immune response);GO:0005769(early endosome);GO:0005771(multivesicular body);GO:0005794(Golgi apparatus)…	04145(Phagosome);04514(Cell adhesion molecules (CAMs));04612(Antigen processing and presentation);04640(Hematopoietic cell lineage);04658(Th1 and Th2 cell differentiation);04659(Th17 cell differentiation);04672(Intestinal immune network for IgA production);04940(Type I diabetes mellitus);05140(Leishmaniasis);05145(Toxoplasmosis);05150(Staphylococcus aureus infection);05152(Tuberculosis);05164(Inf…	K06752	NA
Monocyte	ENSSSCG00000009517	GPR183	7.28572	2.94088	1.30882	0	0	G protein-coupled receptor 183 [Source:NCBI gene;Acc:100522635]	GO:0002250(adaptive immune response);GO:0002313(mature B cell differentiation involved in immune response);GO:0002407(dendritic cell chemotaxis);GO:0004930(G protein-coupled receptor activity);GO:0005886(plasma membrane);GO:0006959(humoral immune response);GO:0007165(signal transduction);GO:0007186(G protein-coupled receptor signaling pathway);GO:0008142(oxysterol binding);GO:0010818(T cell chemo…	NA	K04305	NA
Monocyte	ENSSSCG00000008614	SMC6	13.7828	5.63321	1.29083	0	0	structural maintenance of chromosomes 6 [Source:NCBI gene;Acc:100517523]	GO:0000166(nucleotide binding);GO:0000722(telomere maintenance via recombination);GO:0000724(double-strand break repair via homologous recombination);GO:0000781(chromosome, telomeric region);GO:0000803(sex chromosome);GO:0005524(ATP binding);GO:0005634(nucleus);GO:0005654(nucleoplasm);GO:0005694(chromosome);GO:0006281(DNA repair);GO:0006310(DNA recombination);GO:0006974(cellular response to DNA d…	NA	K22804	NA
Monocyte	ENSSSCG00000001456	ENSSSCG00000001456	23.4213	9.70104	1.27161	0	0	MHC class II histocompatibility antigen SLA-DQA [Source:NCBI gene;Acc:100153387]	GO:0002376(immune system process);GO:0002504(antigen processing and presentation of peptide or polysaccharide antigen via MHC class II);GO:0006955(immune response);GO:0016020(membrane);GO:0016021(integral component of membrane);GO:0019882(antigen processing and presentation);GO:0042613(MHC class II protein complex)	04145(Phagosome);04514(Cell adhesion molecules (CAMs));04612(Antigen processing and presentation);04640(Hematopoietic cell lineage);04658(Th1 and Th2 cell differentiation);04659(Th17 cell differentiation);04672(Intestinal immune network for IgA production);04940(Type I diabetes mellitus);05140(Leishmaniasis);05145(Toxoplasmosis);05150(Staphylococcus aureus infection);05152(Tuberculosis);05164(Inf…	K06752	NA
Monocyte	ENSSSCG00000001453	HLA-DRA	31.8633	13.2911	1.26143	0	0	MHC class II DR-alpha [Source:NCBI gene;Acc:100135040]	GO:0002376(immune system process);GO:0002503(peptide antigen assembly with MHC class II protein complex);GO:0002504(antigen processing and presentation of peptide or polysaccharide antigen via MHC class II);GO:0002506(polysaccharide assembly with MHC class II protein complex);GO:0005764(lysosome);GO:0005765(lysosomal membrane);GO:0005886(plasma membrane);GO:0006955(immune response);GO:0009986(cel…	04145(Phagosome);04514(Cell adhesion molecules (CAMs));04612(Antigen processing and presentation);04640(Hematopoietic cell lineage);04658(Th1 and Th2 cell differentiation);04659(Th17 cell differentiation);04672(Intestinal immune network for IgA production);04940(Type I diabetes mellitus);05140(Leishmaniasis);05145(Toxoplasmosis);05150(Staphylococcus aureus infection);05152(Tuberculosis);05164(Inf…	K06752	NA
Monocyte	ENSSSCG00000038911	KLF2	2.45408	1.03951	1.23928	0	0	Kruppel like factor 2 [Source:NCBI gene;Acc:100174959]	GO:0000122(negative regulation of transcription by RNA polymerase II);GO:0000790(nuclear chromatin);GO:0000902(cell morphogenesis);GO:0000981(DNA-binding transcription factor activity, RNA polymerase II-specific);GO:0001701(in utero embryonic development);GO:0003676(nucleic acid binding);GO:0003677(DNA binding);GO:0003700(DNA-binding transcription factor activity);GO:0005634(nucleus);GO:0034101(e…	04068(FoxO signaling pathway);04371(Apelin signaling pathway);05418(Fluid shear stress and atherosclerosis)	K17845	NA
Monocyte	ENSSSCG00000000091	APOBEC3B	16.9619	7.2473	1.22678	6.47983e-106	1.2241e-101	apolipoprotein B mRNA editing enzyme catalytic subunit 3B [Source:NCBI gene;Acc:100037939]	GO:0003723(RNA binding);GO:0003824(catalytic activity);GO:0004126(cytidine deaminase activity);GO:0005634(nucleus);GO:0005737(cytoplasm);GO:0008270(zinc ion binding);GO:0009972(cytidine deamination);GO:0016020(membrane);GO:0016021(integral component of membrane);GO:0016554(cytidine to uridine editing);GO:0016787(hydrolase activity);GO:0080111(DNA demethylation)	05170(Human immunodeficiency virus 1 infection)	K18750	EC:3.5.4.-
Monocyte	ENSSSCG00000040010	BCL2A1	5.99088	2.69809	1.15083	0	0	BCL2 related protein A1 [Source:NCBI gene;Acc:100156860]	GO:0005741(mitochondrial outer membrane);GO:0008630(intrinsic apoptotic signaling pathway in response to DNA damage);GO:0042803(protein homodimerization activity);GO:0042981(regulation of apoptotic process);GO:0043066(negative regulation of apoptotic process);GO:0046982(protein heterodimerization activity);GO:0097192(extrinsic apoptotic signaling pathway in absence of ligand);GO:2001243(negative …	04064(NF-kappa B signaling pathway);04210(Apoptosis);05202(Transcriptional misregulation in cancer);05221(Acute myeloid leukemia)	K02162	NA
Monocyte	ENSSSCG00000006418	ENSSSCG00000006418	3.33626	1.52948	1.12519	0	0	NA	GO:0002218(activation of innate immune response);GO:0035458(cellular response to interferon-beta)	NA	NA	NA
Monocyte	ENSSSCG00000017466	CCR7	3.21131	1.47904	1.1185	0	0	C-C motif chemokine receptor 7 [Source:NCBI gene;Acc:396663]	GO:0002408(myeloid dendritic cell chemotaxis);GO:0002606(positive regulation of dendritic cell antigen processing and presentation);GO:0002885(positive regulation of hypersensitivity);GO:0002922(positive regulation of humoral immune response);GO:0004930(G protein-coupled receptor activity);GO:0004950(chemokine receptor activity);GO:0005739(mitochondrion);GO:0005886(plasma membrane);GO:0006935(che…	04060(Cytokine-cytokine receptor interaction);04062(Chemokine signaling pathway)	K04182	NA
Monocyte	ENSSSCG00000004166	AHI1	5.23186	2.51352	1.05762	0	0	Abelson helper integration site 1 [Source:NCBI gene;Acc:100514806]	GO:0001738(morphogenesis of a polarized epithelium);GO:0001947(heart looping);GO:0002092(positive regulation of receptor internalization);GO:0005515(protein binding);GO:0005813(centrosome);GO:0005814(centriole);GO:0005911(cell-cell junction);GO:0005912(adherens junction);GO:0005929(cilium);GO:0007169(transmembrane receptor protein tyrosine kinase signaling pathway);GO:0007417(central nervous syst…	NA	K16740	NA
Monocyte	ENSSSCG00000001061	JARID2	4.18018	2.03901	1.0357	0	0	jumonji and AT-rich interaction domain containing 2 [Source:NCBI gene;Acc:100524569]	GO:0000122(negative regulation of transcription by RNA polymerase II);GO:0000977(RNA polymerase II regulatory region sequence-specific DNA binding);GO:0001227(DNA-binding transcription repressor activity, RNA polymerase II-specific);GO:0001889(liver development);GO:0003677(DNA binding);GO:0003682(chromatin binding);GO:0005634(nucleus);GO:0005739(mitochondrion);GO:0006338(chromatin remodeling);GO:…	04550(Signaling pathways regulating pluripotency of stem cells)	K11478	NA
Monocyte	ENSSSCG00000032330	THY1	2.12428	1.06214	1	0	0	Thy-1 cell surface antigen [Source:NCBI gene;Acc:100271931]	GO:0001525(angiogenesis);GO:0001952(regulation of cell-matrix adhesion);GO:0002693(positive regulation of cellular extravasation);GO:0005096(GTPase activator activity);GO:0005178(integrin binding);GO:0005783(endoplasmic reticulum);GO:0006469(negative regulation of protein kinase activity);GO:0007010(cytoskeleton organization);GO:0007155(cell adhesion);GO:0007229(integrin-mediated signaling pathwa…	04670(Leukocyte transendothelial migration)	K06514	NA
Monocyte	ENSSSCG00000002383	FOS	8.78737	4.46833	0.975694	0	0	Fos proto-oncogene, AP-1 transcription factor subunit [Source:NCBI gene;Acc:100144486]	GO:0000978(RNA polymerase II proximal promoter sequence-specific DNA binding);GO:0000979(RNA polymerase II core promoter sequence-specific DNA binding);GO:0001102(RNA polymerase II activating transcription factor binding);GO:0001228(DNA-binding transcription activator activity, RNA polymerase II-specific);GO:0003677(DNA binding);GO:0003682(chromatin binding);GO:0003700(DNA-binding transcription f…	01522(Endocrine resistance);04010(MAPK signaling pathway);04024(cAMP signaling pathway);04210(Apoptosis);04380(Osteoclast differentiation);04620(Toll-like receptor signaling pathway);04657(IL-17 signaling pathway);04658(Th1 and Th2 cell differentiation);04659(Th17 cell differentiation);04660(T cell receptor signaling pathway);04662(B cell receptor signaling pathway);04668(TNF signaling pathway);0…	K04379	NA
Monocyte	ENSSSCG00000016261	SP110	3.47603	1.8318	0.92418	0	0	SP110 nuclear body protein [Source:NCBI gene;Acc:100519278]	GO:0003677(DNA binding);GO:0005515(protein binding);GO:0005634(nucleus);GO:0046872(metal ion binding)	NA	NA	NA
Monocyte	ENSSSCG00000001052	PHACTR1	3.3722	1.78492	0.917834	0	0	phosphatase and actin regulator 1 [Source:NCBI gene;Acc:100153737]	GO:0003779(actin binding);GO:0004864(protein phosphatase inhibitor activity);GO:0005634(nucleus);GO:0005829(cytosol);GO:0008157(protein phosphatase 1 binding);GO:0019888(protein phosphatase regulator activity);GO:0031032(actomyosin structure organization);GO:0031532(actin cytoskeleton reorganization);GO:0032515(negative regulation of phosphoprotein phosphatase activity);GO:0043149(stress fiber as…	NA	NA	NA
Monocyte	ENSSSCG00000033262	CD74	84.6813	44.9053	0.915159	0	0	CD74 molecule [Source:NCBI gene;Acc:396660]	GO:0001516(prostaglandin biosynthetic process);GO:0001540(amyloid-beta binding);GO:0001934(positive regulation of protein phosphorylation);GO:0001961(positive regulation of cytokine-mediated signaling pathway);GO:0002606(positive regulation of dendritic cell antigen processing and presentation);GO:0002792(negative regulation of peptide secretion);GO:0002830(positive regulation of type 2 immune re…	04612(Antigen processing and presentation);05152(Tuberculosis);05168(Herpes simplex virus 1 infection)	K06505	NA
Monocyte	ENSSSCG00000039416	CXCR4	22.4236	11.8957	0.914575	0	0	C-X-C motif chemokine receptor 4 [Source:NCBI gene;Acc:396659]	GO:0001666(response to hypoxia);GO:0003779(actin binding);GO:0004930(G protein-coupled receptor activity);GO:0004950(chemokine receptor activity);GO:0005764(lysosome);GO:0005768(endosome);GO:0005769(early endosome);GO:0005770(late endosome);GO:0005886(plasma membrane);GO:0006935(chemotaxis);GO:0006955(immune response);GO:0007165(signal transduction);GO:0007186(G protein-coupled receptor signaling…	04020(Calcium signaling pathway);04060(Cytokine-cytokine receptor interaction);04062(Chemokine signaling pathway);04144(Endocytosis);04360(Axon guidance);04670(Leukocyte transendothelial migration);04672(Intestinal immune network for IgA production);04810(Regulation of actin cytoskeleton);05163(Human cytomegalovirus infection);05170(Human immunodeficiency virus 1 infection);05200(Pathways in canc…	K04189	NA
Monocyte	ENSSSCG00000015664	ENSSSCG00000015664	2.16619	1.15972	0.901381	0	0	CD55 molecule (Cromer blood group) [Source:NCBI gene;Acc:396743]	GO:0016020(membrane);GO:0016021(integral component of membrane);GO:0097225(sperm midpiece)	04610(Complement and coagulation cascades);04640(Hematopoietic cell lineage);05416(Viral myocarditis)	K04006	NA
Monocyte	ENSSSCG00000035790	BTG1	15.1554	8.19479	0.887058	0	0	BTG anti-proliferation factor 1 [Source:NCBI gene;Acc:100101473]	GO:0005634(nucleus);GO:0005737(cytoplasm);GO:0008285(negative regulation of cell population proliferation);GO:0045930(negative regulation of mitotic cell cycle)	03018(RNA degradation)	K14443	NA
Monocyte	ENSSSCG00000015871	NR4A2	4.39239	2.37995	0.884077	0	0	nuclear receptor subfamily 4 group A member 2 [Source:NCBI gene;Acc:100157120]	GO:0000122(negative regulation of transcription by RNA polymerase II);GO:0000977(RNA polymerase II regulatory region sequence-specific DNA binding);GO:0000978(RNA polymerase II proximal promoter sequence-specific DNA binding);GO:0001228(DNA-binding transcription activator activity, RNA polymerase II-specific);GO:0001666(response to hypoxia);GO:0001764(neuron migration);GO:0001975(response to amph…	04925(Aldosterone synthesis and secretion);04928(Parathyroid hormone synthesis, secretion and action)	K08558	NA
Monocyte	ENSSSCG00000021576	CD83	7.36398	4.03985	0.866184	0	0	CD83 molecule [Source:NCBI gene;Acc:100153365]	GO:0009897(external side of plasma membrane);GO:0014070(response to organic cyclic compound);GO:0016020(membrane);GO:0016021(integral component of membrane);GO:0032713(negative regulation of interleukin-4 production);GO:0032733(positive regulation of interleukin-10 production);GO:0032743(positive regulation of interleukin-2 production);GO:0043372(positive regulation of CD4-positive, alpha-beta T …	NA	K06510	NA
Monocyte	ENSSSCG00000025499	ENSSSCG00000025499	3.47701	1.93412	0.846173	0	0	FXYD domain containing ion transport regulator 5 [Source:NCBI gene;Acc:100624274]	GO:0006811(ion transport);GO:0016020(membrane);GO:0016021(integral component of membrane);GO:0017080(sodium channel regulator activity);GO:0043269(regulation of ion transport);GO:0099106(ion channel regulator activity);GO:2000649(regulation of sodium ion transmembrane transporter activity)	NA	K13362	NA
Monocyte	ENSSSCG00000031888	DDIT4	4.69953	2.64528	0.829095	0	0	DNA damage inducible transcript 4 [Source:NCBI gene;Acc:100153821]	GO:0001666(response to hypoxia);GO:0005737(cytoplasm);GO:0005739(mitochondrion);GO:0005829(cytosol);GO:0009968(negative regulation of signal transduction);GO:0032007(negative regulation of TOR signaling);GO:0032984(protein-containing complex disassembly);GO:0042771(intrinsic apoptotic signaling pathway in response to DNA damage by p53 class mediator);GO:0045820(negative regulation of glycolytic p…	04140(Autophagy - animal);04150(mTOR signaling pathway);04151(PI3K-Akt signaling pathway);05206(MicroRNAs in cancer)	K08270	3.1.3.48;EC:3.1.3.16
Monocyte	ENSSSCG00000035971	DUSP2	3.76972	2.13432	0.820684	0	0	dual specificity phosphatase 2 [Source:NCBI gene;Acc:100622812]	GO:0000188(inactivation of MAPK activity);GO:0004721(phosphoprotein phosphatase activity);GO:0004725(protein tyrosine phosphatase activity);GO:0005634(nucleus);GO:0006470(protein dephosphorylation);GO:0008138(protein tyrosine/serine/threonine phosphatase activity);GO:0016311(dephosphorylation);GO:0016787(hydrolase activity);GO:0016791(phosphatase activity);GO:0017017(MAP kinase tyrosine/serine/th…	04010(MAPK signaling pathway)	K04459	NA
Monocyte	ENSSSCG00000014565	ENSSSCG00000014565	14.9536	8.55379	0.805856	0	0	interferon-induced transmembrane protein 1 [Source:NCBI gene;Acc:100127358]	GO:0005886(plasma membrane);GO:0016020(membrane);GO:0016021(integral component of membrane);GO:0034341(response to interferon-gamma);GO:0035455(response to interferon-alpha);GO:0035456(response to interferon-beta);GO:0045071(negative regulation of viral genome replication);GO:0046597(negative regulation of viral entry into host cell);GO:0051607(defense response to virus);GO:0060337(type I interfe…	04662(B cell receptor signaling pathway)	K06566;K19831	NA
Monocyte	ENSSSCG00000037532	MNDA	2.82785	1.63351	0.791729	0	0	myeloid cell nuclear differentiation antigen [Source:HGNC Symbol;Acc:HGNC:7183]	GO:0002218(activation of innate immune response);GO:0005654(nucleoplasm);GO:0005730(nucleolus);GO:0006974(cellular response to DNA damage stimulus);GO:0030889(negative regulation of B cell proliferation);GO:0035458(cellular response to interferon-beta);GO:0043065(positive regulation of apoptotic process);GO:0050853(B cell receptor signaling pathway)	NA	NA	NA
Monocyte	ENSSSCG00000037572	EPSTI1	2.17743	1.26067	0.78844	0	0	epithelial stromal interaction 1 [Source:NCBI gene;Acc:100625050]	NA	NA	NA	NA
Monocyte	ENSSSCG00000025644	ENSSSCG00000025644	2.5493	1.49519	0.769774	0	0	CD1 antigen [Source:NCBI gene;Acc:396785]	GO:0001916(positive regulation of T cell mediated cytotoxicity);GO:0005615(extracellular space);GO:0005886(plasma membrane);GO:0006955(immune response);GO:0009897(external side of plasma membrane);GO:0016020(membrane);GO:0016021(integral component of membrane);GO:0030883(endogenous lipid antigen binding);GO:0030884(exogenous lipid antigen binding);GO:0048006(antigen processing and presentation, e…	04530(Tight junction);04640(Hematopoietic cell lineage)	K06448	NA
Monocyte	ENSSSCG00000038549	ZFP36L2	14.2631	8.44253	0.756542	0	0	ZFP36 ring finger protein like 2 [Source:NCBI gene;Acc:100513591]	GO:0000165(MAPK cascade);GO:0000288(nuclear-transcribed mRNA catabolic process, deadenylation-dependent decay);GO:0005634(nucleus);GO:0005737(cytoplasm);GO:0006402(mRNA catabolic process);GO:0009611(response to wounding);GO:0017091(AU-rich element binding);GO:0030097(hemopoiesis);GO:0033077(T cell differentiation in thymus);GO:0035019(somatic stem cell population maintenance);GO:0035925(mRNA 3'-U…	04218(Cellular senescence)	K18753
TAC3	ENSSSCG00000036080	ENSSSCG00000036080	54.0043	27.656	0.96548	0	0	histone H2A type 1 [Source:NCBI gene;Acc:100155734]	GO:0000786(nucleosome);GO:0000790(nuclear chromatin);GO:0003677(DNA binding);GO:0005634(nucleus);GO:0005694(chromosome);GO:0006325(chromatin organization);GO:0046982(protein heterodimerization activity)	04217(Necroptosis);05034(Alcoholism);05322(Systemic lupus erythematosus)	K11251	NA
TAC3	ENSSSCG00000004554	PCLAF	13.2694	7.77828	0.770576	0	0	PCNA clamp associated factor [Source:NCBI gene;Acc:100514810]	GO:0003682(chromatin binding);GO:0005634(nucleus);GO:0006974(cellular response to DNA damage stimulus);GO:0019985(translesion synthesis);GO:0051726(regulation of cell cycle)	NA	NA	NA
TAC3	ENSSSCG00000030642	PCNA	11.0199	6.76596	0.703738	0	0	proliferating cell nuclear antigen [Source:NCBI gene;Acc:692192]	GO:0003677(DNA binding);GO:0005634(nucleus);GO:0006260(DNA replication);GO:0006272(leading strand elongation);GO:0006275(regulation of DNA replication);GO:0006298(mismatch repair);GO:0019985(translesion synthesis);GO:0030337(DNA polymerase processivity factor activity);GO:0043626(PCNA complex)	03030(DNA replication);03410(Base excision repair);03420(Nucleotide excision repair);03430(Mismatch repair);04110(Cell cycle);04530(Tight junction);05161(Hepatitis B)	K04802	NA
TAC3	ENSSSCG00000008676	SLBP	7.7659	4.84674	0.680138	0	0	stem-loop binding protein [Source:NCBI gene;Acc:100513605]	GO:0003723(RNA binding);GO:0003729(mRNA binding);GO:0005634(nucleus);GO:0005730(nucleolus);GO:0005737(cytoplasm);GO:0005829(cytosol);GO:0006398(mRNA 3'-end processing by stem-loop binding and cleavage);GO:0033260(nuclear DNA replication);GO:0042802(identical protein binding);GO:0044770(cell cycle phase transition);GO:0051028(mRNA transport);GO:0071204(histone pre-mRNA 3'end processing complex);GO…	NA	K18710	NA
TAC3	ENSSSCG00000026257	STMN1	24.5145	15.8421	0.629871	0	0	stathmin 1 [Source:NCBI gene;Acc:494463]	GO:0000281(mitotic cytokinesis);GO:0005737(cytoplasm);GO:0005829(cytosol);GO:0005856(cytoskeleton);GO:0005874(microtubule);GO:0007019(microtubule depolymerization);GO:0007052(mitotic spindle organization);GO:0007275(multicellular organism development);GO:0007399(nervous system development);GO:0007409(axonogenesis);GO:0009615(response to virus);GO:0015631(tubulin binding);GO:0016020(membrane);GO:0…	04010(MAPK signaling pathway);05206(MicroRNAs in cancer)	K04381	NA
TAC3	ENSSSCG00000001137	HIST1H1D	2.33981	1.52351	0.618993	0	0	histone cluster 1 H1 family member d [Source:HGNC Symbol;Acc:HGNC:4717]	GO:0000122(negative regulation of transcription by RNA polymerase II);GO:0000786(nucleosome);GO:0000790(nuclear chromatin);GO:0003677(DNA binding);GO:0005634(nucleus);GO:0005694(chromosome);GO:0005719(nuclear euchromatin);GO:0006334(nucleosome assembly);GO:0006357(regulation of transcription by RNA polymerase II);GO:0016584(nucleosome positioning);GO:0031490(chromatin DNA binding);GO:0080182(hist…	NA	NA	NA
TAC3	ENSSSCG00000001379	TUBB	16.1614	10.5606	0.613864	0	0	tubulin beta class I [Source:NCBI gene;Acc:733686]	GO:0000166(nucleotide binding);GO:0000226(microtubule cytoskeleton organization);GO:0000278(mitotic cell cycle);GO:0001764(neuron migration);GO:0003924(GTPase activity);GO:0005200(structural constituent of cytoskeleton);GO:0005515(protein binding);GO:0005525(GTP binding);GO:0005634(nucleus);GO:0005641(nuclear envelope lumen);GO:0005737(cytoplasm);GO:0005856(cytoskeleton);GO:0005874(microtubule);G…	04145(Phagosome);04540(Gap junction)	K07375	NA
TAC3	ENSSSCG00000013659	DNMT1	11.3844	7.47939	0.606066	0	0	DNA methyltransferase 1 [Source:NCBI gene;Acc:606746]	GO:0000122(negative regulation of transcription by RNA polymerase II);GO:0000792(heterochromatin);GO:0003677(DNA binding);GO:0003682(chromatin binding);GO:0003723(RNA binding);GO:0003886(DNA (cytosine-5-)-methyltransferase activity);GO:0005634(nucleus);GO:0005657(replication fork);GO:0005721(pericentric heterochromatin);GO:0006306(DNA methylation);GO:0007265(Ras protein signal transduction);GO:00…	00270(Cysteine and methionine metabolism);05206(MicroRNAs in cancer)	K00558	EC:2.1.1.37
TAC3	ENSSSCG00000032141	DUT	24.0641	15.8505	0.602354	0	0	deoxyuridine triphosphatase [Source:NCBI gene;Acc:100621123]	GO:0004170(dUTP diphosphatase activity);GO:0005654(nucleoplasm);GO:0046080(dUTP metabolic process)	00240(Pyrimidine metabolism);00983(Drug metabolism - other enzymes)	K01520	EC:3.6.1.23
TAC3	ENSSSCG00000005983	ATAD2	3.59347	2.37304	0.59864	0	0	ATPase family, AAA domain containing 2 [Source:NCBI gene;Acc:100155780]	GO:0003682(chromatin binding);GO:0005515(protein binding);GO:0005524(ATP binding);GO:0005634(nucleus);GO:0005654(nucleoplasm);GO:0006325(chromatin organization);GO:0006355(regulation of transcription, DNA-templated);GO:0016887(ATPase activity);GO:0031936(negative regulation of chromatin silencing);GO:0042393(histone binding);GO:0045893(positive regulation of transcription, DNA-templated);GO:00459…	NA	K22531	EC:3.6.1.-
TAC3	ENSSSCG00000034598	HIST2H2AC	2.4701	1.64393	0.587418	0	0	histone H2A type 2-C [Source:NCBI gene;Acc:106510170]	GO:0000786(nucleosome);GO:0000790(nuclear chromatin);GO:0003677(DNA binding);GO:0005634(nucleus);GO:0005694(chromosome);GO:0006325(chromatin organization);GO:0046982(protein heterodimerization activity)	04217(Necroptosis);05034(Alcoholism);05322(Systemic lupus erythematosus)	K11251	NA
TAC3	ENSSSCG00000033451	ENSSSCG00000033451	3.05	2.03151	0.586258	0	0	histone H2A type 1 [Source:NCBI gene;Acc:110261666]	GO:0000786(nucleosome);GO:0003677(DNA binding);GO:0005634(nucleus);GO:0005694(chromosome);GO:0046982(protein heterodimerization activity)	NA	NA	NA
TAC3	ENSSSCG00000005403	SMC2	5.42614	3.69957	0.552568	0	0	structural maintenance of chromosomes 2 [Source:NCBI gene;Acc:100517138]	GO:0000228(nuclear chromosome);GO:0000793(condensed chromosome);GO:0000796(condensin complex);GO:0003697(single-stranded DNA binding);GO:0005515(protein binding);GO:0005524(ATP binding);GO:0005634(nucleus);GO:0005694(chromosome);GO:0005730(nucleolus);GO:0005737(cytoplasm);GO:0007076(mitotic chromosome condensation);GO:0010032(meiotic chromosome condensation);GO:0045132(meiotic chromosome segregat…	NA	K06674	NA
TAC3	ENSSSCG00000009178	H2AFZ	35.9204	24.8589	0.531042	0	0	H2A histone family, member Z [Source:NCBI gene;Acc:100141311]	GO:0000786(nucleosome);GO:0000978(RNA polymerase II proximal promoter sequence-specific DNA binding);GO:0000979(RNA polymerase II core promoter sequence-specific DNA binding);GO:0000980(RNA polymerase II distal enhancer sequence-specific DNA binding);GO:0003677(DNA binding);GO:0005634(nucleus);GO:0005694(chromosome);GO:0005719(nuclear euchromatin);GO:0005720(nuclear heterochromatin);GO:0031490(ch…	04217(Necroptosis);05034(Alcoholism);05322(Systemic lupus erythematosus)	K11251	NA
TAC3	ENSSSCG00000000190	TUBA1B	32.7241	22.649	0.530904	0	0	tubulin alpha 1a [Source:NCBI gene;Acc:100135051]	GO:0000166(nucleotide binding);GO:0000226(microtubule cytoskeleton organization);GO:0000278(mitotic cell cycle);GO:0003924(GTPase activity);GO:0005200(structural constituent of cytoskeleton);GO:0005525(GTP binding);GO:0005737(cytoplasm);GO:0005856(cytoskeleton);GO:0005874(microtubule);GO:0005881(cytoplasmic microtubule);GO:0007010(cytoskeleton organization);GO:0007017(microtubule-based process);G…	04145(Phagosome);04210(Apoptosis);04530(Tight junction);04540(Gap junction)	K07374	NA
TAC3	ENSSSCG00000009704	HMGB2	38.4684	26.7445	0.524432	0	0	high mobility group box 2 [Source:NCBI gene;Acc:397130]	GO:0000400(four-way junction DNA binding);GO:0000790(nuclear chromatin);GO:0000793(condensed chromosome);GO:0001158(enhancer sequence-specific DNA binding);GO:0001938(positive regulation of endothelial cell proliferation);GO:0002437(inflammatory response to antigenic stimulus);GO:0003677(DNA binding);GO:0003684(damaged DNA binding);GO:0003690(double-stranded DNA binding);GO:0003697(single-strande…	NA	K11295	NA
TAC3	ENSSSCG00000009327	HMGB1	51.7709	35.9953	0.524334	0	0	high mobility group box 1 [Source:NCBI gene;Acc:445521]	GO:0000122(negative regulation of transcription by RNA polymerase II);GO:0000400(four-way junction DNA binding);GO:0000405(bubble DNA binding);GO:0000790(nuclear chromatin);GO:0000793(condensed chromosome);GO:0001530(lipopolysaccharide binding);GO:0001786(phosphatidylserine binding);GO:0002218(activation of innate immune response);GO:0002437(inflammatory response to antigenic stimulus);GO:0002643…	03410(Base excision repair);04140(Autophagy - animal);04217(Necroptosis)	K10802	NA
TAC3	ENSSSCG00000013352	E2F8	1.89373	1.31878	0.522028	0	0	E2F transcription factor 8 [Source:NCBI gene;Acc:100522785]	GO:0000122(negative regulation of transcription by RNA polymerase II);GO:0000978(RNA polymerase II proximal promoter sequence-specific DNA binding);GO:0000981(DNA-binding transcription factor activity, RNA polymerase II-specific);GO:0000987(proximal promoter sequence-specific DNA binding);GO:0001227(DNA-binding transcription repressor activity, RNA polymerase II-specific);GO:0001890(placenta deve…	NA	K09391	NA
TAC3	ENSSSCG00000013772	ASF1B	2.07907	1.44833	0.52155	0	0	anti-silencing function 1B histone chaperone [Source:NCBI gene;Acc:100192434]	GO:0000785(chromatin);GO:0000790(nuclear chromatin);GO:0001835(blastocyst hatching);GO:0005634(nucleus);GO:0005654(nucleoplasm);GO:0006333(chromatin assembly or disassembly);GO:0006334(nucleosome assembly);GO:0006335(DNA replication-dependent nucleosome assembly);GO:0006336(DNA replication-independent nucleosome assembly);GO:0032991(protein-containing complex);GO:0042393(histone binding)	NA	K10753	NA
B cell1	ENSSSCG00000001882	NEIL1	4.35207	2.60915	0.738121	0	0	nei like DNA glycosylase 1 [Source:NCBI gene;Acc:100155341]	GO:0003676(nucleic acid binding);GO:0003684(damaged DNA binding);GO:0003906(DNA-(apurinic or apyrimidinic site) endonuclease activity);GO:0005634(nucleus);GO:0005654(nucleoplasm);GO:0005737(cytoplasm);GO:0006281(DNA repair);GO:0006284(base-excision repair);GO:0006289(nucleotide-excision repair);GO:0006979(response to oxidative stress);GO:0008022(protein C-terminus binding);GO:0008270(zinc ion bin…	03410(Base excision repair)	K10567	4.2.99.18;EC:3.2.2.-
B cell1	ENSSSCG00000017283	CD79B	21.2089	12.7815	0.73062	0	0	CD79b molecule [Source:NCBI gene;Acc:100511898]	GO:0004888(transmembrane signaling receptor activity);GO:0005654(nucleoplasm);GO:0005794(Golgi apparatus);GO:0005829(cytosol);GO:0005886(plasma membrane);GO:0007166(cell surface receptor signaling pathway);GO:0009617(response to bacterium);GO:0009897(external side of plasma membrane);GO:0016020(membrane);GO:0016021(integral component of membrane);GO:0019815(B cell receptor complex);GO:0030183(B c…	04662(B cell receptor signaling pathway)	K06507	NA
B cell1	ENSSSCG00000021812	MS4A1	8.31623	5.07811	0.711638	0	0	membrane spanning 4-domains A1 [Source:NCBI gene;Acc:100627952]	GO:0002115(store-operated calcium entry);GO:0005634(nucleus);GO:0005886(plasma membrane);GO:0005887(integral component of plasma membrane);GO:0009617(response to bacterium);GO:0009897(external side of plasma membrane);GO:0009986(cell surface);GO:0016020(membrane);GO:0016021(integral component of membrane);GO:0019865(immunoglobulin binding);GO:0030183(B cell differentiation);GO:0042113(B cell acti…	04640(Hematopoietic cell lineage)	K06466	NA
B cell1	ENSSSCG00000016792	RETREG1	5.32126	3.28465	0.696027	0	0	reticulophagy regulator 1 [Source:NCBI gene;Acc:100625174]	GO:0005730(nucleolus);GO:0005783(endoplasmic reticulum);GO:0005801(cis-Golgi network);GO:0016020(membrane);GO:0016021(integral component of membrane);GO:0016604(nuclear body);GO:0019233(sensory perception of pain);GO:0030176(integral component of endoplasmic reticulum membrane);GO:0043524(negative regulation of neuron apoptotic process);GO:0061709(reticulophagy)	NA	NA	NA
B cell1	ENSSSCG00000037066	GADD45A	8.52798	5.39071	0.66173	0	0	growth arrest and DNA damage inducible alpha [Source:NCBI gene;Acc:733669]	GO:0000185(activation of MAPKKK activity);GO:0000979(RNA polymerase II core promoter sequence-specific DNA binding);GO:0005634(nucleus);GO:0005737(cytoplasm);GO:0006469(negative regulation of protein kinase activity);GO:0007098(centrosome cycle);GO:0016607(nuclear speck);GO:0019900(kinase binding);GO:0042770(signal transduction in response to DNA damage);GO:0042803(protein homodimerization activi…	04010(MAPK signaling pathway);04068(FoxO signaling pathway);04110(Cell cycle);04115(p53 signaling pathway);04210(Apoptosis);04218(Cellular senescence);05169(Epstein-Barr virus infection);05200(Pathways in cancer);05202(Transcriptional misregulation in cancer);05210(Colorectal cancer);05212(Pancreatic cancer);05213(Endometrial cancer);05214(Glioma);05216(Thyroid cancer);05217(Basal cell carcinoma)…	K04402	NA
B cell1	ENSSSCG00000014672	ENSSSCG00000014672	9.30316	5.99366	0.634283	0	0	tripartite motif-containing protein 34 [Source:NCBI gene;Acc:100738479]	GO:0005515(protein binding);GO:0008270(zinc ion binding)	NA	K11999	NA
B cell1	ENSSSCG00000003192	IL4I1	2.69111	1.73822	0.630591	0	0	interleukin 4 induced 1 [Source:NCBI gene;Acc:100522257]	GO:0001716(L-amino-acid oxidase activity);GO:0009063(cellular amino acid catabolic process);GO:0016491(oxidoreductase activity);GO:0055114(oxidation-reduction process)	00250(Alanine, aspartate and glutamate metabolism);00270(Cysteine and methionine metabolism);00280(Valine, leucine and isoleucine degradation);00350(Tyrosine metabolism);00360(Phenylalanine metabolism);00380(Tryptophan metabolism);00400(Phenylalanine, tyrosine and tryptophan biosynthesis)	K03334	EC:1.4.3.2
B cell1	ENSSSCG00000004520	MAPK4	2.50833	1.63542	0.617065	0	0	mitogen-activated protein kinase 4 [Source:NCBI gene;Acc:100523414]	GO:0000165(MAPK cascade);GO:0004672(protein kinase activity);GO:0004707(MAP kinase activity);GO:0005524(ATP binding);GO:0005634(nucleus);GO:0005737(cytoplasm);GO:0006468(protein phosphorylation);GO:0010468(regulation of gene expression);GO:0019901(protein kinase binding);GO:0035556(intracellular signal transduction);GO:0042803(protein homodimerization activity);GO:0046982(protein heterodimerizati…	04657(IL-17 signaling pathway)	K06855	EC:2.7.11.24
B cell1	ENSSSCG00000027792	C12orf45	10.6556	6.99297	0.607629	0	0	chromosome 5 C12orf45 homolog [Source:NCBI gene;Acc:100623156]	NA	NA	NA	NA
B cell1	ENSSSCG00000009414	ZC3H13	4.75759	3.14154	0.598761	0	0	zinc finger CCCH-type containing 13 [Source:NCBI gene;Acc:100521395]	GO:0005654(nucleoplasm);GO:0016607(nuclear speck);GO:0036396(RNA N6-methyladenosine methyltransferase complex);GO:0046872(metal ion binding);GO:0080009(mRNA methylation);GO:2000036(regulation of stem cell population maintenance)	NA	K22909	NA
B cell1	ENSSSCG00000004617	FAM214A	1.9594	1.29831	0.593773	0	0	family with sequence similarity 214 member A [Source:NCBI gene;Acc:100153621]	NA	NA	NA	NA
B cell1	ENSSSCG00000040719	KIAA0040	2.84516	1.89478	0.586482	0	0	KIAA0040 ortholog [Source:NCBI gene;Acc:100519616]	GO:0016020(membrane);GO:0016021(integral component of membrane)	NA	NA	NA
B cell1	ENSSSCG00000015434	ENSSSCG00000015434	6.58845	4.39914	0.58272	0	0	synaptophysin like 1 [Source:NCBI gene;Acc:100518030]	GO:0008021(synaptic vesicle);GO:0016020(membrane);GO:0016021(integral component of membrane)	NA	NA	NA
B cell1	ENSSSCG00000001884	COMMD4	5.17292	3.45476	0.582396	0	0	COMM domain containing 4 [Source:NCBI gene;Acc:100152086]	GO:0005737(cytoplasm)	NA	K22560	NA
B cell1	ENSSSCG00000006250	LYN	6.78669	4.55869	0.574087	0	0	LYN proto-oncogene, Src family tyrosine kinase [Source:NCBI gene;Acc:100152890]	GO:0000166(nucleotide binding);GO:0001782(B cell homeostasis);GO:0001817(regulation of cytokine production);GO:0001933(negative regulation of protein phosphorylation);GO:0001934(positive regulation of protein phosphorylation);GO:0002431(Fc receptor mediated stimulatory signaling pathway);GO:0002513(tolerance induction to self antigen);GO:0002576(platelet degranulation);GO:0002762(negative regulat…	04062(Chemokine signaling pathway);04064(NF-kappa B signaling pathway);04611(Platelet activation);04662(B cell receptor signaling pathway);04664(Fc epsilon RI signaling pathway);04666(Fc gamma R-mediated phagocytosis);04730(Long-term depression);05167(Kaposi sarcoma-associated herpesvirus infection);05169(Epstein-Barr virus infection);05203(Viral carcinogenesis)	K05854	EC:2.7.10.2
B cell1	ENSSSCG00000003859	TUT4	2.95594	1.98665	0.57328	0	0	terminal uridylyl transferase 4 [Source:NCBI gene;Acc:100516979]	GO:0001556(oocyte maturation);GO:0001816(cytokine production);GO:0003676(nucleic acid binding);GO:0005634(nucleus);GO:0005730(nucleolus);GO:0005737(cytoplasm);GO:0005829(cytosol);GO:0008270(zinc ion binding);GO:0010586(miRNA metabolic process);GO:0016779(nucleotidyltransferase activity);GO:0031123(RNA 3'-end processing);GO:0031664(regulation of lipopolysaccharide-mediated signaling pathway);GO:00…	NA	K13291	EC:2.7.7.52
B cell1	ENSSSCG00000011882	GOLGB1	4.41416	2.9669	0.573184	0	0	golgin B1 [Source:NCBI gene;Acc:100620515]	GO:0005793(endoplasmic reticulum-Golgi intermediate compartment);GO:0005794(Golgi apparatus);GO:0005801(cis-Golgi network);GO:0016020(membrane);GO:0016021(integral component of membrane);GO:1905793(protein localization to pericentriolar material)	NA	K20478	NA
B cell1	ENSSSCG00000010289	MICU1	2.26229	1.53652	0.558115	0	0	mitochondrial calcium uptake 1 [Source:NCBI gene;Acc:100155980]	GO:0005509(calcium ion binding);GO:0006851(mitochondrial calcium ion transmembrane transport);GO:0034704(calcium channel complex);GO:0046982(protein heterodimerization activity)	NA	K22827	NA
B cell1	ENSSSCG00000024206	CPPED1	3.95807	2.71041	0.546284	0	0	calcineurin like phosphoesterase domain containing 1 [Source:NCBI gene;Acc:100627178]	GO:0005829(cytosol);GO:0005886(plasma membrane);GO:0016787(hydrolase activity)	NA	K21814	EC:3.1.3.16
B cell1	ENSSSCG00000021511	GCSAM	4.30419	2.94809	0.54596	0	0	germinal center associated signaling and motility [Source:NCBI gene;Acc:100626350]	GO:0003779(actin binding);GO:0019901(protein kinase binding);GO:0045159(myosin II binding);GO:0050855(regulation of B cell receptor signaling pathway);GO:2000401(regulation of lymphocyte migration);GO:2000402(negative regulation of lymphocyte migration)	NA	NA	NA
B cell1	ENSSSCG00000004332	BACH2	2.46745	1.69948	0.537924	0	0	BTB domain and CNC homolog 2 [Source:NCBI gene;Acc:100620522]	GO:0000122(negative regulation of transcription by RNA polymerase II);GO:0000980(RNA polymerase II distal enhancer sequence-specific DNA binding);GO:0001227(DNA-binding transcription repressor activity, RNA polymerase II-specific);GO:0003677(DNA binding);GO:0003700(DNA-binding transcription factor activity);GO:0005515(protein binding);GO:0005634(nucleus);GO:0005829(cytosol);GO:0006355(regulation …	NA	K09042	NA
Plasma1	ENSSSCG00000035379	JCHAIN	180.255	12.8369	3.81167	0	0	joining chain of multimeric IgA and IgM [Source:NCBI gene;Acc:100625252]	GO:0002250(adaptive immune response);GO:0003094(glomerular filtration);GO:0003697(single-stranded DNA binding);GO:0005615(extracellular space);GO:0019731(antibacterial humoral response);GO:0019862(IgA binding);GO:0030674(protein binding, bridging);GO:0031210(phosphatidylcholine binding);GO:0032461(positive regulation of protein oligomerization);GO:0034987(immunoglobulin receptor binding);GO:00428…	NA	NA	NA
Plasma1	ENSSSCG00000036224	ENSSSCG00000036224	1538.07	193.286	2.99231	0	0	NA	GO:0003823(antigen binding);GO:0006910(phagocytosis, recognition);GO:0006911(phagocytosis, engulfment);GO:0006958(complement activation, classical pathway);GO:0009897(external side of plasma membrane);GO:0034987(immunoglobulin receptor binding);GO:0042571(immunoglobulin complex, circulating);GO:0042742(defense response to bacterium);GO:0045087(innate immune response);GO:0050853(B cell receptor si…	NA	NA	NA
Plasma1	ENSSSCG00000033684	CD79A	20.8201	2.63997	2.97938	0	0	CD79a molecule [Source:NCBI gene;Acc:100190992]	GO:0004888(transmembrane signaling receptor activity);GO:0005771(multivesicular body);GO:0007166(cell surface receptor signaling pathway);GO:0009897(external side of plasma membrane);GO:0016020(membrane);GO:0016021(integral component of membrane);GO:0019815(B cell receptor complex);GO:0030183(B cell differentiation);GO:0042100(B cell proliferation);GO:0042113(B cell activation);GO:0042803(protein…	04662(B cell receptor signaling pathway);05340(Primary immunodeficiency)	K06506	NA
Plasma1	ENSSSCG00000038719	ENSSSCG00000038719	64.517	8.35871	2.94833	0	0	NA	NA	NA	NA	NA
Plasma1	ENSSSCG00000034131	TXNDC5	28.3506	4.17056	2.76506	0	0	thioredoxin domain containing 5 [Source:NCBI gene;Acc:100156354]	GO:0005788(endoplasmic reticulum lumen);GO:0045454(cell redox homeostasis)	04141(Protein processing in endoplasmic reticulum)	K13984	NA
Plasma1	ENSSSCG00000016718	NPY	17.4644	2.59972	2.74799	0	0	neuropeptide Y [Source:NCBI gene;Acc:397304]	GO:0001664(G protein-coupled receptor binding);GO:0005179(hormone activity);GO:0005184(neuropeptide hormone activity);GO:0005576(extracellular region);GO:0005615(extracellular space);GO:0007218(neuropeptide signaling pathway);GO:0010469(regulation of signaling receptor activity);GO:0031640(killing of cells of other organism);GO:0031841(neuropeptide Y receptor binding);GO:0061844(antimicrobial hum…	04024(cAMP signaling pathway);04080(Neuroactive ligand-receptor interaction);04920(Adipocytokine signaling pathway);04923(Regulation of lipolysis in adipocytes);05034(Alcoholism)	K05232	NA
Plasma1	ENSSSCG00000034072	ENSSSCG00000034072	34.5472	6.82659	2.33933	0	0	NA	GO:0005524(ATP binding);GO:0006457(protein folding);GO:0051082(unfolded protein binding)	NA	NA	NA		20.8201	2.63997	2.97938	7.88647
Plasma1	ENSSSCG00000029239	MZB1	36.2821	9.15001	1.98741	0	0	marginal zone B and B1 cell specific protein [Source:NCBI gene;Acc:100522482]	GO:0002642(positive regulation of immunoglobulin biosynthetic process);GO:0005576(extracellular region);GO:0005788(endoplasmic reticulum lumen);GO:0008284(positive regulation of cell population proliferation);GO:0030888(regulation of B cell proliferation);GO:0033622(integrin activation);GO:0034663(endoplasmic reticulum chaperone complex);GO:0042127(regulation of cell population proliferation);GO:…	NA	NA	NA
Plasma1	ENSSSCG00000030996	XBP1	11.2727	2.92928	1.94421	0	0	X-box binding protein 1 [Source:NCBI gene;Acc:100217386]	GO:0003700(DNA-binding transcription factor activity);GO:0006355(regulation of transcription, DNA-templated)	04141(Protein processing in endoplasmic reticulum);04932(Non-alcoholic fatty liver disease (NAFLD))	K09027	NA
Plasma1	ENSSSCG00000000849	ENSSSCG00000000849	14.3407	3.86365	1.89208	0	0	heat shock protein 90 beta family member 1 [Source:NCBI gene;Acc:397191]	GO:0001666(response to hypoxia);GO:0005515(protein binding);GO:0005524(ATP binding);GO:0005783(endoplasmic reticulum);GO:0006457(protein folding);GO:0048471(perinuclear region of cytoplasm);GO:0051082(unfolded protein binding)	04141(Protein processing in endoplasmic reticulum);04151(PI3K-Akt signaling pathway);04657(IL-17 signaling pathway);04915(Estrogen signaling pathway);04918(Thyroid hormone synthesis);05200(Pathways in cancer);05215(Prostate cancer);05418(Fluid shear stress and atherosclerosis)	K09487	NA
Plasma1	ENSSSCG00000037214	ENSSSCG00000037214	8.97299	2.45395	1.87048	0	0	NA	GO:0002377(immunoglobulin production);GO:0005615(extracellular space);GO:0006955(immune response)	NA	NA	NA
Plasma1	ENSSSCG00000032582	ENSSSCG00000032582	5.6885	1.66728	1.77055	0	0	NA	NA	NA	NA	NA
Plasma1	ENSSSCG00000007163	AVP	5.01297	1.4974	1.7432	0	0	arginine vasopressin [Source:NCBI gene;Acc:396995]	GO:0004672(protein kinase activity);GO:0005184(neuropeptide hormone activity);GO:0005185(neurohypophyseal hormone activity);GO:0005576(extracellular region);GO:0006915(apoptotic process);GO:0007165(signal transduction);GO:0010469(regulation of signaling receptor activity);GO:0010628(positive regulation of gene expression);GO:0031894(V1A vasopressin receptor binding);GO:0033138(positive regulation…	04072(Phospholipase D signaling pathway);04080(Neuroactive ligand-receptor interaction);04270(Vascular smooth muscle contraction);04962(Vasopressin-regulated water reabsorption)	K05242	NA
Plasma1	ENSSSCG00000004912	SEC11C	9.08524	2.71973	1.74006	0	0	SEC11 homolog C, signal peptidase complex subunit [Source:NCBI gene;Acc:100524124]	GO:0005783(endoplasmic reticulum);GO:0005787(signal peptidase complex);GO:0005789(endoplasmic reticulum membrane);GO:0006465(signal peptide processing);GO:0006508(proteolysis);GO:0008233(peptidase activity);GO:0008236(serine-type peptidase activity);GO:0016020(membrane);GO:0016021(integral component of membrane);GO:0016787(hydrolase activity)	03060(Protein export)	K13280	EC:3.4.21.89
Plasma1	ENSSSCG00000014850	ENSSSCG00000014850	13.6766	4.18817	1.70731	0	0	signal peptidase complex subunit 2 [Source:NCBI gene;Acc:100739125]	GO:0005787(signal peptidase complex);GO:0006465(signal peptide processing);GO:0008233(peptidase activity);GO:0016021(integral component of membrane);GO:0045047(protein targeting to ER)	03060(Protein export)	K12947	EC:3.4.-.-
Plasma1	ENSSSCG00000034570	IFI6	34.1509	10.4676	1.706	0	0	interferon alpha inducible protein 6 [Source:NCBI gene;Acc:110261124]	GO:0001836(release of cytochrome c from mitochondria);GO:0005739(mitochondrion);GO:0005743(mitochondrial inner membrane);GO:0006915(apoptotic process);GO:0016020(membrane);GO:0016021(integral component of membrane);GO:0031966(mitochondrial membrane);GO:0042058(regulation of epidermal growth factor receptor signaling pathway);GO:0043066(negative regulation of apoptotic process);GO:0043154(negative…	NA	NA	NA
Plasma1	ENSSSCG00000032578	TNFRSF17	4.61444	1.4401	1.67998	0	0	TNF receptor superfamily member 17 [Source:NCBI gene;Acc:100517087]	GO:0002260(lymphocyte homeostasis);GO:0007165(signal transduction);GO:0016020(membrane);GO:0016021(integral component of membrane);GO:0038023(signaling receptor activity)	04060(Cytokine-cytokine receptor interaction);04672(Intestinal immune network for IgA production)	K05153	NA
Plasma1	ENSSSCG00000011447	SPCS1	24.4389	7.82376	1.64324	0	0	signal peptidase complex subunit 1 [Source:NCBI gene;Acc:100135675]	GO:0005783(endoplasmic reticulum);GO:0005787(signal peptidase complex);GO:0005789(endoplasmic reticulum membrane);GO:0006465(signal peptide processing);GO:0006508(proteolysis);GO:0008233(peptidase activity);GO:0016020(membrane);GO:0016021(integral component of membrane);GO:0016787(hydrolase activity);GO:0030176(integral component of endoplasmic reticulum membrane);GO:0031090(organelle membrane);G…	03060(Protein export)	K12946	EC:3.4.-.-
Plasma1	ENSSSCG00000004687	B2M	65.7204	21.5182	1.61079	0	0	beta-2-microglobulin [Source:NCBI gene;Acc:110255236]	GO:0001916(positive regulation of T cell mediated cytotoxicity);GO:0002237(response to molecule of bacterial origin);GO:0002376(immune system process);GO:0002474(antigen processing and presentation of peptide antigen via MHC class I);GO:0002481(antigen processing and presentation of exogenous protein antigen via MHC class Ib, TAP-dependent);GO:0002726(positive regulation of T cell cytokine produc…	04612(Antigen processing and presentation);05163(Human cytomegalovirus infection);05166(Human T-cell leukemia virus 1 infection);05168(Herpes simplex virus 1 infection);05169(Epstein-Barr virus infection);05170(Human immunodeficiency virus 1 infection)	K08055	NA
Plasma1	ENSSSCG00000007599	LMTK2	9.08822	2.98698	1.60531	0	0	lemur tyrosine kinase 2 [Source:NCBI gene;Acc:100521078]	GO:0001881(receptor recycling);GO:0004672(protein kinase activity);GO:0004674(protein serine/threonine kinase activity);GO:0004864(protein phosphatase inhibitor activity);GO:0005524(ATP binding);GO:0005769(early endosome);GO:0005794(Golgi apparatus);GO:0005829(cytosol);GO:0006468(protein phosphorylation);GO:0016021(integral component of membrane);GO:0018105(peptidyl-serine phosphorylation);GO:001…	NA	K08898	EC:2.7.10.1
Plasma1	ENSSSCG00000012171	PRDX4	6.84031	2.25802	1.599	0	0	peroxiredoxin 4 [Source:NCBI gene;Acc:100152260]	GO:0005623(cell);GO:0005737(cytoplasm);GO:0005783(endoplasmic reticulum);GO:0005829(cytosol);GO:0006979(response to oxidative stress);GO:0007283(spermatogenesis);GO:0008379(thioredoxin peroxidase activity);GO:0008584(male gonad development);GO:0016209(antioxidant activity);GO:0016491(oxidoreductase activity);GO:0019471(4-hydroxyproline metabolic process);GO:0022417(protein maturation by protein f…	NA	K03386	EC:1.11.1.15
Enterocyte immature 1	ENSSSCG00000004554	PCLAF	12.5955	7.70018	0.70994	0	0	PCNA clamp associated factor [Source:NCBI gene;Acc:100514810]	GO:0003682(chromatin binding);GO:0005634(nucleus);GO:0006974(cellular response to DNA damage stimulus);GO:0019985(translesion synthesis);GO:0051726(regulation of cell cycle)	NA	NA	NA
Enterocyte immature 1	ENSSSCG00000028485	ENSSSCG00000028485	20.8233	13.0272	0.676675	0	0	Y-box binding protein 1 [Source:NCBI gene;Acc:100620708]	GO:0003676(nucleic acid binding)	NA	K09276	NA
Enterocyte immature 1	ENSSSCG00000036883	FABP3	2.55991	1.6387	0.643536	0	0	fatty acid binding protein 3 [Source:NCBI gene;Acc:399532]	GO:0005737(cytoplasm);GO:0008289(lipid binding)	03320(PPAR signaling pathway)	K08752	NA
Enterocyte immature 1	ENSSSCG00000016078	HSPE1	13.0801	8.40002	0.638908	0	0	heat shock protein family E (Hsp10) member 1 [Source:NCBI gene;Acc:397575]	GO:0005524(ATP binding);GO:0005737(cytoplasm);GO:0005739(mitochondrion);GO:0005759(mitochondrial matrix);GO:0006457(protein folding);GO:0046872(metal ion binding);GO:0051082(unfolded protein binding);GO:0051085(chaperone cofactor-dependent protein refolding);GO:0051087(chaperone binding)	NA	K04078	NA
Enterocyte immature 1	ENSSSCG00000009178	H2AFZ	39.57	25.5566	0.63071	0	0	H2A histone family, member Z [Source:NCBI gene;Acc:100141311]	GO:0000786(nucleosome);GO:0000978(RNA polymerase II proximal promoter sequence-specific DNA binding);GO:0000979(RNA polymerase II core promoter sequence-specific DNA binding);GO:0000980(RNA polymerase II distal enhancer sequence-specific DNA binding);GO:0003677(DNA binding);GO:0005634(nucleus);GO:0005694(chromosome);GO:0005719(nuclear euchromatin);GO:0005720(nuclear heterochromatin);GO:0031490(ch…	04217(Necroptosis);05034(Alcoholism);05322(Systemic lupus erythematosus)	K11251	NA
Enterocyte immature 1	ENSSSCG00000038308	RANBP1	6.62431	4.29667	0.624553	0	0	RAN binding protein 1 [Source:NCBI gene;Acc:100151896]	GO:0005096(GTPase activator activity);GO:0005623(cell);GO:0005634(nucleus);GO:0005643(nuclear pore);GO:0005737(cytoplasm);GO:0005813(centrosome);GO:0005829(cytosol);GO:0007051(spindle organization);GO:0008536(Ran GTPase binding);GO:0043547(positive regulation of GTPase activity);GO:0046604(positive regulation of mitotic centrosome separation);GO:0046907(intracellular transport)	05166(Human T-cell leukemia virus 1 infection);05203(Viral carcinogenesis)	K15306	NA
Enterocyte immature 1	ENSSSCG00000023886	RPA3	5.18941	3.44597	0.59066	0	0	replication protein A3 [Source:NCBI gene;Acc:100624116]	GO:0000724(double-strand break repair via homologous recombination);GO:0003677(DNA binding);GO:0003684(damaged DNA binding);GO:0003697(single-stranded DNA binding);GO:0005634(nucleus);GO:0005662(DNA replication factor A complex);GO:0006260(DNA replication);GO:0006281(DNA repair);GO:0006284(base-excision repair);GO:0006289(nucleotide-excision repair);GO:0006298(mismatch repair);GO:0006310(DNA reco…	03030(DNA replication);03420(Nucleotide excision repair);03430(Mismatch repair);03440(Homologous recombination);03460(Fanconi anemia pathway)	K10740	NA
Enterocyte immature 1	ENSSSCG00000016998	NPM1	10.8084	7.26253	0.573607	0	0	nucleophosmin 1 [Source:NCBI gene;Acc:100525313]	GO:0000055(ribosomal large subunit export from nucleus);GO:0000056(ribosomal small subunit export from nucleus);GO:0001047(core promoter binding);GO:0003676(nucleic acid binding);GO:0003682(chromatin binding);GO:0003713(transcription coactivator activity);GO:0003723(RNA binding);GO:0004860(protein kinase inhibitor activity);GO:0005634(nucleus);GO:0005654(nucleoplasm);GO:0005730(nucleolus);GO:0005…	NA	K11276	NA
Enterocyte immature 1	ENSSSCG00000030642	PCNA	23.477	15.7973	0.571567	0	0	proliferating cell nuclear antigen [Source:NCBI gene;Acc:692192]	GO:0003677(DNA binding);GO:0005634(nucleus);GO:0006260(DNA replication);GO:0006272(leading strand elongation);GO:0006275(regulation of DNA replication);GO:0006298(mismatch repair);GO:0019985(translesion synthesis);GO:0030337(DNA polymerase processivity factor activity);GO:0043626(PCNA complex)	03030(DNA replication);03410(Base excision repair);03420(Nucleotide excision repair);03430(Mismatch repair);04110(Cell cycle);04530(Tight junction);05161(Hepatitis B)	K04802	NA
Enterocyte immature 1	ENSSSCG00000021355	SOD1	14.3568	10.375	0.468627	0	0	superoxide dismutase 1 [Source:NCBI gene;Acc:397036]	GO:0000187(activation of MAPK activity);GO:0000302(response to reactive oxygen species);GO:0000303(response to superoxide);GO:0001541(ovarian follicle development);GO:0001819(positive regulation of cytokine production);GO:0001895(retina homeostasis);GO:0002262(myeloid cell homeostasis);GO:0004784(superoxide dismutase activity);GO:0005507(copper ion binding);GO:0005615(extracellular space);GO:0005…	04146(Peroxisome);04213(Longevity regulating pathway - multiple species);05014(Amyotrophic lateral sclerosis (ALS));05016(Huntington disease);05020(Prion diseases)	K04565	EC:1.15.1.1
Enterocyte immature 1	ENSSSCG00000032141	DUT	8.71821	6.32005	0.464095	0	0	deoxyuridine triphosphatase [Source:NCBI gene;Acc:100621123]	GO:0004170(dUTP diphosphatase activity);GO:0005654(nucleoplasm);GO:0046080(dUTP metabolic process)	00240(Pyrimidine metabolism);00983(Drug metabolism - other enzymes)	K01520	EC:3.6.1.23
Enterocyte immature 1	ENSSSCG00000001701	ENSSSCG00000001701	24.758	16.6766	0.570067	0	0	heat shock protein 90 alpha family class B member 1 [Source:NCBI gene;Acc:396742]	GO:0005515(protein binding);GO:0005524(ATP binding);GO:0005737(cytoplasm);GO:0005829(cytosol);GO:0006457(protein folding);GO:0019901(protein kinase binding);GO:0051082(unfolded protein binding);GO:1901799(negative regulation of proteasomal protein catabolic process);GO:1903827(regulation of cellular protein localization)	04141(Protein processing in endoplasmic reticulum);04151(PI3K-Akt signaling pathway);04217(Necroptosis);04612(Antigen processing and presentation);04621(NOD-like receptor signaling pathway);04657(IL-17 signaling pathway);04659(Th17 cell differentiation);04914(Progesterone-mediated oocyte maturation);04915(Estrogen signaling pathway);05200(Pathways in cancer);05215(Prostate cancer);05418(Fluid she…	K04079	NA
Enterocyte immature 1	ENSSSCG00000016077	HSPD1	8.1104	5.47333	0.567353	0	0	heat shock protein family D (Hsp60) member 1 [Source:NCBI gene;Acc:492279]	GO:0005524(ATP binding);GO:0005737(cytoplasm);GO:0005739(mitochondrion);GO:0005829(cytosol);GO:0006457(protein folding);GO:0006458('de novo' protein folding);GO:0007005(mitochondrion organization);GO:0008637(apoptotic mitochondrial changes);GO:0009409(response to cold);GO:0042026(protein refolding);GO:0042110(T cell activation);GO:0045041(protein import into mitochondrial intermembrane space);GO:…	03018(RNA degradation);04940(Type I diabetes mellitus);05134(Legionellosis);05152(Tuberculosis)	K04077	NA
Enterocyte immature 1	ENSSSCG00000032242	HMGA1	4.15164	2.82675	0.554538	0	0	high mobility group AT-hook 1 [Source:NCBI gene;Acc:100157848]	GO:0000785(chromatin);GO:0001158(enhancer sequence-specific DNA binding);GO:0003677(DNA binding);GO:0003680(AT DNA binding);GO:0005634(nucleus);GO:0006355(regulation of transcription, DNA-templated);GO:0008134(transcription factor binding);GO:0008285(negative regulation of cell population proliferation);GO:0009615(response to virus);GO:0019899(enzyme binding);GO:0030374(nuclear receptor transcrip…	NA	K09282	NA
Enterocyte immature 1	ENSSSCG00000015961	CDCA7	2.41899	1.65584	0.54684	0	0	cell division cycle associated 7 [Source:NCBI gene;Acc:100154583]	GO:0005634(nucleus);GO:0005654(nucleoplasm);GO:0005829(cytosol);GO:0006355(regulation of transcription, DNA-templated);GO:0042127(regulation of cell population proliferation)	NA	NA	NA
Enterocyte immature 1	ENSSSCG00000006273	MCM4	2.91034	2.00212	0.539662	0	0	minichromosome maintenance complex component 4 [Source:NCBI gene;Acc:100156398]	GO:0000166(nucleotide binding);GO:0003677(DNA binding);GO:0003678(DNA helicase activity);GO:0003697(single-stranded DNA binding);GO:0004003(ATP-dependent DNA helicase activity);GO:0004386(helicase activity);GO:0005524(ATP binding);GO:0005634(nucleus);GO:0005654(nucleoplasm);GO:0006260(DNA replication);GO:0006268(DNA unwinding involved in DNA replication);GO:0006270(DNA replication initiation);GO:…	03030(DNA replication);04110(Cell cycle)	K02212	EC:3.6.4.12
Enterocyte immature 1	ENSSSCG00000035564	MCM6	4.36717	3.01639	0.533877	0	0	minichromosome maintenance complex component 6 [Source:NCBI gene;Acc:110257107]	GO:0000166(nucleotide binding);GO:0003677(DNA binding);GO:0003678(DNA helicase activity);GO:0003697(single-stranded DNA binding);GO:0004003(ATP-dependent DNA helicase activity);GO:0004386(helicase activity);GO:0005524(ATP binding);GO:0005634(nucleus);GO:0005654(nucleoplasm);GO:0006260(DNA replication);GO:0006268(DNA unwinding involved in DNA replication);GO:0006270(DNA replication initiation);GO:…	03030(DNA replication);04110(Cell cycle)	K02542	EC:3.6.4.12
Enterocyte immature 1	ENSSSCG00000032180	MCM7	5.41839	3.75125	0.530494	0	0	minichromosome maintenance complex component 7 [Source:NCBI gene;Acc:110259871]	GO:0000166(nucleotide binding);GO:0003677(DNA binding);GO:0003678(DNA helicase activity);GO:0003697(single-stranded DNA binding);GO:0004003(ATP-dependent DNA helicase activity);GO:0004386(helicase activity);GO:0005524(ATP binding);GO:0005634(nucleus);GO:0005654(nucleoplasm);GO:0005829(cytosol);GO:0006260(DNA replication);GO:0006268(DNA unwinding involved in DNA replication);GO:0006270(DNA replica…	03030(DNA replication);04110(Cell cycle)	K02210	EC:3.6.4.12
Enterocyte immature 1	ENSSSCG00000009327	HMGB1	51.7099	36.0825	0.51914	0	0	high mobility group box 1 [Source:NCBI gene;Acc:445521]	GO:0000122(negative regulation of transcription by RNA polymerase II);GO:0000400(four-way junction DNA binding);GO:0000405(bubble DNA binding);GO:0000790(nuclear chromatin);GO:0000793(condensed chromosome);GO:0001530(lipopolysaccharide binding);GO:0001786(phosphatidylserine binding);GO:0002218(activation of innate immune response);GO:0002437(inflammatory response to antigenic stimulus);GO:0002643…	03410(Base excision repair);04140(Autophagy - animal);04217(Necroptosis)	K10802	NA
Enterocyte immature 1	ENSSSCG00000033733	ENSSSCG00000033733	24.2592	16.969	0.515626	0	0	high mobility group nucleosome binding domain 1 [Source:NCBI gene;Acc:100625838]	GO:0000785(chromatin);GO:0005634(nucleus);GO:0031492(nucleosomal DNA binding)	NA	K11299	NA
Enterocyte immature 1	ENSSSCG00000003914	ENSSSCG00000003914	7.33803	5.14618	0.511892	0	0	peroxiredoxin 1 [Source:NCBI gene;Acc:100512476]	GO:0005623(cell);GO:0005829(cytosol);GO:0006979(response to oxidative stress);GO:0008379(thioredoxin peroxidase activity);GO:0016209(antioxidant activity);GO:0016491(oxidoreductase activity);GO:0019430(removal of superoxide radicals);GO:0042744(hydrogen peroxide catabolic process);GO:0045321(leukocyte activation);GO:0045454(cell redox homeostasis);GO:0051920(peroxiredoxin activity);GO:0055114(oxi…	04146(Peroxisome)	K13279	EC:1.11.1.15
Enterocyte immature 1	ENSSSCG00000015973	ATP5MC3	5.91722	4.14977	0.511887	0	0	ATP synthase membrane subunit c locus 3 [Source:NCBI gene;Acc:100513629]	GO:0000276(mitochondrial proton-transporting ATP synthase complex, coupling factor F(o));GO:0006811(ion transport);GO:0008289(lipid binding);GO:0015078(proton transmembrane transporter activity);GO:0015986(ATP synthesis coupled proton transport);GO:0015991(ATP hydrolysis coupled proton transport);GO:0016020(membrane);GO:0016021(integral component of membrane);GO:0033177(proton-transporting two-se…	00190(Oxidative phosphorylation);04714(Thermogenesis);05010(Alzheimer disease);05012(Parkinson disease);05016(Huntington disease)	K02128	NA
Enterocyte immature 1	ENSSSCG00000024776	ENSSSCG00000024776	8.52635	6.00177	0.506539	0	0	small nuclear ribonucleoprotein polypeptide G [Source:NCBI gene;Acc:100525867]	GO:0000387(spliceosomal snRNP assembly);GO:0000398(mRNA splicing, via spliceosome);GO:0003723(RNA binding);GO:0005634(nucleus);GO:0005681(spliceosomal complex);GO:0005682(U5 snRNP);GO:0005685(U1 snRNP);GO:0005686(U2 snRNP);GO:0005687(U4 snRNP);GO:0005689(U12-type spliceosomal complex);GO:0005737(cytoplasm);GO:0005829(cytosol);GO:0006397(mRNA processing);GO:0008380(RNA splicing);GO:0034719(SMN-Sm …	03040(Spliceosome)	K11099	NA
Enterocyte immature 1	ENSSSCG00000031117	ENSSSCG00000031117	4.49421	3.16399	0.506321	0	0	dihydrofolate reductase [Source:NCBI gene;Acc:100525912]	GO:0004146(dihydrofolate reductase activity);GO:0046654(tetrahydrofolate biosynthetic process);GO:0055114(oxidation-reduction process)	00670(One carbon pool by folate);00790(Folate biosynthesis);01523(Antifolate resistance)	K00287	EC:1.5.1.3
ProgC3	ENSSSCG00000015581	CENPF	25.9174	8.0115	1.69378	0	0	centromere protein F [Source:NCBI gene;Acc:100521032]	GO:0000278(mitotic cell cycle);GO:0000775(chromosome, centromeric region);GO:0000776(kinetochore);GO:0000922(spindle pole);GO:0000940(condensed chromosome outer kinetochore);GO:0001822(kidney development);GO:0005634(nucleus);GO:0005635(nuclear envelope);GO:0005654(nucleoplasm);GO:0005737(cytoplasm);GO:0005813(centrosome);GO:0005819(spindle);GO:0005930(axoneme);GO:0007059(chromosome segregation);G…	NA	K11499	NA
ProgC3	ENSSSCG00000017473	TOP2A	36.8538	12.0363	1.61442	0	0	DNA topoisomerase II alpha [Source:NCBI gene;Acc:396917]	GO:0000166(nucleotide binding);GO:0000228(nuclear chromosome);GO:0000287(magnesium ion binding);GO:0000712(resolution of meiotic recombination intermediates);GO:0000793(condensed chromosome);GO:0000819(sister chromatid segregation);GO:0002244(hematopoietic progenitor cell differentiation);GO:0003677(DNA binding);GO:0003682(chromatin binding);GO:0003916(DNA topoisomerase activity);GO:0003918(DNA t…	01524(Platinum drug resistance)	K03164	EC:5.6.2.2
ProgC3	ENSSSCG00000007423	UBE2C	16.686	5.70967	1.54716	0	0	ubiquitin conjugating enzyme E2 C [Source:NCBI gene;Acc:100153133]	GO:0000151(ubiquitin ligase complex);GO:0000166(nucleotide binding);GO:0004842(ubiquitin-protein transferase activity);GO:0005524(ATP binding);GO:0005634(nucleus);GO:0005680(anaphase-promoting complex);GO:0005829(cytosol);GO:0005886(plasma membrane);GO:0006511(ubiquitin-dependent protein catabolic process);GO:0010458(exit from mitosis);GO:0010994(free ubiquitin chain polymerization);GO:0016567(pr…	04120(Ubiquitin mediated proteolysis)	K06688	EC:2.3.2.23
ProgC3	ENSSSCG00000010896	ASPM	7.11188	2.6214	1.4399	0	0	abnormal spindle microtubule assembly [Source:NCBI gene;Acc:100520688]	GO:0000922(spindle pole);GO:0001764(neuron migration);GO:0002052(positive regulation of neuroblast proliferation);GO:0005515(protein binding);GO:0005516(calmodulin binding);GO:0005634(nucleus);GO:0005737(cytoplasm);GO:0005874(microtubule);GO:0007051(spindle organization);GO:0007283(spermatogenesis);GO:0007420(brain development);GO:0008584(male gonad development);GO:0021873(forebrain neuroblast di…	NA	K16743	NA
ProgC3	ENSSSCG00000005056	DLGAP5	9.06829	3.62238	1.32389	0	0	DLG associated protein 5 [Source:NCBI gene;Acc:100511173]	GO:0004721(phosphoprotein phosphatase activity);GO:0005634(nucleus);GO:0005739(mitochondrion);GO:0005815(microtubule organizing center);GO:0005829(cytosol);GO:0006470(protein dephosphorylation);GO:0023052(signaling);GO:0031616(spindle pole centrosome)	NA	K16804	NA
ProgC3	ENSSSCG00000000667	AICDA	23.0279	9.30491	1.30732	0	0	activation induced cytidine deaminase [Source:NCBI gene;Acc:100526050]	GO:0000178(exosome (RNase complex));GO:0000932(P-body);GO:0003723(RNA binding);GO:0003824(catalytic activity);GO:0004126(cytidine deaminase activity);GO:0005634(nucleus);GO:0005737(cytoplasm);GO:0008270(zinc ion binding);GO:0009972(cytidine deamination);GO:0010529(negative regulation of transposition);GO:0016445(somatic diversification of immunoglobulins);GO:0016446(somatic hypermutation of immun…	04672(Intestinal immune network for IgA production);05340(Primary immunodeficiency)	K10989	EC:3.5.4.38
ProgC3	ENSSSCG00000025281	ENSSSCG00000025281	10.2904	4.20371	1.29157	0	0	ADP ribosylation factor like GTPase 6 interacting protein 1 [Source:NCBI gene;Acc:100625874]	GO:0002038(positive regulation of L-glutamate import across plasma membrane);GO:0005737(cytoplasm);GO:0005783(endoplasmic reticulum);GO:0005784(Sec61 translocon complex);GO:0005829(cytosol);GO:0006613(cotranslational protein targeting to membrane);GO:0016020(membrane);GO:0016021(integral component of membrane)	NA	NA	NA
ProgC3	ENSSSCG00000003949	CDC20	7.18067	3.00619	1.25618	0	0	cell division cycle 20 [Source:NCBI gene;Acc:397379]	GO:0000922(spindle pole);GO:0005515(protein binding);GO:0005634(nucleus);GO:0005654(nucleoplasm);GO:0005680(anaphase-promoting complex);GO:0005737(cytoplasm);GO:0005815(microtubule organizing center);GO:0005829(cytosol);GO:0005856(cytoskeleton);GO:0007049(cell cycle);GO:0007064(mitotic sister chromatid cohesion);GO:0008022(protein C-terminus binding);GO:0010997(anaphase-promoting complex binding)…	04110(Cell cycle);04114(Oocyte meiosis);04120(Ubiquitin mediated proteolysis);05166(Human T-cell leukemia virus 1 infection);05203(Viral carcinogenesis)	K03363	NA
ProgC3	ENSSSCG00000007235	TPX2	11.1615	4.79295	1.21954	0	0	TPX2, microtubule nucleation factor [Source:NCBI gene;Acc:100525546]	GO:0000922(spindle pole);GO:0005654(nucleoplasm);GO:0005815(microtubule organizing center);GO:0005819(spindle);GO:0005874(microtubule);GO:0015630(microtubule cytoskeleton);GO:0019901(protein kinase binding);GO:0032147(activation of protein kinase activity);GO:0043203(axon hillock);GO:0045171(intercellular bridge);GO:0060236(regulation of mitotic spindle organization);GO:0061676(importin-alpha fam…	NA	K16812	NA
ProgC3	ENSSSCG00000009673	ENSSSCG00000009673	15.5687	7.00841	1.15149	0	0	nuclear GTPase, germinal center associated [Source:NCBI gene;Acc:100157947]	GO:0003924(GTPase activity)	NA	NA	NA
ProgC3	ENSSSCG00000035544	NUSAP1	10.7036	4.86125	1.1387	0	0	nucleolar and spindle associated protein 1 [Source:NCBI gene;Acc:106509022]	GO:0000070(mitotic sister chromatid segregation);GO:0000226(microtubule cytoskeleton organization);GO:0000281(mitotic cytokinesis);GO:0005730(nucleolus);GO:0005819(spindle);GO:0005874(microtubule);GO:0005876(spindle microtubule);GO:0007076(mitotic chromosome condensation);GO:0008017(microtubule binding);GO:0040001(establishment of mitotic spindle localization);GO:0045840(positive regulation of mi…	NA	NA	NA
ProgC3	ENSSSCG00000029005	KPNA2	5.62378	2.5702	1.12966	0	0	karyopherin subunit alpha 2 [Source:NCBI gene;Acc:397218]	GO:0005515(protein binding);GO:0005634(nucleus);GO:0005654(nucleoplasm);GO:0005737(cytoplasm);GO:0005829(cytosol);GO:0006606(protein import into nucleus);GO:0006607(NLS-bearing protein import into nucleus);GO:0008139(nuclear localization sequence binding);GO:0008565(protein transporter activity);GO:0015031(protein transport);GO:0042826(histone deacetylase binding);GO:0061608(nuclear import signal…	05164(Influenza A)	K15043	NA
ProgC3	ENSSSCG00000016092	SGO2	4.87982	2.23858	1.12424	0	0	shugoshin 2 [Source:NCBI gene;Acc:100522763]	GO:0000775(chromosome, centromeric region);GO:0005634(nucleus);GO:0005654(nucleoplasm);GO:0016604(nuclear body);GO:0030892(mitotic cohesin complex);GO:0045132(meiotic chromosome segregation);GO:0051754(meiotic sister chromatid cohesion, centromeric)	NA	K11581	NA
ProgC3	ENSSSCG00000010471	KIF11	7.30448	3.37137	1.11545	0	0	kinesin family member 11 [Source:NCBI gene;Acc:100526080]	GO:0000166(nucleotide binding);GO:0000922(spindle pole);GO:0003774(motor activity);GO:0003777(microtubule motor activity);GO:0005524(ATP binding);GO:0005634(nucleus);GO:0005819(spindle);GO:0005829(cytosol);GO:0005871(kinesin complex);GO:0005874(microtubule);GO:0005876(spindle microtubule);GO:0007018(microtubule-based movement);GO:0007051(spindle organization);GO:0007100(mitotic centrosome separat…	NA	K10398	NA
ProgC3	ENSSSCG00000010214	ENSSSCG00000010214	5.64417	2.6323	1.10044	0	0	cyclin dependent kinase 1 [Source:NCBI gene;Acc:100155762]	GO:0000166(nucleotide binding);GO:0000212(meiotic spindle organization);GO:0004672(protein kinase activity);GO:0004674(protein serine/threonine kinase activity);GO:0004693(cyclin-dependent protein serine/threonine kinase activity);GO:0005524(ATP binding);GO:0005634(nucleus);GO:0005737(cytoplasm);GO:0006468(protein phosphorylation);GO:0042585(germinal vesicle);GO:0044772(mitotic cell cycle phase t…	04110(Cell cycle);04114(Oocyte meiosis);04115(p53 signaling pathway);04218(Cellular senescence);04540(Gap junction);04914(Progesterone-mediated oocyte maturation);05170(Human immunodeficiency virus 1 infection);05203(Viral carcinogenesis)	K02087	2.7.11.23;EC:2.7.11.22
ProgC3	ENSSSCG00000040486	BIRC5	8.98053	4.20777	1.09374	0	0	baculoviral IAP repeat containing 5 [Source:NCBI gene;Acc:397266]	GO:0000086(G2/M transition of mitotic cell cycle);GO:0000226(microtubule cytoskeleton organization);GO:0000281(mitotic cytokinesis);GO:0000775(chromosome, centromeric region);GO:0000776(kinetochore);GO:0000777(condensed chromosome kinetochore);GO:0004869(cysteine-type endopeptidase inhibitor activity);GO:0005634(nucleus);GO:0005694(chromosome);GO:0005737(cytoplasm);GO:0005814(centriole);GO:000581…	01524(Platinum drug resistance);04210(Apoptosis);04215(Apoptosis - multiple species);04390(Hippo signaling pathway);05161(Hepatitis B);05200(Pathways in cancer);05210(Colorectal cancer)	K08731	NA
ProgC3	ENSSSCG00000021161	CKS2	11.755	5.53055	1.08778	0	0	CDC28 protein kinase regulatory subunit 2 [Source:NCBI gene;Acc:100520933]	GO:0000079(regulation of cyclin-dependent protein serine/threonine kinase activity);GO:0000307(cyclin-dependent protein kinase holoenzyme complex);GO:0007049(cell cycle);GO:0007346(regulation of mitotic cell cycle);GO:0016538(cyclin-dependent protein serine/threonine kinase regulator activity);GO:0019005(SCF ubiquitin ligase complex);GO:0019901(protein kinase binding);GO:0042393(histone binding);…	05200(Pathways in cancer);05222(Small cell lung cancer)	K02219	NA
ProgC3	ENSSSCG00000023296	CENPE	8.211	3.93587	1.06088	0	0	centromere protein E [Source:NCBI gene;Acc:100626792]	GO:0000166(nucleotide binding);GO:0000278(mitotic cell cycle);GO:0000775(chromosome, centromeric region);GO:0000776(kinetochore);GO:0000779(condensed chromosome, centromeric region);GO:0003774(motor activity);GO:0003777(microtubule motor activity);GO:0005524(ATP binding);GO:0005634(nucleus);GO:0005654(nucleoplasm);GO:0005694(chromosome);GO:0005828(kinetochore microtubule);GO:0005829(cytosol);GO:0…	NA	K11498	NA
ProgC3	ENSSSCG00000007493	ENSSSCG00000007493	3.91748	1.87922	1.05979	0	0	aurora kinase A [Source:NCBI gene;Acc:574063]	GO:0000166(nucleotide binding);GO:0000212(meiotic spindle organization);GO:0000226(microtubule cytoskeleton organization);GO:0000278(mitotic cell cycle);GO:0000780(condensed nuclear chromosome, centromeric region);GO:0000922(spindle pole);GO:0004672(protein kinase activity);GO:0004674(protein serine/threonine kinase activity);GO:0005524(ATP binding);GO:0005737(cytoplasm);GO:0005813(centrosome);GO…	04114(Oocyte meiosis);04914(Progesterone-mediated oocyte maturation)	K11481	EC:2.7.11.1
ProgC3	ENSSSCG00000010457	KIF20B	6.05043	2.91251	1.05478	0	0	kinesin family member 20B [Source:NCBI gene;Acc:100155885]	GO:0000166(nucleotide binding);GO:0001843(neural tube closure);GO:0003774(motor activity);GO:0003777(microtubule motor activity);GO:0005524(ATP binding);GO:0005634(nucleus);GO:0005654(nucleoplasm);GO:0005730(nucleolus);GO:0005737(cytoplasm);GO:0005813(centrosome);GO:0005871(kinesin complex);GO:0005874(microtubule);GO:0007018(microtubule-based movement);GO:0007088(regulation of mitotic nuclear div…	NA	K10402	NA
ProgC3	ENSSSCG00000029326	CCNB1	4.63107	2.25938	1.03542	0	0	cyclin B1 [Source:NCBI gene;Acc:397662]	GO:0000079(regulation of cyclin-dependent protein serine/threonine kinase activity);GO:0000278(mitotic cell cycle);GO:0000307(cyclin-dependent protein kinase holoenzyme complex);GO:0000922(spindle pole);GO:0000942(condensed nuclear chromosome outer kinetochore);GO:0001701(in utero embryonic development);GO:0004672(protein kinase activity);GO:0005113(patched binding);GO:0005634(nucleus);GO:0005737…	04068(FoxO signaling pathway);04110(Cell cycle);04114(Oocyte meiosis);04115(p53 signaling pathway);04218(Cellular senescence);04914(Progesterone-mediated oocyte maturation);05170(Human immunodeficiency virus 1 infection)	K05868	NA
ProgC3	ENSSSCG00000033655	TUBB2B	9.86226	4.82423	1.03162	0	0	tubulin beta-2A chain [Source:NCBI gene;Acc:100624785]	GO:0000166(nucleotide binding);GO:0001764(neuron migration);GO:0003924(GTPase activity);GO:0005200(structural constituent of cytoskeleton);GO:0005525(GTP binding);GO:0005737(cytoplasm);GO:0005856(cytoskeleton);GO:0005874(microtubule);GO:0007010(cytoskeleton organization);GO:0007017(microtubule-based process);GO:0015630(microtubule cytoskeleton);GO:0046982(protein heterodimerization activity);GO:0…	04145(Phagosome);04540(Gap junction)	K07375	NA
ProgC3	ENSSSCG00000006538	CKS1B	8.29663	4.0634	1.02984	0	0	flavin adenine dinucleotide synthetase 1 [Source:NCBI gene;Acc:100153896]	GO:0000079(regulation of cyclin-dependent protein serine/threonine kinase activity);GO:0000166(nucleotide binding);GO:0000307(cyclin-dependent protein kinase holoenzyme complex);GO:0003824(catalytic activity);GO:0003919(FMN adenylyltransferase activity);GO:0005524(ATP binding);GO:0005829(cytosol);GO:0005886(plasma membrane);GO:0006747(FAD biosynthetic process);GO:0007049(cell cycle);GO:0007346(re…	00740(Riboflavin metabolism);05200(Pathways in cancer);05222(Small cell lung cancer)	K00953;K02219	EC:2.7.7.2
ProgC3	ENSSSCG00000004969	ENSSSCG00000004969	4.23901	2.07988	1.02723	0	0	kinesin family member 23 [Source:NCBI gene;Acc:100522116]	GO:0000166(nucleotide binding);GO:0000915(actomyosin contractile ring assembly);GO:0003774(motor activity);GO:0003777(microtubule motor activity);GO:0005524(ATP binding);GO:0005634(nucleus);GO:0005871(kinesin complex);GO:0005874(microtubule);GO:0007018(microtubule-based movement);GO:0008017(microtubule binding);GO:0016887(ATPase activity);GO:0051256(mitotic spindle midzone assembly);GO:0072383(pl…	05206(MicroRNAs in cancer)	K17387	NA
Monocyte2	ENSSSCG00000029414	FCN1	3.64116	2.32355	0.648067	1.0458e-161	1.97561e-157	ficolin (collagen/fibrinogen domain containing) 1 [Source:NCBI gene;Acc:397316]	GO:0001664(G protein-coupled receptor binding);GO:0002752(cell surface pattern recognition receptor signaling pathway);GO:0007186(G protein-coupled receptor signaling pathway);GO:0008329(signaling pattern recognition receptor activity);GO:0031232(extrinsic component of external side of plasma membrane);GO:0033691(sialic acid binding);GO:0034394(protein localization to cell surface);GO:0043654(rec…	NA	K10104	NA
Monocyte2	ENSSSCG00000039074	TNFRSF13C	2.26846	1.48297	0.613225	4.60963e-303	8.70805e-299	TNF receptor superfamily member 13C [Source:NCBI gene;Acc:110260624]	GO:0001782(B cell homeostasis);GO:0002636(positive regulation of germinal center formation);GO:0009897(external side of plasma membrane);GO:0016020(membrane);GO:0016021(integral component of membrane);GO:0030890(positive regulation of B cell proliferation);GO:0031295(T cell costimulation);GO:0031296(B cell costimulation);GO:0042102(positive regulation of T cell proliferation);GO:0045078(positive …	04060(Cytokine-cytokine receptor interaction);04064(NF-kappa B signaling pathway);04672(Intestinal immune network for IgA production);05166(Human T-cell leukemia virus 1 infection);05340(Primary immunodeficiency)	K05151	NA
Monocyte2	ENSSSCG00000004166	AHI1	3.26403	2.1575	0.597293	1.39985e-288	2.64446e-284	Abelson helper integration site 1 [Source:NCBI gene;Acc:100514806]	GO:0001738(morphogenesis of a polarized epithelium);GO:0001947(heart looping);GO:0002092(positive regulation of receptor internalization);GO:0005515(protein binding);GO:0005813(centrosome);GO:0005814(centriole);GO:0005911(cell-cell junction);GO:0005912(adherens junction);GO:0005929(cilium);GO:0007169(transmembrane receptor protein tyrosine kinase signaling pathway);GO:0007417(central nervous syst…	NA	K16740	NA
Monocyte2	ENSSSCG00000006153	FABP5	1.78796	1.19044	0.586818	7.11423e-209	1.34395e-204	fatty acid binding protein 5 [Source:NCBI gene;Acc:574074]	GO:0008289(lipid binding)	03320(PPAR signaling pathway)	K08754	NA
Monocyte2	ENSSSCG00000021576	CD83	5.52717	3.73759	0.564433	1.64277e-225	3.10336e-221	CD83 molecule [Source:NCBI gene;Acc:100153365]	GO:0009897(external side of plasma membrane);GO:0014070(response to organic cyclic compound);GO:0016020(membrane);GO:0016021(integral component of membrane);GO:0032713(negative regulation of interleukin-4 production);GO:0032733(positive regulation of interleukin-10 production);GO:0032743(positive regulation of interleukin-2 production);GO:0043372(positive regulation of CD4-positive, alpha-beta T …	NA	K06510	NA
Monocyte2	ENSSSCG00000035078	CD40	2.45945	1.71204	0.522626	2.16927e-210	4.09796e-206	CD40 molecule [Source:NCBI gene;Acc:397395]	GO:0001934(positive regulation of protein phosphorylation);GO:0002376(immune system process);GO:0002768(immune response-regulating cell surface receptor signaling pathway);GO:0005515(protein binding);GO:0005886(plasma membrane);GO:0006874(cellular calcium ion homeostasis);GO:0009897(external side of plasma membrane);GO:0009986(cell surface);GO:0016020(membrane);GO:0016021(integral component of me…	04060(Cytokine-cytokine receptor interaction);04064(NF-kappa B signaling pathway);04514(Cell adhesion molecules (CAMs));04620(Toll-like receptor signaling pathway);04672(Intestinal immune network for IgA production);05144(Malaria);05145(Toxoplasmosis);05166(Human T-cell leukemia virus 1 infection);05169(Epstein-Barr virus infection);05202(Transcriptional misregulation in cancer);05310(Asthma);053…	K03160	NA
Monocyte	ENSSSCG00000004789	THBS1	10.8426	8.13038	0.415313	4.62815e-94	8.74303e-90	thrombospondin 1 [Source:NCBI gene;Acc:492313]	GO:0000187(activation of MAPK activity);GO:0001786(phosphatidylserine binding);GO:0001937(negative regulation of endothelial cell proliferation);GO:0001953(negative regulation of cell-matrix adhesion);GO:0001968(fibronectin binding);GO:0002040(sprouting angiogenesis);GO:0002544(chronic inflammatory response);GO:0002581(negative regulation of antigen processing and presentation of peptide or polys…	04015(Rap1 signaling pathway);04115(p53 signaling pathway);04145(Phagosome);04151(PI3K-Akt signaling pathway);04350(TGF-beta signaling pathway);04510(Focal adhesion);04512(ECM-receptor interaction);05144(Malaria);05165(Human papillomavirus infection);05205(Proteoglycans in cancer);05206(MicroRNAs in cancer);05219(Bladder cancer)	K16857	NA
Monocyte2	ENSSSCG00000021812	MS4A1	9.75336	6.93058	0.492923	1.91291e-267	3.61368e-263	membrane spanning 4-domains A1 [Source:NCBI gene;Acc:100627952]	GO:0002115(store-operated calcium entry);GO:0005634(nucleus);GO:0005886(plasma membrane);GO:0005887(integral component of plasma membrane);GO:0009617(response to bacterium);GO:0009897(external side of plasma membrane);GO:0009986(cell surface);GO:0016020(membrane);GO:0016021(integral component of membrane);GO:0019865(immunoglobulin binding);GO:0030183(B cell differentiation);GO:0042113(B cell acti…	04640(Hematopoietic cell lineage)	K06466	NA
Monocyte2	ENSSSCG00000031023	ENSSSCG00000031023	4.94811	3.53026	0.4871	1.0834e-106	2.04665e-102	NA	GO:0007155(cell adhesion);GO:0031362(anchored component of external side of plasma membrane)	NA	NA	NA
Monocyte2	ENSSSCG00000013073	FADS3	4.99805	3.6059	0.471004	5.08973e-162	9.615e-158	fatty acid desaturase 3 [Source:NCBI gene;Acc:100518057]	GO:0006629(lipid metabolic process);GO:0016020(membrane);GO:0016021(integral component of membrane);GO:0016491(oxidoreductase activity);GO:0055114(oxidation-reduction process)	NA	K10225	EC:1.14.19.-
Monocyte2	ENSSSCG00000009778	RILPL2	1.60957	1.16128	0.470964	8.08801e-208	1.52791e-203	Rab interacting lysosomal protein like 2 [Source:NCBI gene;Acc:100626388]	GO:0003382(epithelial cell morphogenesis);GO:0005737(cytoplasm);GO:0005813(centrosome);GO:0005829(cytosol);GO:0005929(cilium);GO:0016020(membrane);GO:0031267(small GTPase binding);GO:0036064(ciliary basal body);GO:0042802(identical protein binding);GO:0046983(protein dimerization activity);GO:0051959(dynein light intermediate chain binding);GO:0060271(cilium assembly);GO:1903445(protein transport…	NA	NA	NA
Monocyte2	ENSSSCG00000015652	IL10	1.08979	0.786961	0.469689	1.79291e-169	3.38698e-165	interleukin 10 [Source:NCBI gene;Acc:397106]	GO:0001818(negative regulation of cytokine production);GO:0001938(positive regulation of endothelial cell proliferation);GO:0002237(response to molecule of bacterial origin);GO:0002740(negative regulation of cytokine secretion involved in immune response);GO:0002875(negative regulation of chronic inflammatory response to antigenic stimulus);GO:0002904(positive regulation of B cell apoptotic proce…	04060(Cytokine-cytokine receptor interaction);04068(FoxO signaling pathway);04625(C-type lectin receptor signaling pathway);04630(Jak-STAT signaling pathway);04660(T cell receptor signaling pathway);04672(Intestinal immune network for IgA production);05133(Pertussis);05140(Leishmaniasis);05142(Chagas disease (American trypanosomiasis));05143(African trypanosomiasis);05144(Malaria);05145(Toxoplasm…	K05443	NA
Monocyte2	ENSSSCG00000015550	RGS16	0.977528	0.714011	0.453191	3.73214e-203	7.05038e-199	regulator of G protein signaling 16 [Source:NCBI gene;Acc:397544]	GO:0005096(GTPase activator activity);GO:0005737(cytoplasm);GO:0007186(G protein-coupled receptor signaling pathway);GO:0009968(negative regulation of signal transduction);GO:0016020(membrane);GO:0016032(viral process);GO:0031224(intrinsic component of membrane);GO:0043547(positive regulation of GTPase activity)	NA	K16449	NA
Monocyte2	ENSSSCG00000035971	DUSP2	2.45647	1.80727	0.442775	2.49032e-167	4.70446e-163	dual specificity phosphatase 2 [Source:NCBI gene;Acc:100622812]	GO:0000188(inactivation of MAPK activity);GO:0004721(phosphoprotein phosphatase activity);GO:0004725(protein tyrosine phosphatase activity);GO:0005634(nucleus);GO:0006470(protein dephosphorylation);GO:0008138(protein tyrosine/serine/threonine phosphatase activity);GO:0016311(dephosphorylation);GO:0016787(hydrolase activity);GO:0016791(phosphatase activity);GO:0017017(MAP kinase tyrosine/serine/th…	04010(MAPK signaling pathway)	K04459	3.1.3.48;EC:3.1.3.16
Monocyte2	ENSSSCG00000009240	PLAC8	5.44193	4.08842	0.412576	2.65799e-144	5.02121e-140	placenta specific 8 [Source:NCBI gene;Acc:100525175]	GO:0003682(chromatin binding);GO:0008284(positive regulation of cell population proliferation);GO:0009409(response to cold);GO:0040015(negative regulation of multicellular organism growth);GO:0042742(defense response to bacterium);GO:0043066(negative regulation of apoptotic process);GO:0045944(positive regulation of transcription by RNA polymerase II);GO:0050873(brown fat cell differentiation);GO…	NA	NA	NA
Monocyte2	ENSSSCG00000009827	HVCN1	1.98502	1.49233	0.411589	3.55308e-181	6.71212e-177	hydrogen voltage gated channel 1 [Source:NCBI gene;Acc:100152115]	GO:0005216(ion channel activity);GO:0005887(integral component of plasma membrane);GO:0006811(ion transport);GO:0009268(response to pH);GO:0010043(response to zinc ion);GO:0016020(membrane);GO:0016021(integral component of membrane);GO:0030171(voltage-gated proton channel activity);GO:0042802(identical protein binding);GO:0055085(transmembrane transport);GO:0071294(cellular response to zinc ion);…	NA	K22644	NA
Monocyte2	ENSSSCG00000013736	PRDX2	6.99476	5.26282	0.410437	5.32796e-157	1.0065e-152	peroxiredoxin 2 [Source:NCBI gene;Acc:100512521]	GO:0005623(cell);GO:0005829(cytosol);GO:0006979(response to oxidative stress);GO:0008379(thioredoxin peroxidase activity);GO:0016209(antioxidant activity);GO:0016491(oxidoreductase activity);GO:0019430(removal of superoxide radicals);GO:0042744(hydrogen peroxide catabolic process);GO:0045321(leukocyte activation);GO:0045454(cell redox homeostasis);GO:0051920(peroxiredoxin activity);GO:0055114(oxi…	NA	K03386	EC:1.11.1.15
Monocyte2	ENSSSCG00000008388	REL	5.77658	4.37763	0.400065	2.71254e-134	5.12425e-130	REL proto-oncogene, NF-kB subunit [Source:NCBI gene;Acc:100525104]	GO:0000122(negative regulation of transcription by RNA polymerase II);GO:0000977(RNA polymerase II regulatory region sequence-specific DNA binding);GO:0000980(RNA polymerase II distal enhancer sequence-specific DNA binding);GO:0000981(DNA-binding transcription factor activity, RNA polymerase II-specific);GO:0001228(DNA-binding transcription activator activity, RNA polymerase II-specific);GO:00036…	04014(Ras signaling pathway);05202(Transcriptional misregulation in cancer);05203(Viral carcinogenesis)	K09254	NA
Monocyte2	ENSSSCG00000037016	ID1	1.27038	0.963628	0.398707	1.30483e-94	2.46495e-90	inhibitor of DNA binding 1, HLH protein [Source:NCBI gene;Acc:100522839]	GO:0000122(negative regulation of transcription by RNA polymerase II);GO:0001085(RNA polymerase II transcription factor binding);GO:0001886(endothelial cell morphogenesis);GO:0003700(DNA-binding transcription factor activity);GO:0005634(nucleus);GO:0005654(nucleoplasm);GO:0005737(cytoplasm);GO:0005794(Golgi apparatus);GO:0006351(transcription, DNA-templated);GO:0007507(heart development);GO:00076…	04015(Rap1 signaling pathway);04350(TGF-beta signaling pathway);04390(Hippo signaling pathway);04550(Signaling pathways regulating pluripotency of stem cells)	K04680	NA
Monocyte2	ENSSSCG00000030957	NFKB1	1.62307	1.2385	0.390133	8.23835e-126	1.55631e-121	nuclear factor kappa B subunit 1 [Source:NCBI gene;Acc:751869]	GO:0000122(negative regulation of transcription by RNA polymerase II);GO:0000976(transcription regulatory region sequence-specific DNA binding);GO:0000977(RNA polymerase II regulatory region sequence-specific DNA binding);GO:0000980(RNA polymerase II distal enhancer sequence-specific DNA binding);GO:0001227(DNA-binding transcription repressor activity, RNA polymerase II-specific);GO:0001228(DNA-b…	01523(Antifolate resistance);04010(MAPK signaling pathway);04014(Ras signaling pathway);04024(cAMP signaling pathway);04062(Chemokine signaling pathway);04064(NF-kappa B signaling pathway);04066(HIF-1 signaling pathway);04071(Sphingolipid signaling pathway);04151(PI3K-Akt signaling pathway);04210(Apoptosis);04211(Longevity regulating pathway);04218(Cellular senescence);04380(Osteoclast differenti…	K02580	NA
Monocyte2	ENSSSCG00000008614	SMC6	5.8545	4.48662	0.383915	1.99088e-178	3.76096e-174	structural maintenance of chromosomes 6 [Source:NCBI gene;Acc:100517523]	GO:0000166(nucleotide binding);GO:0000722(telomere maintenance via recombination);GO:0000724(double-strand break repair via homologous recombination);GO:0000781(chromosome, telomeric region);GO:0000803(sex chromosome);GO:0005524(ATP binding);GO:0005634(nucleus);GO:0005654(nucleoplasm);GO:0005694(chromosome);GO:0006281(DNA repair);GO:0006310(DNA recombination);GO:0006974(cellular response to DNA d…	NA	K22804	NA
Monocyte2	ENSSSCG00000016758	ENSSSCG00000016758	8.61789	6.60986	0.382715	3.91891e-140	7.40322e-136	serine/threonine kinase 17a [Source:NCBI gene;Acc:100621897]	GO:0000166(nucleotide binding);GO:0004672(protein kinase activity);GO:0004674(protein serine/threonine kinase activity);GO:0005524(ATP binding);GO:0005634(nucleus);GO:0006468(protein phosphorylation)	NA	K08804	EC:2.7.11.1
Monocyte2	ENSSSCG00000001701	ENSSSCG00000001701	20.7326	15.9324	0.379941	4.62771e-194	8.7422e-190	heat shock protein 90 alpha family class B member 1 [Source:NCBI gene;Acc:396742]	GO:0005515(protein binding);GO:0005524(ATP binding);GO:0005737(cytoplasm);GO:0005829(cytosol);GO:0006457(protein folding);GO:0019901(protein kinase binding);GO:0051082(unfolded protein binding);GO:1901799(negative regulation of proteasomal protein catabolic process);GO:1903827(regulation of cellular protein localization)	04141(Protein processing in endoplasmic reticulum);04151(PI3K-Akt signaling pathway);04217(Necroptosis);04612(Antigen processing and presentation);04621(NOD-like receptor signaling pathway);04657(IL-17 signaling pathway);04659(Th17 cell differentiation);04914(Progesterone-mediated oocyte maturation);04915(Estrogen signaling pathway);05200(Pathways in cancer);05215(Prostate cancer);05418(Fluid she…	K04079	NA
Monocyte2	ENSSSCG00000030510	FBL	2.71181	2.08413	0.379812	1.25738e-153	2.37532e-149	fibrillarin [Source:NCBI gene;Acc:100626002]	GO:0000494(box C/D snoRNA 3'-end processing);GO:0001094(TFIID-class transcription factor complex binding);GO:0001650(fibrillar center);GO:0001652(granular component);GO:0003723(RNA binding);GO:0005634(nucleus);GO:0005730(nucleolus);GO:0006364(rRNA processing);GO:0008168(methyltransferase activity);GO:0008649(rRNA methyltransferase activity);GO:0015030(Cajal body);GO:0016074(snoRNA metabolic proce…	03008(Ribosome biogenesis in eukaryotes)	K14563	EC:2.1.1.-
Monocyte2	ENSSSCG00000032658	TRAF4	1.90448	1.46427	0.379218	6.5233e-113	1.23232e-108	TNF receptor associated factor 4 [Source:NCBI gene;Acc:100518396]	GO:0005164(tumor necrosis factor receptor binding);GO:0005515(protein binding);GO:0005634(nucleus);GO:0005737(cytoplasm);GO:0007165(signal transduction);GO:0007250(activation of NF-kappaB-inducing kinase activity);GO:0007585(respiratory gaseous exchange);GO:0008270(zinc ion binding);GO:0019901(protein kinase binding);GO:0030323(respiratory tube development);GO:0031625(ubiquitin protein ligase bin…	04657(IL-17 signaling pathway);05200(Pathways in cancer);05222(Small cell lung cancer)	K09848	NA
Monocyte2	ENSSSCG00000018050	ENSSSCG00000018050	2.26304	1.74829	0.372321	1.73786e-141	3.28299e-137	GRB2 related adaptor protein [Source:NCBI gene;Acc:100511593]	GO:0005515(protein binding)	NA	NA	NA
Monocyte2	ENSSSCG00000028674	ENSSSCG00000028674	1.9457	1.50673	0.368871	2.45022e-136	4.62872e-132	NA	GO:0016020(membrane);GO:0016021(integral component of membrane)	NA	NA	NA
Monocyte2	ENSSSCG00000008245	TMSB10	119.874	92.9508	0.366975	2.87024e-303	5.42217e-299	thymosin beta 10 [Source:NCBI gene;Acc:100037998]	GO:0003779(actin binding);GO:0003785(actin monomer binding);GO:0005737(cytoplasm);GO:0005856(cytoskeleton);GO:0007015(actin filament organization);GO:0030334(regulation of cell migration);GO:0042989(sequestering of actin monomers)	NA	K13785	NA
Monocyte2	ENSSSCG00000002917	ENSSSCG00000002917	1.8438	1.43137	0.365287	1.41932e-73	2.68123e-69	NFKB inhibitor delta [Source:NCBI gene;Acc:100524441]	GO:0005515(protein binding);GO:0005634(nucleus);GO:0032088(negative regulation of NF-kappaB transcription factor activity);GO:0033085(negative regulation of T cell differentiation in thymus);GO:0043124(negative regulation of I-kappaB kinase/NF-kappaB signaling);GO:0050852(T cell receptor signaling pathway);GO:0051059(NF-kappaB binding);GO:0070245(positive regulation of thymocyte apoptotic process…	NA	K14214	NA
Monocyte2	ENSSSCG00000037645	COTL1	2.29745	1.78527	0.363889	1.46804e-111	2.77327e-107	coactosin like F-actin binding protein 1 [Source:NCBI gene;Acc:100621773]	GO:0003779(actin binding);GO:0005622(intracellular);GO:0019899(enzyme binding);GO:0050832(defense response to fungus)	NA	NA	NA
Monocyte2	ENSSSCG00000001457	SLA-DQB1	9.14959	7.11115	0.363623	1.01806e-168	1.92321e-164	SLA-DQ beta1 domain [Source:NCBI gene;Acc:100037921]	GO:0002344(B cell affinity maturation);GO:0002376(immune system process);GO:0002504(antigen processing and presentation of peptide or polysaccharide antigen via MHC class II);GO:0002579(positive regulation of antigen processing and presentation);GO:0002827(positive regulation of T-helper 1 type immune response);GO:0005769(early endosome);GO:0005771(multivesicular body);GO:0005794(Golgi apparatus)…	04145(Phagosome);04514(Cell adhesion molecules (CAMs));04612(Antigen processing and presentation);04640(Hematopoietic cell lineage);04658(Th1 and Th2 cell differentiation);04659(Th17 cell differentiation);04672(Intestinal immune network for IgA production);04940(Type I diabetes mellitus);05140(Leishmaniasis);05145(Toxoplasmosis);05150(Staphylococcus aureus infection);05152(Tuberculosis);05164(Inf…	K06752	NA
Monocyte2	ENSSSCG00000034937	SH3BGRL3	7.9973	6.24393	0.357058	3.55333e-209	6.71259e-205	SH3 domain binding glutamate rich protein like 3 [Source:NCBI gene;Acc:100621842]	GO:0009055(electron transfer activity);GO:0015035(protein disulfide oxidoreductase activity);GO:0016604(nuclear body);GO:0022900(electron transport chain);GO:0045454(cell redox homeostasis);GO:0055114(oxidation-reduction process)	NA	NA	NA
Monocyte2	ENSSSCG00000023165	SEMA7A	0.845482	0.660505	0.356204	3.13537e-135	5.92304e-131	semaphorin 7A (John Milton Hagen blood group) [Source:NCBI gene;Acc:100623369]	GO:0001755(neural crest cell migration);GO:0001934(positive regulation of protein phosphorylation);GO:0005178(integrin binding);GO:0005515(protein binding);GO:0005615(extracellular space);GO:0005887(integral component of plasma membrane);GO:0007229(integrin-mediated signaling pathway);GO:0009897(external side of plasma membrane);GO:0016020(membrane);GO:0016021(integral component of membrane);GO:0…	04360(Axon guidance)	K06529	NA
Monocyte2	ENSSSCG00000031493	CYBA	2.76252	2.15813	0.3562	9.6797e-120	1.82859e-115	cytochrome b-245, alpha polypeptide [Source:NCBI gene;Acc:397507]	GO:0005737(cytoplasm);GO:0005768(endosome);GO:0005886(plasma membrane);GO:0006801(superoxide metabolic process);GO:0006954(inflammatory response);GO:0009055(electron transfer activity);GO:0016020(membrane);GO:0016021(integral component of membrane);GO:0016175(superoxide-generating NADPH oxidase activity);GO:0016491(oxidoreductase activity);GO:0017004(cytochrome complex assembly);GO:0017124(SH3 do…	04145(Phagosome);04380(Osteoclast differentiation);04621(NOD-like receptor signaling pathway);04670(Leukocyte transendothelial migration);05140(Leishmaniasis);05418(Fluid shear stress and atherosclerosis)	K08009	NA
Monocyte2	ENSSSCG00000036317	VASP	3.1485	2.48282	0.342682	8.47441e-108	1.6009e-103	vasodilator stimulated phosphoprotein [Source:NCBI gene;Acc:110261011]	GO:0001843(neural tube closure);GO:0003779(actin binding);GO:0005522(profilin binding);GO:0005737(cytoplasm);GO:0005829(cytosol);GO:0005856(cytoskeleton);GO:0005886(plasma membrane);GO:0005925(focal adhesion);GO:0007411(axon guidance);GO:0008154(actin polymerization or depolymerization);GO:0017124(SH3 domain binding);GO:0030027(lamellipodium);GO:0030036(actin cytoskeleton organization);GO:0030175…	04015(Rap1 signaling pathway);04022(cGMP-PKG signaling pathway);04510(Focal adhesion);04530(Tight junction);04611(Platelet activation);04666(Fc gamma R-mediated phagocytosis);04670(Leukocyte transendothelial migration)	K06274	NA
Monocyte2	ENSSSCG00000001952	NFKBIA	5.44024	4.29127	0.342264	1.43551e-66	2.71181e-62	NFKB inhibitor alpha [Source:NCBI gene;Acc:406188]	GO:0005515(protein binding);GO:0005634(nucleus);GO:0005737(cytoplasm);GO:0005829(cytosol);GO:0005886(plasma membrane);GO:0006606(protein import into nucleus);GO:0007249(I-kappaB kinase/NF-kappaB signaling);GO:0007253(cytoplasmic sequestering of NF-kappaB);GO:0008139(nuclear localization sequence binding);GO:0010468(regulation of gene expression);GO:0010745(negative regulation of macrophage derive…	04024(cAMP signaling pathway);04062(Chemokine signaling pathway);04064(NF-kappa B signaling pathway);04210(Apoptosis);04380(Osteoclast differentiation);04620(Toll-like receptor signaling pathway);04621(NOD-like receptor signaling pathway);04622(RIG-I-like receptor signaling pathway);04623(Cytosolic DNA-sensing pathway);04625(C-type lectin receptor signaling pathway);04657(IL-17 signaling pathway)…	K04734	NA
Monocyte2	ENSSSCG00000005311	ENSSSCG00000005311	1.25306	0.989467	0.340735	6.86635e-108	1.29712e-103	CD72 molecule [Source:NCBI gene;Acc:100038011]	GO:0004888(transmembrane signaling receptor activity);GO:0005887(integral component of plasma membrane);GO:0016020(membrane);GO:0016021(integral component of membrane)	04662(B cell receptor signaling pathway)	K06504	NA
Monocyte2	ENSSSCG00000038359	ENSSSCG00000038359	5.86292	4.64529	0.335851	4.79013e-119	9.04903e-115	eukaryotic translation initiation factor 5A [Source:NCBI gene;Acc:100517970]	GO:0003723(RNA binding);GO:0003746(translation elongation factor activity);GO:0006412(translation);GO:0006452(translational frameshifting);GO:0043022(ribosome binding);GO:0045901(positive regulation of translational elongation);GO:0045905(positive regulation of translational termination)	NA	K03263	NA
Monocyte2	ENSSSCG00000006458	FCRL4	0.548865	0.435183	0.334831	9.06401e-170	1.71228e-165	Fc receptor like 4 [Source:NCBI gene;Acc:100156890]	GO:0009986(cell surface);GO:0016020(membrane);GO:0016021(integral component of membrane)	NA	K06727	NA
Monocyte2	ENSSSCG00000025644	ENSSSCG00000025644	1.42835	1.13282	0.334441	3.63817e-116	6.87286e-112	CD1 antigen [Source:NCBI gene;Acc:396785]	GO:0001916(positive regulation of T cell mediated cytotoxicity);GO:0005615(extracellular space);GO:0005886(plasma membrane);GO:0006955(immune response);GO:0009897(external side of plasma membrane);GO:0016020(membrane);GO:0016021(integral component of membrane);GO:0030883(endogenous lipid antigen binding);GO:0030884(exogenous lipid antigen binding);GO:0048006(antigen processing and presentation, e…	04530(Tight junction);04640(Hematopoietic cell lineage)	K06448	NA
Monocyte2	ENSSSCG00000010568	NPM3	1.14807	0.910837	0.333941	9.63968e-132	1.82103e-127	nucleophosmin/nucleoplasmin 3 [Source:NCBI gene;Acc:100627227]	GO:0003682(chromatin binding);GO:0005654(nucleoplasm);GO:0005730(nucleolus);GO:0005737(cytoplasm);GO:0005829(cytosol);GO:0006338(chromatin remodeling);GO:0006364(rRNA processing);GO:0009303(rRNA transcription);GO:0015629(actin cytoskeleton);GO:0042393(histone binding)	NA	K11278	NA
Monocyte2	ENSSSCG00000032330	THY1	0.752535	0.597547	0.332707	7.40956e-70	1.39974e-65	Thy-1 cell surface antigen [Source:NCBI gene;Acc:100271931]	GO:0001525(angiogenesis);GO:0001952(regulation of cell-matrix adhesion);GO:0002693(positive regulation of cellular extravasation);GO:0005096(GTPase activator activity);GO:0005178(integrin binding);GO:0005783(endoplasmic reticulum);GO:0006469(negative regulation of protein kinase activity);GO:0007010(cytoskeleton organization);GO:0007155(cell adhesion);GO:0007229(integrin-mediated signaling pathwa…	04670(Leukocyte transendothelial migration)	K06514	NA
Monocyte2	ENSSSCG00000017957	EIF4A1	6.82881	5.43122	0.330356	1.73317e-137	3.27413e-133	eukaryotic translation initiation factor 4A1 [Source:NCBI gene;Acc:100101929]	GO:0000166(nucleotide binding);GO:0003676(nucleic acid binding);GO:0003725(double-stranded RNA binding);GO:0003743(translation initiation factor activity);GO:0004004(ATP-dependent RNA helicase activity);GO:0004386(helicase activity);GO:0005524(ATP binding);GO:0005737(cytoplasm);GO:0006413(translational initiation);GO:0016020(membrane);GO:0016021(integral component of membrane);GO:0016787(hydrolas…	03013(RNA transport)	K03257	NA
Monocyte2	ENSSSCG00000004385	SNX3	3.2915	2.61819	0.330177	1.54213e-115	2.91324e-111	sorting nexin 3 [Source:NCBI gene;Acc:100627262]	GO:0005737(cytoplasm);GO:0005769(early endosome);GO:0005829(cytosol);GO:0009617(response to bacterium);GO:0010008(endosome membrane);GO:0010324(membrane invagination);GO:0019903(protein phosphatase binding);GO:0022615(protein to membrane docking);GO:0030111(regulation of Wnt signaling pathway);GO:0030136(clathrin-coated vesicle);GO:0030904(retromer complex);GO:0031901(early endosome membrane);GO:…	04144(Endocytosis)	K17918	NA
Monocyte2	ENSSSCG00000010798	GGA2	1.01655	0.808755	0.329902	1.45531e-102	2.74922e-98	golgi associated, gamma adaptin ear containing, ARF binding protein 2 [Source:NCBI gene;Acc:100524333]	GO:0005622(intracellular);GO:0005794(Golgi apparatus);GO:0005802(trans-Golgi network);GO:0006886(intracellular protein transport);GO:0016192(vesicle-mediated transport);GO:0030136(clathrin-coated vesicle);GO:0030306(ADP-ribosylation factor binding);GO:0034394(protein localization to cell surface);GO:0043001(Golgi to plasma membrane protein transport)	04142(Lysosome)	K12404	NA
Monocyte2	ENSSSCG00000017206	GRB2	3.77182	3.00488	0.327954	2.78848e-125	5.26771e-121	growth factor receptor bound protein 2 [Source:NCBI gene;Acc:100192436]	GO:0001784(phosphotyrosine residue binding);GO:0005070(SH3/SH2 adaptor activity);GO:0005154(epidermal growth factor receptor binding);GO:0005168(neurotrophin TRKA receptor binding);GO:0005515(protein binding);GO:0005634(nucleus);GO:0005654(nucleoplasm);GO:0005730(nucleolus);GO:0005737(cytoplasm);GO:0005768(endosome);GO:0005886(plasma membrane);GO:0005911(cell-cell junction);GO:0007265(Ras protein…	01521(EGFR tyrosine kinase inhibitor resistance);01522(Endocrine resistance);04010(MAPK signaling pathway);04012(ErbB signaling pathway);04014(Ras signaling pathway);04062(Chemokine signaling pathway);04068(FoxO signaling pathway);04072(Phospholipase D signaling pathway);04150(mTOR signaling pathway);04151(PI3K-Akt signaling pathway);04380(Osteoclast differentiation);04510(Focal adhesion);04540(G…	K04364	NA
Monocyte2	ENSSSCG00000017962	KDM6B	1.4008	1.11919	0.323804	1.25634e-91	2.37336e-87	lysine demethylase 6B [Source:NCBI gene;Acc:100512495]	GO:0000978(RNA polymerase II proximal promoter sequence-specific DNA binding);GO:0003682(chromatin binding);GO:0005515(protein binding);GO:0005634(nucleus);GO:0006338(chromatin remodeling);GO:0008013(beta-catenin binding);GO:0010468(regulation of gene expression);GO:0016577(histone demethylation);GO:0031490(chromatin DNA binding);GO:0043565(sequence-specific DNA binding);GO:0044666(MLL3/4 complex…	NA	K11448	EC:1.14.11.-
Monocyte2	ENSSSCG00000022343	ENO1	9.06851	7.25291	0.322305	3.52061e-127	6.65079e-123	enolase 1 [Source:NCBI gene;Acc:100738870]	GO:0000015(phosphopyruvate hydratase complex);GO:0000122(negative regulation of transcription by RNA polymerase II);GO:0000287(magnesium ion binding);GO:0000977(RNA polymerase II regulatory region sequence-specific DNA binding);GO:0001227(DNA-binding transcription repressor activity, RNA polymerase II-specific);GO:0004634(phosphopyruvate hydratase activity);GO:0005737(cytoplasm);GO:0005829(cytoso…	00010(Glycolysis / Gluconeogenesis);03018(RNA degradation);04066(HIF-1 signaling pathway)	K01689	EC:4.2.1.11
Monocyte2	ENSSSCG00000015664	ENSSSCG00000015664	0.910408	0.728592	0.321402	1.60105e-113	3.02454e-109	CD55 molecule (Cromer blood group) [Source:NCBI gene;Acc:396743]	GO:0016020(membrane);GO:0016021(integral component of membrane);GO:0097225(sperm midpiece)	04610(Complement and coagulation cascades);04640(Hematopoietic cell lineage);05416(Viral myocarditis)	K04006	NA
Monocyte2	ENSSSCG00000034814	MRTO4	0.993776	0.797115	0.318132	3.01719e-99	5.69977e-95	MRT4 homolog, ribosome maturation factor [Source:NCBI gene;Acc:100511136]	GO:0000027(ribosomal large subunit assembly);GO:0005622(intracellular);GO:0005634(nucleus);GO:0005730(nucleolus);GO:0005737(cytoplasm);GO:0042254(ribosome biogenesis)	NA	K14815	NA
Monocyte2	ENSSSCG00000038911	KLF2	2.33938	1.88071	0.314852	1.0168e-52	1.92083e-48	Kruppel like factor 2 [Source:NCBI gene;Acc:100174959]	GO:0000122(negative regulation of transcription by RNA polymerase II);GO:0000790(nuclear chromatin);GO:0000902(cell morphogenesis);GO:0000981(DNA-binding transcription factor activity, RNA polymerase II-specific);GO:0001701(in utero embryonic development);GO:0003676(nucleic acid binding);GO:0003677(DNA binding);GO:0003700(DNA-binding transcription factor activity);GO:0005634(nucleus);GO:0034101(e…	04068(FoxO signaling pathway);04371(Apelin signaling pathway);05418(Fluid shear stress and atherosclerosis)	K17845	NA
Monocyte2	ENSSSCG00000024938	SH3BP5	2.01514	1.62714	0.308539	2.08479e-105	3.93838e-101	SH3 domain binding protein 5 [Source:NCBI gene;Acc:100517856]	GO:0004860(protein kinase inhibitor activity);GO:0005654(nucleoplasm);GO:0005737(cytoplasm);GO:0006469(negative regulation of protein kinase activity);GO:0016604(nuclear body);GO:0017112(Rab guanyl-nucleotide exchange factor activity);GO:0030659(cytoplasmic vesicle membrane);GO:0035556(intracellular signal transduction);GO:0061099(negative regulation of protein tyrosine kinase activity)	NA	NA	NA
Monocyte2	ENSSSCG00000004109	ZC3H12D	1.29308	1.04651	0.305223	1.58546e-73	2.99509e-69	zinc finger CCCH-type containing 12D [Source:NCBI gene;Acc:100156984]	GO:0000932(P-body);GO:0005654(nucleoplasm);GO:0036464(cytoplasmic ribonucleoprotein granule);GO:0046872(metal ion binding)	NA	K18668	EC:3.1.-.-
Monocyte2	ENSSSCG00000031600	SYNGR2	1.69504	1.37199	0.305052	4.57429e-96	8.6413e-92	synaptogyrin 2 [Source:NCBI gene;Acc:110255959]	GO:0008021(synaptic vesicle);GO:0016020(membrane);GO:0016021(integral component of membrane)	NA	NA	NA
Monocyte2	ENSSSCG00000006380	ENSSSCG00000006380	0.694728	0.563225	0.302739	8.88106e-83	1.67772e-78	signaling lymphocytic activation molecule family member 1 [Source:NCBI gene;Acc:100511325]	GO:0001779(natural killer cell differentiation);GO:0001787(natural killer cell proliferation);GO:0002232(leukocyte chemotaxis involved in inflammatory response);GO:0002725(negative regulation of T cell cytokine production);GO:0009897(external side of plasma membrane);GO:0009986(cell surface);GO:0010759(positive regulation of macrophage chemotaxis);GO:0016020(membrane);GO:0016021(integral componen…	05162(Measles)	K06536	NA
Monocyte2	ENSSSCG00000012823	DKC1	1.62313	1.31815	0.300272	2.26069e-82	4.27067e-78	dyskerin pseudouridine synthase 1 [Source:NCBI gene;Acc:100216430]	GO:0000455(enzyme-directed rRNA pseudouridine synthesis);GO:0000495(box H/ACA snoRNA 3'-end processing);GO:0001522(pseudouridine synthesis);GO:0001650(fibrillar center);GO:0003720(telomerase activity);GO:0003723(RNA binding);GO:0005634(nucleus);GO:0005697(telomerase holoenzyme complex);GO:0005730(nucleolus);GO:0006396(RNA processing);GO:0007004(telomere maintenance via telomerase);GO:0009451(RNA …	03008(Ribosome biogenesis in eukaryotes)	K11131	EC:5.4.99.-
Monocyte2	ENSSSCG00000023660	PARP1	2.92417	2.37623	0.299356	1.96001e-92	3.70266e-88	poly(ADP-ribose) polymerase 1 [Source:NCBI gene;Acc:100621034]	GO:0000977(RNA polymerase II regulatory region sequence-specific DNA binding);GO:0001228(DNA-binding transcription activator activity, RNA polymerase II-specific);GO:0003677(DNA binding);GO:0003950(NAD+ ADP-ribosyltransferase activity);GO:0005634(nucleus);GO:0005635(nuclear envelope);GO:0005667(transcription factor complex);GO:0005730(nucleolus);GO:0005739(mitochondrion);GO:0006302(double-strand …	03410(Base excision repair);04210(Apoptosis);04217(Necroptosis)	K10798	EC:2.4.2.30
Monocyte2	ENSSSCG00000005022	NIN	2.39205	1.95067	0.294281	3.1337e-87	5.91988e-83	ninein [Source:NCBI gene;Acc:100157402]	GO:0000242(pericentriolar material);GO:0000922(spindle pole);GO:0005634(nucleus);GO:0005730(nucleolus);GO:0005813(centrosome);GO:0005814(centriole);GO:0005886(plasma membrane);GO:0008104(protein localization);GO:0010457(centriole-centriole cohesion);GO:0019900(kinase binding);GO:0021540(corpus callosum morphogenesis);GO:0021957(corticospinal tract morphogenesis);GO:0030424(axon);GO:0030425(dendri…	NA	K16476	NA
Monocyte2	ENSSSCG00000012229	GP91-PHOX	1.43986	1.17421	0.294237	3.5195e-96	6.64869e-92	NADPH oxidase heavy chain subunit [Source:NCBI gene;Acc:397108]	GO:0016020(membrane);GO:0016021(integral component of membrane);GO:0016491(oxidoreductase activity);GO:0055114(oxidation-reduction process)	04066(HIF-1 signaling pathway);04145(Phagosome);04216(Ferroptosis);04217(Necroptosis);04621(NOD-like receptor signaling pathway);04670(Leukocyte transendothelial migration);04933(AGE-RAGE signaling pathway in diabetic complications);05140(Leishmaniasis)	K21421	EC:1.-.-.-
Monocyte2	ENSSSCG00000013410	SWAP70	3.48283	2.84249	0.293101	9.33206e-100	1.76292e-95	switching B cell complex subunit SWAP70 [Source:NCBI gene;Acc:100521312]	GO:0003677(DNA binding);GO:0005524(ATP binding);GO:0005634(nucleus);GO:0005737(cytoplasm);GO:0007204(positive regulation of cytosolic calcium ion concentration);GO:0008064(regulation of actin polymerization or depolymerization);GO:0016444(somatic cell DNA recombination);GO:0030835(negative regulation of actin filament depolymerization);GO:0032233(positive regulation of actin filament bundle assem…	NA	K20072	NA
Monocyte2	ENSSSCG00000031888	DDIT4	2.56262	2.09153	0.293065	2.76282e-77	5.21925e-73	DNA damage inducible transcript 4 [Source:NCBI gene;Acc:100153821]	GO:0001666(response to hypoxia);GO:0005737(cytoplasm);GO:0005739(mitochondrion);GO:0005829(cytosol);GO:0009968(negative regulation of signal transduction);GO:0032007(negative regulation of TOR signaling);GO:0032984(protein-containing complex disassembly);GO:0042771(intrinsic apoptotic signaling pathway in response to DNA damage by p53 class mediator);GO:0045820(negative regulation of glycolytic p…	04140(Autophagy - animal);04150(mTOR signaling pathway);04151(PI3K-Akt signaling pathway);05206(MicroRNAs in cancer)	K08270	NA
Monocyte2	ENSSSCG00000016998	NPM1	12.0903	9.8731	0.292269	7.52623e-155	1.42178e-150	nucleophosmin 1 [Source:NCBI gene;Acc:100525313]	GO:0000055(ribosomal large subunit export from nucleus);GO:0000056(ribosomal small subunit export from nucleus);GO:0001047(core promoter binding);GO:0003676(nucleic acid binding);GO:0003682(chromatin binding);GO:0003713(transcription coactivator activity);GO:0003723(RNA binding);GO:0004860(protein kinase inhibitor activity);GO:0005634(nucleus);GO:0005654(nucleoplasm);GO:0005730(nucleolus);GO:0005…	NA	K11276	NA
Monocyte2	ENSSSCG00000008344	ARHGAP25	2.06385	1.68756	0.290395	7.84867e-104	1.48269e-99	Rho GTPase activating protein 25 [Source:NCBI gene;Acc:100514401]	GO:0001891(phagocytic cup);GO:0005096(GTPase activator activity);GO:0006911(phagocytosis, engulfment);GO:0007015(actin filament organization);GO:0007165(signal transduction);GO:0043547(positive regulation of GTPase activity);GO:0051058(negative regulation of small GTPase mediated signal transduction)	NA	K20642	NA
Monocyte2	ENSSSCG00000006163	PKIA	0.682585	0.558185	0.290265	1.03763e-99	1.96019e-95	cAMP-dependent protein kinase inhibitor alpha [Source:NCBI gene;Acc:397408]	GO:0000122(negative regulation of transcription by RNA polymerase II);GO:0004860(protein kinase inhibitor activity);GO:0004862(cAMP-dependent protein kinase inhibitor activity);GO:0005634(nucleus);GO:0005737(cytoplasm);GO:0006469(negative regulation of protein kinase activity);GO:0010389(regulation of G2/M transition of mitotic cell cycle);GO:0034236(protein kinase A catalytic subunit binding);GO…	05034(Alcoholism)	K15985	NA
Monocyte2	ENSSSCG00000033299	FLNA	0.847652	0.693317	0.289956	8.06179e-56	1.52295e-51	filamin A [Source:NCBI gene;Acc:733585]	GO:0001664(G protein-coupled receptor binding);GO:0003779(actin binding);GO:0005515(protein binding);GO:0005634(nucleus);GO:0005730(nucleolus);GO:0005737(cytoplasm);GO:0005829(cytosol);GO:0005886(plasma membrane);GO:0005911(cell-cell junction);GO:0007195(adenylate cyclase-inhibiting dopamine receptor signaling pathway);GO:0008134(transcription factor binding);GO:0015459(potassium channel regulato…	04010(MAPK signaling pathway);04510(Focal adhesion);05132(Salmonella infection);05205(Proteoglycans in cancer)	K04437	NA
Monocyte2	ENSSSCG00000001453	HLA-DRA	13.2684	10.8597	0.289017	1.9519e-149	3.68734e-145	MHC class II DR-alpha [Source:NCBI gene;Acc:100135040]	GO:0002376(immune system process);GO:0002503(peptide antigen assembly with MHC class II protein complex);GO:0002504(antigen processing and presentation of peptide or polysaccharide antigen via MHC class II);GO:0002506(polysaccharide assembly with MHC class II protein complex);GO:0005764(lysosome);GO:0005765(lysosomal membrane);GO:0005886(plasma membrane);GO:0006955(immune response);GO:0009986(cel…	04145(Phagosome);04514(Cell adhesion molecules (CAMs));04612(Antigen processing and presentation);04640(Hematopoietic cell lineage);04658(Th1 and Th2 cell differentiation);04659(Th17 cell differentiation);04672(Intestinal immune network for IgA production);04940(Type I diabetes mellitus);05140(Leishmaniasis);05145(Toxoplasmosis);05150(Staphylococcus aureus infection);05152(Tuberculosis);05164(Inf…	K06752	NA
Monocyte2	ENSSSCG00000003189	PRMT1	3.57471	2.9286	0.287615	3.25957e-96	6.15765e-92	protein arginine methyltransferase 1 [Source:NCBI gene;Acc:100286877]	GO:0001701(in utero embryonic development);GO:0005634(nucleus);GO:0005737(cytoplasm);GO:0005829(cytosol);GO:0006355(regulation of transcription, DNA-templated);GO:0006479(protein methylation);GO:0008168(methyltransferase activity);GO:0008170(N-methyltransferase activity);GO:0008276(protein methyltransferase activity);GO:0008284(positive regulation of cell population proliferation);GO:0008327(meth…	04068(FoxO signaling pathway);04922(Glucagon signaling pathway)	K11434	EC:2.1.1.319
Monocyte2	ENSSSCG00000017591	NME2	9.24689	7.58519	0.285782	7.69362e-153	1.4534e-148	NME/NM23 nucleoside diphosphate kinase 2 [Source:NCBI gene;Acc:733683]	GO:0000166(nucleotide binding);GO:0001726(ruffle);GO:0003677(DNA binding);GO:0003713(transcription coactivator activity);GO:0004550(nucleoside diphosphate kinase activity);GO:0004673(protein histidine kinase activity);GO:0005524(ATP binding);GO:0005634(nucleus);GO:0005737(cytoplasm);GO:0006165(nucleoside diphosphate phosphorylation);GO:0006183(GTP biosynthetic process);GO:0006228(UTP biosynthetic…	00230(Purine metabolism);00240(Pyrimidine metabolism);00983(Drug metabolism - other enzymes)	K00940	EC:2.7.4.6
Monocyte2	ENSSSCG00000033262	CD74	48.3714	39.7	0.285015	1.04333e-260	1.97095e-256	CD74 molecule [Source:NCBI gene;Acc:396660]	GO:0001516(prostaglandin biosynthetic process);GO:0001540(amyloid-beta binding);GO:0001934(positive regulation of protein phosphorylation);GO:0001961(positive regulation of cytokine-mediated signaling pathway);GO:0002606(positive regulation of dendritic cell antigen processing and presentation);GO:0002792(negative regulation of peptide secretion);GO:0002830(positive regulation of type 2 immune re…	04612(Antigen processing and presentation);05152(Tuberculosis);05168(Herpes simplex virus 1 infection)	K06505	NA
Monocyte2	ENSSSCG00000008536	WDR43	1.14657	0.942876	0.282184	4.04179e-68	7.63534e-64	WD repeat domain 43 [Source:NCBI gene;Acc:100519832]	GO:0001650(fibrillar center);GO:0005515(protein binding);GO:0005730(nucleolus);GO:0045943(positive regulation of transcription by RNA polymerase I);GO:2000234(positive regulation of rRNA processing)	03008(Ribosome biogenesis in eukaryotes)	K14546	NA
Monocyte2	ENSSSCG00000039635	ENSSSCG00000039635	1.03638	0.85361	0.279902	2.27831e-82	4.30395e-78	NHP2 ribonucleoprotein [Source:NCBI gene;Acc:100526157]	GO:0003723(RNA binding);GO:0005730(nucleolus)	03008(Ribosome biogenesis in eukaryotes)	K11129	NA
Monocyte2	ENSSSCG00000039542	CNN2	2.33807	1.92578	0.279877	3.02072e-94	5.70644e-90	calponin 2 [Source:NCBI gene;Acc:397565]	GO:0003779(actin binding);GO:0005515(protein binding);GO:0005516(calmodulin binding);GO:0005856(cytoskeleton);GO:0007010(cytoskeleton organization);GO:0010628(positive regulation of gene expression);GO:0030097(hemopoiesis);GO:0030336(negative regulation of cell migration);GO:0031032(actomyosin structure organization);GO:0042060(wound healing);GO:0042127(regulation of cell population proliferation…	NA	NA	NA
Monocyte2	ENSSSCG00000032164	PEA15	2.77143	2.28763	0.276776	2.10282e-78	3.97244e-74	proliferation and apoptosis adaptor protein 15 [Source:NCBI gene;Acc:100152480]	GO:0000077(DNA damage checkpoint);GO:0005515(protein binding);GO:0005634(nucleus);GO:0005829(cytosol);GO:0042981(regulation of apoptotic process);GO:0046325(negative regulation of glucose import);GO:1902042(negative regulation of extrinsic apoptotic signaling pathway via death domain receptors);GO:1902043(positive regulation of extrinsic apoptotic signaling pathway via death domain receptors)	NA	NA	NA
Monocyte2	ENSSSCG00000016262	ENSSSCG00000016262	1.44854	1.19712	0.275036	1.94701e-106	3.67809e-102	SP140 nuclear body protein [Source:NCBI gene;Acc:100516764]	GO:0003677(DNA binding);GO:0005515(protein binding);GO:0005634(nucleus);GO:0046872(metal ion binding)	NA	NA	NA
Monocyte2	ENSSSCG00000011234	ENSSSCG00000011234	0.755746	0.626551	0.270469	2.1506e-105	4.06269e-101	CKLF like MARVEL transmembrane domain containing 7 [Source:NCBI gene;Acc:100511961]	GO:0016020(membrane);GO:0016021(integral component of membrane)	NA	NA	NA
Monocyte2	ENSSSCG00000018065	ND1	16.5854	13.752	0.270273	1.07336e-49	2.02768e-45	NADH dehydrogenase subunit 1 [Source:NCBI gene;Acc:808501]	GO:0003954(NADH dehydrogenase activity);GO:0005739(mitochondrion);GO:0005743(mitochondrial inner membrane);GO:0005747(mitochondrial respiratory chain complex I);GO:0009060(aerobic respiration);GO:0016020(membrane);GO:0016021(integral component of membrane);GO:0031966(mitochondrial membrane);GO:0055114(oxidation-reduction process)	00190(Oxidative phosphorylation);04714(Thermogenesis);04723(Retrograde endocannabinoid signaling);05012(Parkinson disease)	K03878	EC:7.1.1.2
Monocyte2	ENSSSCG00000010576	NOLC1	2.1942	1.81976	0.26995	1.24526e-73	2.35243e-69	nucleolar and coiled-body phosphoprotein 1 [Source:NCBI gene;Acc:100517974]	GO:0001042(RNA polymerase I core binding);GO:0001650(fibrillar center);GO:0005515(protein binding);GO:0005654(nucleoplasm);GO:0005730(nucleolus);GO:0006417(regulation of translation);GO:0007000(nucleolus organization);GO:0014029(neural crest formation);GO:0014032(neural crest cell development);GO:0015030(Cajal body);GO:0046982(protein heterodimerization activity)	NA	NA	NA
Monocyte2	ENSSSCG00000032364	SELENOH	1.63403	1.35545	0.269661	2.74583e-82	5.18714e-78	selenoprotein H [Source:NCBI gene;Acc:100462651]	NA	NA	NA	NA
Monocyte2	ENSSSCG00000013777	CLEC17A	0.868581	0.720901	0.268859	2.50559e-98	4.73331e-94	C-type lectin domain containing 17A [Source:NCBI gene;Acc:100514755]	GO:0005537(mannose binding);GO:0009986(cell surface);GO:0016020(membrane);GO:0016021(integral component of membrane);GO:0030246(carbohydrate binding);GO:0042806(fucose binding)	NA	K17513	NA
Monocyte2	ENSSSCG00000001469	SLA-DMB	2.3271	1.93244	0.268111	2.55602e-84	4.82857e-80	MHC class II, DM beta [Source:NCBI gene;Acc:100135050]	GO:0002376(immune system process);GO:0002504(antigen processing and presentation of peptide or polysaccharide antigen via MHC class II);GO:0006955(immune response);GO:0016020(membrane);GO:0016021(integral component of membrane);GO:0019882(antigen processing and presentation);GO:0042613(MHC class II protein complex)	04145(Phagosome);04514(Cell adhesion molecules (CAMs));04612(Antigen processing and presentation);04640(Hematopoietic cell lineage);04658(Th1 and Th2 cell differentiation);04659(Th17 cell differentiation);04672(Intestinal immune network for IgA production);04940(Type I diabetes mellitus);05140(Leishmaniasis);05145(Toxoplasmosis);05150(Staphylococcus aureus infection);05152(Tuberculosis);05164(Inf…	K06752	NA
Monocyte2	ENSSSCG00000037132	POU2F2	2.44747	2.03371	0.267176	1.23156e-71	2.32654e-67	POU class 2 homeobox 2 [Source:NCBI gene;Acc:397105]	GO:0000978(RNA polymerase II proximal promoter sequence-specific DNA binding);GO:0001228(DNA-binding transcription activator activity, RNA polymerase II-specific);GO:0002335(mature B cell differentiation);GO:0002380(immunoglobulin secretion involved in immune response);GO:0003677(DNA binding);GO:0003700(DNA-binding transcription factor activity);GO:0005634(nucleus);GO:0005654(nucleoplasm);GO:0006…	05168(Herpes simplex virus 1 infection)	K09364	NA
Monocyte2	ENSSSCG00000001041	PAK1IP1	0.835237	0.695598	0.263933	1.63144e-68	3.08195e-64	PAK1 interacting protein 1 [Source:NCBI gene;Acc:100156606]	GO:0005515(protein binding);GO:0005730(nucleolus);GO:0008283(cell population proliferation);GO:0042273(ribosomal large subunit biogenesis);GO:0060021(roof of mouth development);GO:1901796(regulation of signal transduction by p53 class mediator)	NA	K14830	NA
Monocyte2	ENSSSCG00000033727	GPX1	5.90068	4.92157	0.261762	1.94096e-50	3.66666e-46	glutathione peroxidase 1 [Source:NCBI gene;Acc:397403]	GO:0000302(response to reactive oxygen species);GO:0001659(temperature homeostasis);GO:0001885(endothelial cell development);GO:0002862(negative regulation of inflammatory response to antigenic stimulus);GO:0004601(peroxidase activity);GO:0004602(glutathione peroxidase activity);GO:0005737(cytoplasm);GO:0005739(mitochondrion);GO:0005829(cytosol);GO:0006629(lipid metabolic process);GO:0006641(trig…	00480(Glutathione metabolism);00590(Arachidonic acid metabolism);04918(Thyroid hormone synthesis)	K00432	EC:1.11.1.9
T cell1	ENSSSCG00000023374	SRGN	26.2252	4.88564	2.42433	0	0	serglycin [Source:NCBI gene;Acc:100049692]	GO:0005615(extracellular space);GO:0005794(Golgi apparatus);GO:0008626(granzyme-mediated apoptotic signaling pathway);GO:0030502(negative regulation of bone mineralization)	NA	K06849	NA
T cell1	ENSSSCG00000040140	CD3E	15.9342	3.20675	2.31295	0	0	CD3e molecule [Source:NCBI gene;Acc:397455]	GO:0001772(immunological synapse);GO:0001954(positive regulation of cell-matrix adhesion);GO:0002669(positive regulation of T cell anergy);GO:0004888(transmembrane signaling receptor activity);GO:0005886(plasma membrane);GO:0005911(cell-cell junction);GO:0007166(cell surface receptor signaling pathway);GO:0009897(external side of plasma membrane);GO:0010628(positive regulation of gene expression)…	04640(Hematopoietic cell lineage);04658(Th1 and Th2 cell differentiation);04659(Th17 cell differentiation);04660(T cell receptor signaling pathway);05142(Chagas disease (American trypanosomiasis));05162(Measles);05166(Human T-cell leukemia virus 1 infection);05169(Epstein-Barr virus infection);05170(Human immunodeficiency virus 1 infection);05340(Primary immunodeficiency)	K06451	NA
T cell1	ENSSSCG00000006736	CD2	10.3512	2.4714	2.0664	0	0	CD2 molecule [Source:NCBI gene;Acc:396662]	GO:0005102(signaling receptor binding);GO:0007155(cell adhesion);GO:0009897(external side of plasma membrane);GO:0009986(cell surface);GO:0016020(membrane);GO:0016021(integral component of membrane);GO:0032760(positive regulation of tumor necrosis factor production);GO:0034113(heterotypic cell-cell adhesion);GO:1902715(positive regulation of interferon-gamma secretion);GO:2000484(positive regulat…	04514(Cell adhesion molecules (CAMs));04640(Hematopoietic cell lineage)	K06449	NA
T cell1	ENSSSCG00000015094	CD3G	8.76627	2.35156	1.89835	0	0	CD3g molecule [Source:NCBI gene;Acc:494013]	GO:0002250(adaptive immune response);GO:0002376(immune system process);GO:0004888(transmembrane signaling receptor activity);GO:0005886(plasma membrane);GO:0007163(establishment or maintenance of cell polarity);GO:0007166(cell surface receptor signaling pathway);GO:0009897(external side of plasma membrane);GO:0015031(protein transport);GO:0016020(membrane);GO:0016021(integral component of membran…	04640(Hematopoietic cell lineage);04658(Th1 and Th2 cell differentiation);04659(Th17 cell differentiation);04660(T cell receptor signaling pathway);05142(Chagas disease (American trypanosomiasis));05162(Measles);05166(Human T-cell leukemia virus 1 infection);05169(Epstein-Barr virus infection);05170(Human immunodeficiency virus 1 infection)	K06452	NA
T cell1	ENSSSCG00000007811	LAT	5.7527	1.73775	1.72702	0	0	linker for activation of T cells [Source:NCBI gene;Acc:100517816]	GO:0001772(immunological synapse);GO:0002260(lymphocyte homeostasis);GO:0005070(SH3/SH2 adaptor activity);GO:0005794(Golgi apparatus);GO:0005886(plasma membrane);GO:0005911(cell-cell junction);GO:0006954(inflammatory response);GO:0006955(immune response);GO:0007165(signal transduction);GO:0007229(integrin-mediated signaling pathway);GO:0007265(Ras protein signal transduction);GO:0008180(COP9 sign…	04014(Ras signaling pathway);04015(Rap1 signaling pathway);04064(NF-kappa B signaling pathway);04650(Natural killer cell mediated cytotoxicity);04658(Th1 and Th2 cell differentiation);04659(Th17 cell differentiation);04660(T cell receptor signaling pathway);04664(Fc epsilon RI signaling pathway);04666(Fc gamma R-mediated phagocytosis)	K07362	NA
T cell1	ENSSSCG00000037319	PDCD1	3.77037	1.31678	1.5177	0	0	programmed cell death 1 [Source:NCBI gene;Acc:100533201]	GO:0002644(negative regulation of tolerance induction);GO:0009897(external side of plasma membrane);GO:0016020(membrane);GO:0016021(integral component of membrane);GO:0043065(positive regulation of apoptotic process);GO:0043066(negative regulation of apoptotic process);GO:0070234(positive regulation of T cell apoptotic process)	04514(Cell adhesion molecules (CAMs));04660(T cell receptor signaling pathway)	K06744	NA
T cell1	ENSSSCG00000014565	ENSSSCG00000014565	30.1177	10.5448	1.51408	0	0	interferon-induced transmembrane protein 1 [Source:NCBI gene;Acc:100127358]	GO:0005886(plasma membrane);GO:0016020(membrane);GO:0016021(integral component of membrane);GO:0034341(response to interferon-gamma);GO:0035455(response to interferon-alpha);GO:0035456(response to interferon-beta);GO:0045071(negative regulation of viral genome replication);GO:0046597(negative regulation of viral entry into host cell);GO:0051607(defense response to virus);GO:0060337(type I interfe…	04662(B cell receptor signaling pathway)	K06566;K19831	NA
T cell1	ENSSSCG00000017527	SKAP1	3.94836	1.46212	1.43319	0	0	src kinase associated phosphoprotein 1 [Source:NCBI gene;Acc:100521471]	GO:0000226(microtubule cytoskeleton organization);GO:0001726(ruffle);GO:0001772(immunological synapse);GO:0001954(positive regulation of cell-matrix adhesion);GO:0002821(positive regulation of adaptive immune response);GO:0005515(protein binding);GO:0005634(nucleus);GO:0005737(cytoplasm);GO:0005829(cytosol);GO:0005886(plasma membrane);GO:0005911(cell-cell junction);GO:0016477(cell migration);GO:0…	04015(Rap1 signaling pathway)	K17699	NA
T cell1	ENSSSCG00000016916	IL6ST	3.34928	1.26097	1.40932	0	0	interleukin 6 signal transducer [Source:NCBI gene;Acc:100037294]	GO:0004896(cytokine receptor activity);GO:0004897(ciliary neurotrophic factor receptor activity);GO:0004915(interleukin-6 receptor activity);GO:0004921(interleukin-11 receptor activity);GO:0004923(leukemia inhibitory factor receptor activity);GO:0004924(oncostatin-M receptor activity);GO:0005127(ciliary neurotrophic factor receptor binding);GO:0005138(interleukin-6 receptor binding);GO:0005515(pr…	04060(Cytokine-cytokine receptor interaction);04550(Signaling pathways regulating pluripotency of stem cells);04630(Jak-STAT signaling pathway);04659(Th17 cell differentiation);05167(Kaposi sarcoma-associated herpesvirus infection);05200(Pathways in cancer);05203(Viral carcinogenesis)	K05060	NA
T cell1	ENSSSCG00000015093	CD3D	3.94437	1.49116	1.40336	0	0	CD3d molecule [Source:NCBI gene;Acc:396661]	GO:0002250(adaptive immune response);GO:0002376(immune system process);GO:0003713(transcription coactivator activity);GO:0004888(transmembrane signaling receptor activity);GO:0005886(plasma membrane);GO:0007166(cell surface receptor signaling pathway);GO:0009897(external side of plasma membrane);GO:0016020(membrane);GO:0016021(integral component of membrane);GO:0030217(T cell differentiation);GO:…	04640(Hematopoietic cell lineage);04658(Th1 and Th2 cell differentiation);04659(Th17 cell differentiation);04660(T cell receptor signaling pathway);05142(Chagas disease (American trypanosomiasis));05162(Measles);05166(Human T-cell leukemia virus 1 infection);05169(Epstein-Barr virus infection);05170(Human immunodeficiency virus 1 infection);05340(Primary immunodeficiency)	K06450	NA
T cell1	ENSSSCG00000030680	TCF7	4.03012	1.52827	1.39892	0	0	transcription factor 7 (T-cell specific, HMG-box) [Source:NCBI gene;Acc:100512951]	GO:0000978(RNA polymerase II proximal promoter sequence-specific DNA binding);GO:0003677(DNA binding);GO:0003700(DNA-binding transcription factor activity);GO:0005634(nucleus);GO:0005654(nucleoplasm);GO:0005667(transcription factor complex);GO:0006355(regulation of transcription, DNA-templated);GO:0006357(regulation of transcription by RNA polymerase II);GO:0008013(beta-catenin binding);GO:001605…	04310(Wnt signaling pathway);04390(Hippo signaling pathway);04520(Adherens junction);04916(Melanogenesis);04934(Cushing syndrome);05165(Human papillomavirus infection);05200(Pathways in cancer);05210(Colorectal cancer);05213(Endometrial cancer);05215(Prostate cancer);05216(Thyroid cancer);05217(Basal cell carcinoma);05221(Acute myeloid leukemia);05224(Breast cancer);05225(Hepatocellular carcinoma…	K02620	NA
T cell1	ENSSSCG00000003608	LCK	5.79067	2.26219	1.35601	0	0	LCK proto-oncogene, Src family tyrosine kinase [Source:NCBI gene;Acc:100233188]	GO:0000166(nucleotide binding);GO:0000242(pericentriolar material);GO:0001772(immunological synapse);GO:0001784(phosphotyrosine residue binding);GO:0004672(protein kinase activity);GO:0004713(protein tyrosine kinase activity);GO:0004715(non-membrane spanning protein tyrosine kinase activity);GO:0004722(protein serine/threonine phosphatase activity);GO:0005102(signaling receptor binding);GO:000551…	04064(NF-kappa B signaling pathway);04380(Osteoclast differentiation);04650(Natural killer cell mediated cytotoxicity);04658(Th1 and Th2 cell differentiation);04659(Th17 cell differentiation);04660(T cell receptor signaling pathway);05166(Human T-cell leukemia virus 1 infection);05340(Primary immunodeficiency)	K05856	EC:2.7.10.2
T cell1	ENSSSCG00000012643	SH2D1A	3.04978	1.19174	1.35564	0	0	SH2 domain containing 1A [Source:NCBI gene;Acc:780420]	GO:0002250(adaptive immune response);GO:0002376(immune system process);GO:0005070(SH3/SH2 adaptor activity);GO:0005737(cytoplasm);GO:0006959(humoral immune response);GO:0006968(cellular defense response);GO:0007267(cell-cell signaling);GO:0009967(positive regulation of signal transduction);GO:0045087(innate immune response);GO:0045954(positive regulation of natural killer cell mediated cytotoxici…	04650(Natural killer cell mediated cytotoxicity)	K07990	NA
T cell1	ENSSSCG00000027806	SAMHD1	3.9656	1.5632	1.34303	0	0	SAM and HD domain containing deoxynucleoside triphosphate triphosphohydrolase 1 [Source:NCBI gene;Acc:100154500]	GO:0000724(double-strand break repair via homologous recombination);GO:0003676(nucleic acid binding);GO:0003697(single-stranded DNA binding);GO:0003723(RNA binding);GO:0004540(ribonuclease activity);GO:0005515(protein binding);GO:0005634(nucleus);GO:0005654(nucleoplasm);GO:0005886(plasma membrane);GO:0006203(dGTP catabolic process);GO:0006974(cellular response to DNA damage stimulus);GO:0008270(z…	05170(Human immunodeficiency virus 1 infection)	K22544	EC:3.1.5.-
T cell1	ENSSSCG00000040957	CD52	6.99241	2.7707	1.33554	0	0	CD52 molecule [Source:NCBI gene;Acc:100873164]	GO:0005623(cell);GO:0016020(membrane);GO:0016021(integral component of membrane)	NA	K06488	NA
T cell1	ENSSSCG00000012173	SAT1	19.0237	7.56822	1.32977	0	0	spermidine/spermine N1-acetyltransferase 1 [Source:NCBI gene;Acc:397645]	GO:0004145(diamine N-acetyltransferase activity);GO:0005515(protein binding);GO:0005737(cytoplasm);GO:0005829(cytosol);GO:0008080(N-acetyltransferase activity);GO:0009447(putrescine catabolic process);GO:0016740(transferase activity);GO:0016746(transferase activity, transferring acyl groups);GO:0019809(spermidine binding);GO:0032918(spermidine acetylation)	00330(Arginine and proline metabolism);04216(Ferroptosis)	K00657	EC:2.3.1.57
T cell1	ENSSSCG00000001229	ENSSSCG00000001229	65.3493	26.2639	1.31509	0	0	patr class I histocompatibility antigen, A-126 alpha chain-like [Source:NCBI gene;Acc:100513601]	GO:0001916(positive regulation of T cell mediated cytotoxicity);GO:0002376(immune system process);GO:0002474(antigen processing and presentation of peptide antigen via MHC class I);GO:0002476(antigen processing and presentation of endogenous peptide antigen via MHC class Ib);GO:0002486(antigen processing and presentation of endogenous peptide antigen via MHC class I via ER pathway, TAP-independen…	04144(Endocytosis);04145(Phagosome);04218(Cellular senescence);04514(Cell adhesion molecules (CAMs));04612(Antigen processing and presentation);04650(Natural killer cell mediated cytotoxicity);04940(Type I diabetes mellitus);05163(Human cytomegalovirus infection);05165(Human papillomavirus infection);05166(Human T-cell leukemia virus 1 infection);05167(Kaposi sarcoma-associated herpesvirus infect…	K06751	NA
T cell1	ENSSSCG00000015871	NR4A2	7.20049	2.91351	1.30534	0	0	nuclear receptor subfamily 4 group A member 2 [Source:NCBI gene;Acc:100157120]	GO:0000122(negative regulation of transcription by RNA polymerase II);GO:0000977(RNA polymerase II regulatory region sequence-specific DNA binding);GO:0000978(RNA polymerase II proximal promoter sequence-specific DNA binding);GO:0001228(DNA-binding transcription activator activity, RNA polymerase II-specific);GO:0001666(response to hypoxia);GO:0001764(neuron migration);GO:0001975(response to amph…	04925(Aldosterone synthesis and secretion);04928(Parathyroid hormone synthesis, secretion and action)	K08558	NA
T cell1	ENSSSCG00000013115	CD5	2.91774	1.1853	1.2996	0	0	CD5 molecule [Source:NCBI gene;Acc:100513336]	GO:0005044(scavenger receptor activity);GO:0005886(plasma membrane);GO:0006898(receptor-mediated endocytosis);GO:0009897(external side of plasma membrane);GO:0016020(membrane);GO:0016021(integral component of membrane);GO:0031295(T cell costimulation);GO:0097190(apoptotic signaling pathway)	04640(Hematopoietic cell lineage)	K06455	NA
T cell1	ENSSSCG00000000688	LAG3	2.91454	1.18854	1.29407	0	0	lymphocyte activating 3 [Source:NCBI gene;Acc:100125962]	GO:0004888(transmembrane signaling receptor activity);GO:0007166(cell surface receptor signaling pathway);GO:0009897(external side of plasma membrane);GO:0016020(membrane);GO:0016021(integral component of membrane);GO:0042289(MHC class II protein binding);GO:0045085(negative regulation of interleukin-2 biosynthetic process);GO:0045954(positive regulation of natural killer cell mediated cytotoxici…	NA	K06565	NA
T cell1	ENSSSCG00000025042	ICOS	2.80958	1.14757	1.29178	0	0	inducible T cell costimulator [Source:NCBI gene;Acc:733597]	GO:0005887(integral component of plasma membrane);GO:0009897(external side of plasma membrane);GO:0016020(membrane);GO:0016021(integral component of membrane);GO:0031295(T cell costimulation)	04514(Cell adhesion molecules (CAMs));04660(T cell receptor signaling pathway);04672(Intestinal immune network for IgA production);05340(Primary immunodeficiency)	K06713	NA
T cell1	ENSSSCG00000014924	CTSC	7.36621	3.01547	1.28854	0	0	cathepsin C [Source:NCBI gene;Acc:100522387]	GO:0001913(T cell mediated cytotoxicity);GO:0004197(cysteine-type endopeptidase activity);GO:0004252(serine-type endopeptidase activity);GO:0005615(extracellular space);GO:0005654(nucleoplasm);GO:0005737(cytoplasm);GO:0005764(lysosome);GO:0005813(centrosome);GO:0006508(proteolysis);GO:0006915(apoptotic process);GO:0008233(peptidase activity);GO:0008234(cysteine-type peptidase activity);GO:0016505…	04142(Lysosome);04210(Apoptosis)	K01275	EC:3.4.14.1
T cell1	ENSSSCG00000038549	ZFP36L2	24.3322	10.0225	1.27963	0	0	ZFP36 ring finger protein like 2 [Source:NCBI gene;Acc:100513591]	GO:0000165(MAPK cascade);GO:0000288(nuclear-transcribed mRNA catabolic process, deadenylation-dependent decay);GO:0005634(nucleus);GO:0005737(cytoplasm);GO:0006402(mRNA catabolic process);GO:0009611(response to wounding);GO:0017091(AU-rich element binding);GO:0030097(hemopoiesis);GO:0033077(T cell differentiation in thymus);GO:0035019(somatic stem cell population maintenance);GO:0035925(mRNA 3'-U…	04218(Cellular senescence)	K18753	NA
T cell1	ENSSSCG00000007656	PVRIG	3.16588	1.30787	1.27539	0	0	PVR related immunoglobulin domain containing [Source:NCBI gene;Acc:100512708]	GO:0005886(plasma membrane);GO:0016020(membrane);GO:0016021(integral component of membrane);GO:0019902(phosphatase binding);GO:0038023(signaling receptor activity);GO:0050860(negative regulation of T cell receptor signaling pathway)	NA	NA	NA
T cell1	ENSSSCG00000004421	FYN	3.29807	1.37616	1.26098	0	0	FYN proto-oncogene, Src family tyrosine kinase [Source:NCBI gene;Acc:791125]	GO:0000166(nucleotide binding);GO:0001664(G protein-coupled receptor binding);GO:0001764(neuron migration);GO:0002250(adaptive immune response);GO:0002376(immune system process);GO:0003015(heart process);GO:0004672(protein kinase activity);GO:0004713(protein tyrosine kinase activity);GO:0004715(non-membrane spanning protein tyrosine kinase activity);GO:0005102(signaling receptor binding);GO:00055…	04071(Sphingolipid signaling pathway);04072(Phospholipase D signaling pathway);04360(Axon guidance);04380(Osteoclast differentiation);04510(Focal adhesion);04520(Adherens junction);04611(Platelet activation);04650(Natural killer cell mediated cytotoxicity);04660(T cell receptor signaling pathway);04664(Fc epsilon RI signaling pathway);04725(Cholinergic synapse);05020(Prion diseases);05416(Viral m…	K05703	EC:2.7.10.2
T cell1	ENSSSCG00000017668	VMP1	8.49578	3.55361	1.25746	0	0	vacuole membrane protein 1 [Source:HGNC Symbol;Acc:HGNC:29559]	GO:0000045(autophagosome assembly);GO:0000407(phagophore assembly site);GO:0005730(nucleolus);GO:0005783(endoplasmic reticulum);GO:0006914(autophagy);GO:0007030(Golgi organization);GO:0007566(embryo implantation);GO:0016020(membrane);GO:0016021(integral component of membrane);GO:0034329(cell junction assembly);GO:0098609(cell-cell adhesion)	NA	NA	NA
T cell1	ENSSSCG00000002452	LGMN	3.58639	1.51331	1.24483	0	0	legumain [Source:NCBI gene;Acc:100154477]	GO:0003014(renal system process);GO:0004197(cysteine-type endopeptidase activity);GO:0005576(extracellular region);GO:0005737(cytoplasm);GO:0005764(lysosome);GO:0005770(late endosome);GO:0005773(vacuole);GO:0006508(proteolysis);GO:0006624(vacuolar protein processing);GO:0007613(memory);GO:0008233(peptidase activity);GO:0008284(positive regulation of cell population proliferation);GO:0008306(assoc…	04142(Lysosome);04612(Antigen processing and presentation)	K01369	EC:3.4.22.34
T cell1	ENSSSCG00000040607	MAF	3.03759	1.31026	1.21308	0	0	MAF bZIP transcription factor [Source:NCBI gene;Acc:106510466]	GO:0000122(negative regulation of transcription by RNA polymerase II);GO:0001228(DNA-binding transcription activator activity, RNA polymerase II-specific);GO:0001816(cytokine production);GO:0002088(lens development in camera-type eye);GO:0003677(DNA binding);GO:0003700(DNA-binding transcription factor activity);GO:0005634(nucleus);GO:0005737(cytoplasm);GO:0006355(regulation of transcription, DNA-…	04658(Th1 and Th2 cell differentiation);05202(Transcriptional misregulation in cancer);05321(Inflammatory bowel disease (IBD))	K09035	NA
T cell1	ENSSSCG00000030172	CD40LG	2.401	1.03749	1.21054	0	0	CD40 ligand [Source:NCBI gene;Acc:397231]	GO:0005125(cytokine activity);GO:0005164(tumor necrosis factor receptor binding);GO:0005515(protein binding);GO:0005615(extracellular space);GO:0006954(inflammatory response);GO:0006955(immune response);GO:0007257(activation of JUN kinase activity);GO:0009897(external side of plasma membrane);GO:0009986(cell surface);GO:0010469(regulation of signaling receptor activity);GO:0016020(membrane);GO:00…	04060(Cytokine-cytokine receptor interaction);04064(NF-kappa B signaling pathway);04514(Cell adhesion molecules (CAMs));04660(T cell receptor signaling pathway);04672(Intestinal immune network for IgA production);05144(Malaria);05145(Toxoplasmosis);05310(Asthma);05320(Autoimmune thyroid disease);05322(Systemic lupus erythematosus);05330(Allograft rejection);05340(Primary immunodeficiency);05416(V…	K03161	NA
T cell1	ENSSSCG00000022208	TNFRSF1B	3.52647	1.53441	1.20053	0	0	TNF receptor superfamily member 1B [Source:NCBI gene;Acc:100037306]	GO:0002724(regulation of T cell cytokine production);GO:0002739(regulation of cytokine secretion involved in immune response);GO:0003176(aortic valve development);GO:0003177(pulmonary valve development);GO:0003332(negative regulation of extracellular matrix constituent secretion);GO:0005031(tumor necrosis factor-activated receptor activity);GO:0005515(protein binding);GO:0006954(inflammatory resp…	04060(Cytokine-cytokine receptor interaction);04668(TNF signaling pathway);04920(Adipocytokine signaling pathway);05014(Amyotrophic lateral sclerosis (ALS));05170(Human immunodeficiency virus 1 infection)	K05141	NA
T cell1	ENSSSCG00000033721	ENSSSCG00000033721	15.1739	6.72095	1.17485	0	0	NA	GO:0016020(membrane);GO:0016021(integral component of membrane)	NA	NA	NA
T cell1	ENSSSCG00000006612	S100A10	4.29025	1.91269	1.16546	0	0	S100 calcium binding protein A10 [Source:NCBI gene;Acc:100515138]	GO:0001765(membrane raft assembly);GO:0005509(calcium ion binding);GO:0006900(vesicle budding from membrane);GO:0016020(membrane);GO:0016021(integral component of membrane);GO:0019897(extrinsic component of plasma membrane);GO:0042803(protein homodimerization activity);GO:0043547(positive regulation of GTPase activity);GO:0044325(ion channel binding);GO:0045121(membrane raft);GO:0051099(positive …	NA	K17274	NA
T cell1	ENSSSCG00000007503	RAE1	3.62526	1.65676	1.12972	0	0	ribonucleic acid export 1 [Source:NCBI gene;Acc:100125839]	GO:0000922(spindle pole);GO:0000972(transcription-dependent tethering of RNA polymerase II gene DNA at nuclear periphery);GO:0001650(fibrillar center);GO:0003723(RNA binding);GO:0005515(protein binding);GO:0005634(nucleus);GO:0005635(nuclear envelope);GO:0005643(nuclear pore);GO:0005737(cytoplasm);GO:0005856(cytoskeleton);GO:0006406(mRNA export from nucleus);GO:0007049(cell cycle);GO:0043130(ubiq…	03013(RNA transport);05164(Influenza A)	K14298	NA
T cell1	ENSSSCG00000001341	ENSSSCG00000001341	17.3638	8.01335	1.11561	0	0	NA	GO:0001916(positive regulation of T cell mediated cytotoxicity);GO:0002376(immune system process);GO:0002474(antigen processing and presentation of peptide antigen via MHC class I);GO:0002476(antigen processing and presentation of endogenous peptide antigen via MHC class Ib);GO:0002486(antigen processing and presentation of endogenous peptide antigen via MHC class I via ER pathway, TAP-independen…	NA	NA	NA
Enterocyte immature 2	ENSSSCG00000036883	FABP3	5.25518	2.22049	1.24286	0	0	fatty acid binding protein 3 [Source:NCBI gene;Acc:399532]	GO:0005737(cytoplasm);GO:0008289(lipid binding)	03320(PPAR signaling pathway)	K08752	NA
Enterocyte immature 2	ENSSSCG00000016077	HSPD1	15.9825	6.80607	1.2316	0	0	heat shock protein family D (Hsp60) member 1 [Source:NCBI gene;Acc:492279]	GO:0005524(ATP binding);GO:0005737(cytoplasm);GO:0005739(mitochondrion);GO:0005829(cytosol);GO:0006457(protein folding);GO:0006458('de novo' protein folding);GO:0007005(mitochondrion organization);GO:0008637(apoptotic mitochondrial changes);GO:0009409(response to cold);GO:0042026(protein refolding);GO:0042110(T cell activation);GO:0045041(protein import into mitochondrial intermembrane space);GO:…	03018(RNA degradation);04940(Type I diabetes mellitus);05134(Legionellosis);05152(Tuberculosis)	K04077	NA
Enterocyte immature 2	ENSSSCG00000010568	NPM3	3.66498	1.63249	1.16673	0	0	nucleophosmin/nucleoplasmin 3 [Source:NCBI gene;Acc:100627227]	GO:0003682(chromatin binding);GO:0005654(nucleoplasm);GO:0005730(nucleolus);GO:0005737(cytoplasm);GO:0005829(cytosol);GO:0006338(chromatin remodeling);GO:0006364(rRNA processing);GO:0009303(rRNA transcription);GO:0015629(actin cytoskeleton);GO:0042393(histone binding)	NA	K11278	NA
Enterocyte immature 2	ENSSSCG00000001701	ENSSSCG00000001701	40.0989	19.2173	1.06115	0	0	heat shock protein 90 alpha family class B member 1 [Source:NCBI gene;Acc:396742]	GO:0005515(protein binding);GO:0005524(ATP binding);GO:0005737(cytoplasm);GO:0005829(cytosol);GO:0006457(protein folding);GO:0019901(protein kinase binding);GO:0051082(unfolded protein binding);GO:1901799(negative regulation of proteasomal protein catabolic process);GO:1903827(regulation of cellular protein localization)	04141(Protein processing in endoplasmic reticulum);04151(PI3K-Akt signaling pathway);04217(Necroptosis);04612(Antigen processing and presentation);04621(NOD-like receptor signaling pathway);04657(IL-17 signaling pathway);04659(Th17 cell differentiation);04914(Progesterone-mediated oocyte maturation);04915(Estrogen signaling pathway);05200(Pathways in cancer);05215(Prostate cancer);05418(Fluid she…	K04079	NA
Enterocyte immature 2	ENSSSCG00000017591	NME2	19.4941	9.57827	1.0252	0	0	NME/NM23 nucleoside diphosphate kinase 2 [Source:NCBI gene;Acc:733683]	GO:0000166(nucleotide binding);GO:0001726(ruffle);GO:0003677(DNA binding);GO:0003713(transcription coactivator activity);GO:0004550(nucleoside diphosphate kinase activity);GO:0004673(protein histidine kinase activity);GO:0005524(ATP binding);GO:0005634(nucleus);GO:0005737(cytoplasm);GO:0006165(nucleoside diphosphate phosphorylation);GO:0006183(GTP biosynthetic process);GO:0006228(UTP biosynthetic…	00230(Purine metabolism);00240(Pyrimidine metabolism);00983(Drug metabolism - other enzymes)	K00940	EC:2.7.4.6
Enterocyte immature 2	ENSSSCG00000016998	NPM1	24.7416	12.2571	1.01332	0	0	nucleophosmin 1 [Source:NCBI gene;Acc:100525313]	GO:0000055(ribosomal large subunit export from nucleus);GO:0000056(ribosomal small subunit export from nucleus);GO:0001047(core promoter binding);GO:0003676(nucleic acid binding);GO:0003682(chromatin binding);GO:0003713(transcription coactivator activity);GO:0003723(RNA binding);GO:0004860(protein kinase inhibitor activity);GO:0005634(nucleus);GO:0005654(nucleoplasm);GO:0005730(nucleolus);GO:0005…	NA	K11276	NA
Enterocyte immature 2	ENSSSCG00000016078	HSPE1	18.7384	9.45108	0.987448	0	0	heat shock protein family E (Hsp10) member 1 [Source:NCBI gene;Acc:397575]	GO:0005524(ATP binding);GO:0005737(cytoplasm);GO:0005739(mitochondrion);GO:0005759(mitochondrial matrix);GO:0006457(protein folding);GO:0046872(metal ion binding);GO:0051082(unfolded protein binding);GO:0051085(chaperone cofactor-dependent protein refolding);GO:0051087(chaperone binding)	NA	K04078	NA
Enterocyte immature 2	ENSSSCG00000032242	HMGA1	6.6097	3.3958	0.960833	0	0	high mobility group AT-hook 1 [Source:NCBI gene;Acc:100157848]	GO:0000785(chromatin);GO:0001158(enhancer sequence-specific DNA binding);GO:0003677(DNA binding);GO:0003680(AT DNA binding);GO:0005634(nucleus);GO:0006355(regulation of transcription, DNA-templated);GO:0008134(transcription factor binding);GO:0008285(negative regulation of cell population proliferation);GO:0009615(response to virus);GO:0019899(enzyme binding);GO:0030374(nuclear receptor transcrip…	NA	K09282	NA
Enterocyte immature 2	ENSSSCG00000038308	RANBP1	9.48805	4.90278	0.952512	0	0	RAN binding protein 1 [Source:NCBI gene;Acc:100151896]	GO:0005096(GTPase activator activity);GO:0005623(cell);GO:0005634(nucleus);GO:0005643(nuclear pore);GO:0005737(cytoplasm);GO:0005813(centrosome);GO:0005829(cytosol);GO:0007051(spindle organization);GO:0008536(Ran GTPase binding);GO:0043547(positive regulation of GTPase activity);GO:0046604(positive regulation of mitotic centrosome separation);GO:0046907(intracellular transport)	05166(Human T-cell leukemia virus 1 infection);05203(Viral carcinogenesis)	K15306	NA
Enterocyte immature 2	ENSSSCG00000017544	ATP5MC1	7.58484	4.07884	0.89496	0	0	ATP synthase membrane subunit c locus 1 [Source:NCBI gene;Acc:574054]	GO:0000276(mitochondrial proton-transporting ATP synthase complex, coupling factor F(o));GO:0005739(mitochondrion);GO:0006811(ion transport);GO:0008289(lipid binding);GO:0015078(proton transmembrane transporter activity);GO:0015986(ATP synthesis coupled proton transport);GO:0015991(ATP hydrolysis coupled proton transport);GO:0016020(membrane);GO:0016021(integral component of membrane);GO:0033177(…	00190(Oxidative phosphorylation);04714(Thermogenesis);05010(Alzheimer disease);05012(Parkinson disease);05016(Huntington disease)	K02128	NA
Enterocyte immature 2	ENSSSCG00000016714	CYCS	5.70074	3.06884	0.893458	0	0	cytochrome c, somatic [Source:NCBI gene;Acc:100170131]	GO:0005739(mitochondrion);GO:0005758(mitochondrial intermembrane space);GO:0006122(mitochondrial electron transport, ubiquinol to cytochrome c);GO:0006123(mitochondrial electron transport, cytochrome c to oxygen);GO:0006915(apoptotic process);GO:0009055(electron transfer activity);GO:0020037(heme binding);GO:0046872(metal ion binding);GO:0055114(oxidation-reduction process);GO:0070469(respirasome)	01524(Platinum drug resistance);04115(p53 signaling pathway);04210(Apoptosis);04215(Apoptosis - multiple species);04932(Non-alcoholic fatty liver disease (NAFLD));05010(Alzheimer disease);05012(Parkinson disease);05014(Amyotrophic lateral sclerosis (ALS));05016(Huntington disease);05134(Legionellosis);05145(Toxoplasmosis);05152(Tuberculosis);05160(Hepatitis C);05161(Hepatitis B);05162(Measles);05…	K08738	NA
Enterocyte immature 2	ENSSSCG00000035048	ENSSSCG00000035048	4.24302	2.29594	0.886006	0	0	complement C1q binding protein [Source:NCBI gene;Acc:110256103]	GO:0005759(mitochondrial matrix)	NA	K15414	NA
Enterocyte immature 2	ENSSSCG00000000743	FKBP4	3.13012	1.69584	0.884218	0	0	FKBP prolyl isomerase 4 [Source:NCBI gene;Acc:100337672]	GO:0000413(protein peptidyl-prolyl isomerization);GO:0003755(peptidyl-prolyl cis-trans isomerase activity);GO:0005515(protein binding);GO:0005524(ATP binding);GO:0005525(GTP binding);GO:0005528(FK506 binding);GO:0005634(nucleus);GO:0005654(nucleoplasm);GO:0005737(cytoplasm);GO:0005829(cytosol);GO:0006463(steroid hormone receptor complex assembly);GO:0007566(embryo implantation);GO:0016853(isomera…	04915(Estrogen signaling pathway)	K09571	EC:5.2.1.8
Enterocyte immature 2	ENSSSCG00000038359	ENSSSCG00000038359	10.4202	5.67889	0.875707	0	0	eukaryotic translation initiation factor 5A [Source:NCBI gene;Acc:100517970]	GO:0003723(RNA binding);GO:0003746(translation elongation factor activity);GO:0006412(translation);GO:0006452(translational frameshifting);GO:0043022(ribosome binding);GO:0045901(positive regulation of translational elongation);GO:0045905(positive regulation of translational termination)	NA	K03263	NA
Enterocyte immature 2	ENSSSCG00000013436	ENSSSCG00000013436	3.84791	2.13994	0.8465	0	0	cytochrome b-c1 complex subunit 10 [Source:NCBI gene;Acc:100524239]	GO:0005739(mitochondrion);GO:0008121(ubiquinol-cytochrome-c reductase activity);GO:0009055(electron transfer activity);GO:0016020(membrane);GO:0016021(integral component of membrane);GO:0022900(electron transport chain)	00190(Oxidative phosphorylation);04260(Cardiac muscle contraction);04714(Thermogenesis);04932(Non-alcoholic fatty liver disease (NAFLD));05010(Alzheimer disease);05012(Parkinson disease);05016(Huntington disease)	K00420	NA
Enterocyte immature 2	ENSSSCG00000008729	LYAR	3.46224	1.9297	0.84333	0	0	Ly1 antibody reactive [Source:NCBI gene;Acc:414404]	GO:0000122(negative regulation of transcription by RNA polymerase II);GO:0001750(photoreceptor outer segment);GO:0003677(DNA binding);GO:0005634(nucleus);GO:0005730(nucleolus);GO:0006364(rRNA processing);GO:0048821(erythrocyte development);GO:0050766(positive regulation of phagocytosis)	NA	K15263	NA
Enterocyte immature 2	ENSSSCG00000000576	LDHB.1	11.5402	6.48907	0.83059	0	0	lactate dehydrogenase B [Source:NCBI gene;Acc:102161427]	GO:0003824(catalytic activity);GO:0004459(L-lactate dehydrogenase activity);GO:0005737(cytoplasm);GO:0005829(cytosol);GO:0005975(carbohydrate metabolic process);GO:0016491(oxidoreductase activity);GO:0016616(oxidoreductase activity, acting on the CH-OH group of donors, NAD or NADP as acceptor);GO:0019752(carboxylic acid metabolic process);GO:0042802(identical protein binding);GO:0045121(membrane …	NA	NA	NA
Enterocyte immature 2	ENSSSCG00000038348	NME1	3.3452	1.89382	0.820792	0	0	NME/NM23 nucleoside diphosphate kinase 1 [Source:NCBI gene;Acc:100142626]	GO:0000166(nucleotide binding);GO:0000287(magnesium ion binding);GO:0004536(deoxyribonuclease activity);GO:0004550(nucleoside diphosphate kinase activity);GO:0005524(ATP binding);GO:0005525(GTP binding);GO:0005634(nucleus);GO:0005829(cytosol);GO:0006165(nucleoside diphosphate phosphorylation);GO:0006183(GTP biosynthetic process);GO:0006228(UTP biosynthetic process);GO:0006241(CTP biosynthetic pro…	00230(Purine metabolism);00240(Pyrimidine metabolism);00983(Drug metabolism - other enzymes)	K00940	EC:2.7.4.6
Enterocyte immature 2	ENSSSCG00000015504	CACYBP	6.16939	3.52444	0.807735	0	0	calcyclin binding protein [Source:NCBI gene;Acc:100519266]	GO:0005634(nucleus);GO:0005641(nuclear envelope lumen);GO:0005654(nucleoplasm);GO:0005737(cytoplasm);GO:0005829(cytosol);GO:0007507(heart development);GO:0015631(tubulin binding);GO:0019005(SCF ubiquitin ligase complex);GO:0019904(protein domain specific binding);GO:0030877(beta-catenin destruction complex);GO:0031625(ubiquitin protein ligase binding);GO:0042803(protein homodimerization activity)…	04310(Wnt signaling pathway)	K04507	NA
Enterocyte immature 2	ENSSSCG00000025486	MDH2	3.15011	1.81571	0.794866	0	0	malate dehydrogenase 2 [Source:NCBI gene;Acc:397039]	GO:0003824(catalytic activity);GO:0005739(mitochondrion);GO:0005975(carbohydrate metabolic process);GO:0006099(tricarboxylic acid cycle);GO:0006108(malate metabolic process);GO:0006475(internal protein amino acid acetylation);GO:0009060(aerobic respiration);GO:0016020(membrane);GO:0016491(oxidoreductase activity);GO:0016615(malate dehydrogenase activity);GO:0016616(oxidoreductase activity, acting…	00020(Citrate cycle (TCA cycle));00270(Cysteine and methionine metabolism);00620(Pyruvate metabolism);00630(Glyoxylate and dicarboxylate metabolism)	K00026	EC:1.1.1.37
Enterocyte immature 2	ENSSSCG00000028485	ENSSSCG00000028485	23.7266	13.6945	0.79291	0	0	Y-box binding protein 1 [Source:NCBI gene;Acc:100620708]	GO:0003676(nucleic acid binding)	NA	K09276	NA
Enterocyte immature 2	ENSSSCG00000000377	ENSSSCG00000000377	4.81484	2.78848	0.788011	0	0	proliferation-associated 2G4 [Source:NCBI gene;Acc:100737962]	GO:0003676(nucleic acid binding);GO:0005730(nucleolus);GO:0005737(cytoplasm)	NA	NA	NA
Enterocyte immature 2	ENSSSCG00000009746	RAN	18.782	10.902	0.784756	0	0	RAN, member RAS oncogene family [Source:NCBI gene;Acc:397655]	GO:0000055(ribosomal large subunit export from nucleus);GO:0000056(ribosomal small subunit export from nucleus);GO:0000070(mitotic sister chromatid segregation);GO:0000166(nucleotide binding);GO:0000287(magnesium ion binding);GO:0000785(chromatin);GO:0003924(GTPase activity);GO:0005525(GTP binding);GO:0005634(nucleus);GO:0005635(nuclear envelope);GO:0005654(nucleoplasm);GO:0005730(nucleolus);GO:0…	03008(Ribosome biogenesis in eukaryotes);03013(RNA transport);05166(Human T-cell leukemia virus 1 infection)	K07936	NA
Enterocyte immature 2	ENSSSCG00000006153	FABP5	2.36137	1.37472	0.780485	0	0	fatty acid binding protein 5 [Source:NCBI gene;Acc:574074]	GO:0008289(lipid binding)	03320(PPAR signaling pathway)	K08754	NA
Enterocyte immature 2	ENSSSCG00000021408	TKT	3.10998	1.81319	0.778373	0	0	transketolase [Source:NCBI gene;Acc:100127150]	GO:0003824(catalytic activity);GO:0004802(transketolase activity);GO:0005654(nucleoplasm);GO:0016604(nuclear body);GO:0016607(nuclear speck);GO:0040008(regulation of growth);GO:0042803(protein homodimerization activity);GO:0046166(glyceraldehyde-3-phosphate biosynthetic process);GO:0048037(cofactor binding)	00030(Pentose phosphate pathway)	K00615	EC:2.2.1.1
Enterocyte immature 2	ENSSSCG00000004048	TCP1	4.10132	2.40657	0.769111	0	0	t-complex 1 [Source:NCBI gene;Acc:100153485]	GO:0000166(nucleotide binding);GO:0000242(pericentriolar material);GO:0001669(acrosomal vesicle);GO:0002199(zona pellucida receptor complex);GO:0005524(ATP binding);GO:0005720(nuclear heterochromatin);GO:0005737(cytoplasm);GO:0005794(Golgi apparatus);GO:0005813(centrosome);GO:0005815(microtubule organizing center);GO:0005832(chaperonin-containing T-complex);GO:0005874(microtubule);GO:0006457(prot…	NA	K09493	NA
Enterocyte immature 2	ENSSSCG00000009775	ENSSSCG00000009775	2.41887	1.42379	0.764602	0	0	cyclin dependent kinase 2 associated protein 1 [Source:NCBI gene;Acc:100153712]	NA	NA	NA	NA
Enterocyte immature 2	ENSSSCG00000020808	ENSSSCG00000020808	5.10101	3.00727	0.762327	0	0	chaperonin containing TCP1 subunit 6A [Source:NCBI gene;Acc:102163415]	GO:0000166(nucleotide binding);GO:0005524(ATP binding);GO:0005737(cytoplasm);GO:0005832(chaperonin-containing T-complex);GO:0006457(protein folding);GO:0051082(unfolded protein binding)	NA	K09498	NA
Plasma2	ENSSSCG00000029239	MZB1	14.7895	6.53152	1.17908	0	0	marginal zone B and B1 cell specific protein [Source:NCBI gene;Acc:100522482]	GO:0002642(positive regulation of immunoglobulin biosynthetic process);GO:0005576(extracellular region);GO:0005788(endoplasmic reticulum lumen);GO:0008284(positive regulation of cell population proliferation);GO:0030888(regulation of B cell proliferation);GO:0033622(integrin activation);GO:0034663(endoplasmic reticulum chaperone complex);GO:0042127(regulation of cell population proliferation);GO:…	NA	NA	NA
Plasma2	ENSSSCG00000000849	ENSSSCG00000000849	7.44274	3.50864	1.08492	0	0	heat shock protein 90 beta family member 1 [Source:NCBI gene;Acc:397191]	GO:0001666(response to hypoxia);GO:0005515(protein binding);GO:0005524(ATP binding);GO:0005783(endoplasmic reticulum);GO:0006457(protein folding);GO:0048471(perinuclear region of cytoplasm);GO:0051082(unfolded protein binding)	04141(Protein processing in endoplasmic reticulum);04151(PI3K-Akt signaling pathway);04657(IL-17 signaling pathway);04915(Estrogen signaling pathway);04918(Thyroid hormone synthesis);05200(Pathways in cancer);05215(Prostate cancer);05418(Fluid shear stress and atherosclerosis)	K09487	NA
Plasma2	ENSSSCG00000004369	PRDM1	3.74443	1.82705	1.03523	0	0	PR/SET domain 1 [Source:NCBI gene;Acc:100154284]	GO:0000122(negative regulation of transcription by RNA polymerase II);GO:0000977(RNA polymerase II regulatory region sequence-specific DNA binding);GO:0000978(RNA polymerase II proximal promoter sequence-specific DNA binding);GO:0001227(DNA-binding transcription repressor activity, RNA polymerase II-specific);GO:0001701(in utero embryonic development);GO:0001763(morphogenesis of a branching struc…	NA	NA	NA
Plasma2	ENSSSCG00000034137	PPIB	11.0551	5.46933	1.01527	0	0	peptidylprolyl isomerase B [Source:NCBI gene;Acc:100737887]	GO:0000413(protein peptidyl-prolyl isomerization);GO:0003755(peptidyl-prolyl cis-trans isomerase activity);GO:0005634(nucleus);GO:0005783(endoplasmic reticulum);GO:0006457(protein folding);GO:0016018(cyclosporin A binding);GO:0016853(isomerase activity);GO:0034663(endoplasmic reticulum chaperone complex);GO:0040018(positive regulation of multicellular organism growth);GO:0044794(positive regulati…	NA	K03768	EC:5.2.1.8
Plasma2	ENSSSCG00000007691	ZP3	5.92825	2.94809	1.00782	0	0	zona pellucida glycoprotein 3 [Source:NCBI gene;Acc:396927]	GO:0001809(positive regulation of type IV hypersensitivity);GO:0001825(blastocyst formation);GO:0002455(humoral immune response mediated by circulating immunoglobulin);GO:0002687(positive regulation of leukocyte migration);GO:0005576(extracellular region);GO:0005886(plasma membrane);GO:0007339(binding of sperm to zona pellucida);GO:0010469(regulation of signaling receptor activity);GO:0010513(pos…	NA	K19928	NA
Plasma2	ENSSSCG00000010085	SDF2L1	3.14431	1.59253	0.981418	0	0	stromal cell derived factor 2 like 1 [Source:NCBI gene;Acc:100156780]	GO:0005789(endoplasmic reticulum membrane);GO:0016020(membrane);GO:0034663(endoplasmic reticulum chaperone complex);GO:0071712(ER-associated misfolded protein catabolic process)	NA	NA	NA
Plasma2	ENSSSCG00000033381	IRF4	3.32334	1.69021	0.97543	0	0	interferon regulatory factor 4 [Source:NCBI gene;Acc:100144625]	GO:0000788(nuclear nucleosome);GO:0000978(RNA polymerase II proximal promoter sequence-specific DNA binding);GO:0001228(DNA-binding transcription activator activity, RNA polymerase II-specific);GO:0003700(DNA-binding transcription factor activity);GO:0005515(protein binding);GO:0005654(nucleoplasm);GO:0006355(regulation of transcription, DNA-templated);GO:0034122(negative regulation of toll-like …	04659(Th17 cell differentiation)	K09445	NA
Plasma2	ENSSSCG00000014850	ENSSSCG00000014850	6.89964	3.66777	0.911615	0	0	signal peptidase complex subunit 2 [Source:NCBI gene;Acc:100739125]	GO:0005787(signal peptidase complex);GO:0006465(signal peptide processing);GO:0008233(peptidase activity);GO:0016021(integral component of membrane);GO:0045047(protein targeting to ER)	03060(Protein export)	K12947	EC:3.4.-.-
Plasma2	ENSSSCG00000038914	SEC61B	12.5627	6.71287	0.904145	0	0	Sec61 translocon beta subunit [Source:NCBI gene;Acc:100511362]	GO:0005086(ARF guanyl-nucleotide exchange factor activity);GO:0005783(endoplasmic reticulum);GO:0005784(Sec61 translocon complex);GO:0006616(SRP-dependent cotranslational protein targeting to membrane, translocation);GO:0006886(intracellular protein transport);GO:0015031(protein transport);GO:0015450(P-P-bond-hydrolysis-driven protein transmembrane transporter activity);GO:0016020(membrane);GO:00…	03060(Protein export);04141(Protein processing in endoplasmic reticulum);04145(Phagosome)	K09481	NA
Plasma2	ENSSSCG00000008633	PDIA6	12.6697	6.85775	0.885569	0	0	protein disulfide isomerase family A member 6 [Source:NCBI gene;Acc:100499564]	GO:0005615(extracellular space);GO:0005783(endoplasmic reticulum);GO:0005793(endoplasmic reticulum-Golgi intermediate compartment);GO:0005829(cytosol);GO:0015037(peptide disulfide oxidoreductase activity);GO:0016853(isomerase activity);GO:0045454(cell redox homeostasis);GO:0055114(oxidation-reduction process)	04141(Protein processing in endoplasmic reticulum)	K09584	EC:5.3.4.1
Plasma2	ENSSSCG00000009145	OSTC	4.35356	2.37939	0.871603	0	0	oligosaccharyltransferase complex non-catalytic subunit [Source:NCBI gene;Acc:100517665]	GO:0008250(oligosaccharyltransferase complex);GO:0016020(membrane);GO:0016021(integral component of membrane)	NA	NA	NA
Plasma2	ENSSSCG00000011447	SPCS1	12.7052	7.0008	0.859828	0	0	signal peptidase complex subunit 1 [Source:NCBI gene;Acc:100135675]	GO:0005783(endoplasmic reticulum);GO:0005787(signal peptidase complex);GO:0005789(endoplasmic reticulum membrane);GO:0006465(signal peptide processing);GO:0006508(proteolysis);GO:0008233(peptidase activity);GO:0016020(membrane);GO:0016021(integral component of membrane);GO:0016787(hydrolase activity);GO:0030176(integral component of endoplasmic reticulum membrane);GO:0031090(organelle membrane);G…	03060(Protein export)	K12946	EC:3.4.-.-
Plasma2	ENSSSCG00000032914	MANF	4.1817	2.40453	0.798334	0	0	mesencephalic astrocyte derived neurotrophic factor [Source:NCBI gene;Acc:100505460]	GO:0005615(extracellular space);GO:0005783(endoplasmic reticulum);GO:0031175(neuron projection development);GO:0071542(dopaminergic neuron differentiation)	NA	K22556	NA
Plasma2	ENSSSCG00000006729	TENT5C	3.17984	1.83537	0.792883	0	0	terminal nucleotidyltransferase 5C [Source:NCBI gene;Acc:100525341]	GO:0005634(nucleus);GO:0005737(cytoplasm);GO:0048255(mRNA stabilization);GO:1990817(RNA adenylyltransferase activity)	NA	K23034	EC:2.7.7.19
Plasma2	ENSSSCG00000001770	CTSH	7.62039	4.40523	0.790647	0	0	cathepsin H [Source:NCBI gene;Acc:396969]	GO:0001656(metanephros development);GO:0001913(T cell mediated cytotoxicity);GO:0002250(adaptive immune response);GO:0002764(immune response-regulating signaling pathway);GO:0004175(endopeptidase activity);GO:0004177(aminopeptidase activity);GO:0004197(cysteine-type endopeptidase activity);GO:0004252(serine-type endopeptidase activity);GO:0005615(extracellular space);GO:0005764(lysosome);GO:00058…	04142(Lysosome);04210(Apoptosis)	K01366	EC:3.4.22.16
Plasma2	ENSSSCG00000013746	CALR	10.2915	5.99353	0.779976	0	0	calreticulin [Source:NCBI gene;Acc:100381266]	GO:0000122(negative regulation of transcription by RNA polymerase II);GO:0002502(peptide antigen assembly with MHC class I protein complex);GO:0003729(mRNA binding);GO:0005178(integrin binding);GO:0005509(calcium ion binding);GO:0005515(protein binding);GO:0005615(extracellular space);GO:0005634(nucleus);GO:0005635(nuclear envelope);GO:0005737(cytoplasm);GO:0005783(endoplasmic reticulum);GO:00057…	04141(Protein processing in endoplasmic reticulum);04145(Phagosome);04612(Antigen processing and presentation);05142(Chagas disease (American trypanosomiasis));05163(Human cytomegalovirus infection);05166(Human T-cell leukemia virus 1 infection);05168(Herpes simplex virus 1 infection);05169(Epstein-Barr virus infection);05170(Human immunodeficiency virus 1 infection)	K08057	NA
Plasma2	ENSSSCG00000017896	SCIMP	1.81138	1.05953	0.773664	0	0	SLP adaptor and CSK interacting membrane protein [Source:NCBI gene;Acc:100525536]	GO:0001772(immunological synapse);GO:0016020(membrane);GO:0016021(integral component of membrane);GO:0031256(leading edge membrane);GO:0031259(uropod membrane);GO:0070374(positive regulation of ERK1 and ERK2 cascade);GO:0097197(tetraspanin-enriched microdomain)	NA	NA	NA
Plasma2	ENSSSCG00000035434	SEC61G	5.62215	3.42007	0.717096	0	0	Sec61 translocon gamma subunit [Source:NCBI gene;Acc:100517415]	GO:0005623(cell);GO:0006605(protein targeting);GO:0006886(intracellular protein transport);GO:0015031(protein transport);GO:0015450(P-P-bond-hydrolysis-driven protein transmembrane transporter activity);GO:0016020(membrane);GO:0016021(integral component of membrane);GO:0071806(protein transmembrane transport)	03060(Protein export);04141(Protein processing in endoplasmic reticulum);04145(Phagosome)	K07342	NA
Plasma2	ENSSSCG00000004912	SEC11C	3.39748	2.07597	0.710678	0	0	SEC11 homolog C, signal peptidase complex subunit [Source:NCBI gene;Acc:100524124]	GO:0005783(endoplasmic reticulum);GO:0005787(signal peptidase complex);GO:0005789(endoplasmic reticulum membrane);GO:0006465(signal peptide processing);GO:0006508(proteolysis);GO:0008233(peptidase activity);GO:0008236(serine-type peptidase activity);GO:0016020(membrane);GO:0016021(integral component of membrane);GO:0016787(hydrolase activity)	03060(Protein export)	K13280	EC:3.4.21.89
Plasma2	ENSSSCG00000034131	TXNDC5	5.64804	3.45963	0.707136	0	0	thioredoxin domain containing 5 [Source:NCBI gene;Acc:100156354]	GO:0005788(endoplasmic reticulum lumen);GO:0045454(cell redox homeostasis)	04141(Protein processing in endoplasmic reticulum)	K13984	NA
Plasma2	ENSSSCG00000006501	SSR2	10.7381	6.6958	0.681406	0	0	signal sequence receptor subunit 2 [Source:NCBI gene;Acc:100154318]	GO:0005783(endoplasmic reticulum);GO:0005789(endoplasmic reticulum membrane);GO:0016020(membrane);GO:0016021(integral component of membrane)	04141(Protein processing in endoplasmic reticulum)	K13250	NA
Plasma2	ENSSSCG00000009888	ERP29	3.00442	1.8925	0.666795	0	0	endoplasmic reticulum protein 29 [Source:NCBI gene;Acc:100156625]	GO:0000187(activation of MAPK activity);GO:0001934(positive regulation of protein phosphorylation);GO:0005783(endoplasmic reticulum);GO:0005788(endoplasmic reticulum lumen);GO:0009306(protein secretion);GO:0009986(cell surface);GO:0010628(positive regulation of gene expression);GO:0010629(negative regulation of gene expression);GO:0042470(melanosome);GO:0050709(negative regulation of protein secr…	04141(Protein processing in endoplasmic reticulum)	K09586	NA
Plasma2	ENSSSCG00000014168	ELL2	1.69413	1.07107	0.661487	0	0	elongation factor for RNA polymerase II 2 [Source:NCBI gene;Acc:100523777]	GO:0005654(nucleoplasm);GO:0006368(transcription elongation from RNA polymerase II promoter);GO:0008023(transcription elongation factor complex);GO:0042795(snRNA transcription by RNA polymerase II)	NA	K15183	NA
Plasma2	ENSSSCG00000039731	ENSSSCG00000039731	1.98269	1.27664	0.635104	0	0	glutaredoxin [Source:NCBI gene;Acc:397463]	GO:0005623(cell);GO:0005737(cytoplasm);GO:0009055(electron transfer activity);GO:0015035(protein disulfide oxidoreductase activity);GO:0022900(electron transport chain);GO:0045454(cell redox homeostasis);GO:0055114(oxidation-reduction process)	NA	K03676	NA
ProgES	ENSSSCG00000017473	TOP2A	20.4816	10.8282	0.919535	0	0	DNA topoisomerase II alpha [Source:NCBI gene;Acc:396917]	GO:0000166(nucleotide binding);GO:0000228(nuclear chromosome);GO:0000287(magnesium ion binding);GO:0000712(resolution of meiotic recombination intermediates);GO:0000793(condensed chromosome);GO:0000819(sister chromatid segregation);GO:0002244(hematopoietic progenitor cell differentiation);GO:0003677(DNA binding);GO:0003682(chromatin binding);GO:0003916(DNA topoisomerase activity);GO:0003918(DNA t…	01524(Platinum drug resistance)	K03164	EC:5.6.2.2
ProgES	ENSSSCG00000007423	UBE2C	9.48431	5.05418	0.908066	0	0	ubiquitin conjugating enzyme E2 C [Source:NCBI gene;Acc:100153133]	GO:0000151(ubiquitin ligase complex);GO:0000166(nucleotide binding);GO:0004842(ubiquitin-protein transferase activity);GO:0005524(ATP binding);GO:0005634(nucleus);GO:0005680(anaphase-promoting complex);GO:0005829(cytosol);GO:0005886(plasma membrane);GO:0006511(ubiquitin-dependent protein catabolic process);GO:0010458(exit from mitosis);GO:0010994(free ubiquitin chain polymerization);GO:0016567(pr…	04120(Ubiquitin mediated proteolysis)	K06688	EC:2.3.2.23
ProgES	ENSSSCG00000029326	CCNB1	3.5337	2.07017	0.771433	0	0	cyclin B1 [Source:NCBI gene;Acc:397662]	GO:0000079(regulation of cyclin-dependent protein serine/threonine kinase activity);GO:0000278(mitotic cell cycle);GO:0000307(cyclin-dependent protein kinase holoenzyme complex);GO:0000922(spindle pole);GO:0000942(condensed nuclear chromosome outer kinetochore);GO:0001701(in utero embryonic development);GO:0004672(protein kinase activity);GO:0005113(patched binding);GO:0005634(nucleus);GO:0005737…	04068(FoxO signaling pathway);04110(Cell cycle);04114(Oocyte meiosis);04115(p53 signaling pathway);04218(Cellular senescence);04914(Progesterone-mediated oocyte maturation);05170(Human immunodeficiency virus 1 infection)	K05868	NA
ProgES	ENSSSCG00000022857	TFF3	1.81122	1.06143	0.770959	0	0	trefoil factor 3 [Source:NCBI gene;Acc:100627480]	GO:0005576(extracellular region);GO:0005615(extracellular space);GO:0010906(regulation of glucose metabolic process);GO:0030141(secretory granule);GO:0030277(maintenance of gastrointestinal epithelium)	NA	K22454	NA
ProgES	ENSSSCG00000015581	CENPF	11.4034	6.71548	0.763904	0	0	centromere protein F [Source:NCBI gene;Acc:100521032]	GO:0000278(mitotic cell cycle);GO:0000775(chromosome, centromeric region);GO:0000776(kinetochore);GO:0000922(spindle pole);GO:0000940(condensed chromosome outer kinetochore);GO:0001822(kidney development);GO:0005634(nucleus);GO:0005635(nuclear envelope);GO:0005654(nucleoplasm);GO:0005737(cytoplasm);GO:0005813(centrosome);GO:0005819(spindle);GO:0005930(axoneme);GO:0007059(chromosome segregation);G…	NA	K11499	NA
ProgES	ENSSSCG00000029005	KPNA2	3.82587	2.27074	0.752628	0	0	karyopherin subunit alpha 2 [Source:NCBI gene;Acc:397218]	GO:0005515(protein binding);GO:0005634(nucleus);GO:0005654(nucleoplasm);GO:0005737(cytoplasm);GO:0005829(cytosol);GO:0006606(protein import into nucleus);GO:0006607(NLS-bearing protein import into nucleus);GO:0008139(nuclear localization sequence binding);GO:0008565(protein transporter activity);GO:0015031(protein transport);GO:0042826(histone deacetylase binding);GO:0061608(nuclear import signal…	05164(Influenza A)	K15043	NA
ProgES	ENSSSCG00000003969	GUCA2A	3.15571	1.87726	0.749335	0	0	guanylate cyclase activator 2A [Source:NCBI gene;Acc:100301560]	GO:0005576(extracellular region);GO:0030250(guanylate cyclase activator activity);GO:0031284(positive regulation of guanylate cyclase activity)	NA	NA	NA
ProgES	ENSSSCG00000003970	GUCA2B	1.3113	0.78172	0.746274	0	0	guanylate cyclase activator 2B [Source:NCBI gene;Acc:100301561]	GO:0001750(photoreceptor outer segment);GO:0005576(extracellular region);GO:0007588(excretion);GO:0007589(body fluid secretion);GO:0030250(guanylate cyclase activator activity);GO:0031284(positive regulation of guanylate cyclase activity);GO:0045776(negative regulation of blood pressure)	NA	NA	NA
ProgES	ENSSSCG00000005056	DLGAP5	5.09594	3.0668	0.732616	0	0	DLG associated protein 5 [Source:NCBI gene;Acc:100511173]	GO:0004721(phosphoprotein phosphatase activity);GO:0005634(nucleus);GO:0005739(mitochondrion);GO:0005815(microtubule organizing center);GO:0005829(cytosol);GO:0006470(protein dephosphorylation);GO:0023052(signaling);GO:0031616(spindle pole centrosome)	NA	K16804	NA
ProgES	ENSSSCG00000003949	CDC20	4.19546	2.54295	0.722325	0	0	cell division cycle 20 [Source:NCBI gene;Acc:397379]	GO:0000922(spindle pole);GO:0005515(protein binding);GO:0005634(nucleus);GO:0005654(nucleoplasm);GO:0005680(anaphase-promoting complex);GO:0005737(cytoplasm);GO:0005815(microtubule organizing center);GO:0005829(cytosol);GO:0005856(cytoskeleton);GO:0007049(cell cycle);GO:0007064(mitotic sister chromatid cohesion);GO:0008022(protein C-terminus binding);GO:0010997(anaphase-promoting complex binding)…	04110(Cell cycle);04114(Oocyte meiosis);04120(Ubiquitin mediated proteolysis);05166(Human T-cell leukemia virus 1 infection);05203(Viral carcinogenesis)	K03363	NA
ProgES	ENSSSCG00000007235	TPX2	6.87128	4.20303	0.709147	0	0	TPX2, microtubule nucleation factor [Source:NCBI gene;Acc:100525546]	GO:0000922(spindle pole);GO:0005654(nucleoplasm);GO:0005815(microtubule organizing center);GO:0005819(spindle);GO:0005874(microtubule);GO:0015630(microtubule cytoskeleton);GO:0019901(protein kinase binding);GO:0032147(activation of protein kinase activity);GO:0043203(axon hillock);GO:0045171(intercellular bridge);GO:0060236(regulation of mitotic spindle organization);GO:0061676(importin-alpha fam…	NA	K16812	NA
ProgES	ENSSSCG00000010923	UBE2T	3.39523	2.12039	0.679179	0	0	ubiquitin conjugating enzyme E2 T [Source:NCBI gene;Acc:100525658]	GO:0000166(nucleotide binding);GO:0003682(chromatin binding);GO:0004842(ubiquitin-protein transferase activity);GO:0005524(ATP binding);GO:0005634(nucleus);GO:0005730(nucleolus);GO:0006281(DNA repair);GO:0006513(protein monoubiquitination);GO:0006974(cellular response to DNA damage stimulus);GO:0016740(transferase activity);GO:0031625(ubiquitin protein ligase binding);GO:0035519(protein K29-linke…	03460(Fanconi anemia pathway)	K13960	EC:2.3.2.23
ProgES	ENSSSCG00000026302	ENSSSCG00000026302	5.30572	3.31379	0.679067	0	0	marker of proliferation Ki-67 [Source:NCBI gene;Acc:102164100]	GO:0005515(protein binding)	NA	K17582	NA
ProgES	ENSSSCG00000035544	NUSAP1	6.73801	4.27093	0.65777	0	0	nucleolar and spindle associated protein 1 [Source:NCBI gene;Acc:106509022]	GO:0000070(mitotic sister chromatid segregation);GO:0000226(microtubule cytoskeleton organization);GO:0000281(mitotic cytokinesis);GO:0005730(nucleolus);GO:0005819(spindle);GO:0005874(microtubule);GO:0005876(spindle microtubule);GO:0007076(mitotic chromosome condensation);GO:0008017(microtubule binding);GO:0040001(establishment of mitotic spindle localization);GO:0045840(positive regulation of mi…	NA	NA	NA
ProgES	ENSSSCG00000010896	ASPM	3.03546	1.96544	0.62706	0	0	abnormal spindle microtubule assembly [Source:NCBI gene;Acc:100520688]	GO:0000922(spindle pole);GO:0001764(neuron migration);GO:0002052(positive regulation of neuroblast proliferation);GO:0005515(protein binding);GO:0005516(calmodulin binding);GO:0005634(nucleus);GO:0005737(cytoplasm);GO:0005874(microtubule);GO:0007051(spindle organization);GO:0007283(spermatogenesis);GO:0007420(brain development);GO:0008584(male gonad development);GO:0021873(forebrain neuroblast di…	NA	K16743	NA
ProgES	ENSSSCG00000011611	HMCES	12.7148	8.23771	0.626191	0	0	5-hydroxymethylcytosine binding, ES cell specific [Source:NCBI gene;Acc:106504109]	GO:0006508(proteolysis);GO:0008233(peptidase activity);GO:0016787(hydrolase activity)	NA	NA	NA
ProgES	ENSSSCG00000017032	ENSSSCG00000017032	2.53982	1.67398	0.601443	0	0	pituitary tumor-transforming 1 [Source:NCBI gene;Acc:397015]	GO:0004869(cysteine-type endopeptidase inhibitor activity);GO:0005634(nucleus);GO:0005737(cytoplasm);GO:0007059(chromosome segregation);GO:0007064(mitotic sister chromatid cohesion);GO:0010951(negative regulation of endopeptidase activity);GO:0045143(homologous chromosome segregation);GO:0051276(chromosome organization);GO:2000816(negative regulation of mitotic sister chromatid separation)	04110(Cell cycle);04114(Oocyte meiosis);05166(Human T-cell leukemia virus 1 infection)	K06635	NA
ProgES	ENSSSCG00000004969	ENSSSCG00000004969	2.58791	1.71685	0.592021	0	0	kinesin family member 23 [Source:NCBI gene;Acc:100522116]	GO:0000166(nucleotide binding);GO:0000915(actomyosin contractile ring assembly);GO:0003774(motor activity);GO:0003777(microtubule motor activity);GO:0005524(ATP binding);GO:0005634(nucleus);GO:0005871(kinesin complex);GO:0005874(microtubule);GO:0007018(microtubule-based movement);GO:0008017(microtubule binding);GO:0016887(ATPase activity);GO:0051256(mitotic spindle midzone assembly);GO:0072383(pl…	05206(MicroRNAs in cancer)	K17387	NA
ProgES	ENSSSCG00000028924	AURKB	2.52522	1.68207	0.586169	0	0	aurora kinase B [Source:NCBI gene;Acc:396955]	GO:0000122(negative regulation of transcription by RNA polymerase II);GO:0000166(nucleotide binding);GO:0000776(kinetochore);GO:0000779(condensed chromosome, centromeric region);GO:0000780(condensed nuclear chromosome, centromeric region);GO:0002903(negative regulation of B cell apoptotic process);GO:0004672(protein kinase activity);GO:0004674(protein serine/threonine kinase activity);GO:0005524(…	NA	K11479	EC:2.7.11.1
ProgES	ENSSSCG00000000683	CDCA3	2.25727	1.51255	0.577594	0	0	cell division cycle associated 3 [Source:NCBI gene;Acc:100153312]	GO:0005913(cell-cell adherens junction)	NA	NA	NA
ProgES	ENSSSCG00000023296	CENPE	5.02881	3.37489	0.575378	0	0	centromere protein E [Source:NCBI gene;Acc:100626792]	GO:0000166(nucleotide binding);GO:0000278(mitotic cell cycle);GO:0000775(chromosome, centromeric region);GO:0000776(kinetochore);GO:0000779(condensed chromosome, centromeric region);GO:0003774(motor activity);GO:0003777(microtubule motor activity);GO:0005524(ATP binding);GO:0005634(nucleus);GO:0005654(nucleoplasm);GO:0005694(chromosome);GO:0005828(kinetochore microtubule);GO:0005829(cytosol);GO:0…	NA	K11498	NA
