# Supplementary material for: Ileum tissue single-cell mRNA sequencing elucidates the cellular architecture of pathophysiological changes associated with weaning in piglets
Source: BMC Biol. 2022 May 30;20:123. doi: 10.1186/s12915-022-01321-3 (PMC9153155; doi:10.1186/s12915-022-01321-3)
Supplement: Supplementary file 3 — Additional file 3: Table S2. Differential gene expression of epithelial secretory cells (ESC) subtypes in sub-clustering. [file 12915_2022_1321_MOESM3_ESM.xlsx]

## Sheet: Sheet1
Additional File 3: Table S2. Differential gene expression of epithelial secretory cells (ESC) subtypes in sub-clustering.
Target_Cluster	GeneID	GeneName	Target_Cluster_mean	Other_Cluster_mean	log2FC	Pvlaue	Qvalue	Description	GO	KEGG	KO_ENTRY	EC
EC1	ENSSSCG00000010792	ENSSSCG00000010792	31.2094	4.40038	2.82628	4.82407e-79	9.11315e-75	proline rich acidic protein 1 [Source:NCBI gene;Acc:100154502]	NA	04140(Autophagy - animal)	K21250	NA
EC1	ENSSSCG00000040689	APOA4	14.0379	2.58836	2.43922	9.79478e-53	1.85033e-48	apolipoprotein A4 [Source:NCBI gene;Acc:397681]	GO:0002227(innate immune response in mucosa);GO:0005507(copper ion binding);GO:0005543(phospholipid binding);GO:0005576(extracellular region);GO:0005615(extracellular space);GO:0006695(cholesterol biosynthetic process);GO:0006869(lipid transport);GO:0006982(response to lipid hydroperoxide);GO:0007159(leukocyte cell-cell adhesion);GO:0008203(cholesterol metabolic process);GO:0008289(lipid binding)…	04975(Fat digestion and absorption);04977(Vitamin digestion and absorption);04979(Cholesterol metabolism)	K08760	NA
EC1	ENSSSCG00000037272	FABP2	14.548	3.05101	2.25346	5.05121e-46	9.54224e-42	fatty acid binding protein 2 [Source:NCBI gene;Acc:595106]	GO:0005504(fatty acid binding);GO:0005737(cytoplasm);GO:0008289(lipid binding);GO:0036041(long-chain fatty acid binding);GO:0098856(intestinal lipid absorption)	03320(PPAR signaling pathway);04975(Fat digestion and absorption)	K08751	NA
EC1	ENSSSCG00000016284	ENSSSCG00000016284	17.4846	3.76627	2.21487	4.00936e-62	7.57409e-58	intestinal-type alkaline phosphatase-like [Source:NCBI gene;Acc:100522404]	GO:0003824(catalytic activity);GO:0004035(alkaline phosphatase activity);GO:0016311(dephosphorylation);GO:0016787(hydrolase activity);GO:0016791(phosphatase activity)	00730(Thiamine metabolism);00790(Folate biosynthesis)	K01077	EC:3.1.3.1
EC1	ENSSSCG00000015069	APOC3	8.21799	2.16593	1.9238	1.06097e-35	2.00428e-31	apolipoprotein C3 [Source:NCBI gene;Acc:406187]	GO:0005543(phospholipid binding);GO:0005576(extracellular region);GO:0005615(extracellular space);GO:0006629(lipid metabolic process);GO:0006641(triglyceride metabolic process);GO:0006869(lipid transport);GO:0007186(G protein-coupled receptor signaling pathway);GO:0008289(lipid binding);GO:0010897(negative regulation of triglyceride catabolic process);GO:0010903(negative regulation of very-low-de…	03320(PPAR signaling pathway);04979(Cholesterol metabolism)	K08759	NA
EC1	ENSSSCG00000021971	DPEP1	13.3237	3.51323	1.92313	1.23715e-51	2.33709e-47	dipeptidase 1 [Source:NCBI gene;Acc:397196]	GO:0005634(nucleus);GO:0005886(plasma membrane);GO:0006508(proteolysis);GO:0006915(apoptotic process);GO:0008233(peptidase activity);GO:0008235(metalloexopeptidase activity);GO:0008237(metallopeptidase activity);GO:0008239(dipeptidyl-peptidase activity);GO:0008270(zinc ion binding);GO:0016020(membrane);GO:0016787(hydrolase activity);GO:0016805(dipeptidase activity);GO:0016999(antibiotic metabolic…	NA	K01273	EC:3.4.13.19
EC1	ENSSSCG00000008595	APOB	6.88688	1.90361	1.85511	1.05655e-48	1.99593e-44	apolipoprotein B [Source:NCBI gene;Acc:100523371]	GO:0001701(in utero embryonic development);GO:0005102(signaling receptor binding);GO:0005319(lipid transporter activity);GO:0005543(phospholipid binding);GO:0005737(cytoplasm);GO:0005783(endoplasmic reticulum);GO:0005829(cytosol);GO:0006629(lipid metabolic process);GO:0006642(triglyceride mobilization);GO:0006869(lipid transport);GO:0007283(spermatogenesis);GO:0007399(nervous system development);…	04975(Fat digestion and absorption);04977(Vitamin digestion and absorption);04979(Cholesterol metabolism)	K14462	NA
EC1	ENSSSCG00000005701	ASS1	6.91824	1.96264	1.81761	9.74558e-47	1.84104e-42	argininosuccinate synthase 1 [Source:NCBI gene;Acc:414411]	GO:0000050(urea cycle);GO:0000052(citrulline metabolic process);GO:0000053(argininosuccinate metabolic process);GO:0004055(argininosuccinate synthase activity);GO:0005524(ATP binding);GO:0005737(cytoplasm);GO:0005739(mitochondrion);GO:0005829(cytosol);GO:0006526(arginine biosynthetic process);GO:0006531(aspartate metabolic process);GO:0007623(circadian rhythm);GO:0016597(amino acid binding);GO:00…	00220(Arginine biosynthesis);00250(Alanine, aspartate and glutamate metabolism);05418(Fluid shear stress and atherosclerosis)	K01940	EC:6.3.4.5
EC1	ENSSSCG00000001849	ANPEP	19.7553	5.89377	1.74498	1.41207e-51	2.66754e-47	alanyl aminopeptidase, membrane [Source:NCBI gene;Acc:397520]	GO:0004177(aminopeptidase activity);GO:0005615(extracellular space);GO:0005737(cytoplasm);GO:0005793(endoplasmic reticulum-Golgi intermediate compartment);GO:0005886(plasma membrane);GO:0006508(proteolysis);GO:0008233(peptidase activity);GO:0008237(metallopeptidase activity);GO:0008270(zinc ion binding);GO:0009897(external side of plasma membrane);GO:0016787(hydrolase activity);GO:0042277(peptide…	00480(Glutathione metabolism);04614(Renin-angiotensin system);04640(Hematopoietic cell lineage)	K11140	EC:3.4.11.2
EC1	ENSSSCG00000011663	RBP2	5.77977	1.8618	1.63432	5.08069e-35	9.59794e-31	retinol binding protein 2 [Source:NCBI gene;Acc:407611]	GO:0008289(lipid binding)	04977(Vitamin digestion and absorption)	K14622	NA
EC1	ENSSSCG00000011735	SI	12.5565	4.18255	1.58598	7.44898e-38	1.40719e-33	sucrase-isomaltase [Source:NCBI gene;Acc:100623884]	GO:0003824(catalytic activity);GO:0004553(hydrolase activity, hydrolyzing O-glycosyl compounds);GO:0005975(carbohydrate metabolic process);GO:0016020(membrane);GO:0016021(integral component of membrane);GO:0030246(carbohydrate binding)	00052(Galactose metabolism);00500(Starch and sucrose metabolism);04973(Carbohydrate digestion and absorption)	K01203	3.2.1.10;EC:3.2.1.48
EC1	ENSSSCG00000019556	RF00100.106	10.2489	3.47588	1.56002	1.89085e-23	3.572e-19	NA	NA	NA	NA	NA
EC1	ENSSSCG00000003732	MEP1B	5.454	1.8858	1.53214	1.29332e-43	2.44321e-39	meprin A subunit beta [Source:NCBI gene;Acc:100516141]	GO:0004222(metalloendopeptidase activity);GO:0005515(protein binding);GO:0005887(integral component of plasma membrane);GO:0006508(proteolysis);GO:0008233(peptidase activity);GO:0008237(metallopeptidase activity);GO:0008270(zinc ion binding);GO:0016020(membrane);GO:0016021(integral component of membrane);GO:0016787(hydrolase activity);GO:0017090(meprin A complex);GO:0042802(identical protein bind…	04974(Protein digestion and absorption)	K08606	EC:3.4.24.63
EC1	ENSSSCG00000010036	SLC5A1	5.78451	2.00957	1.52531	7.46319e-39	1.40987e-34	solute carrier family 5 member 1 [Source:NCBI gene;Acc:397113]	GO:0005412(glucose:sodium symporter activity);GO:0005886(plasma membrane);GO:0006814(sodium ion transport);GO:0016020(membrane);GO:0016021(integral component of membrane);GO:0022857(transmembrane transporter activity);GO:0055085(transmembrane transport);GO:1904659(glucose transmembrane transport)	04973(Carbohydrate digestion and absorption);04976(Bile secretion);04978(Mineral absorption)	K14158	NA
EC1	ENSSSCG00000008556	KHK	5.29089	1.90146	1.4764	9.80463e-41	1.85219e-36	ketohexokinase [Source:NCBI gene;Acc:100523241]	GO:0004454(ketohexokinase activity);GO:0005737(cytoplasm);GO:0006000(fructose metabolic process);GO:0009744(response to sucrose);GO:0009749(response to glucose);GO:0009750(response to fructose);GO:0010043(response to zinc ion);GO:0019200(carbohydrate kinase activity);GO:0032868(response to insulin);GO:0046835(carbohydrate phosphorylation);GO:0070873(regulation of glycogen metabolic process)	00051(Fructose and mannose metabolism)	K00846	EC:2.7.1.3
EC1	ENSSSCG00000030921	APOA1	32.0305	12.6235	1.34333	5.22476e-27	9.87009e-23	apolipoprotein A1 [Source:NCBI gene;Acc:397691]	GO:0001540(amyloid-beta binding);GO:0001932(regulation of protein phosphorylation);GO:0001935(endothelial cell proliferation);GO:0002740(negative regulation of cytokine secretion involved in immune response);GO:0005102(signaling receptor binding);GO:0005319(lipid transporter activity);GO:0005543(phospholipid binding);GO:0005576(extracellular region);GO:0005615(extracellular space);GO:0006644(phos…	03320(PPAR signaling pathway);04975(Fat digestion and absorption);04977(Vitamin digestion and absorption);04979(Cholesterol metabolism);05143(African trypanosomiasis)	K08757	NA
EC1	ENSSSCG00000016442	AOC1	4.51603	1.78802	1.33669	1.60683e-32	3.03546e-28	amine oxidase, copper containing 1 [Source:NCBI gene;Acc:100517436]	GO:0005507(copper ion binding);GO:0005509(calcium ion binding);GO:0005576(extracellular region);GO:0005615(extracellular space);GO:0005886(plasma membrane);GO:0005923(bicellular tight junction);GO:0008131(primary amine oxidase activity);GO:0008144(drug binding);GO:0008201(heparin binding);GO:0008270(zinc ion binding);GO:0009308(amine metabolic process);GO:0016491(oxidoreductase activity);GO:00358…	00330(Arginine and proline metabolism);00340(Histidine metabolism);00380(Tryptophan metabolism)	K11182	EC:1.4.3.22
EC1	ENSSSCG00000039095	SLC30A10	3.87424	1.54531	1.32601	3.38949e-33	6.40309e-29	solute carrier family 30 member 10 [Source:NCBI gene;Acc:100623097]	GO:0005769(early endosome);GO:0006812(cation transport);GO:0006828(manganese ion transport);GO:0007173(epidermal growth factor receptor signaling pathway);GO:0008324(cation transmembrane transporter activity);GO:0016020(membrane);GO:0016021(integral component of membrane);GO:0043524(negative regulation of neuron apoptotic process);GO:0055037(recycling endosome);GO:0055085(transmembrane transport)…	NA	K14697	NA
EC1	ENSSSCG00000017037	FABP6	113.169	45.6771	1.30894	4.44914e-13	8.40486e-09	fatty acid binding protein 6 [Source:NCBI gene;Acc:397423]	GO:0005737(cytoplasm);GO:0008289(lipid binding);GO:0032052(bile acid binding)	03320(PPAR signaling pathway)	K08755	NA
EC1	ENSSSCG00000017798	TMIGD1	3.58258	1.47578	1.27952	9.5848e-31	1.81066e-26	transmembrane and immunoglobulin domain containing 1 [Source:NCBI gene;Acc:100521401]	GO:0005737(cytoplasm);GO:0005886(plasma membrane);GO:0016020(membrane);GO:0016021(integral component of membrane);GO:0030334(regulation of cell migration);GO:0042127(regulation of cell population proliferation);GO:0043066(negative regulation of apoptotic process);GO:0090559(regulation of membrane permeability)	NA	NA	NA
EC1	ENSSSCG00000023546	ENSSSCG00000023546	2.95808	1.2405	1.25374	4.40395e-28	8.3195e-24	uncharacterized LOC100157285 [Source:NCBI gene;Acc:100157285]	GO:0016020(membrane);GO:0016021(integral component of membrane)	NA	NA	NA
EC1	ENSSSCG00000006693	PDZK1	3.48134	1.46515	1.2486	1.10984e-29	2.0966e-25	PDZ domain containing 1 [Source:NCBI gene;Acc:100152549]	GO:0005515(protein binding);GO:0008308(voltage-gated anion channel activity);GO:0015698(inorganic anion transport);GO:0015879(carnitine transport);GO:0030165(PDZ domain binding);GO:0032414(positive regulation of ion transmembrane transporter activity);GO:0032580(Golgi cisterna membrane);GO:0051452(intracellular pH reduction);GO:1904064(positive regulation of cation transmembrane transport)	NA	NA	NA
EC1	ENSSSCG00000013338	SLC5A12	2.63289	1.12889	1.22174	2.60829e-28	4.92732e-24	solute carrier family 5 member 12 [Source:NCBI gene;Acc:100519011]	GO:0015129(lactate transmembrane transporter activity);GO:0016020(membrane);GO:0016021(integral component of membrane);GO:0022857(transmembrane transporter activity);GO:0035873(lactate transmembrane transport);GO:0055085(transmembrane transport)	NA	K14388	NA
EC1	ENSSSCG00000001724	ENSSSCG00000001724	2.53725	1.0925	1.21564	8.73062e-25	1.6493e-20	meprin A subunit alpha [Source:NCBI gene;Acc:100154136]	GO:0004222(metalloendopeptidase activity);GO:0005515(protein binding);GO:0006508(proteolysis);GO:0008233(peptidase activity);GO:0008237(metallopeptidase activity);GO:0008270(zinc ion binding);GO:0016020(membrane);GO:0016021(integral component of membrane);GO:0016787(hydrolase activity);GO:0017090(meprin A complex);GO:0046872(metal ion binding)	04974(Protein digestion and absorption)	K01395	EC:3.4.24.18
EC1	ENSSSCG00000033262	CD74	19.5437	8.41815	1.21513	1.27502e-82	2.40864e-78	CD74 molecule [Source:NCBI gene;Acc:396660]	GO:0001516(prostaglandin biosynthetic process);GO:0001540(amyloid-beta binding);GO:0001934(positive regulation of protein phosphorylation);GO:0001961(positive regulation of cytokine-mediated signaling pathway);GO:0002606(positive regulation of dendritic cell antigen processing and presentation);GO:0002792(negative regulation of peptide secretion);GO:0002830(positive regulation of type 2 immune re…	04612(Antigen processing and presentation);05152(Tuberculosis);05168(Herpes simplex virus 1 infection)	K06505	NA
EC1	ENSSSCG00000012138	ACE2	3.83228	1.67203	1.1966	8.92511e-30	1.68604e-25	angiotensin I converting enzyme 2 [Source:NCBI gene;Acc:100144303]	GO:0001618(virus receptor activity);GO:0003051(angiotensin-mediated drinking behavior);GO:0003081(regulation of systemic arterial blood pressure by renin-angiotensin);GO:0004175(endopeptidase activity);GO:0004180(carboxypeptidase activity);GO:0005576(extracellular region);GO:0005615(extracellular space);GO:0005737(cytoplasm);GO:0005886(plasma membrane);GO:0006508(proteolysis);GO:0008233(peptidase…	04614(Renin-angiotensin system);04974(Protein digestion and absorption)	K09708	EC:3.4.17.23
EC1	ENSSSCG00000005901	ENSSSCG00000005901	4.2354	1.86522	1.18315	3.45627e-29	6.52925e-25	glutamic--pyruvic transaminase [Source:NCBI gene;Acc:100524618]	GO:0003824(catalytic activity);GO:0005515(protein binding);GO:0009058(biosynthetic process);GO:0030170(pyridoxal phosphate binding)	00220(Arginine biosynthesis);00250(Alanine, aspartate and glutamate metabolism)	K00814;K17458	EC:2.6.1.2
EC1	ENSSSCG00000018063	ENSSSCG00000018063	79.2037	34.9122	1.18184	7.0609e-49	1.33388e-44	NA	NA	NA	NA	NA
EC1	ENSSSCG00000005918	DGAT1	5.81223	2.56775	1.17859	1.17894e-46	2.22713e-42	diacylglycerol O-acyltransferase 1 [Source:NCBI gene;Acc:397118]	GO:0003846(2-acylglycerol O-acyltransferase activity);GO:0004144(diacylglycerol O-acyltransferase activity);GO:0005783(endoplasmic reticulum);GO:0005789(endoplasmic reticulum membrane);GO:0008374(O-acyltransferase activity);GO:0016020(membrane);GO:0016021(integral component of membrane);GO:0016740(transferase activity);GO:0016746(transferase activity, transferring acyl groups);GO:0019432(triglyce…	00561(Glycerolipid metabolism);00830(Retinol metabolism);04975(Fat digestion and absorption)	K11155	2.3.1.75;2.3.1.76;EC:2.3.1.20
EC1	ENSSSCG00000012822	MPP1	4.52524	2.0085	1.17187	1.98798e-34	3.7555e-30	membrane palmitoylated protein 1 [Source:NCBI gene;Acc:100517992]	GO:0005515(protein binding);GO:0005829(cytosol);GO:0016020(membrane);GO:0016607(nuclear speck);GO:0030863(cortical cytoskeleton);GO:0090022(regulation of neutrophil chemotaxis)	NA	K21880	NA
EC1	ENSSSCG00000021208	SELENOP	15.4874	6.90152	1.16611	6.70624e-39	1.26688e-34	selenoprotein P [Source:NCBI gene;Acc:100037964]	GO:0001887(selenium compound metabolic process);GO:0005615(extracellular space);GO:0007420(brain development);GO:0007626(locomotory behavior);GO:0008430(selenium binding);GO:0009791(post-embryonic development);GO:0010269(response to selenium ion);GO:0019953(sexual reproduction);GO:0040008(regulation of growth)	NA	NA	NA
EC1	ENSSSCG00000011875	PARP15	3.38266	1.55016	1.12574	1.30219e-16	2.45997e-12	poly [ADP-ribose] polymerase 15 [Source:NCBI gene;Acc:100520273]	GO:0000122(negative regulation of transcription by RNA polymerase II);GO:0003714(transcription corepressor activity);GO:0003950(NAD+ ADP-ribosyltransferase activity);GO:0016740(transferase activity);GO:0016757(transferase activity, transferring glycosyl groups);GO:0070212(protein poly-ADP-ribosylation);GO:0070403(NAD+ binding);GO:0140289(protein mono-ADP-ribosylation);GO:1990404(protein ADP-ribos…	NA	K15261	EC:2.4.2.30
EC1	ENSSSCG00000027275	HHLA2	3.67997	1.71473	1.10171	2.35557e-27	4.44991e-23	HERV-H LTR-associating 2 [Source:NCBI gene;Acc:102166962]	GO:0001819(positive regulation of cytokine production);GO:0005102(signaling receptor binding);GO:0009897(external side of plasma membrane);GO:0016020(membrane);GO:0016021(integral component of membrane);GO:0031295(T cell costimulation);GO:0042104(positive regulation of activated T cell proliferation);GO:0050776(regulation of immune response);GO:0050852(T cell receptor signaling pathway)	NA	NA	NA
EC1	ENSSSCG00000012651	XPNPEP2	3.42411	1.59869	1.09884	1.53834e-22	2.90607e-18	X-prolyl aminopeptidase 2 [Source:NCBI gene;Acc:445538]	GO:0004177(aminopeptidase activity);GO:0005886(plasma membrane);GO:0006508(proteolysis);GO:0008233(peptidase activity);GO:0008237(metallopeptidase activity);GO:0016020(membrane);GO:0016787(hydrolase activity);GO:0031225(anchored component of membrane);GO:0046872(metal ion binding);GO:0070006(metalloaminopeptidase activity);GO:0070062(extracellular exosome)	04974(Protein digestion and absorption)	K14208	EC:3.4.11.9
EC1	ENSSSCG00000006932	ENSSSCG00000006932	12.5781	5.94676	1.08074	3.52942e-15	6.66744e-11	calcium-activated chloride channel regulator 4 [Source:NCBI gene;Acc:100154624]	GO:0005229(intracellular calcium activated chloride channel activity);GO:0005887(integral component of plasma membrane);GO:0006821(chloride transport);GO:0016020(membrane);GO:0016021(integral component of membrane);GO:0034220(ion transmembrane transport)	04924(Renin secretion);04972(Pancreatic secretion)	K05030	NA
EC1	ENSSSCG00000012147	S100G	6.74379	3.20743	1.07214	3.66167e-11	6.91726e-07	S100 calcium binding protein G [Source:NCBI gene;Acc:397265]	GO:0005499(vitamin D binding);GO:0005509(calcium ion binding);GO:0016323(basolateral plasma membrane);GO:0016324(apical plasma membrane);GO:0046872(metal ion binding);GO:0046914(transition metal ion binding)	04978(Mineral absorption)	K14734	NA
EC1	ENSSSCG00000038067	ENSSSCG00000038067	14.5723	6.93248	1.07179	1.04714e-19	1.97816e-15	small integral membrane protein 24 [Source:NCBI gene;Acc:100737370]	GO:0016020(membrane);GO:0016021(integral component of membrane)	NA	NA	NA
EC1	ENSSSCG00000023684	MT1A	23.7185	11.4538	1.05019	1.62153e-10	3.06324e-06	metallothionein-1E-like [Source:NCBI gene;Acc:102166944]	GO:0005634(nucleus);GO:0005737(cytoplasm);GO:0006882(cellular zinc ion homeostasis);GO:0008270(zinc ion binding);GO:0010273(detoxification of copper ion);GO:0045926(negative regulation of growth);GO:0046872(metal ion binding);GO:0048471(perinuclear region of cytoplasm);GO:0071276(cellular response to cadmium ion);GO:0071280(cellular response to copper ion);GO:0071294(cellular response to zinc ion)	04978(Mineral absorption)	K14739	NA
EC1	ENSSSCG00000012852	CDHR5	8.89319	4.30039	1.04823	1.76514e-35	3.33453e-31	cadherin related family member 5 [Source:NCBI gene;Acc:100514561]	GO:0005509(calcium ion binding);GO:0005886(plasma membrane);GO:0005887(integral component of plasma membrane);GO:0007155(cell adhesion);GO:0007156(homophilic cell adhesion via plasma membrane adhesion molecules);GO:0008013(beta-catenin binding);GO:0016020(membrane);GO:0016021(integral component of membrane);GO:0016324(apical plasma membrane);GO:0031526(brush border membrane);GO:0031528(microvillu…	NA	K16505	NA
EC1	ENSSSCG00000001453	HLA-DRA	4.79761	2.3312	1.04124	1.51909e-27	2.86971e-23	MHC class II DR-alpha [Source:NCBI gene;Acc:100135040]	GO:0002376(immune system process);GO:0002503(peptide antigen assembly with MHC class II protein complex);GO:0002504(antigen processing and presentation of peptide or polysaccharide antigen via MHC class II);GO:0002506(polysaccharide assembly with MHC class II protein complex);GO:0005764(lysosome);GO:0005765(lysosomal membrane);GO:0005886(plasma membrane);GO:0006955(immune response);GO:0009986(cel…	04145(Phagosome);04514(Cell adhesion molecules (CAMs));04612(Antigen processing and presentation);04640(Hematopoietic cell lineage);04658(Th1 and Th2 cell differentiation);04659(Th17 cell differentiation);04672(Intestinal immune network for IgA production);04940(Type I diabetes mellitus);05140(Leishmaniasis);05145(Toxoplasmosis);05150(Staphylococcus aureus infection);05152(Tuberculosis);05164(Inf…	K06752	NA
EC1	ENSSSCG00000010908	PTPRC	6.68662	3.31301	1.01313	7.43137e-49	1.40386e-44	protein tyrosine phosphatase, receptor type C [Source:NCBI gene;Acc:100522631]	GO:0000187(activation of MAPK activity);GO:0001779(natural killer cell differentiation);GO:0001915(negative regulation of T cell mediated cytotoxicity);GO:0001916(positive regulation of T cell mediated cytotoxicity);GO:0001960(negative regulation of cytokine-mediated signaling pathway);GO:0002244(hematopoietic progenitor cell differentiation);GO:0002378(immunoglobulin biosynthetic process);GO:000…	04514(Cell adhesion molecules (CAMs));04660(T cell receptor signaling pathway);04666(Fc gamma R-mediated phagocytosis);05340(Primary immunodeficiency)	K06478	EC:3.1.3.48
EC1	ENSSSCG00000001457	SLA-DQB1	3.3963	1.69136	1.00578	1.29417e-22	2.44482e-18	SLA-DQ beta1 domain [Source:NCBI gene;Acc:100037921]	GO:0002344(B cell affinity maturation);GO:0002376(immune system process);GO:0002504(antigen processing and presentation of peptide or polysaccharide antigen via MHC class II);GO:0002579(positive regulation of antigen processing and presentation);GO:0002827(positive regulation of T-helper 1 type immune response);GO:0005769(early endosome);GO:0005771(multivesicular body);GO:0005794(Golgi apparatus)…	04145(Phagosome);04514(Cell adhesion molecules (CAMs));04612(Antigen processing and presentation);04640(Hematopoietic cell lineage);04658(Th1 and Th2 cell differentiation);04659(Th17 cell differentiation);04672(Intestinal immune network for IgA production);04940(Type I diabetes mellitus);05140(Leishmaniasis);05145(Toxoplasmosis);05150(Staphylococcus aureus infection);05152(Tuberculosis);05164(Inf…	K06752	NA
EC1	ENSSSCG00000038300	ALDOB	8.05785	4.02657	1.00084	1.68974e-19	3.19208e-15	aldolase, fructose-bisphosphate B [Source:NCBI gene;Acc:100515523]	GO:0003824(catalytic activity);GO:0004332(fructose-bisphosphate aldolase activity);GO:0005815(microtubule organizing center);GO:0006000(fructose metabolic process);GO:0006096(glycolytic process);GO:0006116(NADH oxidation);GO:0008092(cytoskeletal protein binding);GO:0016829(lyase activity);GO:0030388(fructose 1,6-bisphosphate metabolic process);GO:0032781(positive regulation of ATPase activity);GO…	00010(Glycolysis / Gluconeogenesis);00030(Pentose phosphate pathway);00051(Fructose and mannose metabolism)	K01623	EC:4.1.2.13
EC1	ENSSSCG00000009132	ENPEP	7.67725	3.84233	0.99861	2.47001e-26	4.6661e-22	glutamyl aminopeptidase [Source:NCBI gene;Acc:397080]	GO:0001525(angiogenesis);GO:0002003(angiotensin maturation);GO:0003081(regulation of systemic arterial blood pressure by renin-angiotensin);GO:0004177(aminopeptidase activity);GO:0005737(cytoplasm);GO:0005886(plasma membrane);GO:0005903(brush border);GO:0006508(proteolysis);GO:0008233(peptidase activity);GO:0008237(metallopeptidase activity);GO:0008270(zinc ion binding);GO:0008283(cell population…	04614(Renin-angiotensin system)	K11141	EC:3.4.11.7
EC2	ENSSSCG00000009216	SPP1	64.7915	5.00981	3.69297	3.15111e-70	5.95276e-66	secreted phosphoprotein 1 [Source:NCBI gene;Acc:397087]	GO:0001503(ossification);GO:0001649(osteoblast differentiation);GO:0005125(cytokine activity);GO:0005576(extracellular region);GO:0005615(extracellular space);GO:0005794(Golgi apparatus);GO:0006710(androgen catabolic process);GO:0007155(cell adhesion);GO:0010469(regulation of signaling receptor activity);GO:0031214(biomineral tissue development);GO:0033280(response to vitamin D);GO:0045780(positi…	04151(PI3K-Akt signaling pathway);04371(Apelin signaling pathway);04510(Focal adhesion);04512(ECM-receptor interaction);04620(Toll-like receptor signaling pathway);05165(Human papillomavirus infection)	K06250	NA
EC2	ENSSSCG00000033675	SPAI-2	78.194	8.1224	3.26708	3.89782e-59	7.36337e-55	Sus scrofa elafin family member (WAP-3), mRNA. [Source:RefSeq mRNA;Acc:NM_001206553]	GO:0005576(extracellular region);GO:0007620(copulation);GO:0010466(negative regulation of peptidase activity);GO:0030414(peptidase inhibitor activity)	NA	NA	NA
EC2	ENSSSCG00000028218	CEACAM20	18.1081	2.43751	2.89316	7.1514e-52	1.35097e-47	carcinoembryonic antigen-related cell adhesion molecule 20 [Source:NCBI gene;Acc:100627471]	GO:0001819(positive regulation of cytokine production);GO:0009617(response to bacterium);GO:0016020(membrane);GO:0016021(integral component of membrane);GO:0016324(apical plasma membrane);GO:0031528(microvillus membrane)	NA	K06499	NA
EC2	ENSSSCG00000013551	C3	13.266	3.01289	2.13851	6.27273e-48	1.18498e-43	complement C3 [Source:NCBI gene;Acc:397072]	GO:0001798(positive regulation of type IIa hypersensitivity);GO:0001934(positive regulation of protein phosphorylation);GO:0001970(positive regulation of activation of membrane attack complex);GO:0004866(endopeptidase inhibitor activity);GO:0005515(protein binding);GO:0005576(extracellular region);GO:0005615(extracellular space);GO:0006954(inflammatory response);GO:0006956(complement activation);…	04080(Neuroactive ligand-receptor interaction);04145(Phagosome);04610(Complement and coagulation cascades);05133(Pertussis);05134(Legionellosis);05140(Leishmaniasis);05142(Chagas disease (American trypanosomiasis));05150(Staphylococcus aureus infection);05152(Tuberculosis);05167(Kaposi sarcoma-associated herpesvirus infection);05168(Herpes simplex virus 1 infection);05203(Viral carcinogenesis);05…	K03990	NA
EC2	ENSSSCG00000010529	SFRP5	8.39941	1.94028	2.11402	1.90462e-56	3.59802e-52	secreted frizzled related protein 5 [Source:NCBI gene;Acc:100153176]	GO:0005515(protein binding);GO:0005576(extracellular region);GO:0005615(extracellular space);GO:0007275(multicellular organism development);GO:0008285(negative regulation of cell population proliferation);GO:0016055(Wnt signaling pathway);GO:0017147(Wnt-protein binding);GO:0030111(regulation of Wnt signaling pathway);GO:0030510(regulation of BMP signaling pathway);GO:0035567(non-canonical Wnt sig…	04310(Wnt signaling pathway)	K02222	NA
EC2	ENSSSCG00000013418	CFD	103.966	25.3343	2.03695	2.33032e-43	4.40221e-39	complement factor D [Source:NCBI gene;Acc:396877]	GO:0002376(immune system process);GO:0004252(serine-type endopeptidase activity);GO:0005576(extracellular region);GO:0005615(extracellular space);GO:0006508(proteolysis);GO:0006957(complement activation, alternative pathway);GO:0008233(peptidase activity);GO:0008236(serine-type peptidase activity);GO:0009617(response to bacterium);GO:0016787(hydrolase activity);GO:0045087(innate immune response)	04610(Complement and coagulation cascades);05150(Staphylococcus aureus infection)	K01334	EC:3.4.21.46
EC2	ENSSSCG00000034511	SPINK1	9.90768	2.50647	1.98289	5.49716e-33	1.03847e-28	serine peptidase inhibitor, Kazal type 1 [Source:NCBI gene;Acc:100622575]	GO:0004867(serine-type endopeptidase inhibitor activity);GO:0005515(protein binding);GO:0005615(extracellular space);GO:0010466(negative regulation of peptidase activity);GO:0010751(negative regulation of nitric oxide mediated signal transduction);GO:0030414(peptidase inhibitor activity);GO:0048240(sperm capacitation);GO:0050732(negative regulation of peptidyl-tyrosine phosphorylation);GO:0060046…	NA	NA	NA
EC2	ENSSSCG00000007861	GP2	11.1715	2.86494	1.96324	5.25195e-42	9.92145e-38	glycoprotein 2 [Source:NCBI gene;Acc:100303610]	GO:0005576(extracellular region);GO:0016020(membrane);GO:0016021(integral component of membrane)	NA	K19899	NA
EC2	ENSSSCG00000035053	ENSSSCG00000035053	7.42514	1.92786	1.94542	2.27488e-49	4.29748e-45	peptidase inhibitor 3 [Source:NCBI gene;Acc:396757]	GO:0005576(extracellular region);GO:0010466(negative regulation of peptidase activity);GO:0030414(peptidase inhibitor activity)	NA	NA	NA
EC2	ENSSSCG00000009444	OLFM4	6.9289	1.83879	1.91387	1.37901e-31	2.6051e-27	olfactomedin 4 [Source:NCBI gene;Acc:100737320]	GO:0003824(catalytic activity);GO:0005615(extracellular space);GO:0005886(plasma membrane);GO:0042581(specific granule);GO:0042803(protein homodimerization activity);GO:0045296(cadherin binding);GO:0048471(perinuclear region of cytoplasm);GO:0051260(protein homooligomerization);GO:1900026(positive regulation of substrate adhesion-dependent cell spreading)	NA	NA	NA
EC2	ENSSSCG00000002279	GPX2	7.2349	2.04437	1.82332	1.49375e-42	2.82184e-38	glutathione peroxidase 2 [Source:NCBI gene;Acc:767625]	GO:0004601(peroxidase activity);GO:0004602(glutathione peroxidase activity);GO:0006979(response to oxidative stress);GO:0016491(oxidoreductase activity);GO:0055114(oxidation-reduction process);GO:0098869(cellular oxidant detoxification)	00480(Glutathione metabolism);00590(Arachidonic acid metabolism);04918(Thyroid hormone synthesis)	K00432	EC:1.11.1.9
EC2	ENSSSCG00000024166	SLC2A6	6.18746	1.79464	1.78565	1.00746e-41	1.9032e-37	solute carrier family 2 member 6 [Source:NCBI gene;Acc:100627201]	GO:0005215(transporter activity);GO:0005351(carbohydrate:proton symporter activity);GO:0005887(integral component of plasma membrane);GO:0016020(membrane);GO:0016021(integral component of membrane);GO:0022857(transmembrane transporter activity);GO:0034219(carbohydrate transmembrane transport);GO:0055085(transmembrane transport);GO:1902600(proton transmembrane transport)	NA	K08144	NA
EC2	ENSSSCG00000016254	CCL20	19.9772	5.79958	1.78434	7.58908e-25	1.43365e-20	C-C motif chemokine ligand 20 [Source:NCBI gene;Acc:553951]	GO:0002548(monocyte chemotaxis);GO:0005125(cytokine activity);GO:0005576(extracellular region);GO:0005615(extracellular space);GO:0006935(chemotaxis);GO:0006954(inflammatory response);GO:0006955(immune response);GO:0007186(G protein-coupled receptor signaling pathway);GO:0008009(chemokine activity);GO:0010469(regulation of signaling receptor activity);GO:0030593(neutrophil chemotaxis);GO:0031731(…	04060(Cytokine-cytokine receptor interaction);04062(Chemokine signaling pathway);04657(IL-17 signaling pathway);04668(TNF signaling pathway);05323(Rheumatoid arthritis)	K14625	NA
EC2	ENSSSCG00000034211	ENSSSCG00000034211	12.6788	3.92543	1.6915	1.63847e-42	3.09523e-38	Spi-B transcription factor [Source:NCBI gene;Acc:100525926]	GO:0003677(DNA binding);GO:0003700(DNA-binding transcription factor activity);GO:0005634(nucleus);GO:0006355(regulation of transcription, DNA-templated);GO:0030225(macrophage differentiation);GO:0043565(sequence-specific DNA binding)	NA	K09439	NA
EC2	ENSSSCG00000032341	AIF1	4.56132	1.45741	1.64605	4.82309e-32	9.11131e-28	allograft inflammatory factor 1 [Source:NCBI gene;Acc:397271]	GO:0001726(ruffle);GO:0001891(phagocytic cup);GO:0005509(calcium ion binding);GO:0005634(nucleus);GO:0005737(cytoplasm);GO:0005829(cytosol);GO:0005884(actin filament);GO:0006911(phagocytosis, engulfment);GO:0008284(positive regulation of cell population proliferation);GO:0016601(Rac protein signal transduction);GO:0030027(lamellipodium);GO:0030041(actin filament polymerization);GO:0030046(paralle…	NA	K18617	NA
EC2	ENSSSCG00000025560	PGLYRP2	4.61367	1.48973	1.63087	3.65394e-37	6.90265e-33	peptidoglycan recognition protein 2 [Source:NCBI gene;Acc:396557]	GO:0002221(pattern recognition receptor signaling pathway);GO:0005615(extracellular space);GO:0008270(zinc ion binding);GO:0008745(N-acetylmuramoyl-L-alanine amidase activity);GO:0009253(peptidoglycan catabolic process);GO:0016019(peptidoglycan receptor activity);GO:0016045(detection of bacterium);GO:0019730(antimicrobial humoral response);GO:0032827(negative regulation of natural killer cell dif…	NA	K01446	NA
EC2	ENSSSCG00000009138	ENSSSCG00000009138	5.39322	1.74515	1.62779	7.77231e-46	1.46827e-41	complement factor I [Source:NCBI gene;Acc:100516921]	GO:0004252(serine-type endopeptidase activity);GO:0005044(scavenger receptor activity);GO:0005515(protein binding);GO:0006508(proteolysis);GO:0006898(receptor-mediated endocytosis);GO:0008233(peptidase activity);GO:0008236(serine-type peptidase activity);GO:0016020(membrane);GO:0016787(hydrolase activity)	04610(Complement and coagulation cascades);05150(Staphylococcus aureus infection)	K01333	EC:3.4.21.45
EC2	ENSSSCG00000005360	IGFBPL1	3.49963	1.24827	1.48727	1.32246e-36	2.49826e-32	insulin like growth factor binding protein like 1 [Source:NCBI gene;Acc:100155070]	GO:0001558(regulation of cell growth);GO:0005515(protein binding);GO:0005520(insulin-like growth factor binding);GO:0005576(extracellular region);GO:0005615(extracellular space);GO:0071228(cellular response to tumor cell)	NA	NA	NA
EC2	ENSSSCG00000016331	RAMP1	3.43611	1.23245	1.47925	1.69835e-47	3.20836e-43	receptor activity modifying protein 1 [Source:NCBI gene;Acc:397401]	GO:0001525(angiogenesis);GO:0001635(calcitonin gene-related peptide receptor activity);GO:0005623(cell);GO:0005886(plasma membrane);GO:0006816(calcium ion transport);GO:0006886(intracellular protein transport);GO:0007186(G protein-coupled receptor signaling pathway);GO:0007189(adenylate cyclase-activating G protein-coupled receptor signaling pathway);GO:0008277(regulation of G protein-coupled rec…	04270(Vascular smooth muscle contraction)	K08447	NA
EC2	ENSSSCG00000001807	AP3B2	3.49791	1.26359	1.46897	9.81411e-40	1.85398e-35	adaptor related protein complex 3 subunit beta 2 [Source:NCBI gene;Acc:100154412]	GO:0005737(cytoplasm);GO:0006886(intracellular protein transport);GO:0008089(anterograde axonal transport);GO:0015031(protein transport);GO:0016020(membrane);GO:0016192(vesicle-mediated transport);GO:0030117(membrane coat);GO:0030123(AP-3 adaptor complex);GO:0048490(anterograde synaptic vesicle transport);GO:1904115(axon cytoplasm)	04142(Lysosome)	K12397	NA
EC2	ENSSSCG00000036883	FABP3	5.3172	2.06302	1.36591	1.92283e-37	3.63241e-33	fatty acid binding protein 3 [Source:NCBI gene;Acc:399532]	GO:0005737(cytoplasm);GO:0008289(lipid binding)	03320(PPAR signaling pathway)	K08752	NA
EC2	ENSSSCG00000015657	PIGR	3.34439	1.31475	1.34696	9.64626e-33	1.82228e-28	polymeric immunoglobulin receptor [Source:NCBI gene;Acc:397315]	GO:0001580(detection of chemical stimulus involved in sensory perception of bitter taste);GO:0001792(polymeric immunoglobulin receptor activity);GO:0002415(immunoglobulin transcytosis in epithelial cells mediated by polymeric immunoglobulin receptor);GO:0005615(extracellular space);GO:0005886(plasma membrane);GO:0007173(epidermal growth factor receptor signaling pathway);GO:0016020(membrane);GO:0…	04672(Intestinal immune network for IgA production)	K13073	NA
EC2	ENSSSCG00000017087	GM2A	3.98753	1.57299	1.34198	2.56631e-44	4.84802e-40	GM2 ganglioside activator [Source:NCBI gene;Acc:100515283]	GO:0004563(beta-N-acetylhexosaminidase activity);GO:0006689(ganglioside catabolic process);GO:0007611(learning or memory);GO:0008047(enzyme activator activity);GO:0009313(oligosaccharide catabolic process);GO:0019915(lipid storage);GO:0043085(positive regulation of catalytic activity);GO:0050877(nervous system process);GO:0050885(neuromuscular process controlling balance)	04142(Lysosome)	K12383	NA
EC2	ENSSSCG00000032003	ENSSSCG00000032003	41.9948	16.9047	1.31279	4.4877e-51	8.47772e-47	glutathione S-transferase P-like [Source:NCBI gene;Acc:100739163]	GO:0004364(glutathione transferase activity);GO:0005515(protein binding);GO:0016740(transferase activity)	00480(Glutathione metabolism);00980(Metabolism of xenobiotics by cytochrome P450);00982(Drug metabolism - cytochrome P450);00983(Drug metabolism - other enzymes);01524(Platinum drug resistance);05200(Pathways in cancer);05204(Chemical carcinogenesis);05225(Hepatocellular carcinoma);05418(Fluid shear stress and atherosclerosis)	K00799	EC:2.5.1.18
EC2	ENSSSCG00000036639	STOM	6.70633	2.76189	1.27987	2.53985e-16	4.79803e-12	stomatin [Source:NCBI gene;Acc:100627513]	GO:0005737(cytoplasm);GO:0005739(mitochondrion);GO:0005783(endoplasmic reticulum);GO:0005856(cytoskeleton);GO:0005887(integral component of plasma membrane);GO:0016020(membrane);GO:0016021(integral component of membrane);GO:0034765(regulation of ion transmembrane transport);GO:0042802(identical protein binding);GO:0042803(protein homodimerization activity);GO:0044829(positive regulation by host o…	NA	K17286	NA
EC2	ENSSSCG00000000871	SLC5A8	2.73439	1.14594	1.25469	7.17256e-88	1.35497e-83	solute carrier family 5 member 8 [Source:NCBI gene;Acc:100524807]	GO:0005343(organic acid:sodium symporter activity);GO:0015129(lactate transmembrane transporter activity);GO:0015552(propionate transmembrane transporter activity);GO:0015636(short-chain fatty acid transmembrane transporter activity);GO:0015718(monocarboxylic acid transport);GO:0015730(propanoate transport);GO:0015913(short-chain fatty acid import);GO:0016020(membrane);GO:0016021(integral compone…	NA	K14388	NA
EC2	ENSSSCG00000009097	ANXA5	3.14806	1.32899	1.24414	2.18791e-28	4.13318e-24	annexin A5 [Source:NCBI gene;Acc:100521982]	GO:0005388(calcium-transporting ATPase activity);GO:0005509(calcium ion binding);GO:0005515(protein binding);GO:0005544(calcium-dependent phospholipid binding);GO:0008201(heparin binding);GO:0009897(external side of plasma membrane);GO:0010033(response to organic substance);GO:0016020(membrane);GO:0017046(peptide hormone binding);GO:0030195(negative regulation of blood coagulation);GO:0030971(rec…	NA	K16646	NA
EC2	ENSSSCG00000033727	GPX1	9.88486	4.26512	1.21264	1.19635e-29	2.26003e-25	glutathione peroxidase 1 [Source:NCBI gene;Acc:397403]	GO:0000302(response to reactive oxygen species);GO:0001659(temperature homeostasis);GO:0001885(endothelial cell development);GO:0002862(negative regulation of inflammatory response to antigenic stimulus);GO:0004601(peroxidase activity);GO:0004602(glutathione peroxidase activity);GO:0005737(cytoplasm);GO:0005739(mitochondrion);GO:0005829(cytosol);GO:0006629(lipid metabolic process);GO:0006641(trig…	00480(Glutathione metabolism);00590(Arachidonic acid metabolism);04918(Thyroid hormone synthesis)	K00432	EC:1.11.1.9
EC2	ENSSSCG00000008214	FABP1	36.1493	15.7651	1.19723	2.19173e-09	4.1404e-05	fatty acid binding protein 1 [Source:NCBI gene;Acc:445535]	GO:0003682(chromatin binding);GO:0005504(fatty acid binding);GO:0005634(nucleus);GO:0005654(nucleoplasm);GO:0005737(cytoplasm);GO:0005829(cytosol);GO:0008289(lipid binding);GO:0016209(antioxidant activity);GO:0043066(negative regulation of apoptotic process);GO:0043154(negative regulation of cysteine-type endopeptidase activity involved in apoptotic process);GO:0070301(cellular response to hydrog…	03320(PPAR signaling pathway);04975(Fat digestion and absorption)	K08750	NA
EC2	ENSSSCG00000011851	ENSSSCG00000011851	2.6989	1.18167	1.19155	2.10419e-43	3.97503e-39	mucin 20, cell surface associated [Source:NCBI gene;Acc:100134954]	GO:0000187(activation of MAPK activity);GO:0048012(hepatocyte growth factor receptor signaling pathway)	NA	K22021	NA
EC2	ENSSSCG00000000076	SGSM3	3.56306	1.56142	1.19026	1.16334e-32	2.19766e-28	small G protein signaling modulator 3 [Source:NCBI gene;Acc:100516266]	GO:0005096(GTPase activator activity);GO:0005515(protein binding);GO:0005623(cell);GO:0005829(cytosol);GO:0005921(gap junction);GO:0006886(intracellular protein transport);GO:0017137(Rab GTPase binding);GO:0032483(regulation of Rab protein signal transduction);GO:0032486(Rap protein signal transduction);GO:0043547(positive regulation of GTPase activity);GO:0045732(positive regulation of protein c…	NA	K20176	NA
EC2	ENSSSCG00000022258	ENSSSCG00000022258	2.63323	1.19879	1.13525	8.21838e-25	1.55253e-20	antileukoproteinase [Source:NCBI gene;Acc:100512873]	GO:0005576(extracellular region);GO:0010466(negative regulation of peptidase activity);GO:0030414(peptidase inhibitor activity)	NA	NA	NA
EC2	ENSSSCG00000033260	TNNI2	2.34967	1.08488	1.11492	8.83211e-30	1.66847e-25	troponin I2, fast skeletal type [Source:NCBI gene;Acc:606751]	GO:0003009(skeletal muscle contraction);GO:0003779(actin binding);GO:0005634(nucleus);GO:0005861(troponin complex);GO:0031014(troponin T binding);GO:0045893(positive regulation of transcription, DNA-templated)	NA	K12043	NA
EC2	ENSSSCG00000025821	C2CD2	2.26925	1.04989	1.11197	7.1093e-44	1.34302e-39	C2 calcium dependent domain containing 2 [Source:NCBI gene;Acc:100628208]	GO:0016020(membrane);GO:0016021(integral component of membrane)	NA	NA	NA
EC2	ENSSSCG00000003386	TNFRSF9	2.01402	0.946096	1.09002	3.73022e-37	7.04675e-33	TNF receptor superfamily member 9 [Source:NCBI gene;Acc:100519368]	GO:0005515(protein binding);GO:0005886(plasma membrane);GO:0006915(apoptotic process);GO:0008285(negative regulation of cell population proliferation);GO:0009897(external side of plasma membrane);GO:0016020(membrane);GO:0016021(integral component of membrane);GO:0038023(signaling receptor activity);GO:0042127(regulation of cell population proliferation)	04060(Cytokine-cytokine receptor interaction)	K05146	NA
EC2	ENSSSCG00000031493	CYBA	4.51953	2.1318	1.0841	2.19636e-36	4.14914e-32	cytochrome b-245, alpha polypeptide [Source:NCBI gene;Acc:397507]	GO:0005737(cytoplasm);GO:0005768(endosome);GO:0005886(plasma membrane);GO:0006801(superoxide metabolic process);GO:0006954(inflammatory response);GO:0009055(electron transfer activity);GO:0016020(membrane);GO:0016021(integral component of membrane);GO:0016175(superoxide-generating NADPH oxidase activity);GO:0016491(oxidoreductase activity);GO:0017004(cytochrome complex assembly);GO:0017124(SH3 do…	04145(Phagosome);04380(Osteoclast differentiation);04621(NOD-like receptor signaling pathway);04670(Leukocyte transendothelial migration);05140(Leishmaniasis);05418(Fluid shear stress and atherosclerosis)	K08009	NA
EC2	ENSSSCG00000000492	LYZ	3.38269	1.61066	1.07052	3.31778e-21	6.26763e-17	lysozyme [Source:NCBI gene;Acc:100157211]	GO:0003796(lysozyme activity);GO:0003824(catalytic activity);GO:0005615(extracellular space);GO:0008152(metabolic process);GO:0016787(hydrolase activity);GO:0016798(hydrolase activity, acting on glycosyl bonds);GO:0019835(cytolysis);GO:0031640(killing of cells of other organism);GO:0042742(defense response to bacterium);GO:0042802(identical protein binding);GO:0050830(defense response to Gram-pos…	04970(Salivary secretion)	K13915	EC:3.2.1.17
EC2	ENSSSCG00000011703	TM4SF4	12.4802	5.96497	1.06505	5.95434e-15	1.12483e-10	transmembrane 4 L six family member 4 [Source:NCBI gene;Acc:100522400]	GO:0016020(membrane);GO:0016021(integral component of membrane)	NA	NA	NA
EC2	ENSSSCG00000027024	ASIC3	1.96209	0.93837	1.06417	1.75829e-36	3.32158e-32	acid sensing ion channel subunit 3 [Source:NCBI gene;Acc:100625143]	GO:0005261(cation channel activity);GO:0005272(sodium channel activity);GO:0005887(integral component of plasma membrane);GO:0006811(ion transport);GO:0006812(cation transport);GO:0006814(sodium ion transport);GO:0009408(response to heat);GO:0009612(response to mechanical stimulus);GO:0010447(response to acidic pH);GO:0015280(ligand-gated sodium channel activity);GO:0016020(membrane);GO:0016021(i…	04750(Inflammatory mediator regulation of TRP channels)	K04830	NA
EC2	ENSSSCG00000038912	IFITM3	12.3185	5.95341	1.04904	7.70442e-33	1.45544e-28	interferon induced transmembrane protein 3 [Source:NCBI gene;Acc:100518544]	GO:0016020(membrane);GO:0016021(integral component of membrane)	NA	K06566	NA
EC2	ENSSSCG00000022230	CD9	4.46572	2.16474	1.0447	1.14734e-40	2.16744e-36	CD9 molecule [Source:NCBI gene;Acc:397067]	GO:0005178(integrin binding);GO:0005886(plasma membrane);GO:0005887(integral component of plasma membrane);GO:0007155(cell adhesion);GO:0007166(cell surface receptor signaling pathway);GO:0007338(single fertilization);GO:0007342(fusion of sperm to egg plasma membrane involved in single fertilization);GO:0008285(negative regulation of cell population proliferation);GO:0009897(external side of plas…	04640(Hematopoietic cell lineage)	K06460	NA
EC2	ENSSSCG00000032580	MGST1	9.81281	4.81464	1.02724	3.55185e-31	6.70979e-27	microsomal glutathione S-transferase 1 [Source:NCBI gene;Acc:397567]	GO:0004364(glutathione transferase activity);GO:0004602(glutathione peroxidase activity);GO:0005739(mitochondrion);GO:0005741(mitochondrial outer membrane);GO:0005783(endoplasmic reticulum);GO:0005789(endoplasmic reticulum membrane);GO:0006749(glutathione metabolic process);GO:0016020(membrane);GO:0016021(integral component of membrane);GO:0016740(transferase activity);GO:0043231(intracellular me…	00480(Glutathione metabolism);00980(Metabolism of xenobiotics by cytochrome P450);00982(Drug metabolism - cytochrome P450);00983(Drug metabolism - other enzymes);01524(Platinum drug resistance);05200(Pathways in cancer);05204(Chemical carcinogenesis);05225(Hepatocellular carcinoma);05418(Fluid shear stress and atherosclerosis)	K00799	EC:2.5.1.18
EC2	ENSSSCG00000000983	ENSSSCG00000000983	1.81952	0.896956	1.02045	4.83773e-43	9.13896e-39	interleukin 17 receptor E like [Source:NCBI gene;Acc:100520842]	GO:0019221(cytokine-mediated signaling pathway);GO:0030368(interleukin-17 receptor activity)	NA	NA	NA
B/OC	ENSSSCG00000003970	GUCA2B	524.256	9.73314	5.75122	2.17895e-84	4.11626e-80	guanylate cyclase activator 2B [Source:NCBI gene;Acc:100301561]	GO:0001750(photoreceptor outer segment);GO:0005576(extracellular region);GO:0007588(excretion);GO:0007589(body fluid secretion);GO:0030250(guanylate cyclase activator activity);GO:0031284(positive regulation of guanylate cyclase activity);GO:0045776(negative regulation of blood pressure)	NA	NA	NA
B/OC	ENSSSCG00000003969	GUCA2A	497.226	21.7713	4.5134	1.06505e-62	2.01198e-58	guanylate cyclase activator 2A [Source:NCBI gene;Acc:100301560]	·	NA	NA	NA
B/OC	ENSSSCG00000017222	OTOP2	29.3454	2.80773	3.38566	7.22309e-63	1.36451e-58	otopetrin 2 [Source:NCBI gene;Acc:100512069]	GO:0015252(proton channel activity);GO:0016020(membrane);GO:0016021(integral component of membrane);GO:1902600(proton transmembrane transport)	NA	NA	NA
B/OC	ENSSSCG00000038785	CA7	30.6078	3.17654	3.26837	1.65664e-57	3.12956e-53	carbonic anhydrase 7 [Source:NCBI gene;Acc:100623621]	GO:0004089(carbonate dehydratase activity);GO:0005829(cytosol);GO:0008270(zinc ion binding);GO:0032230(positive regulation of synaptic transmission, GABAergic);GO:0032849(positive regulation of cellular pH reduction);GO:0046872(metal ion binding);GO:2001225(regulation of chloride transport)	00910(Nitrogen metabolism)	K01672	EC:4.2.1.1
B/OC	ENSSSCG00000003929	BEST4	18.4324	2.41847	2.93008	1.47032e-58	2.77759e-54	bestrophin 4 [Source:NCBI gene;Acc:100516679]	GO:0005254(chloride channel activity);GO:0005886(plasma membrane);GO:0006811(ion transport);GO:0006821(chloride transport);GO:0016020(membrane);GO:0016021(integral component of membrane);GO:0034707(chloride channel complex);GO:1902476(chloride transmembrane transport)	NA	K13881	NA
B/OC	ENSSSCG00000031023	ENSSSCG00000031023	48.8571	12.728	1.94056	4.47007e-29	8.44441e-25	NA	GO:0007155(cell adhesion);GO:0031362(anchored component of external side of plasma membrane)	NA	NA	NA
B/OC	ENSSSCG00000009645	ADAMDEC1	6.10651	1.61086	1.92252	6.99802e-24	1.322e-19	ADAM like decysin 1 [Source:NCBI gene;Acc:100517917]	GO:0004222(metalloendopeptidase activity);GO:0006508(proteolysis);GO:0008237(metallopeptidase activity)	NA	K08634	EC:3.4.24.-
B/OC	ENSSSCG00000023186	CA4	5.88392	1.5895	1.88821	2.90075e-27	5.47981e-23	carbonic anhydrase 4 [Source:NCBI gene;Acc:100511956]	GO:0004089(carbonate dehydratase activity);GO:0005791(rough endoplasmic reticulum);GO:0005793(endoplasmic reticulum-Golgi intermediate compartment);GO:0005794(Golgi apparatus);GO:0005802(trans-Golgi network);GO:0005886(plasma membrane);GO:0008270(zinc ion binding);GO:0009986(cell surface);GO:0015701(bicarbonate transport);GO:0016020(membrane);GO:0016324(apical plasma membrane);GO:0030658(transpor…	00910(Nitrogen metabolism);04964(Proximal tubule bicarbonate reclamation)	K18246	EC:4.2.1.1
B/OC	ENSSSCG00000013418	CFD	122.729	37.3869	1.71487	1.5338e-20	2.89751e-16	complement factor D [Source:NCBI gene;Acc:396877]	GO:0002376(immune system process);GO:0004252(serine-type endopeptidase activity);GO:0005576(extracellular region);GO:0005615(extracellular space);GO:0006508(proteolysis);GO:0006957(complement activation, alternative pathway);GO:0008233(peptidase activity);GO:0008236(serine-type peptidase activity);GO:0009617(response to bacterium);GO:0016787(hydrolase activity);GO:0045087(innate immune response)	04610(Complement and coagulation cascades);05150(Staphylococcus aureus infection)	K01334	EC:3.4.21.46
B/OC	ENSSSCG00000016462	CLCN1	3.46557	1.23054	1.4938	1.14148e-32	2.15637e-28	chloride voltage-gated channel 1 [Source:NCBI gene;Acc:100520812]	GO:0005247(voltage-gated chloride channel activity);GO:0005887(integral component of plasma membrane);GO:0006811(ion transport);GO:0006821(chloride transport);GO:0006936(muscle contraction);GO:0016020(membrane);GO:0016021(integral component of membrane);GO:0019227(neuronal action potential propagation);GO:0042383(sarcolemma);GO:0042803(protein homodimerization activity);GO:0055085(transmembrane t…	NA	K05010	NA
B/OC	ENSSSCG00000010400	MSMB	9.70092	3.4905	1.47469	1.20182e-12	2.27035e-08	microseminoprotein beta [Source:NCBI gene;Acc:396852]	GO:0005576(extracellular region)	NA	NA	NA
B/OC	ENSSSCG00000026724	PLBD1	5.62294	2.18835	1.36148	6.20228e-19	1.17167e-14	phospholipase B domain containing 1 [Source:NCBI gene;Acc:100155493]	GO:0000166(nucleotide binding);GO:0001653(peptide receptor activity);GO:0004383(guanylate cyclase activity);GO:0004672(protein kinase activity);GO:0005524(ATP binding);GO:0005886(plasma membrane);GO:0006182(cGMP biosynthetic process);GO:0006468(protein phosphorylation);GO:0006629(lipid metabolic process);GO:0007165(signal transduction);GO:0007168(receptor guanylyl cyclase signaling pathway);GO:00…	00230(Purine metabolism)	K12320	EC:4.6.1.2
B/OC	ENSSSCG00000006709	NOTCH2	3.52665	1.39241	1.34072	2.39511e-25	4.5246e-21	notch receptor 2 [Source:NCBI gene;Acc:100153369]	GO:0003184(pulmonary valve morphogenesis);GO:0005509(calcium ion binding);GO:0005515(protein binding);GO:0005634(nucleus);GO:0005654(nucleoplasm);GO:0005886(plasma membrane);GO:0005887(integral component of plasma membrane);GO:0006355(regulation of transcription, DNA-templated);GO:0007050(cell cycle arrest);GO:0007157(heterophilic cell-cell adhesion via plasma membrane cell adhesion molecules);GO…	01522(Endocrine resistance);04330(Notch signaling pathway);04658(Th1 and Th2 cell differentiation);04919(Thyroid hormone signaling pathway);05165(Human papillomavirus infection);05200(Pathways in cancer);05206(MicroRNAs in cancer);05224(Breast cancer)	K20994	NA
B/OC	ENSSSCG00000031112	TM4SF5	5.23382	2.0834	1.32892	1.69415e-10	3.20042e-06	transmembrane 4 L six family member 5 [Source:NCBI gene;Acc:100513308]	GO:0016020(membrane);GO:0016021(integral component of membrane)	NA	NA	NA
B/OC	ENSSSCG00000015565	C1orf21	2.98296	1.19341	1.32165	8.63518e-23	1.63127e-18	chromosome 9 C1orf21 homolog [Source:NCBI gene;Acc:100516567]	NA	NA	NA	NA
B/OC	ENSSSCG00000039161	MEIS1	1.97152	0.92674	1.08907	8.62954e-25	1.63021e-20	Meis homeobox 1 [Source:NCBI gene;Acc:100517152]	GO:0000978(RNA polymerase II proximal promoter sequence-specific DNA binding);GO:0000981(DNA-binding transcription factor activity, RNA polymerase II-specific);GO:0001228(DNA-binding transcription activator activity, RNA polymerase II-specific);GO:0001525(angiogenesis);GO:0002089(lens morphogenesis in camera-type eye);GO:0003677(DNA binding);GO:0003682(chromatin binding);GO:0005634(nucleus);GO:00…	NA	NA	NA
B/OC	ENSSSCG00000004758	RHOV	2.25713	1.08302	1.05942	2.11773e-11	4.0006e-07	ras homolog family member V [Source:NCBI gene;Acc:100154565]	GO:0000166(nucleotide binding);GO:0003924(GTPase activity);GO:0005525(GTP binding);GO:0005622(intracellular);GO:0005737(cytoplasm);GO:0005886(plasma membrane);GO:0005938(cell cortex);GO:0006897(endocytosis);GO:0007015(actin filament organization);GO:0007163(establishment or maintenance of cell polarity);GO:0007264(small GTPase mediated signal transduction);GO:0007266(Rho protein signal transducti…	NA	K07866	NA
B/OC	ENSSSCG00000035420	HES4	1.96371	0.973044	1.013	4.32478e-15	8.16994e-11	hes family bHLH transcription factor 4 [Source:NCBI gene;Acc:100739264]	GO:0003677(DNA binding);GO:0005634(nucleus);GO:0006355(regulation of transcription, DNA-templated);GO:0046983(protein dimerization activity)	05165(Human papillomavirus infection)	K09089	NA
B/OC	ENSSSCG00000040920	PRKACB	3.34252	1.65896	1.01066	4.64338e-12	8.77181e-08	protein kinase cAMP-activated catalytic subunit beta [Source:NCBI gene;Acc:100623628]	GO:0000166(nucleotide binding);GO:0000287(magnesium ion binding);GO:0001843(neural tube closure);GO:0004672(protein kinase activity);GO:0004674(protein serine/threonine kinase activity);GO:0004691(cAMP-dependent protein kinase activity);GO:0005524(ATP binding);GO:0005813(centrosome);GO:0005829(cytosol);GO:0006468(protein phosphorylation);GO:0007186(G protein-coupled receptor signaling pathway);GO…	01522(Endocrine resistance);04010(MAPK signaling pathway);04014(Ras signaling pathway);04020(Calcium signaling pathway);04024(cAMP signaling pathway);04062(Chemokine signaling pathway);04114(Oocyte meiosis);04140(Autophagy - animal);04211(Longevity regulating pathway);04213(Longevity regulating pathway - multiple species);04261(Adrenergic signaling in cardiomyocytes);04270(Vascular smooth muscle …	K04345	EC:2.7.11.11
B/OC	ENSSSCG00000003592	SDC3	1.99636	0.996904	1.00184	2.58808e-10	4.88914e-06	syndecan 3 [Source:NCBI gene;Acc:100516859]	GO:0009986(cell surface);GO:0016020(membrane);GO:0016021(integral component of membrane);GO:0016477(cell migration);GO:0042802(identical protein binding)	04514(Cell adhesion molecules (CAMs))	K16337	NA
B/OC	ENSSSCG00000024696	ENSSSCG00000024696	2.69943	1.39684	0.950483	3.27183e-10	6.18082e-06	cyclin Y like 1 [Source:NCBI gene;Acc:100520645]	GO:0000079(regulation of cyclin-dependent protein serine/threonine kinase activity);GO:0005886(plasma membrane);GO:0016538(cyclin-dependent protein serine/threonine kinase regulator activity);GO:0019901(protein kinase binding);GO:0045737(positive regulation of cyclin-dependent protein serine/threonine kinase activity)	NA	NA	NA
B/OC	ENSSSCG00000010603	NEURL1	2.43509	1.26244	0.94776	5.55805e-10	1.04997e-05	neuralized E3 ubiquitin protein ligase 1 [Source:NCBI gene;Acc:100155006]	GO:0004842(ubiquitin-protein transferase activity);GO:0005737(cytoplasm);GO:0005886(plasma membrane);GO:0006417(regulation of translation);GO:0006513(protein monoubiquitination);GO:0007288(sperm axoneme assembly);GO:0007399(nervous system development);GO:0007595(lactation);GO:0008285(negative regulation of cell population proliferation);GO:0014069(postsynaptic density);GO:0030317(flagellated sper…	NA	K01931	EC:2.3.2.27
B/OC	ENSSSCG00000011280	VIPR1	3.16737	1.6726	0.921191	5.7122e-08	0.00107909	vasoactive intestinal peptide receptor 1 [Source:NCBI gene;Acc:100155402]	GO:0004888(transmembrane signaling receptor activity);GO:0004930(G protein-coupled receptor activity);GO:0004999(vasoactive intestinal polypeptide receptor activity);GO:0007165(signal transduction);GO:0007166(cell surface receptor signaling pathway);GO:0007186(G protein-coupled receptor signaling pathway);GO:0007187(G protein-coupled receptor signaling pathway, coupled to cyclic nucleotide second…	04080(Neuroactive ligand-receptor interaction)	K04589	NA
B/OC	ENSSSCG00000039397	ETNK1	3.44538	1.82493	0.91682	2.30164e-07	0.00434802	ethanolamine kinase 1 [Source:NCBI gene;Acc:110260724]	GO:0004305(ethanolamine kinase activity);GO:0005654(nucleoplasm);GO:0005829(cytosol);GO:0005886(plasma membrane);GO:0006646(phosphatidylethanolamine biosynthetic process);GO:0016310(phosphorylation)	00564(Glycerophospholipid metabolism)	K00894	EC:2.7.1.82
B/OC	ENSSSCG00000010483	PLCE1	1.84356	0.990057	0.896913	8.63843e-11	1.63189e-06	phospholipase C epsilon 1 [Source:NCBI gene;Acc:100157745]	GO:0000187(activation of MAPK activity);GO:0004435(phosphatidylinositol phospholipase C activity);GO:0004629(phospholipase C activity);GO:0005085(guanyl-nucleotide exchange factor activity);GO:0005515(protein binding);GO:0005623(cell);GO:0005829(cytosol);GO:0005886(plasma membrane);GO:0006629(lipid metabolic process);GO:0007165(signal transduction);GO:0007200(phospholipase C-activating G protein-…	00562(Inositol phosphate metabolism);04014(Ras signaling pathway);04015(Rap1 signaling pathway);04020(Calcium signaling pathway);04024(cAMP signaling pathway);04070(Phosphatidylinositol signaling system);04919(Thyroid hormone signaling pathway);04933(AGE-RAGE signaling pathway in diabetic complications);05205(Proteoglycans in cancer)	K05860	EC:3.1.4.11
B/OC	ENSSSCG00000025870	HEPACAM2	4.54332	2.44177	0.89582	2.77375e-06	0.0523989	HEPACAM family member 2 [Source:NCBI gene;Acc:100626473]	GO:0005794(Golgi apparatus);GO:0005813(centrosome);GO:0005819(spindle);GO:0007098(centrosome cycle);GO:0016020(membrane);GO:0016021(integral component of membrane);GO:0030496(midbody)	NA	NA	NA
B/OC	ENSSSCG00000032580	MGST1	9.70018	5.40914	0.842612	1.92994e-05	0.364585	microsomal glutathione S-transferase 1 [Source:NCBI gene;Acc:397567]	GO:0004364(glutathione transferase activity);GO:0004602(glutathione peroxidase activity);GO:0005739(mitochondrion);GO:0005741(mitochondrial outer membrane);GO:0005783(endoplasmic reticulum);GO:0005789(endoplasmic reticulum membrane);GO:0006749(glutathione metabolic process);GO:0016020(membrane);GO:0016021(integral component of membrane);GO:0016740(transferase activity);GO:0043231(intracellular me…	00480(Glutathione metabolism);00980(Metabolism of xenobiotics by cytochrome P450);00982(Drug metabolism - cytochrome P450);00983(Drug metabolism - other enzymes);01524(Platinum drug resistance);05200(Pathways in cancer);05204(Chemical carcinogenesis);05225(Hepatocellular carcinoma);05418(Fluid shear stress and atherosclerosis)	K00799	EC:2.5.1.18
B/OC	ENSSSCG00000013010	NAALADL1	25.9878	14.5863	0.833214	1.71188e-05	0.323392	N-acetylated alpha-linked acidic dipeptidase like 1 [Source:NCBI gene;Acc:100515250]	NA	NA	K01301	EC:3.4.17.21
B/OC	ENSSSCG00000027952	ADCY5	1.31526	0.73929	0.831131	1.14846e-12	2.16955e-08	adenylate cyclase 5 [Source:NCBI gene;Acc:100155970]	GO:0000166(nucleotide binding);GO:0001973(adenosine receptor signaling pathway);GO:0004016(adenylate cyclase activity);GO:0005524(ATP binding);GO:0005886(plasma membrane);GO:0005887(integral component of plasma membrane);GO:0005929(cilium);GO:0006171(cAMP biosynthetic process);GO:0007189(adenylate cyclase-activating G protein-coupled receptor signaling pathway);GO:0007191(adenylate cyclase-activa…	00230(Purine metabolism);01522(Endocrine resistance);04015(Rap1 signaling pathway);04022(cGMP-PKG signaling pathway);04024(cAMP signaling pathway);04062(Chemokine signaling pathway);04072(Phospholipase D signaling pathway);04114(Oocyte meiosis);04211(Longevity regulating pathway);04213(Longevity regulating pathway - multiple species);04261(Adrenergic signaling in cardiomyocytes);04270(Vascular sm…	K08045	EC:4.6.1.1
B/OC	ENSSSCG00000017200	UNC13D	1.9501	1.10327	0.821761	1.51799e-05	0.286764	unc-13 homolog D [Source:NCBI gene;Acc:100521332]	GO:0002432(granuloma formation);GO:0002467(germinal center formation);GO:0005764(lysosome);GO:0005829(cytosol);GO:0006909(phagocytosis);GO:0017137(Rab GTPase binding);GO:0033093(Weibel-Palade body);GO:0043231(intracellular membrane-bounded organelle);GO:0043304(regulation of mast cell degranulation);GO:0043320(natural killer cell degranulation);GO:0045921(positive regulation of exocytosis);GO:005…	NA	K19728	NA
B/OC	ENSSSCG00000015310	AKAP9	9.4109	5.33102	0.819921	2.28259e-07	0.00431205	A-kinase anchoring protein 9 [Source:NCBI gene;Acc:396908]	GO:0003677(DNA binding);GO:0005794(Golgi apparatus);GO:0005795(Golgi stack);GO:0005801(cis-Golgi network);GO:0005813(centrosome);GO:0007020(microtubule nucleation);GO:0007165(signal transduction);GO:0008076(voltage-gated potassium channel complex);GO:0015459(potassium channel regulator activity);GO:0031116(positive regulation of microtubule polymerization);GO:0032947(protein-containing complex sc…	NA	K16551	NA
B/OC	ENSSSCG00000015584	PROX1	1.63377	0.936284	0.803185	3.30421e-10	6.24198e-06	prospero homeobox 1 [Source:NCBI gene;Acc:100169702]	GO:0000122(negative regulation of transcription by RNA polymerase II);GO:0000978(RNA polymerase II proximal promoter sequence-specific DNA binding);GO:0000981(DNA-binding transcription factor activity, RNA polymerase II-specific);GO:0001227(DNA-binding transcription repressor activity, RNA polymerase II-specific);GO:0001709(cell fate determination);GO:0001822(kidney development);GO:0001889(liver …	NA	K20211	NA
B/OC	ENSSSCG00000002512	DEGS2	3.31688	1.93434	0.777989	2.68378e-07	0.00506994	delta 4-desaturase, sphingolipid 2 [Source:NCBI gene;Acc:100739329]	GO:0000170(sphingosine hydroxylase activity);GO:0005783(endoplasmic reticulum);GO:0005789(endoplasmic reticulum membrane);GO:0006629(lipid metabolic process);GO:0006667(sphinganine metabolic process);GO:0016020(membrane);GO:0016021(integral component of membrane);GO:0016491(oxidoreductase activity);GO:0030148(sphingolipid biosynthetic process);GO:0042284(sphingolipid delta-4 desaturase activity);…	00600(Sphingolipid metabolism);04071(Sphingolipid signaling pathway)	K04712	1.14.18.5;EC:1.14.19.17
B/OC	ENSSSCG00000016626	CFTR	1.89513	1.12548	0.751756	2.84129e-07	0.00536747	cystic fibrosis transmembrane conductance regulator [Source:NCBI gene;Acc:403154]	GO:0000166(nucleotide binding);GO:0005254(chloride channel activity);GO:0005260(intracellularly ATP-gated chloride channel activity);GO:0005524(ATP binding);GO:0005737(cytoplasm);GO:0005769(early endosome);GO:0005789(endoplasmic reticulum membrane);GO:0005829(cytosol);GO:0005886(plasma membrane);GO:0005887(integral component of plasma membrane);GO:0006695(cholesterol biosynthetic process);GO:0006…	02010(ABC transporters);04024(cAMP signaling pathway);04152(AMPK signaling pathway);04530(Tight junction);04971(Gastric acid secretion);04972(Pancreatic secretion);04976(Bile secretion)	K05031	EC:5.6.1.6
B/OC	ENSSSCG00000034211	ENSSSCG00000034211	7.39925	4.4106	0.746405	5.02426e-08	0.000949132	Spi-B transcription factor [Source:NCBI gene;Acc:100525926]	GO:0003677(DNA binding);GO:0003700(DNA-binding transcription factor activity);GO:0005634(nucleus);GO:0006355(regulation of transcription, DNA-templated);GO:0030225(macrophage differentiation);GO:0043565(sequence-specific DNA binding)	NA	K09439	NA
B/OC	ENSSSCG00000010076	ZNF70	10.8247	6.45873	0.745001	0.000478841	1	V-set pre-B cell surrogate light chain 3 [Source:NCBI gene;Acc:100157565]	GO:0003676(nucleic acid binding);GO:0005634(nucleus)	NA	K06553	NA
B/OC	ENSSSCG00000036639	STOM	4.92137	2.94683	0.739897	1.16345e-06	0.0219788	stomatin [Source:NCBI gene;Acc:100627513]	GO:0005737(cytoplasm);GO:0005739(mitochondrion);GO:0005783(endoplasmic reticulum);GO:0005856(cytoskeleton);GO:0005887(integral component of plasma membrane);GO:0016020(membrane);GO:0016021(integral component of membrane);GO:0034765(regulation of ion transmembrane transport);GO:0042802(identical protein binding);GO:0042803(protein homodimerization activity);GO:0044829(positive regulation by host o…	NA	K17286	NA
B/OC	ENSSSCG00000034570	IFI6	36.1572	21.7017	0.736476	0.00125471	1	interferon alpha inducible protein 6 [Source:NCBI gene;Acc:110261124]	GO:0001836(release of cytochrome c from mitochondria);GO:0005739(mitochondrion);GO:0005743(mitochondrial inner membrane);GO:0006915(apoptotic process);GO:0016020(membrane);GO:0016021(integral component of membrane);GO:0031966(mitochondrial membrane);GO:0042058(regulation of epidermal growth factor receptor signaling pathway);GO:0043066(negative regulation of apoptotic process);GO:0043154(negative…	NA	NA	NA
B/OC	ENSSSCG00000023630	CPM	1.63076	0.980266	0.734297	8.1429e-06	0.153827	carboxypeptidase M [Source:NCBI gene;Acc:100628221]	GO:0004181(metallocarboxypeptidase activity);GO:0005615(extracellular space);GO:0006508(proteolysis);GO:0006518(peptide metabolic process);GO:0008270(zinc ion binding);GO:0016485(protein processing)	NA	K01296	EC:3.4.17.12
B/OC	ENSSSCG00000009473	MYCBP2	2.54394	1.54116	0.723046	7.72175e-06	0.145872	MYC binding protein 2, E3 ubiquitin protein ligase [Source:NCBI gene;Acc:100156216]	GO:0005085(guanyl-nucleotide exchange factor activity);GO:0005634(nucleus);GO:0008045(motor neuron axon guidance);GO:0008270(zinc ion binding);GO:0008536(Ran GTPase binding);GO:0015630(microtubule cytoskeleton);GO:0016567(protein ubiquitination);GO:0021785(branchiomotor neuron axon guidance);GO:0021952(central nervous system projection neuron axonogenesis);GO:0030424(axon);GO:0031398(positive reg…	NA	K10693	EC:2.3.2.27
B/OC	ENSSSCG00000016782	OTULINL	1.7976	1.09146	0.719818	0.000612459	1	OTU deubiquitinase with linear linkage specificity like [Source:NCBI gene;Acc:100518874]	NA	NA	NA	NA
B/OC	ENSSSCG00000017220	OTOP3	1.05447	0.640667	0.718868	1.00912e-09	1.90633e-05	otopetrin 3 [Source:NCBI gene;Acc:100515337]	GO:0016020(membrane);GO:0016021(integral component of membrane)	NA	NA	NA
B/OC	ENSSSCG00000035794	ENSSSCG00000035794	1.17888	0.71992	0.711512	1.10876e-05	0.209456	NA	NA	NA	NA	NA
GC	ENSSSCG00000022857	TFF3	750.931	31.6934	4.56643	2.75976e-70	5.21346e-66	trefoil factor 3 [Source:NCBI gene;Acc:100627480]	GO:0005576(extracellular region);GO:0005615(extracellular space);GO:0010906(regulation of glucose metabolic process);GO:0030141(secretory granule);GO:0030277(maintenance of gastrointestinal epithelium)	NA	K22454	NA
GC	ENSSSCG00000015363	AGR2	143.391	8.01302	4.16146	8.8065e-64	1.66364e-59	anterior gradient 2, protein disulphide isomerase family member [Source:NCBI gene;Acc:100514482]	GO:0002162(dystroglycan binding);GO:0005154(epidermal growth factor receptor binding);GO:0005615(extracellular space);GO:0005783(endoplasmic reticulum);GO:0010628(positive regulation of gene expression);GO:0010811(positive regulation of cell-substrate adhesion);GO:0042803(protein homodimerization activity);GO:0045742(positive regulation of epidermal growth factor receptor signaling pathway);GO:00…	NA	K20356	NA
GC	ENSSSCG00000011862	MUC2	115.296	7.0098	4.03982	2.44773e-23	4.624e-19	mucin 2, oligomeric mucus/gel-forming [Source:NCBI gene;Acc100127145]	GO:0016020(membrane);GO:0016021(integral component of membrane);GO:0030277(maintenance of gastrointestinal epithelium)	NA	K17298	NA
GC	ENSSSCG00000006409	ENSSSCG00000006409	71.9956	5.00638	3.84607	8.11463e-20	1.53293e-15	mucosal pentraxin [Source:NCBI gene;Acc:100517891]	GO:0005576(extracellular region);GO:0046872(metal ion binding)	NA	NA	NA
GC	ENSSSCG00000006933	CLCA1	91.8212	6.52266	3.81529	1.65766e-59	3.13149e-55	chloride channel accessory 1 [Source:NCBI gene;Acc:397284]	GO:0005229(intracellular calcium activated chloride channel activity);GO:0005887(integral component of plasma membrane);GO:0005902(microvillus);GO:0006821(chloride transport);GO:0016021(integral component of membrane);GO:0030141(secretory granule);GO:0034220(ion transmembrane transport)	04924(Renin secretion);04972(Pancreatic secretion)	K05027	NA
GC	ENSSSCG00000040035	ENSSSCG00000040035	69.8638	5.15	3.7619	2.71598e-62	5.13077e-58	NA	GO:0005515(protein binding);GO:0005576(extracellular region);GO:0070701(mucus layer)	NA	NA	NA
GC	ENSSSCG00000010997	SPINK4	203.71	15.3113	3.73384	2.22918e-63	4.21115e-59	serine peptidase inhibitor, Kazal type 4 [Source:NCBI gene;Acc:396872]	GO:0004867(serine-type endopeptidase inhibitor activity);GO:0005515(protein binding);GO:0010951(negative regulation of endopeptidase activity)	NA	NA	NA
GC	ENSSSCG00000040947	REG4	94.6884	7.31103	3.69504	1.33438e-43	2.52078e-39	regenerating family member 4 [Source:NCBI gene;Acc:100154580]	GO:0004888(transmembrane signaling receptor activity);GO:0005737(cytoplasm);GO:0008201(heparin binding);GO:0009617(response to bacterium);GO:2001065(mannan binding)	05226(Gastric cancer)	K22244	NA
GC	ENSSSCG00000027515	ENSSSCG00000027515	52.6139	4.72956	3.47567	5.95848e-58	1.12562e-53	Fc fragment of IgG binding protein [Source:NCBI gene;Acc:100625830]	GO:0005515(protein binding)	NA	NA	NA
GC	ENSSSCG00000038182	ENSSSCG00000038182	24.822	3.07328	3.01377	6.90999e-26	1.30537e-21	double-headed protease inhibitor, submandibular gland-like [Source:NCBI gene;Acc:100739218]	GO:0005515(protein binding)	NA	NA	NA
GC	ENSSSCG00000011939	RETNLB	19.853	2.61307	2.92554	3.51879e-29	6.64735e-25	resistin like beta [Source:NCBI gene;Acc:100037943]	GO:0005179(hormone activity);GO:0005576(extracellular region);GO:0005615(extracellular space);GO:0010469(regulation of signaling receptor activity)	NA	NA	NA
GC	ENSSSCG00000023333	FCN2	93.0484	13.5248	2.78237	3.01414e-23	5.69401e-19	ficolin (collagen/fibrinogen domain containing lectin) 2 (hucolin) [Source:NCBI gene;Acc:396881]	GO:0001867(complement activation, lectin pathway);GO:0003823(antigen binding);GO:0008228(opsonization);GO:0043394(proteoglycan binding);GO:0043654(recognition of apoptotic cell);GO:0048306(calcium-dependent protein binding);GO:0050829(defense response to Gram-negative bacterium);GO:0050830(defense response to Gram-positive bacterium);GO:2001065(mannan binding)	NA	K10104	NA
GC	ENSSSCG00000024914	ENSSSCG00000024914	21.61	3.51975	2.61816	2.23942e-26	4.2305e-22	complement factor B [Source:NCBI gene;Acc:100124383]	GO:0004252(serine-type endopeptidase activity);GO:0005576(extracellular region);GO:0006508(proteolysis);GO:0006956(complement activation);GO:0008233(peptidase activity);GO:0008236(serine-type peptidase activity);GO:0016787(hydrolase activity)	04610(Complement and coagulation cascades);05150(Staphylococcus aureus infection)	K01335	EC:3.4.21.47
GC	ENSSSCG00000010660	PNLIPRP2	13.0721	2.24965	2.53872	2.12298e-54	4.01052e-50	pancreatic lipase related protein 2 [Source:NCBI gene;Acc:100462755]	GO:0004620(phospholipase activity);GO:0004806(triglyceride lipase activity);GO:0005509(calcium ion binding);GO:0005515(protein binding);GO:0005576(extracellular region);GO:0005615(extracellular space);GO:0006629(lipid metabolic process);GO:0006968(cellular defense response);GO:0009395(phospholipid catabolic process);GO:0009617(response to bacterium);GO:0016042(lipid catabolic process);GO:0019376(…	00561(Glycerolipid metabolism);04972(Pancreatic secretion);04975(Fat digestion and absorption)	K14075	EC:3.1.1.3
GC	ENSSSCG00000024320	TFF2	11.8446	2.08333	2.50727	4.75366e-26	8.98013e-22	trefoil factor 2 [Source:NCBI gene;Acc:397420]	GO:0005615(extracellular space);GO:0030277(maintenance of gastrointestinal epithelium);GO:0031723(CXCR4 chemokine receptor binding);GO:0060455(negative regulation of gastric acid secretion);GO:0070098(chemokine-mediated signaling pathway)	NA	K22453	NA
GC	ENSSSCG00000036573	SPDEF	12.6978	2.32124	2.45161	1.57968e-56	2.98417e-52	SAM pointed domain containing ETS transcription factor [Source:NCBI gene;Acc:100153013]	GO:0000122(negative regulation of transcription by RNA polymerase II);GO:0003677(DNA binding);GO:0003700(DNA-binding transcription factor activity);GO:0005634(nucleus);GO:0006355(regulation of transcription, DNA-templated);GO:0010454(negative regulation of cell fate commitment);GO:0010455(positive regulation of cell fate commitment);GO:0043065(positive regulation of apoptotic process);GO:0043565(…	NA	K09442	NA
GC	ENSSSCG00000002777	HSD11B2	11.4786	2.26047	2.34424	2.32021e-55	4.3831e-51	hydroxysteroid 11-beta dehydrogenase 2 [Source:NCBI gene;Acc:396948]	GO:0007565(female pregnancy);GO:0016491(oxidoreductase activity);GO:0055114(oxidation-reduction process)	00140(Steroid hormone biosynthesis);04960(Aldosterone-regulated sodium reabsorption)	K00071	EC:1.1.1.-
GC	ENSSSCG00000010400	MSMB	18.4352	3.83423	2.26545	7.18431e-32	1.35719e-27	microseminoprotein beta [Source:NCBI gene;Acc:396852]	GO:0005576(extracellular region)	NA	NA	NA
GC	ENSSSCG00000021084	S100A6	37.2605	8.62498	2.11105	2.37762e-38	4.49156e-34	S100 calcium binding protein A6 [Source:NCBI gene;Acc:733608]	GO:0001726(ruffle);GO:0005509(calcium ion binding);GO:0005523(tropomyosin binding);GO:0005634(nucleus);GO:0005635(nuclear envelope);GO:0005737(cytoplasm);GO:0005829(cytosol);GO:0005886(plasma membrane);GO:0008270(zinc ion binding);GO:0031234(extrinsic component of cytoplasmic side of plasma membrane);GO:0042803(protein homodimerization activity);GO:0044548(S100 protein binding);GO:0046872(metal i…	NA	NA	NA
GC	ENSSSCG00000006582	S100A14	13.9975	3.63709	1.94431	1.18758e-37	2.24346e-33	S100 calcium binding protein A14 [Source:NCBI gene;Acc:100153930]	GO:0005509(calcium ion binding);GO:0005829(cytosol);GO:0005886(plasma membrane);GO:0016604(nuclear body);GO:0030054(cell junction);GO:0032496(response to lipopolysaccharide);GO:0034142(toll-like receptor 4 signaling pathway);GO:0042379(chemokine receptor binding);GO:0042742(defense response to bacterium);GO:0048471(perinuclear region of cytoplasm);GO:0071624(positive regulation of granulocyte che…	NA	NA	NA
GC	ENSSSCG00000025529	FAM3D	6.05938	1.6166	1.90621	2.61176e-62	4.93388e-58	family with sequence similarity 3 member D [Source:NCBI gene;Acc:100621654]	GO:0016020(membrane);GO:0016021(integral component of membrane);GO:0046676(negative regulation of insulin secretion);GO:0070093(negative regulation of glucagon secretion)	NA	NA	NA
GC	ENSSSCG00000000253	KRT18	13.6687	4.32668	1.65954	4.83098e-30	9.12621e-26	keratin 18 [Source:NCBI gene;Acc:100126286]	GO:0005198(structural molecule activity);GO:0005737(cytoplasm);GO:0005815(microtubule organizing center);GO:0005829(cytosol);GO:0005882(intermediate filament);GO:0033209(tumor necrosis factor-mediated signaling pathway);GO:0034451(centriolar satellite);GO:0043000(Golgi to plasma membrane CFTR protein transport);GO:0043066(negative regulation of apoptotic process);GO:0045095(keratin filament);GO:0…	04915(Estrogen signaling pathway)	K07604	NA
GC	ENSSSCG00000008953	CXCL8	7.75141	2.49005	1.63828	3.00934e-21	5.68495e-17	C-X-C motif chemokine ligand 8 [Source:NCBI gene;Acc:396880]	GO:0002237(response to molecule of bacterial origin);GO:0005125(cytokine activity);GO:0005153(interleukin-8 receptor binding);GO:0005576(extracellular region);GO:0005615(extracellular space);GO:0006935(chemotaxis);GO:0006952(defense response);GO:0006954(inflammatory response);GO:0006955(immune response);GO:0007050(cell cycle arrest);GO:0008009(chemokine activity);GO:0010469(regulation of signalin…	04060(Cytokine-cytokine receptor interaction);04062(Chemokine signaling pathway);04064(NF-kappa B signaling pathway);04072(Phospholipase D signaling pathway);04218(Cellular senescence);04620(Toll-like receptor signaling pathway);04621(NOD-like receptor signaling pathway);04622(RIG-I-like receptor signaling pathway);04657(IL-17 signaling pathway);04932(Non-alcoholic fatty liver disease (NAFLD));04…	K10030	NA
GC	ENSSSCG00000008963	AREG	6.33318	2.14656	1.56091	1.51731e-15	2.86635e-11	amphiregulin [Source:NCBI gene;Acc:397668]	GO:0005154(epidermal growth factor receptor binding);GO:0005615(extracellular space);GO:0005634(nucleus);GO:0005737(cytoplasm);GO:0007173(epidermal growth factor receptor signaling pathway);GO:0007186(G protein-coupled receptor signaling pathway);GO:0008083(growth factor activity);GO:0008284(positive regulation of cell population proliferation);GO:0009986(cell surface);GO:0010469(regulation of si…	04010(MAPK signaling pathway);04012(ErbB signaling pathway);04151(PI3K-Akt signaling pathway);04390(Hippo signaling pathway);05210(Colorectal cancer)	K09782	NA
GC	ENSSSCG00000022017	LGALS4	36.0285	12.2767	1.55322	2.40919e-27	4.55121e-23	galectin 4 [Source:NCBI gene;Acc:397041]	GO:0005615(extracellular space);GO:0016936(galactoside binding);GO:0030246(carbohydrate binding)	NA	K10091	NA
GC	ENSSSCG00000014909	ENSSSCG00000014909	4.13094	1.42206	1.53848	1.23827e-40	2.33921e-36	synaptotagmin like 2 [Source:NCBI gene;Acc:100627498]	GO:0005623(cell);GO:0006886(intracellular protein transport);GO:0006887(exocytosis);GO:0017137(Rab GTPase binding);GO:0070382(exocytic vesicle)	NA	K17598	NA
GC	ENSSSCG00000000994	GMDS	7.34252	2.53821	1.53246	7.29976e-33	1.379e-28	GDP-mannose 4,6-dehydratase [Source:NCBI gene;Acc:100520846]	GO:0005575(cellular_component);GO:0005737(cytoplasm);GO:0007219(Notch signaling pathway);GO:0008446(GDP-mannose 4,6-dehydratase activity);GO:0019673(GDP-mannose metabolic process);GO:0042351('de novo' GDP-L-fucose biosynthetic process);GO:0042802(identical protein binding);GO:0070401(NADP+ binding)	00051(Fructose and mannose metabolism);00520(Amino sugar and nucleotide sugar metabolism)	K01711	EC:4.2.1.47
GC	ENSSSCG00000029781	SELENOM	4.96145	1.76104	1.49433	6.0526e-36	1.1434e-31	selenoprotein M [Source:NCBI gene;Acc:100302025]	GO:0005783(endoplasmic reticulum);GO:0005794(Golgi apparatus);GO:0010269(response to selenium ion);GO:0035264(multicellular organism growth);GO:0035934(corticosterone secretion);GO:0042445(hormone metabolic process);GO:0060612(adipose tissue development)	NA	NA	NA
GC	ENSSSCG00000012022	APP	5.69228	2.06391	1.46363	1.08641e-27	2.05233e-23	amyloid beta precursor protein [Source:NCBI gene;Acc:397663]	GO:0001934(positive regulation of protein phosphorylation);GO:0001967(suckling behavior);GO:0002265(astrocyte activation involved in immune response);GO:0003677(DNA binding);GO:0004867(serine-type endopeptidase inhibitor activity);GO:0005102(signaling receptor binding);GO:0005576(extracellular region);GO:0005615(extracellular space);GO:0005634(nucleus);GO:0005641(nuclear envelope lumen);GO:000573…	04726(Serotonergic synapse);05010(Alzheimer disease)	K04520	NA
GC	ENSSSCG00000013973	ENSSSCG00000013973	29.9053	11.2918	1.40513	1.02541e-23	1.93711e-19	LY6/PLAUR domain containing 8 [Source:NCBI gene;Acc:100523775]	GO:0005615(extracellular space);GO:0050829(defense response to Gram-negative bacterium)	NA	NA	NA
GC	ENSSSCG00000031791	ARF4	9.89346	3.95279	1.32361	1.71668e-30	3.24299e-26	ADP ribosylation factor 4 [Source:NCBI gene;Acc:595108]	GO:0000166(nucleotide binding);GO:0005154(epidermal growth factor receptor binding);GO:0005525(GTP binding);GO:0005737(cytoplasm);GO:0005794(Golgi apparatus);GO:0005829(cytosol);GO:0005886(plasma membrane);GO:0006471(protein ADP-ribosylation);GO:0006886(intracellular protein transport);GO:0006890(retrograde vesicle-mediated transport, Golgi to endoplasmic reticulum);GO:0006893(Golgi to plasma mem…	NA	K07939	NA
GC	ENSSSCG00000032849	MLPH	2.81229	1.12449	1.32247	1.19545e-49	2.25833e-45	melanophilin [Source:NCBI gene;Acc:100049680]	GO:0005623(cell);GO:0006886(intracellular protein transport);GO:0017022(myosin binding);GO:0017137(Rab GTPase binding);GO:0030425(dendrite);GO:0030674(protein binding, bridging);GO:0046872(metal ion binding);GO:0048471(perinuclear region of cytoplasm)	NA	K22235	NA
GC	ENSSSCG00000039252	TCN1	2.97919	1.19367	1.31951	1.9095e-16	3.60724e-12	transcobalamin 1 [Source:NCBI gene;Acc:396873]	GO:0015889(cobalamin transport);GO:0031419(cobalamin binding)	NA	NA	NA
GC	ENSSSCG00000038594	SDC4	5.20851	2.13359	1.28759	2.92431e-23	5.52431e-19	syndecan 4 [Source:NCBI gene;Acc:397528]	GO:0001843(neural tube closure);GO:0005576(extracellular region);GO:0009986(cell surface);GO:0010762(regulation of fibroblast migration);GO:0016020(membrane);GO:0016021(integral component of membrane);GO:0016477(cell migration);GO:0042060(wound healing);GO:0042130(negative regulation of T cell proliferation);GO:0042802(identical protein binding);GO:0060122(inner ear receptor cell stereocilium org…	04512(ECM-receptor interaction);04514(Cell adhesion molecules (CAMs));05205(Proteoglycans in cancer);05418(Fluid shear stress and atherosclerosis)	K16338	NA
GC	ENSSSCG00000003908	TSPAN1	12.4464	5.12174	1.28102	6.51435e-19	1.23063e-14	tetraspanin 1 [Source:NCBI gene;Acc:100511571]	GO:0005654(nucleoplasm);GO:0005737(cytoplasm);GO:0005886(plasma membrane);GO:0005887(integral component of plasma membrane);GO:0007166(cell surface receptor signaling pathway);GO:0008283(cell population proliferation);GO:0016020(membrane);GO:0016021(integral component of membrane);GO:0016477(cell migration);GO:0030054(cell junction);GO:0031982(vesicle);GO:0043231(intracellular membrane-bounded or…	NA	K17348	NA
GC	ENSSSCG00000013408	ADM	5.95503	2.50173	1.25118	1.43254e-09	2.70621e-05	adrenomedullin [Source:NCBI gene;Acc:397195]	GO:0001570(vasculogenesis);GO:0001843(neural tube closure);GO:0002031(G protein-coupled receptor internalization);GO:0003073(regulation of systemic arterial blood pressure);GO:0005179(hormone activity);GO:0005576(extracellular region);GO:0005615(extracellular space);GO:0005737(cytoplasm);GO:0007189(adenylate cyclase-activating G protein-coupled receptor signaling pathway);GO:0007507(heart develop…	04080(Neuroactive ligand-receptor interaction);04270(Vascular smooth muscle contraction)	K12333	NA
GC	ENSSSCG00000021597	PHLDA2	7.85988	3.38817	1.214	2.6369e-14	4.98137e-10	pleckstrin homology like domain family A member 2 [Source:NCBI gene;Acc:100379631]	GO:0001890(placenta development);GO:0009887(animal organ morphogenesis);GO:0010468(regulation of gene expression);GO:0030334(regulation of cell migration);GO:0045995(regulation of embryonic development);GO:0060721(regulation of spongiotrophoblast cell proliferation);GO:0070873(regulation of glycogen metabolic process);GO:1903547(regulation of growth hormone activity)	NA	NA	NA
GC	ENSSSCG00000034131	TXNDC5	5.74768	2.50989	1.19535	7.89138e-30	1.49076e-25	thioredoxin domain containing 5 [Source:NCBI gene;Acc:100156354]	GO:0005788(endoplasmic reticulum lumen);GO:0045454(cell redox homeostasis)	04141(Protein processing in endoplasmic reticulum)	K13984	NA
GC	ENSSSCG00000000180	FKBP11	5.62121	2.48979	1.17486	3.04438e-22	5.75113e-18	FKBP prolyl isomerase 11 [Source:NCBI gene;Acc:100524935]	GO:0000413(protein peptidyl-prolyl isomerization);GO:0003755(peptidyl-prolyl cis-trans isomerase activity);GO:0016020(membrane);GO:0016021(integral component of membrane);GO:0016853(isomerase activity)	NA	K09576	EC:5.2.1.8
GC	ENSSSCG00000013263	CREB3L1	2.76071	1.22809	1.16863	2.03799e-29	3.84996e-25	cAMP responsive element binding protein 3 like 1 [Source:NCBI gene;Acc:100516663]	GO:0000122(negative regulation of transcription by RNA polymerase II);GO:0000790(nuclear chromatin);GO:0001227(DNA-binding transcription repressor activity, RNA polymerase II-specific);GO:0003677(DNA binding);GO:0003700(DNA-binding transcription factor activity);GO:0005634(nucleus);GO:0005783(endoplasmic reticulum);GO:0006355(regulation of transcription, DNA-templated);GO:0010629(negative regulat…	04022(cGMP-PKG signaling pathway);04024(cAMP signaling pathway);04151(PI3K-Akt signaling pathway);04152(AMPK signaling pathway);04211(Longevity regulating pathway);04261(Adrenergic signaling in cardiomyocytes);04668(TNF signaling pathway);04714(Thermogenesis);04725(Cholinergic synapse);04728(Dopaminergic synapse);04911(Insulin secretion);04915(Estrogen signaling pathway);04916(Melanogenesis);0491…	K09048	NA
GC	ENSSSCG00000014255	SLC12A2	5.69285	2.53805	1.16543	2.43961e-19	4.60866e-15	solute carrier family 12 member 2 [Source:NCBI gene;Acc:100516960]	GO:0005215(transporter activity);GO:0006811(ion transport);GO:0006884(cell volume homeostasis);GO:0008511(sodium:potassium:chloride symporter activity);GO:0008519(ammonium transmembrane transporter activity);GO:0010818(T cell chemotaxis);GO:0015081(sodium ion transmembrane transporter activity);GO:0015377(cation:chloride symporter activity);GO:0015378(sodium:chloride symporter activity);GO:001537…	04970(Salivary secretion);04972(Pancreatic secretion)	K10951	NA
GC	ENSSSCG00000007718	CLDN4	18.0739	8.21674	1.13727	2.94715e-12	5.56746e-08	claudin 4 [Source:NCBI gene;Acc:733578]	GO:0005198(structural molecule activity);GO:0005254(chloride channel activity);GO:0005886(plasma membrane);GO:0005887(integral component of plasma membrane);GO:0005923(bicellular tight junction);GO:0016020(membrane);GO:0016021(integral component of membrane);GO:0016327(apicolateral plasma membrane);GO:0030054(cell junction);GO:0061436(establishment of skin barrier);GO:0070293(renal absorption)	04514(Cell adhesion molecules (CAMs));04530(Tight junction);04670(Leukocyte transendothelial migration);05160(Hepatitis C)	K06087	NA
GC	ENSSSCG00000030996	XBP1	6.1927	2.83143	1.12904	3.92999e-21	7.42414e-17	X-box binding protein 1 [Source:NCBI gene;Acc:100217386]	GO:0003700(DNA-binding transcription factor activity);GO:0006355(regulation of transcription, DNA-templated)	04141(Protein processing in endoplasmic reticulum);04932(Non-alcoholic fatty liver disease (NAFLD))	K09027	NA
GC	ENSSSCG00000003092	FOXA3	2.16517	1.00064	1.11355	3.95902e-43	7.47899e-39	forkhead box A3 [Source:NCBI gene;Acc:100512416]	GO:0000981(DNA-binding transcription factor activity, RNA polymerase II-specific);GO:0001678(cellular glucose homeostasis);GO:0003677(DNA binding);GO:0003700(DNA-binding transcription factor activity);GO:0005634(nucleus);GO:0005654(nucleoplasm);GO:0006355(regulation of transcription, DNA-templated);GO:0006357(regulation of transcription by RNA polymerase II);GO:0007283(spermatogenesis);GO:0008134…	04950(Maturity onset diabetes of the young)	K08038	NA
GC	ENSSSCG00000007485	BCAS1	2.23116	1.03213	1.11217	8.83168e-36	1.66839e-31	breast carcinoma amplified sequence 1 [Source:NCBI gene;Acc:100126238]	GO:0042552(myelination)	NA	NA	NA
EEC1	ENSSSCG00000015895	GCG	340.041	6.09464	5.80202	2.22451e-45	4.20233e-41	glucagon [Source:NCBI gene;Acc:397595]	GO:0005179(hormone activity);GO:0005576(extracellular region);GO:0005615(extracellular space);GO:0005737(cytoplasm);GO:0007188(adenylate cyclase-modulating G protein-coupled receptor signaling pathway);GO:0007189(adenylate cyclase-activating G protein-coupled receptor signaling pathway);GO:0010469(regulation of signaling receptor activity);GO:0010737(protein kinase A signaling);GO:0010800(positiv…	04024(cAMP signaling pathway);04080(Neuroactive ligand-receptor interaction);04714(Thermogenesis);04911(Insulin secretion);04922(Glucagon signaling pathway)	K05259	NA
EEC1	ENSSSCG00000025414	PYY	648.981	12.2862	5.72306	7.31292e-54	1.38148e-49	peptide YY [Source:NCBI gene;Acc:100512433]	GO:0001664(G protein-coupled receptor binding);GO:0005179(hormone activity);GO:0005576(extracellular region);GO:0010469(regulation of signaling receptor activity)	04080(Neuroactive ligand-receptor interaction)	K05233	NA
EEC1	ENSSSCG00000026330	GIP	318.042	6.2087	5.67878	4.78072e-10	9.03126e-06	gastric inhibitory polypeptide [Source:NCBI gene;Acc:100621117]	GO:0005179(hormone activity);GO:0005576(extracellular region);GO:0007613(memory);GO:0008344(adult locomotory behavior);GO:0009749(response to glucose);GO:0010469(regulation of signaling receptor activity);GO:0019233(sensory perception of pain);GO:0031018(endocrine pancreas development);GO:0035640(exploration behavior);GO:0042304(regulation of fatty acid biosynthetic process);GO:0050796(regulation…	04024(cAMP signaling pathway);04080(Neuroactive ligand-receptor interaction);04911(Insulin secretion)	K05258	NA
EEC1	ENSSSCG00000000932	NTS	1229.47	25.3279	5.60117	3.49675e-35	6.60571e-31	neurotensin [Source:NCBI gene;Acc:100739079]	GO:0005184(neuropeptide hormone activity);GO:0005576(extracellular region);GO:0010469(regulation of signaling receptor activity);GO:0043679(axon terminus)	04080(Neuroactive ligand-receptor interaction)	K05235	NA
EEC1	ENSSSCG00000033815	SST	486.465	12.3782	5.29646	1.64553e-09	3.10856e-05	somatostatin [Source:NCBI gene;Acc:494469]	GO:0005179(hormone activity);GO:0005576(extracellular region);GO:0005615(extracellular space);GO:0010469(regulation of signaling receptor activity);GO:0030334(regulation of cell migration)	04024(cAMP signaling pathway);04080(Neuroactive ligand-receptor interaction);04971(Gastric acid secretion)	K05237	NA
EEC1	ENSSSCG00000011277	CCK	51.9191	4.56698	3.50695	2.56589e-16	4.84723e-12	cholecystokinin [Source:NCBI gene;Acc:397468]	GO:0001764(neuron migration);GO:0005179(hormone activity);GO:0005184(neuropeptide hormone activity);GO:0005576(extracellular region);GO:0007409(axonogenesis);GO:0010469(regulation of signaling receptor activity);GO:0030424(axon);GO:0042755(eating behavior);GO:0051428(peptide hormone receptor binding)	04080(Neuroactive ligand-receptor interaction);04911(Insulin secretion);04972(Pancreatic secretion)	K05226	NA
EEC1	ENSSSCG00000002456	CHGA	20.9884	2.81174	2.90005	1.19796e-31	2.26307e-27	chromogranin A [Source:NCBI gene;Acc:397540]	GO:0002551(mast cell chemotaxis);GO:0005615(extracellular space);GO:0030141(secretory granule);GO:0032762(mast cell cytokine production);GO:0033604(negative regulation of catecholamine secretion);GO:0042583(chromaffin granule);GO:0042629(mast cell granule);GO:0043303(mast cell degranulation);GO:0045576(mast cell activation);GO:0046676(negative regulation of insulin secretion);GO:0046888(negative …	NA	K19990	NA
EEC1	ENSSSCG00000008854	CPE	11.4101	2.51034	2.18436	2.94434e-46	5.56216e-42	carboxypeptidase E [Source:NCBI gene;Acc:100037304]	GO:0003214(cardiac left ventricle morphogenesis);GO:0004180(carboxypeptidase activity);GO:0004181(metallocarboxypeptidase activity);GO:0005794(Golgi apparatus);GO:0006508(proteolysis);GO:0008270(zinc ion binding);GO:0016055(Wnt signaling pathway);GO:0030070(insulin processing);GO:0030072(peptide hormone secretion);GO:0030667(secretory granule membrane);GO:0033366(protein localization to secretory…	04940(Type I diabetes mellitus)	K01294	EC:3.4.17.10
EEC1	ENSSSCG00000023032	SCG2	13.6437	3.16991	2.10572	2.93151e-30	5.53792e-26	secretogranin II [Source:NCBI gene;Acc:497237]	GO:0000165(MAPK cascade);GO:0001525(angiogenesis);GO:0001938(positive regulation of endothelial cell proliferation);GO:0005125(cytokine activity);GO:0005615(extracellular space);GO:0010469(regulation of signaling receptor activity);GO:0030141(secretory granule);GO:0031045(dense core granule);GO:0035556(intracellular signal transduction);GO:0042056(chemoattractant activity);GO:0048245(eosinophil c…	NA	NA	NA
EEC1	ENSSSCG00000008898	ENSSSCG00000008898	8.15038	2.09512	1.95984	1.30581e-35	2.4668e-31	HOP homeobox [Source:NCBI gene;Acc:396692]	GO:0003677(DNA binding);GO:0005634(nucleus);GO:0005737(cytoplasm);GO:0007275(multicellular organism development);GO:0030154(cell differentiation)	NA	NA	NA
EEC1	ENSSSCG00000031177	ENSSSCG00000031177	74.2856	19.102	1.95936	1.71789e-09	3.24526e-05	regenerating islet-derived 3 gamma [Source:NCBI gene;Acc:100240745]	GO:0004888(transmembrane signaling receptor activity);GO:0005615(extracellular space);GO:0008284(positive regulation of cell population proliferation);GO:0030246(carbohydrate binding);GO:0042834(peptidoglycan binding);GO:0043434(response to peptide hormone);GO:0044278(cell wall disruption in other organism);GO:0061844(antimicrobial humoral immune response mediated by antimicrobial peptide);GO:007…	NA	NA	NA
EEC1	ENSSSCG00000003797	DIRAS3	5.58501	1.53251	1.86566	1.25928e-35	2.3789e-31	DIRAS family GTPase 3 [Source:NCBI gene;Acc:733668]	GO:0000166(nucleotide binding);GO:0003924(GTPase activity);GO:0005525(GTP binding);GO:0007165(signal transduction);GO:0016020(membrane)	NA	K07842	NA
EEC1	ENSSSCG00000015512	PAPPA2	5.35576	1.50575	1.83061	2.99913e-41	5.66566e-37	pappalysin 2 [Source:NCBI gene;Acc:100521390]	GO:0005515(protein binding);GO:0006508(proteolysis);GO:0008237(metallopeptidase activity);GO:0008270(zinc ion binding);GO:0060349(bone morphogenesis)	NA	K08647	EC:3.4.24.-
EEC1	ENSSSCG00000013260	MDK	12.7791	3.80719	1.74699	9.56558e-26	1.80703e-21	midkine [Source:NCBI gene;Acc:100359358]	GO:0008083(growth factor activity);GO:0008201(heparin binding);GO:0010469(regulation of signaling receptor activity);GO:0048714(positive regulation of oligodendrocyte differentiation)	NA	K06828	NA
EEC1	ENSSSCG00000001101	SCGN	4.1262	1.332	1.63122	7.81239e-44	1.47584e-39	secretagogin, EF-hand calcium binding protein [Source:NCBI gene;Acc:768111]	GO:0005509(calcium ion binding);GO:0005576(extracellular region);GO:0005634(nucleus);GO:0005737(cytoplasm);GO:0005829(cytosol);GO:0016020(membrane);GO:0030425(dendrite);GO:0030658(transport vesicle membrane);GO:0031410(cytoplasmic vesicle);GO:0043005(neuron projection);GO:0045202(synapse);GO:0046872(metal ion binding);GO:0098793(presynapse);GO:0099509(regulation of presynaptic cytosolic calcium i…	NA	NA	NA
EEC1	ENSSSCG00000024666	ENSSSCG00000024666	6.60653	2.18674	1.59511	1.36944e-22	2.58702e-18	FXYD domain containing ion transport regulator 3 [Source:NCBI gene;Acc:397413]	GO:0005789(endoplasmic reticulum membrane);GO:0006811(ion transport);GO:0016020(membrane);GO:0016021(integral component of membrane);GO:0017080(sodium channel regulator activity);GO:0043269(regulation of ion transport);GO:0050790(regulation of catalytic activity);GO:0051117(ATPase binding);GO:0099106(ion channel regulator activity);GO:2000649(regulation of sodium ion transmembrane transporter act…	NA	K13361	NA
EEC1	ENSSSCG00000004572	ENSSSCG00000004572	4.23772	1.46738	1.53005	4.33652e-26	8.19212e-22	C2 calcium dependent domain containing 4B [Source:NCBI gene;Acc:100738739]	NA	NA	NA	NA
EEC1	ENSSSCG00000024591	ETV1	3.67365	1.27605	1.52553	2.03098e-49	3.83672e-45	ETS variant 1 [Source:NCBI gene;Acc:100513560]	GO:0000978(RNA polymerase II proximal promoter sequence-specific DNA binding);GO:0000981(DNA-binding transcription factor activity, RNA polymerase II-specific);GO:0001228(DNA-binding transcription activator activity, RNA polymerase II-specific);GO:0003677(DNA binding);GO:0003700(DNA-binding transcription factor activity);GO:0005634(nucleus);GO:0006355(regulation of transcription, DNA-templated);G…	05202(Transcriptional misregulation in cancer)	K09431	NA
EEC1	ENSSSCG00000031956	INSL5	3.38042	1.21478	1.47651	1.61371e-17	3.04846e-13	insulin like 5 [Source:NCBI gene;Acc:100620109]	GO:0005179(hormone activity);GO:0005576(extracellular region);GO:0010469(regulation of signaling receptor activity)	04080(Neuroactive ligand-receptor interaction);04926(Relaxin signaling pathway)	K22001	NA
EEC1	ENSSSCG00000016011	NEUROD1	5.21254	1.93374	1.43059	8.87808e-35	1.67716e-30	neuronal differentiation 1 [Source:NCBI gene;Acc:397283]	GO:0000978(RNA polymerase II proximal promoter sequence-specific DNA binding);GO:0000981(DNA-binding transcription factor activity, RNA polymerase II-specific);GO:0001102(RNA polymerase II activating transcription factor binding);GO:0001228(DNA-binding transcription activator activity, RNA polymerase II-specific);GO:0003326(pancreatic A cell fate commitment);GO:0003329(pancreatic PP cell fate com…	04950(Maturity onset diabetes of the young)	K08033	NA
EEC1	ENSSSCG00000040681	FABP4	2.94613	1.13767	1.37273	1.41967e-06	0.0268189	fatty acid binding protein 4, adipocyte [Source:NCBI gene;Acc:399533]	GO:0001816(cytokine production);GO:0005324(long-chain fatty acid transporter activity);GO:0005504(fatty acid binding);GO:0005634(nucleus);GO:0005737(cytoplasm);GO:0006469(negative regulation of protein kinase activity);GO:0008289(lipid binding);GO:0009617(response to bacterium);GO:0015909(long-chain fatty acid transport);GO:0036041(long-chain fatty acid binding);GO:0042632(cholesterol homeostasis…	03320(PPAR signaling pathway);04923(Regulation of lipolysis in adipocytes)	K08753	NA
EEC1	ENSSSCG00000013320	PAX6	2.97953	1.18443	1.33089	1.17671e-38	2.22293e-34	paired box 6 [Source:NCBI gene;Acc:100514152]	GO:0000122(negative regulation of transcription by RNA polymerase II);GO:0000132(establishment of mitotic spindle orientation);GO:0000790(nuclear chromatin);GO:0000978(RNA polymerase II proximal promoter sequence-specific DNA binding);GO:0000979(RNA polymerase II core promoter sequence-specific DNA binding);GO:0000981(DNA-binding transcription factor activity, RNA polymerase II-specific);GO:00012…	04550(Signaling pathways regulating pluripotency of stem cells);04950(Maturity onset diabetes of the young)	K08031	NA
EEC1	ENSSSCG00000033993	PLCXD3	2.81665	1.12553	1.32337	8.2678e-31	1.56187e-26	phosphatidylinositol specific phospholipase C X domain containing 3 [Source:NCBI gene;Acc:100522405]	GO:0006629(lipid metabolic process);GO:0008081(phosphoric diester hydrolase activity)	NA	NA	NA
EEC1	ENSSSCG00000033234	SSTR5	2.76226	1.1698	1.23959	8.7781e-35	1.65827e-30	somatostatin receptor 5 [Source:NCBI gene;Acc:396642]	GO:0004930(G protein-coupled receptor activity);GO:0004994(somatostatin receptor activity);GO:0005886(plasma membrane);GO:0007165(signal transduction);GO:0007186(G protein-coupled receptor signaling pathway);GO:0016020(membrane);GO:0016021(integral component of membrane);GO:0032467(positive regulation of cytokinesis);GO:0038170(somatostatin signaling pathway);GO:0042593(glucose homeostasis);GO:00…	04024(cAMP signaling pathway);04080(Neuroactive ligand-receptor interaction)	K04221	NA
EEC1	ENSSSCG00000006335	RGS4	2.66218	1.13449	1.23056	6.2443e-13	1.17961e-08	regulator of G protein signaling 4 [Source:NCBI gene;Acc:100157437]	GO:0005096(GTPase activator activity);GO:0005634(nucleus);GO:0005737(cytoplasm);GO:0007186(G protein-coupled receptor signaling pathway);GO:0043547(positive regulation of GTPase activity)	NA	K16449	NA
EEC1	ENSSSCG00000029484	EMB	3.12891	1.35785	1.20434	6.84901e-20	1.29385e-15	embigin [Source:NCBI gene;Acc:100622067]	GO:0005886(plasma membrane);GO:0007156(homophilic cell adhesion via plasma membrane adhesion molecules);GO:0007411(axon guidance);GO:0016020(membrane);GO:0016021(integral component of membrane);GO:0030424(axon);GO:0070593(dendrite self-avoidance);GO:0098632(cell-cell adhesion mediator activity)	NA	NA	NA
EEC1	ENSSSCG00000036438	GPX3	3.75536	1.67323	1.16632	5.79801e-17	1.0953e-12	glutathione peroxidase 3 [Source:NCBI gene;Acc:396598]	GO:0004601(peroxidase activity);GO:0004602(glutathione peroxidase activity);GO:0005615(extracellular space);GO:0006979(response to oxidative stress);GO:0008430(selenium binding);GO:0016491(oxidoreductase activity);GO:0042744(hydrogen peroxide catabolic process);GO:0051289(protein homotetramerization);GO:0055114(oxidation-reduction process);GO:0098869(cellular oxidant detoxification)	00480(Glutathione metabolism);00590(Arachidonic acid metabolism);04918(Thyroid hormone synthesis)	K00432	EC:1.11.1.9
EEC1	ENSSSCG00000012638	GRIA3	2.18256	0.978292	1.15769	3.42969e-49	6.47903e-45	glutamate ionotropic receptor AMPA type subunit 3 [Source:NCBI gene;Acc:100519996]	GO:0004970(ionotropic glutamate receptor activity);GO:0004971(AMPA glutamate receptor activity);GO:0005216(ion channel activity);GO:0005886(plasma membrane);GO:0006811(ion transport);GO:0016020(membrane);GO:0016021(integral component of membrane);GO:0030054(cell junction);GO:0032281(AMPA glutamate receptor complex);GO:0034220(ion transmembrane transport);GO:0035235(ionotropic glutamate receptor s…	04024(cAMP signaling pathway);04080(Neuroactive ligand-receptor interaction);04713(Circadian entrainment);04723(Retrograde endocannabinoid signaling);04724(Glutamatergic synapse);04728(Dopaminergic synapse);04730(Long-term depression);05031(Amphetamine addiction);05033(Nicotine addiction);05202(Transcriptional misregulation in cancer)	K05199	NA
EEC1	ENSSSCG00000021910	GAST	2.2025	0.990632	1.15272	6.6879e-15	1.26341e-10	gastrin [Source:NCBI gene;Acc:445524]	GO:0005179(hormone activity);GO:0005576(extracellular region);GO:0005615(extracellular space);GO:0007186(G protein-coupled receptor signaling pathway);GO:0010469(regulation of signaling receptor activity);GO:0032094(response to food)	04971(Gastric acid secretion)	K13768	NA
EEC1	ENSSSCG00000031661	C12orf75	2.52388	1.14098	1.14537	3.50481e-29	6.62093e-25	chromosome 5 C12orf75 homolog [Source:NCBI gene;Acc:102162677]	NA	NA	NA	NA
EEC1	ENSSSCG00000034570	IFI6	50.2463	23.3655	1.10464	5.30854e-14	1.00284e-09	interferon alpha inducible protein 6 [Source:NCBI gene;Acc:110261124]	GO:0001836(release of cytochrome c from mitochondria);GO:0005739(mitochondrion);GO:0005743(mitochondrial inner membrane);GO:0006915(apoptotic process);GO:0016020(membrane);GO:0016021(integral component of membrane);GO:0031966(mitochondrial membrane);GO:0042058(regulation of epidermal growth factor receptor signaling pathway);GO:0043066(negative regulation of apoptotic process);GO:0043154(negative…	NA	NA	NA
EEC1	ENSSSCG00000016883	ISL1	1.99912	0.951796	1.07064	7.42377e-32	1.40242e-27	ISL LIM homeobox 1 [Source:NCBI gene;Acc:100511417]	GO:0000122(negative regulation of transcription by RNA polymerase II);GO:0000981(DNA-binding transcription factor activity, RNA polymerase II-specific);GO:0001102(RNA polymerase II activating transcription factor binding);GO:0001158(enhancer sequence-specific DNA binding);GO:0001755(neural crest cell migration);GO:0003007(heart morphogenesis);GO:0003139(secondary heart field specification);GO:000…	04550(Signaling pathways regulating pluripotency of stem cells)	K09370	NA
EEC1	ENSSSCG00000011489	ENSSSCG00000011489	2.00302	0.957659	1.0646	1.12336e-35	2.12213e-31	calcium dependent secretion activator [Source:NCBI gene;Acc:100518990]	GO:0016050(vesicle organization);GO:0016079(synaptic vesicle exocytosis);GO:0016082(synaptic vesicle priming);GO:0019901(protein kinase binding);GO:0031410(cytoplasmic vesicle);GO:0045202(synapse);GO:0050432(catecholamine secretion);GO:0098793(presynapse);GO:0098978(glutamatergic synapse);GO:0099525(presynaptic dense core vesicle exocytosis);GO:1990504(dense core granule exocytosis)	NA	K19933	NA
EEC1	ENSSSCG00000028996	ALDH1A1	6.87165	3.30206	1.05729	3.29881e-07	0.00623178	aldehyde dehydrogenase 1 family member A1 [Source:NCBI gene;Acc:100517137]	GO:0004029(aldehyde dehydrogenase (NAD) activity);GO:0005829(cytosol);GO:0016491(oxidoreductase activity);GO:0016620(oxidoreductase activity, acting on the aldehyde or oxo group of donors, NAD or NADP as acceptor);GO:0018479(benzaldehyde dehydrogenase (NAD+) activity);GO:0055114(oxidation-reduction process)	00830(Retinol metabolism)	K07249	EC:1.2.1.36
EEC1	ENSSSCG00000036909	ENSSSCG00000036909	2.26989	1.12853	1.00818	3.20053e-18	6.04612e-14	ERI1 exoribonuclease family member 3 [Source:NCBI gene;Acc:100521097]	GO:0000175(3'-5'-exoribonuclease activity);GO:0000467(exonucleolytic trimming to generate mature 3'-end of 5.8S rRNA from tricistronic rRNA transcript (SSU-rRNA, 5.8S rRNA, LSU-rRNA));GO:0000738(DNA catabolic process, exonucleolytic);GO:0003676(nucleic acid binding)	NA	K18418	EC:3.1.-.-
EEC1	ENSSSCG00000017537	HOXB8	1.87322	0.938438	0.997189	1.66946e-26	3.15378e-22	homeobox B8 [Source:NCBI gene;Acc:100627661]	GO:0000122(negative regulation of transcription by RNA polymerase II);GO:0003677(DNA binding);GO:0003700(DNA-binding transcription factor activity);GO:0005634(nucleus);GO:0005654(nucleoplasm);GO:0006355(regulation of transcription, DNA-templated);GO:0007275(multicellular organism development);GO:0007625(grooming behavior);GO:0008344(adult locomotory behavior);GO:0009952(anterior/posterior pattern…	NA	K09308	NA
EEC1	ENSSSCG00000040017	NKX2-2	1.8014	0.905672	0.992059	3.53848e-26	6.68454e-22	NK2 homeobox 2 [Source:NCBI gene;Acc:100626520]	GO:0000987(proximal promoter sequence-specific DNA binding);GO:0003323(type B pancreatic cell development);GO:0003326(pancreatic A cell fate commitment);GO:0003327(type B pancreatic cell fate commitment);GO:0003329(pancreatic PP cell fate commitment);GO:0003677(DNA binding);GO:0003682(chromatin binding);GO:0003700(DNA-binding transcription factor activity);GO:0003713(transcription coactivator act…	04950(Maturity onset diabetes of the young)	K08029	NA
EEC1	ENSSSCG00000021328	PCSK1N	2.05367	1.03344	0.990747	7.75419e-22	1.46484e-17	proprotein convertase subtilisin/kexin type 1 inhibitor [Source:NCBI gene;Acc:102164539]	GO:0002021(response to dietary excess);GO:0004866(endopeptidase inhibitor activity);GO:0004867(serine-type endopeptidase inhibitor activity);GO:0005615(extracellular space);GO:0005802(trans-Golgi network);GO:0009409(response to cold);GO:0010951(negative regulation of endopeptidase activity);GO:0016486(peptide hormone processing);GO:0030141(secretory granule)	NA	NA	NA
EEC1	ENSSSCG00000015353	SCIN	5.11203	2.58453	0.983993	3.21538e-10	6.07418e-06	scinderin [Source:NCBI gene;Acc:100512981]	GO:0005509(calcium ion binding);GO:0005886(plasma membrane);GO:0005903(brush border);GO:0008285(negative regulation of cell population proliferation);GO:0042989(sequestering of actin monomers);GO:0043065(positive regulation of apoptotic process);GO:0045654(positive regulation of megakaryocyte differentiation);GO:0051014(actin filament severing);GO:0051015(actin filament binding);GO:0051127(positi…	04666(Fc gamma R-mediated phagocytosis);04810(Regulation of actin cytoskeleton);05203(Viral carcinogenesis)	K05768	NA
EEC1	ENSSSCG00000037016	ID1	6.46655	3.27054	0.983468	1.20481e-10	2.276e-06	inhibitor of DNA binding 1, HLH protein [Source:NCBI gene;Acc:100522839]	GO:0000122(negative regulation of transcription by RNA polymerase II);GO:0001085(RNA polymerase II transcription factor binding);GO:0001886(endothelial cell morphogenesis);GO:0003700(DNA-binding transcription factor activity);GO:0005634(nucleus);GO:0005654(nucleoplasm);GO:0005737(cytoplasm);GO:0005794(Golgi apparatus);GO:0006351(transcription, DNA-templated);GO:0007507(heart development);GO:00076…	04015(Rap1 signaling pathway);04350(TGF-beta signaling pathway);04390(Hippo signaling pathway);04550(Signaling pathways regulating pluripotency of stem cells)	K04680	NA
EEC1	ENSSSCG00000024009	CAMK2N1	3.37262	1.73317	0.96046	3.84838e-16	7.26997e-12	calcium/calmodulin dependent protein kinase II inhibitor 1 [Source:NCBI gene;Acc:100515264]	GO:0004860(protein kinase inhibitor activity);GO:0006469(negative regulation of protein kinase activity);GO:0008285(negative regulation of cell population proliferation);GO:0008427(calcium-dependent protein kinase inhibitor activity);GO:0010628(positive regulation of gene expression);GO:0014069(postsynaptic density);GO:0019901(protein kinase binding);GO:0045202(synapse);GO:0045786(negative regula…	NA	NA	NA
EEC1	ENSSSCG00000001040	C6orf52	1.75224	0.904102	0.954643	4.68612e-22	8.85255e-18	chromosome 7 C6orf52 homolog [Source:NCBI gene;Acc:100270682]	NA	NA	NA	NA
EEC1	ENSSSCG00000004464	TENT5A	8.40061	4.42941	0.923378	8.40623e-08	0.00158802	terminal nucleotidyltransferase 5A [Source:NCBI gene;Acc:100156873]	GO:0009617(response to bacterium);GO:1990817(RNA adenylyltransferase activity)	NA	K23033	EC:2.7.7.-
EEC2	ENSSSCG00000002456	CHGA	263.974	9.94047	4.73094	3.99857e-54	7.5537e-50	chromogranin A [Source:NCBI gene;Acc:397540]	GO:0002551(mast cell chemotaxis);GO:0005615(extracellular space);GO:0030141(secretory granule);GO:0032762(mast cell cytokine production);GO:0033604(negative regulation of catecholamine secretion);GO:0042583(chromaffin granule);GO:0042629(mast cell granule);GO:0043303(mast cell degranulation);GO:0045576(mast cell activation);GO:0046676(negative regulation of insulin secretion);GO:0046888(negative …	NA	K19990	NA
EEC2	ENSSSCG00000039779	CHGB	106.345	4.31307	4.62389	1.23543e-49	2.33386e-45	chromogranin B [Source:NCBI gene;Acc:397154]	GO:0030141(secretory granule)	NA	K19991	NA
EEC2	ENSSSCG00000006243	PENK	38.1111	3.03591	3.65001	1.2573e-33	2.37516e-29	proenkephalin [Source:NCBI gene;Acc:100152093]	GO:0001515(opioid peptide activity);GO:0001662(behavioral fear response);GO:0001964(startle response);GO:0002118(aggressive behavior);GO:0005576(extracellular region);GO:0007218(neuropeptide signaling pathway);GO:0007626(locomotory behavior);GO:0009617(response to bacterium);GO:0010469(regulation of signaling receptor activity);GO:0019233(sensory perception of pain)	04080(Neuroactive ligand-receptor interaction)	K18832	NA
EEC2	ENSSSCG00000014169	PCSK1	20.7432	2.70367	2.93965	5.75047e-51	1.08632e-46	proprotein convertase subtilisin/kexin type 1 [Source:NCBI gene;Acc:397103]	GO:0004175(endopeptidase activity);GO:0004252(serine-type endopeptidase activity);GO:0005615(extracellular space);GO:0006508(proteolysis);GO:0008233(peptidase activity);GO:0008236(serine-type peptidase activity);GO:0016020(membrane);GO:0016485(protein processing);GO:0016486(peptide hormone processing);GO:0016787(hydrolase activity);GO:0042802(identical protein binding);GO:0043005(neuron projectio…	NA	K01359	EC:3.4.21.93
EEC2	ENSSSCG00000001081	SOX4	16.3145	2.57085	2.66584	1.38569e-50	2.6177e-46	SRY-box 4 [Source:NCBI gene;Acc:100512542]	GO:0000976(transcription regulatory region sequence-specific DNA binding);GO:0000978(RNA polymerase II proximal promoter sequence-specific DNA binding);GO:0000981(DNA-binding transcription factor activity, RNA polymerase II-specific);GO:0001228(DNA-binding transcription activator activity, RNA polymerase II-specific);GO:0001501(skeletal system development);GO:0001841(neural tube formation);GO:000…	NA	K09268	NA
EEC2	ENSSSCG00000016011	NEUROD1	14.1527	2.58381	2.4535	1.56166e-34	2.95014e-30	neuronal differentiation 1 [Source:NCBI gene;Acc:397283]	GO:0000978(RNA polymerase II proximal promoter sequence-specific DNA binding);GO:0000981(DNA-binding transcription factor activity, RNA polymerase II-specific);GO:0001102(RNA polymerase II activating transcription factor binding);GO:0001228(DNA-binding transcription activator activity, RNA polymerase II-specific);GO:0003326(pancreatic A cell fate commitment);GO:0003329(pancreatic PP cell fate com…	04950(Maturity onset diabetes of the young)	K08033	NA
EEC2	ENSSSCG00000023032	SCG2	19.2705	3.71932	2.37329	1.34346e-29	2.53793e-25	secretogranin II [Source:NCBI gene;Acc:497237]	GO:0000165(MAPK cascade);GO:0001525(angiogenesis);GO:0001938(positive regulation of endothelial cell proliferation);GO:0005125(cytokine activity);GO:0005615(extracellular space);GO:0010469(regulation of signaling receptor activity);GO:0030141(secretory granule);GO:0031045(dense core granule);GO:0035556(intracellular signal transduction);GO:0042056(chemoattractant activity);GO:0048245(eosinophil c…	NA	NA	NA
EEC2	ENSSSCG00000037016	ID1	18.2196	4.45333	2.03253	2.76778e-23	5.22862e-19	inhibitor of DNA binding 1, HLH protein [Source:NCBI gene;Acc:100522839]	GO:0000122(negative regulation of transcription by RNA polymerase II);GO:0001085(RNA polymerase II transcription factor binding);GO:0001886(endothelial cell morphogenesis);GO:0003700(DNA-binding transcription factor activity);GO:0005634(nucleus);GO:0005654(nucleoplasm);GO:0005737(cytoplasm);GO:0005794(Golgi apparatus);GO:0006351(transcription, DNA-templated);GO:0007507(heart development);GO:00076…	04015(Rap1 signaling pathway);04350(TGF-beta signaling pathway);04390(Hippo signaling pathway);04550(Signaling pathways regulating pluripotency of stem cells)	K04680	NA
EEC2	ENSSSCG00000038730	ITPRID2	15.0579	3.6974	2.02594	1.07426e-35	2.02939e-31	ITPR interacting domain containing 2 [Source:NCBI gene;Acc:102166177]	GO:0003779(actin binding);GO:0005102(signaling receptor binding);GO:0005634(nucleus);GO:0005829(cytosol);GO:0005886(plasma membrane);GO:0051015(actin filament binding)	NA	NA	NA
EEC2	ENSSSCG00000022009	DDC	7.83842	2.03239	1.94739	8.39213e-36	1.58536e-31	Sus scrofa dopa decarboxylase (DDC), mRNA. [Source:RefSeq mRNA;Acc:NM_213854]	GO:0003824(catalytic activity);GO:0004058(aromatic-L-amino-acid decarboxylase activity);GO:0005737(cytoplasm);GO:0006520(cellular amino acid metabolic process);GO:0009636(response to toxic substance);GO:0016829(lyase activity);GO:0016831(carboxy-lyase activity);GO:0019752(carboxylic acid metabolic process);GO:0019899(enzyme binding);GO:0030170(pyridoxal phosphate binding);GO:0036468(L-dopa decarb…	00350(Tyrosine metabolism);00360(Phenylalanine metabolism);00380(Tryptophan metabolism);04726(Serotonergic synapse);04728(Dopaminergic synapse);05030(Cocaine addiction);05031(Amphetamine addiction);05034(Alcoholism)	K01593	4.1.1.105;EC:4.1.1.28
EEC2	ENSSSCG00000006329	LMX1A	5.76154	1.54992	1.89426	2.27334e-46	4.29456e-42	LIM homeobox transcription factor 1 alpha [Source:NCBI gene;Acc:100513081]	GO:0000977(RNA polymerase II regulatory region sequence-specific DNA binding);GO:0001228(DNA-binding transcription activator activity, RNA polymerase II-specific);GO:0001558(regulation of cell growth);GO:0003677(DNA binding);GO:0005634(nucleus);GO:0006355(regulation of transcription, DNA-templated);GO:0007411(axon guidance);GO:0007417(central nervous system development);GO:0007613(memory);GO:0007…	NA	K09371	NA
EEC2	ENSSSCG00000024666	ENSSSCG00000024666	9.48966	2.56146	1.88939	6.93512e-26	1.31011e-21	FXYD domain containing ion transport regulator 3 [Source:NCBI gene;Acc:397413]	GO:0005789(endoplasmic reticulum membrane);GO:0006811(ion transport);GO:0016020(membrane);GO:0016021(integral component of membrane);GO:0017080(sodium channel regulator activity);GO:0043269(regulation of ion transport);GO:0050790(regulation of catalytic activity);GO:0051117(ATPase binding);GO:0099106(ion channel regulator activity);GO:2000649(regulation of sodium ion transmembrane transporter act…	NA	K13361	NA
EEC2	ENSSSCG00000026985	SNAP25	5.60486	1.54076	1.86303	1.53017e-37	2.89064e-33	synaptosome associated protein 25 [Source:NCBI gene;Acc:100620588]	GO:0000149(SNARE binding);GO:0005249(voltage-gated potassium channel activity);GO:0005484(SNAP receptor activity);GO:0005737(cytoplasm);GO:0005802(trans-Golgi network);GO:0005856(cytoskeleton);GO:0005886(plasma membrane);GO:0006887(exocytosis);GO:0006906(vesicle fusion);GO:0007269(neurotransmitter secretion);GO:0007626(locomotory behavior);GO:0008021(synaptic vesicle);GO:0008306(associative learn…	04721(Synaptic vesicle cycle);04911(Insulin secretion)	K18211	NA
EEC2	ENSSSCG00000009745	ADGRD1	6.14498	1.73305	1.8261	2.15298e-14	4.0672e-10	adhesion G protein-coupled receptor D1 [Source:NCBI gene;Acc:100736874]	GO:0004888(transmembrane signaling receptor activity);GO:0004930(G protein-coupled receptor activity);GO:0005886(plasma membrane);GO:0005887(integral component of plasma membrane);GO:0007166(cell surface receptor signaling pathway);GO:0007186(G protein-coupled receptor signaling pathway);GO:0007189(adenylate cyclase-activating G protein-coupled receptor signaling pathway);GO:0016020(membrane);GO:…	NA	K08465	NA
EEC2	ENSSSCG00000024009	CAMK2N1	8.16505	2.41322	1.7585	3.73986e-26	7.06497e-22	calcium/calmodulin dependent protein kinase II inhibitor 1 [Source:NCBI gene;Acc:100515264]	GO:0004860(protein kinase inhibitor activity);GO:0006469(negative regulation of protein kinase activity);GO:0008285(negative regulation of cell population proliferation);GO:0008427(calcium-dependent protein kinase inhibitor activity);GO:0010628(positive regulation of gene expression);GO:0014069(postsynaptic density);GO:0019901(protein kinase binding);GO:0045202(synapse);GO:0045786(negative regula…	NA	NA	NA
EEC2	ENSSSCG00000015903	SLC38A11	4.76525	1.4454	1.72109	1.16027e-41	2.19186e-37	solute carrier family 38 member 11 [Source:NCBI gene;Acc:100737086]	GO:0003333(amino acid transmembrane transport);GO:0015171(amino acid transmembrane transporter activity);GO:0016020(membrane);GO:0016021(integral component of membrane)	NA	K14997	NA
EEC2	ENSSSCG00000029484	EMB	5.64223	1.7448	1.6932	5.73814e-24	1.08399e-19	embigin [Source:NCBI gene;Acc:100622067]	GO:0005886(plasma membrane);GO:0007156(homophilic cell adhesion via plasma membrane adhesion molecules);GO:0007411(axon guidance);GO:0016020(membrane);GO:0016021(integral component of membrane);GO:0030424(axon);GO:0070593(dendrite self-avoidance);GO:0098632(cell-cell adhesion mediator activity)	NA	NA	NA
EEC2	ENSSSCG00000031321	NR4A1	10.2114	3.34401	1.61053	8.53974e-19	1.61324e-14	nuclear receptor subfamily 4 group A member 1 [Source:HGNC Symbol;Acc:HGNC:7980]	GO:0001228(DNA-binding transcription activator activity, RNA polymerase II-specific);GO:0003677(DNA binding);GO:0003700(DNA-binding transcription factor activity);GO:0003707(steroid hormone receptor activity);GO:0004879(nuclear receptor activity);GO:0005634(nucleus);GO:0005667(transcription factor complex);GO:0005829(cytosol);GO:0006355(regulation of transcription, DNA-templated);GO:0006915(apopt…	NA	NA	NA
EEC2	ENSSSCG00000038966	KRT7	4.05183	1.34391	1.59214	1.57141e-24	2.96855e-20	keratin 7 [Source:HGNC Symbol;Acc:HGNC:6445]	GO:0005198(structural molecule activity);GO:0005737(cytoplasm);GO:0005882(intermediate filament);GO:0045095(keratin filament)	NA	NA	NA
EEC2	ENSSSCG00000017448	KRT14	53.9475	18.0438	1.58005	3.92602e-18	7.41665e-14	keratin, type I cytoskeletal 14 [Source:NCBI gene;Acc:110255312]	GO:0005198(structural molecule activity);GO:0005634(nucleus);GO:0005737(cytoplasm);GO:0005882(intermediate filament);GO:0007568(aging);GO:0030855(epithelial cell differentiation);GO:0042633(hair cycle);GO:0045095(keratin filament);GO:0045110(intermediate filament bundle assembly);GO:0045178(basal part of cell);GO:0071944(cell periphery);GO:1990254(keratin filament binding)	04915(Estrogen signaling pathway)	K07604	NA
EEC2	ENSSSCG00000024685	GRIA2	4.31491	1.45321	1.57009	4.39977e-21	8.3116e-17	glutamate ionotropic receptor AMPA type subunit 2 [Source:NCBI gene;Acc:100622950]	GO:0004970(ionotropic glutamate receptor activity);GO:0004971(AMPA glutamate receptor activity);GO:0005216(ion channel activity);GO:0005886(plasma membrane);GO:0006811(ion transport);GO:0016020(membrane);GO:0016021(integral component of membrane);GO:0030054(cell junction);GO:0032281(AMPA glutamate receptor complex);GO:0034220(ion transmembrane transport);GO:0035235(ionotropic glutamate receptor s…	04024(cAMP signaling pathway);04080(Neuroactive ligand-receptor interaction);04713(Circadian entrainment);04720(Long-term potentiation);04723(Retrograde endocannabinoid signaling);04724(Glutamatergic synapse);04728(Dopaminergic synapse);04730(Long-term depression);05014(Amyotrophic lateral sclerosis (ALS));05030(Cocaine addiction);05031(Amphetamine addiction);05033(Nicotine addiction)	K05198	NA
EEC2	ENSSSCG00000022447	F3	5.86912	1.98314	1.56535	3.83783e-13	7.25005e-09	coagulation factor III, tissue factor [Source:NCBI gene;Acc:396677]	GO:0001938(positive regulation of endothelial cell proliferation);GO:0002020(protease binding);GO:0002541(activation of plasma proteins involved in acute inflammatory response);GO:0004252(serine-type endopeptidase activity);GO:0004896(cytokine receptor activity);GO:0005515(protein binding);GO:0005543(phospholipid binding);GO:0005615(extracellular space);GO:0005886(plasma membrane);GO:0006919(acti…	04610(Complement and coagulation cascades);04933(AGE-RAGE signaling pathway in diabetic complications)	K03901	NA
EEC2	ENSSSCG00000002355	ENTPD5	8.26099	2.834	1.54348	3.73468e-17	7.05518e-13	ectonucleoside triphosphate diphosphohydrolase 5 [Source:NCBI gene;Acc:100154506]	GO:0016787(hydrolase activity)	00230(Purine metabolism);00240(Pyrimidine metabolism)	K01511	EC:3.6.1.6
EEC2	ENSSSCG00000007085	DSTN	7.79468	2.69888	1.53013	3.44307e-23	6.5043e-19	destrin, actin depolymerizing factor [Source:NCBI gene;Acc:445516]	GO:0003779(actin binding);GO:0005622(intracellular);GO:0005737(cytoplasm);GO:0015629(actin cytoskeleton);GO:0030042(actin filament depolymerization);GO:0030836(positive regulation of actin filament depolymerization);GO:0030864(cortical actin cytoskeleton);GO:0051014(actin filament severing);GO:0051015(actin filament binding)	NA	K10363	NA
EEC2	ENSSSCG00000006480	NAXE	5.92513	2.11052	1.48925	1.23162e-29	2.32665e-25	NAD(P)HX epimerase [Source:NCBI gene;Acc:780405]	GO:0000166(nucleotide binding);GO:0005576(extracellular region);GO:0005615(extracellular space);GO:0005654(nucleoplasm);GO:0005739(mitochondrion);GO:0005829(cytosol);GO:0005929(cilium);GO:0016853(isomerase activity);GO:0042803(protein homodimerization activity);GO:0043231(intracellular membrane-bounded organelle);GO:0044297(cell body);GO:0046496(nicotinamide nucleotide metabolic process);GO:00468…	NA	K17759	EC:5.1.99.6
EEC2	ENSSSCG00000025870	HEPACAM2	8.73928	3.1133	1.48907	3.57073e-19	6.74546e-15	HEPACAM family member 2 [Source:NCBI gene;Acc:100626473]	GO:0005794(Golgi apparatus);GO:0005813(centrosome);GO:0005819(spindle);GO:0007098(centrosome cycle);GO:0016020(membrane);GO:0016021(integral component of membrane);GO:0030496(midbody)	NA	NA	NA
EEC2	ENSSSCG00000037634	FOXA1	5.45128	1.97905	1.46178	1.12435e-18	2.12401e-14	forkhead box A1 [Source:NCBI gene;Acc:100156502]	GO:0000122(negative regulation of transcription by RNA polymerase II);GO:0001228(DNA-binding transcription activator activity, RNA polymerase II-specific);GO:0001650(fibrillar center);GO:0003677(DNA binding);GO:0003700(DNA-binding transcription factor activity);GO:0005634(nucleus);GO:0005654(nucleoplasm);GO:0005902(microvillus);GO:0006338(chromatin remodeling);GO:0006355(regulation of transcripti…	NA	K09387	NA
EEC2	ENSSSCG00000015871	NR4A2	7.88104	2.87544	1.4546	6.60653e-13	1.24804e-08	nuclear receptor subfamily 4 group A member 2 [Source:NCBI gene;Acc:100157120]	GO:0000122(negative regulation of transcription by RNA polymerase II);GO:0000977(RNA polymerase II regulatory region sequence-specific DNA binding);GO:0000978(RNA polymerase II proximal promoter sequence-specific DNA binding);GO:0001228(DNA-binding transcription activator activity, RNA polymerase II-specific);GO:0001666(response to hypoxia);GO:0001764(neuron migration);GO:0001975(response to amph…	04925(Aldosterone synthesis and secretion);04928(Parathyroid hormone synthesis, secretion and action)	K08558	NA
EEC2	ENSSSCG00000011014	BAMBI	3.59073	1.32232	1.44121	2.05697e-12	3.88583e-08	BMP and activin membrane bound inhibitor [Source:NCBI gene;Acc:449001]	GO:0005109(frizzled binding);GO:0005737(cytoplasm);GO:0005886(plasma membrane);GO:0008284(positive regulation of cell population proliferation);GO:0008360(regulation of cell shape);GO:0010718(positive regulation of epithelial to mesenchymal transition);GO:0016020(membrane);GO:0016021(integral component of membrane);GO:0016477(cell migration);GO:0030512(negative regulation of transforming growth f…	04310(Wnt signaling pathway);04350(TGF-beta signaling pathway)	K10162	NA
EEC2	ENSSSCG00000039514	ID3	9.12317	3.37492	1.43468	1.98344e-17	3.74692e-13	inhibitor of DNA binding 3, HLH protein [Source:NCBI gene;Acc:100626978]	GO:0000122(negative regulation of transcription by RNA polymerase II);GO:0001656(metanephros development);GO:0003700(DNA-binding transcription factor activity);GO:0005634(nucleus);GO:0005737(cytoplasm);GO:0006351(transcription, DNA-templated);GO:0007417(central nervous system development);GO:0007507(heart development);GO:0007623(circadian rhythm);GO:0008134(transcription factor binding);GO:001062…	04350(TGF-beta signaling pathway);04550(Signaling pathways regulating pluripotency of stem cells)	K17694	NA
EEC2	ENSSSCG00000031112	TM4SF5	6.17368	2.29134	1.42994	2.94789e-21	5.56887e-17	transmembrane 4 L six family member 5 [Source:NCBI gene;Acc:100513308]	GO:0016020(membrane);GO:0016021(integral component of membrane)	NA	NA	NA
EEC2	ENSSSCG00000008645	ID2	19.6567	7.39583	1.41024	1.55786e-13	2.94295e-09	inhibitor of DNA binding 2 [Source:NCBI gene;Acc:654298]	GO:0000122(negative regulation of transcription by RNA polymerase II);GO:0001085(RNA polymerase II transcription factor binding);GO:0001656(metanephros development);GO:0001779(natural killer cell differentiation);GO:0001966(thigmotaxis);GO:0002521(leukocyte differentiation);GO:0003149(membranous septum morphogenesis);GO:0003166(bundle of His development);GO:0003700(DNA-binding transcription facto…	04350(TGF-beta signaling pathway);04390(Hippo signaling pathway);04550(Signaling pathways regulating pluripotency of stem cells);05202(Transcriptional misregulation in cancer)	K17693	NA
EEC2	ENSSSCG00000013341	ENSSSCG00000013341	3.1123	1.17281	1.40801	3.86206e-21	7.29582e-17	leucine zipper protein 2 [Source:NCBI gene;Acc:100520176]	NA	NA	NA	NA
EEC2	ENSSSCG00000006325	MGST3	9.68177	3.67927	1.39585	1.70482e-18	3.22058e-14	microsomal glutathione S-transferase 3 [Source:NCBI gene;Acc:733607]	GO:0004364(glutathione transferase activity);GO:0004464(leukotriene-C4 synthase activity);GO:0004602(glutathione peroxidase activity);GO:0005635(nuclear envelope);GO:0005783(endoplasmic reticulum);GO:0006629(lipid metabolic process);GO:0016020(membrane);GO:0016021(integral component of membrane);GO:0016740(transferase activity);GO:0019370(leukotriene biosynthetic process);GO:0043231(intracellular…	00480(Glutathione metabolism);00980(Metabolism of xenobiotics by cytochrome P450);00982(Drug metabolism - cytochrome P450);00983(Drug metabolism - other enzymes);01524(Platinum drug resistance);05200(Pathways in cancer);05204(Chemical carcinogenesis);05225(Hepatocellular carcinoma);05418(Fluid shear stress and atherosclerosis)	K00799	EC:2.5.1.18
EEC2	ENSSSCG00000029781	SELENOM	4.77283	1.81412	1.39558	1.66732e-17	3.14973e-13	selenoprotein M [Source:NCBI gene;Acc:100302025]	GO:0005783(endoplasmic reticulum);GO:0005794(Golgi apparatus);GO:0010269(response to selenium ion);GO:0035264(multicellular organism growth);GO:0035934(corticosterone secretion);GO:0042445(hormone metabolic process);GO:0060612(adipose tissue development)	NA	NA	NA
EEC2	ENSSSCG00000008898	ENSSSCG00000008898	5.28011	2.00849	1.39445	1.31476e-19	2.48372e-15	HOP homeobox [Source:NCBI gene;Acc:396692]	GO:0003677(DNA binding);GO:0005634(nucleus);GO:0005737(cytoplasm);GO:0007275(multicellular organism development);GO:0030154(cell differentiation)	NA	NA	NA
EEC2	ENSSSCG00000013768	MISP3	5.13031	1.98855	1.36733	7.55503e-19	1.42722e-14	MISP family member 3 [Source:NCBI gene;Acc:100513647]	NA	NA	NA	NA
EEC2	ENSSSCG00000028322	BTG2	28.793	11.2587	1.35468	8.53968e-17	1.61323e-12	BTG anti-proliferation factor 2 [Source:NCBI gene;Acc:100048932]	GO:0005634(nucleus);GO:0005737(cytoplasm);GO:0006479(protein methylation);GO:0006974(cellular response to DNA damage stimulus);GO:0008285(negative regulation of cell population proliferation);GO:0008306(associative learning);GO:0009952(anterior/posterior pattern specification);GO:0017148(negative regulation of translation);GO:0021542(dentate gyrus development);GO:0021954(central nervous system ne…	03018(RNA degradation)	K14443	NA
EEC2	ENSSSCG00000028996	ALDH1A1	9.52052	3.76941	1.3367	2.78935e-12	5.26936e-08	aldehyde dehydrogenase 1 family member A1 [Source:NCBI gene;Acc:100517137]	GO:0004029(aldehyde dehydrogenase (NAD) activity);GO:0005829(cytosol);GO:0016491(oxidoreductase activity);GO:0016620(oxidoreductase activity, acting on the aldehyde or oxo group of donors, NAD or NADP as acceptor);GO:0018479(benzaldehyde dehydrogenase (NAD+) activity);GO:0055114(oxidation-reduction process)	00830(Retinol metabolism)	K07249	EC:1.2.1.36
EEC2	ENSSSCG00000015595	ATF3	16.5215	6.5606	1.33245	1.43291e-07	0.0027069	activating transcription factor 3 [Source:NCBI gene;Acc:100738612]	GO:0000122(negative regulation of transcription by RNA polymerase II);GO:0000976(transcription regulatory region sequence-specific DNA binding);GO:0000977(RNA polymerase II regulatory region sequence-specific DNA binding);GO:0000978(RNA polymerase II proximal promoter sequence-specific DNA binding);GO:0001227(DNA-binding transcription repressor activity, RNA polymerase II-specific);GO:0003677(DNA…	NA	K09032	NA
EEC2	ENSSSCG00000002383	FOS	38.8457	15.4271	1.33229	6.88359e-11	1.30038e-06	Fos proto-oncogene, AP-1 transcription factor subunit [Source:NCBI gene;Acc:100144486]	GO:0000978(RNA polymerase II proximal promoter sequence-specific DNA binding);GO:0000979(RNA polymerase II core promoter sequence-specific DNA binding);GO:0001102(RNA polymerase II activating transcription factor binding);GO:0001228(DNA-binding transcription activator activity, RNA polymerase II-specific);GO:0003677(DNA binding);GO:0003682(chromatin binding);GO:0003700(DNA-binding transcription f…	01522(Endocrine resistance);04010(MAPK signaling pathway);04024(cAMP signaling pathway);04210(Apoptosis);04380(Osteoclast differentiation);04620(Toll-like receptor signaling pathway);04657(IL-17 signaling pathway);04658(Th1 and Th2 cell differentiation);04659(Th17 cell differentiation);04660(T cell receptor signaling pathway);04662(B cell receptor signaling pathway);04668(TNF signaling pathway);0…	K04379	NA
EEC2	ENSSSCG00000037241	RGS2	8.62037	3.44073	1.32504	3.79001e-12	7.15971e-08	regulator of G protein signaling 2 [Source:NCBI gene;Acc:733670]	GO:0001965(G-protein alpha-subunit binding);GO:0005096(GTPase activator activity);GO:0005634(nucleus);GO:0005730(nucleolus);GO:0005737(cytoplasm);GO:0005829(cytosol);GO:0005886(plasma membrane);GO:0006417(regulation of translation);GO:0007049(cell cycle);GO:0007283(spermatogenesis);GO:0008277(regulation of G protein-coupled receptor signaling pathway);GO:0009898(cytoplasmic side of plasma membran…	04022(cGMP-PKG signaling pathway);04740(Olfactory transduction);04921(Oxytocin signaling pathway)	K18154	NA
EEC2	ENSSSCG00000000361	CD63	14.0654	5.68702	1.3064	2.45287e-16	4.63371e-12	CD63 molecule [Source:NCBI gene;Acc:100155929]	GO:0002092(positive regulation of receptor internalization);GO:0005615(extracellular space);GO:0005764(lysosome);GO:0005765(lysosomal membrane);GO:0005770(late endosome);GO:0005887(integral component of plasma membrane);GO:0007160(cell-matrix adhesion);GO:0007166(cell surface receptor signaling pathway);GO:0009986(cell surface);GO:0010008(endosome membrane);GO:0016020(membrane);GO:0016021(integra…	04142(Lysosome);05205(Proteoglycans in cancer)	K06497	NA
