# Supplementary material for: Ileum tissue single-cell mRNA sequencing elucidates the cellular architecture of pathophysiological changes associated with weaning in piglets
Source: BMC Biol. 2022 May 30;20:123. doi: 10.1186/s12915-022-01321-3 (PMC9153155; doi:10.1186/s12915-022-01321-3)
Supplement: Supplementary file 5 — Additional file 5: Table S3. GO enrichment of enteroendocrine cell (EEC)-1. [file 12915_2022_1321_MOESM5_ESM.xlsx]

## Sheet: Sheet1
GO enrichment of enteroendocrine cell (EEC)-1
GO_ID	GO_Term	GO_function	GO_class	Genes	S gene number	TS gene number	B gene number	TB gene number	pvalue
GO:0005179	hormone activity	molecular_function	7	GIP;INSL5;GCG;POMC;PYY;SST;GAST;CCK;STC1	9	415	42	13613	3.80635e-06
GO:0042593	glucose homeostasis	biological_process	8	STXBP5L;RPH3AL;PDK4;SLC37A4;RBP4;CACNA1A;RFX6;SSTR5;NEUROD1;FOXA1;PAX6;PDX1	12	415	81	13613	5.7989e-06
GO:0031018	endocrine pancreas development	biological_process	5	GIP;RFX6;NEUROD1;FOXA2;PDX1;NKX2-2	6	415	18	13613	1.05268e-05
GO:0017158	regulation of calcium ion-dependent exocytosis	biological_process	9	RPH3AL;SYT7;CACNA1A;SYT4;SYT5	5	415	13	13613	2.70229e-05
GO:0030141	secretory granule	cellular_component	8	ENSSSCG00000034868;CHGA;PCSK1N;PTPRN2;SCG5;SCG2;RAB3B	7	415	31	13613	3.24496e-05
GO:0016021	integral component of membrane	cellular_component	5	ENSSSCG00000031367;ENSSSCG00000020872;STXBP5L;SMPD3;ST6GALNAC1;PLBD1;KLB;NBEA;ANTXR2;C11orf87;ENSSSCG00000006185;MPZL1;FAM234B;CD63;AMIGO2;TMEM254;PLA2G16;ENSSSCG00000034868;FAM171B;SCN3A;ENSSSCG00000035893;LRRN3;MEGF9;SLC16A11;SLC35A1;ENPP2;C1orf210;SHISA5;PAM;ENSSSCG00000036078;NPR1;ATP2B1;FAM57A;MCTP1;SDC2;SLC43A2;ENSSSCG00000013380;SLC39A8;GPBAR1;PRNP;TMEM51;SLC37A4;SLC5A4;ENPP1;QSOX1;SARAF;S…	135	415	3279	13613	4.70821e-05
GO:0009952	anterior/posterior pattern specification	biological_process	6	BTG2;HOXA7;HOXA5;NEUROD1;ENSSSCG00000028997;HOXA3;PAX6;HOXB9;HOXB8;ZBTB16	10	415	70	13613	4.81213e-05
GO:0030414	peptidase inhibitor activity	molecular_function	6	WFDC2;CST3;TIMP2;SPINK1;WFDC1;CST6	6	415	24	13613	6.53351e-05
GO:0016020	membrane	cellular_component	3	MARCKS;ENSSSCG00000031367;ENSSSCG00000020872;SMPD3;ST6GALNAC1;PLBD1;KLB;NBEA;ANTXR2;CDC42EP5;C11orf87;ENSSSCG00000006185;MPZL1;FAM234B;CD63;AMIGO2;TMEM254;PLA2G16;ENSSSCG00000034868;FAM171B;BIN1;SCN3A;ENSSSCG00000035893;LRRN3;MEGF9;SLC16A11;SLC35A1;ENPP2;C1orf210;SHISA5;PAM;ENSSSCG00000036078;NPR1;ATP2B1;FAM57A;MCTP1;SDC2;EPHX1;SLC43A2;ENSSSCG00000013380;SLC39A8;GPBAR1;PRNP;TMEM51;SLC37A4;ENSSSCG…	151	415	3804	13613	8.93299e-05
GO:2000811	negative regulation of anoikis	biological_process	10	TLE1;PDK4;ITGA5;ITGB1	4	415	9	13613	9.49816e-05
GO:0007275	multicellular organism development	biological_process	4	ENSSSCG00000008898;NNAT;HOXA7;ID2;HOXA5;DLL4;NEUROD1;FRZB;ENSSSCG00000028997;HOXA3;PAX6;HOXB9;HOXB8;PITX2	14	415	140	13613	9.50426e-05
GO:0044070	regulation of anion transport	biological_process	8	CA2;AHCYL1;STC1	3	415	4	13613	0.000109981
GO:0016486	peptide hormone processing	biological_process	8	PCSK1N;SCG5;PCSK1;ENSSSCG00000025067	4	415	10	13613	0.000154497
GO:0031045	dense core granule	cellular_component	9	SCG2;SYT4;SYT5	3	415	5	13613	0.00026872
GO:0010951	negative regulation of endopeptidase activity	biological_process	11	WFDC2;CST3;PCSK1N;TIMP2;SPINT2;SERPINF2;SERPINA1;CST6	8	415	58	13613	0.000351478
GO:0001102	RNA polymerase II activating transcription factor binding	molecular_function	8	ZFPM1;ISL1;FOS;NEUROD1;EGR2;PITX2	6	415	32	13613	0.000357825
GO:0007411	axon guidance	biological_process	6	ETV1;VSTM2L;ENSSSCG00000002639;ALCAM;DPYSL2;EPHA3;PAX6;B3GNT2;EMB	9	415	74	13613	0.000398943
GO:0030424	axon	cellular_component	6	BIN1;SCN3A;SYT7;VSTM2L;ENSSSCG00000002639;STXBP1;ALCAM;DPYSL2;SYT4;FMR1;BACE1;CCK;EMB	13	415	145	13613	0.00049146
GO:0099509	regulation of presynaptic cytosolic calcium ion concentration	biological_process	13	ATP2B1;CACNA1A;SCGN	3	415	6	13613	0.000525275
GO:0003309	type B pancreatic cell differentiation	biological_process	10	RFX6;PAX6;PDX1	3	415	6	13613	0.000525275
GO:0010466	negative regulation of peptidase activity	biological_process	10	WFDC2;CST3;SPINK1;WFDC1;CST6	5	415	24	13613	0.000676432
GO:0098793	presynapse	cellular_component	4	ENSSSCG00000033682;ATP2B1;SYT7;CACNA1A;ENSSSCG00000011489;SYT4;FMR1;BACE1;SCGN	9	415	81	13613	0.000780925
GO:0004867	serine-type endopeptidase inhibitor activity	molecular_function	8	WFDC2;PCSK1N;SPINT2;SERPINF2;SPINK1;SERPINA1	6	415	37	13613	0.000807238
GO:0030667	secretory granule membrane	cellular_component	7	SCG3;RAB26;PTPRN2;CPE	4	415	15	13613	0.000889511
GO:0060741	prostate gland stromal morphogenesis	biological_process	5	ID4;FOXA1	2	415	2	13613	0.000927198
GO:0006534	cysteine metabolic process	biological_process	10	GCLM;GCLC	2	415	2	13613	0.000927198
GO:0017109	glutamate-cysteine ligase complex	cellular_component	6	GCLM;GCLC	2	415	2	13613	0.000927198
GO:0003329	pancreatic PP cell fate commitment	biological_process	7	NEUROD1;NKX2-2	2	415	2	13613	0.000927198
GO:0003326	pancreatic A cell fate commitment	biological_process	7	NEUROD1;NKX2-2	2	415	2	13613	0.000927198
GO:0004357	glutamate-cysteine ligase activity	molecular_function	7	GCLM;GCLC	2	415	2	13613	0.000927198
GO:0098992	neuronal dense core vesicle	cellular_component	10	STXBP5L;SCG2	2	415	2	13613	0.000927198
GO:0099066	integral component of neuronal dense core vesicle membrane	cellular_component	7	SYT4;SYT5	2	415	2	13613	0.000927198
GO:0031821	G protein-coupled serotonin receptor binding	molecular_function	7	GNAO1;GNAI1	2	415	2	13613	0.000927198
GO:0033604	negative regulation of catecholamine secretion	biological_process	9	CHGA;SYT4	2	415	2	13613	0.000927198
GO:0001653	peptide receptor activity	molecular_function	5	PLBD1;NPR1	2	415	2	13613	0.000927198
GO:0033366	protein localization to secretory granule	biological_process	8	SCG3;CPE	2	415	2	13613	0.000927198
GO:0008134	transcription factor binding	molecular_function	5	RBFOX2;ZFPM1;TLE1;ID1;ID3;HOXA7;ID2;FOS;HES6;NEUROD1;FOXA1;FOXA2;PAX6;TBPL1;PITX2;DNMT3A;NKX2-2	17	415	241	13613	0.00116909
GO:0045665	negative regulation of neuron differentiation	biological_process	10	ISL1;ID1;ID2;ID4;PAX6;NKX2-2	6	415	41	13613	0.00140908
GO:0048706	embryonic skeletal system development	biological_process	7	KIAA1217;HOXA5;ENSSSCG00000028997;HOXA3;HOXB9	5	415	28	13613	0.00141495
GO:0021542	dentate gyrus development	biological_process	5	PROX1;BTG2;NEUROD1	3	415	9	13613	0.00206014
GO:2000178	negative regulation of neural precursor cell proliferation	biological_process	8	BTG2;ID2;PAX6	3	415	9	13613	0.00206014
GO:1903672	positive regulation of sprouting angiogenesis	biological_process	9	ITGA5;PKM;S100A1	3	415	9	13613	0.00206014
GO:0045202	synapse	cellular_component	3	ENSSSCG00000034868;BIN1;EPS8;PRKAR1A;ENSSSCG00000004253;ITGA5;ENSSSCG00000011489;GRIA2;GRIA3;DLGAP4;ITGB1;CAMK2N1;ENSSSCG00000031943;SCGN	14	415	190	13613	0.00207251
GO:0005886	plasma membrane	cellular_component	4	SMPD3;PLBD1;NBEA;ANTXR2;CDC42EP5;ENSSSCG00000034868;BIN1;SCN3A;ENSSSCG00000035893;EPB41L5;SLC16A11;PAM;GNAI1;NPR1;ATP2B1;FAM57A;CNOT2;SLC43A2;SLC39A8;GPBAR1;PRNP;EPS8;ENSSSCG00000036505;SCIN;SLC5A4;ARRDC4;ENPP1;ENSSSCG00000004253;MAGED1;YIPF4;RAP1GAP2;SYT7;VSTM2L;ATP6V1G1;ABCC1;CA2;STXBP1;ITGA5;ATP6V0A1;SDCBP;TCAF1;CD81;KIAA1324;ADGRD1;DPYSL2;WLS;SSTR5;GRIA2;ENSSSCG00000008137;SYT4;BAMBI;APLP1;XR…	71	415	1676	13613	0.00234567
GO:0098978	glutamatergic synapse	cellular_component	4	ENSSSCG00000033682;ATP2B1;EPS8;PRKAR1A;CACNA1A;STXBP1;ENSSSCG00000011489;SYT4;PLCB1;DLGAP4;ITGB1;PTPRD;NPTX2	13	415	172	13613	0.00236522
GO:0008430	selenium binding	molecular_function	4	SELENBP1;GPX3	2	415	3	13613	0.00272533
GO:0038166	angiotensin-activated signaling pathway	biological_process	6	CA2;AHCYL1	2	415	3	13613	0.00272533
GO:0004551	nucleotide diphosphatase activity	molecular_function	8	ENPP2;ENPP1	2	415	3	13613	0.00272533
GO:0016813	hydrolase activity, acting on carbon-nitrogen (but not peptide) bonds, in linear amidines	molecular_function	6	AGMAT;ARG2	2	415	3	13613	0.00272533
GO:0031017	exocrine pancreas development	biological_process	7	WLS;PDX1	2	415	3	13613	0.00272533
GO:0004971	AMPA glutamate receptor activity	molecular_function	8	GRIA2;GRIA3	2	415	3	13613	0.00272533
GO:0007188	adenylate cyclase-modulating G protein-coupled receptor signaling pathway	biological_process	7	GNAO1;GCG;GNAI1;GNAZ	4	415	20	13613	0.00279838
GO:0048665	neuron fate specification	biological_process	6	ISL1;FOXA1;NKX2-2	3	415	10	13613	0.00287684
GO:0017157	regulation of exocytosis	biological_process	7	STXBP5L;ENSSSCG00000034868;RPH3AL;RAB3B	4	415	21	13613	0.00337466
GO:0010469	regulation of signaling receptor activity	biological_process	8	GIP;INSL5;GCG;NTS;MDK;POMC;PYY;CXCL2;SCG2;SST;GAST;CCK;STC1	13	415	180	13613	0.00350844
GO:0044754	autolysosome	cellular_component	10	SQSTM1;ENSSSCG00000014540;FTL	3	415	11	13613	0.0038668
GO:0004869	cysteine-type endopeptidase inhibitor activity	molecular_function	8	WFDC2;CST3;CST6	3	415	11	13613	0.0038668
GO:0043025	neuronal cell body	cellular_component	5	ENSSSCG00000006185;ENSSSCG00000002639;RTN4;CACNA1A;ALCAM;DPYSL2;SYT4;FMR1;SYT5;NPTX2	10	415	123	13613	0.00436727
GO:0001664	G protein-coupled receptor binding	molecular_function	6	GNAO1;GNAI1;POMC;PYY;GNAZ	5	415	36	13613	0.00444613
GO:0002020	protease binding	molecular_function	6	BIN1;CST3;PRNP;TIMP2;SERPINF2;ITGB1;SERPINA1	7	415	68	13613	0.00455085
GO:0043433	negative regulation of DNA-binding transcription factor activity	biological_process	6	PROX1;PRNP;ID1;ID3;ID2;FOXA2	6	415	53	13613	0.00529692
GO:0030072	peptide hormone secretion	biological_process	10	SMPD3;CPE	2	415	4	13613	0.00534067
GO:0042304	regulation of fatty acid biosynthetic process	biological_process	9	GIP;PDK4	2	415	4	13613	0.00534067
GO:0006880	intracellular sequestering of iron ion	biological_process	5	ENSSSCG00000014540;FTL	2	415	4	13613	0.00534067
GO:0048708	astrocyte differentiation	biological_process	7	PAX6;NKX2-2	2	415	4	13613	0.00534067
GO:0010724	regulation of definitive erythrocyte differentiation	biological_process	9	RBFOX2;ZFPM1	2	415	4	13613	0.00534067
GO:0044849	estrous cycle	biological_process	5	ENPP2;EGR1	2	415	4	13613	0.00534067
GO:0048935	peripheral nervous system neuron development	biological_process	7	ETV1;ISL1	2	415	4	13613	0.00534067
GO:0032731	positive regulation of interleukin-1 beta production	biological_process	9	ISL1;HSPB1	2	415	4	13613	0.00534067
GO:2000675	negative regulation of type B pancreatic cell apoptotic process	biological_process	11	NEUROD1;PDX1	2	415	4	13613	0.00534067
GO:0098993	anchored component of synaptic vesicle membrane	cellular_component	6	RAB26;RAB3B	2	415	4	13613	0.00534067
GO:0048813	dendrite morphogenesis	biological_process	9	RBFOX2;SDC2;CACNA1A;ITGB1	4	415	24	13613	0.00557524
GO:0070498	interleukin-1-mediated signaling pathway	biological_process	7	EGR1;PLCB1;ST18	3	415	13	13613	0.00640541
GO:0045597	positive regulation of cell differentiation	biological_process	7	ISL1;NEUROD1;SERPINF2;NKX2-2	4	415	25	13613	0.00648013
GO:0050796	regulation of insulin secretion	biological_process	10	GIP;GCG;RFX6;SSTR5	4	415	25	13613	0.00648013
GO:0005834	heterotrimeric G-protein complex	cellular_component	5	GNAO1;GNAI1;ENSSSCG00000036505;GNAZ	4	415	25	13613	0.00648013
GO:0003924	GTPase activity	molecular_function	9	GNAO1;GNAI1;ENSSSCG00000036505;RAB26;ENSSSCG00000002639;GNAZ;ENSSSCG00000006564;DIRAS3;RAP1B;IFT22;GUF1;ARL3;GSPT2;RAB3B;GCH1	15	415	244	13613	0.00796008
GO:0030902	hindbrain development	biological_process	5	WLS;NEUROD1;SMAD9	3	415	14	13613	0.00797008
GO:0021522	spinal cord motor neuron differentiation	biological_process	7	ISL1;CACNA1A;NKX2-2	3	415	14	13613	0.00797008
GO:0045664	regulation of neuron differentiation	biological_process	9	BIN1;DPYSL2;NEUROD1	3	415	14	13613	0.00797008
GO:0017156	calcium ion regulated exocytosis	biological_process	9	ENSSSCG00000034868;SYT7;CACNA1A	3	415	14	13613	0.00797008
GO:0007274	neuromuscular synaptic transmission	biological_process	10	RIMBP2;CACNA1A;STXBP1	3	415	14	13613	0.00797008
GO:0044325	ion channel binding	molecular_function	5	ID2;TCAF1;S100A10;FMR1;GPD1L;ENSSSCG00000034339	6	415	58	13613	0.00822601
GO:0045668	negative regulation of osteoblast differentiation	biological_process	8	ID1;ID3;ID2;NBR1	4	415	27	13613	0.00857045
GO:0033631	cell-cell adhesion mediated by integrin	biological_process	6	ITGA5;ITGB1	2	415	5	13613	0.00872197
GO:0007168	receptor guanylyl cyclase signaling pathway	biological_process	7	PLBD1;NPR1	2	415	5	13613	0.00872197
GO:0070593	dendrite self-avoidance	biological_process	6	VSTM2L;EMB	2	415	5	13613	0.00872197
GO:0051900	regulation of mitochondrial depolarization	biological_process	7	GCLM;GCLC	2	415	5	13613	0.00872197
GO:0099525	presynaptic dense core vesicle exocytosis	biological_process	11	STXBP1;ENSSSCG00000011489	2	415	5	13613	0.00872197
GO:0004528	phosphodiesterase I activity	molecular_function	8	ENPP2;ENPP1	2	415	5	13613	0.00872197
GO:0048541	Peyer's patch development	biological_process	7	TOX;ID2	2	415	5	13613	0.00872197
GO:0060740	prostate gland epithelium morphogenesis	biological_process	7	ID4;FOXA1	2	415	5	13613	0.00872197
GO:0060426	lung vasculature development	biological_process	7	ID1;ERRFI1	2	415	5	13613	0.00872197
GO:0005615	extracellular space	cellular_component	4	CD63;GCG;LRRN3;ENPP2;CHGA;CTSV;CST3;PCSK1N;POMC;ENPP1;QSOX1;RBP4;ENSSSCG00000031177;SPOCK2;TIMP2;CXCL2;SCG2;PCSK1;FRZB;ENSSSCG00000013973;SST;GAST;SERPINF2;SPINK1;WFDC1;STC1;SERPINA1;GPX3	28	415	572	13613	0.00934007
GO:0007269	neurotransmitter secretion	biological_process	6	PTPRN2;STXBP1;SYT4	3	415	15	13613	0.00974022
GO:0019001	guanyl nucleotide binding	molecular_function	7	GNAO1;GNAI1;GNAZ	3	415	15	13613	0.00974022
GO:0006811	ion transport	biological_process	6	ENSSSCG00000006185;SCN3A;ENSSSCG00000036078;ATP2B1;SLC24A4;ATP6V1G1;CACNA1A;KCNK16;ATP6V0A1;CACNA1H;GRIA2;SLC4A7;ENSSSCG00000024666;GRIA3	14	415	227	13613	0.0098937
GO:0007399	nervous system development	biological_process	6	RBFOX2;RTN4;FOS;HES6;OLFM1;NEUROD1;NKX2-2	7	415	79	13613	0.0102445
GO:0030425	dendrite	cellular_component	6	GNAO1;ENSSSCG00000006185;PRNP;ENSSSCG00000002639;GNAZ;CACNA1A;DPYSL2;SYT4;NPTX2;SCGN	10	415	140	13613	0.0106168
GO:0007623	circadian rhythm	biological_process	4	PROX1;ID1;ID3;ID2;ID4	5	415	45	13613	0.0115311
GO:0035774	positive regulation of insulin secretion involved in cellular response to glucose stimulus	biological_process	12	GCG;RFX6;PDX1	3	415	16	13613	0.0117208
GO:0031683	G-protein beta/gamma-subunit complex binding	molecular_function	5	GNAO1;GNAI1;GNAZ	3	415	16	13613	0.0117208
GO:0008637	apoptotic mitochondrial changes	biological_process	7	GCLM;HK2;GCLC	3	415	16	13613	0.0117208
GO:0005891	voltage-gated calcium channel complex	cellular_component	9	CACNA1A;CACNA1H;CACNA2D1	3	415	16	13613	0.0117208
GO:0010719	negative regulation of epithelial to mesenchymal transition	biological_process	8	FOXA1;FOXA2;HPN	3	415	16	13613	0.0117208
GO:0003700	DNA-binding transcription factor activity	molecular_function	4	ETV1;RUNX1T1;KLF11;ID1;EGR1;ID3;HOXA7;ID2;HOXA5;RFX6;FOS;HES6;NEUROD1;HOXA3;SMAD9;FOXA1;FOXA2;PAX6;EGR2;SCAND1;PDX1;TBPL1;HOXB8;PITX2;ZKSCAN1;NKX2-2	26	415	534	13613	0.0127938
GO:0061072	iris morphogenesis	biological_process	5	PAX6;PITX2	2	415	6	13613	0.0128203
GO:0006144	purine nucleobase metabolic process	biological_process	9	ENSSSCG00000029761;GMPR	2	415	6	13613	0.0128203
GO:2000344	positive regulation of acrosome reaction	biological_process	8	CACNA1H;PLCB1	2	415	6	13613	0.0128203
GO:0051014	actin filament severing	biological_process	5	SCIN;DSTN	2	415	6	13613	0.0128203
GO:0004383	guanylate cyclase activity	molecular_function	5	PLBD1;NPR1	2	415	6	13613	0.0128203
GO:0031953	negative regulation of protein autophosphorylation	biological_process	11	ENPP1;ERRFI1	2	415	6	13613	0.0128203
GO:0048715	negative regulation of oligodendrocyte differentiation	biological_process	12	ID2;ID4	2	415	6	13613	0.0128203
GO:0071156	regulation of cell cycle arrest	biological_process	8	BIN1;NEUROD1	2	415	6	13613	0.0128203
GO:0006750	glutathione biosynthetic process	biological_process	9	GCLM;GCLC	2	415	6	13613	0.0128203
GO:0005576	extracellular region	cellular_component	3	WFDC2;GIP;INSL5;GCG;PLA2G12B;NTS;PAM;CST3;POMC;PYY;RBP4;VSTM2L;TIMP2;CXCL2;FRZB;SST;GAST;CCK;WFDC1;STC1;SCGN	21	415	408	13613	0.0136943
GO:1990830	cellular response to leukemia inhibitory factor	biological_process	8	EPS8;SPOCK2;GCLM;XRCC5;PAX6;HK2;B3GNT2	7	415	84	13613	0.0140775
GO:0007420	brain development	biological_process	6	PROX1;AMIGO2;JHY;NNAT;DPYSL2;ID4;PLCB1;PAX6	8	415	105	13613	0.0148758
GO:0051117	ATPase binding	molecular_function	6	BRSK2;ATP6V1G1;ATP6V0A1;S100A1;ENSSSCG00000024666	5	415	48	13613	0.0150098
GO:0001772	immunological synapse	cellular_component	5	ATP2B1;PRKAR1A;ALCAM;CD81	4	415	32	13613	0.0155897
GO:0005776	autophagosome	cellular_component	7	SQSTM1;NBR1;GABARAPL1;GABARAPL2;FYCO1	5	415	49	13613	0.0163096
GO:0045638	negative regulation of myeloid cell differentiation	biological_process	8	ENSSSCG00000028997;HOXB8;ZBTB16	3	415	18	13613	0.016328
GO:0002088	lens development in camera-type eye	biological_process	5	PROX1;CRYBA2;PAX6	3	415	18	13613	0.016328
GO:0032024	positive regulation of insulin secretion	biological_process	11	RPH3AL;NNAT;RBP4	3	415	18	13613	0.016328
GO:0044212	transcription regulatory region DNA binding	molecular_function	7	PROX1;ZBTB20;KLF11;EGR1;RFX6;FOS;XRCC5;FOXA1;FOXA2;PAX6;EGR2	11	415	173	13613	0.0170346
GO:0070588	calcium ion transmembrane transport	biological_process	11	ATP2B1;SLC24A4;CACNA1A;ORAI2;CACNA1H;CACNA2D1	6	415	68	13613	0.0172819
GO:0014070	response to organic cyclic compound	biological_process	6	EPHX1;TP53I13	2	415	7	13613	0.0175891
GO:0071837	HMG box domain binding	molecular_function	6	HOXA3;PAX6	2	415	7	13613	0.0175891
GO:0060413	atrial septum morphogenesis	biological_process	6	ZFPM1;ISL1	2	415	7	13613	0.0175891
GO:0007263	nitric oxide mediated signal transduction	biological_process	7	NEUROD1;PDX1	2	415	7	13613	0.0175891
GO:0004970	ionotropic glutamate receptor activity	molecular_function	7	GRIA2;GRIA3	2	415	7	13613	0.0175891
GO:0050880	regulation of blood vessel size	biological_process	7	GCLM;GCLC	2	415	7	13613	0.0175891
GO:0007289	spermatid nucleus differentiation	biological_process	7	ENSSSCG00000004253;TBPL1	2	415	7	13613	0.0175891
GO:0005184	neuropeptide hormone activity	molecular_function	8	NTS;CCK	2	415	7	13613	0.0175891
GO:0006182	cGMP biosynthetic process	biological_process	12	PLBD1;NPR1	2	415	7	13613	0.0175891
GO:0045475	locomotor rhythm	biological_process	5	EGR1;ID2	2	415	7	13613	0.0175891
GO:0031016	pancreas development	biological_process	6	PROX1;ISL1;PDX1	3	415	19	13613	0.0189595
GO:0061844	antimicrobial humoral immune response mediated by antimicrobial peptide	biological_process	7	ENSSSCG00000031177;ROMO1;CXCL2	3	415	19	13613	0.0189595
GO:0048704	embryonic skeletal system morphogenesis	biological_process	7	HOXA7;HOXA5;HOXA3;HOXB8	4	415	34	13613	0.019174
GO:0035914	skeletal muscle cell differentiation	biological_process	6	BTG2;EGR1;FOS;EGR2	4	415	34	13613	0.019174
GO:0008344	adult locomotory behavior	biological_process	5	GIP;EPS8;ID2;HOXB8	4	415	34	13613	0.019174
GO:0000122	negative regulation of transcription by RNA polymerase II	biological_process	10	PROX1;ZFPM1;SQSTM1;ZNF608;ZBTB20;CNOT2;ISL1;KLF11;ID1;CBX6;EGR1;ID3;HOXA7;ID2;DLL4;HES6;ID4;MIER1;DR1;FOXA1;PAX6;PDX1;HOXB8;ZBTB16;AES;DNMT3A	26	415	555	13613	0.0199057
GO:0003714	transcription corepressor activity	molecular_function	5	RBFOX2;HSBP1;TLE1;RUNX1T1;HES6;MIER1;DR1;TLE2;AES	9	415	133	13613	0.0205737
GO:0005244	voltage-gated ion channel activity	molecular_function	9	ENSSSCG00000006185;SCN3A;ENSSSCG00000036078;CACNA1A;CACNA1H	5	415	52	13613	0.0206512
GO:0000149	SNARE binding	molecular_function	5	ENSSSCG00000034868;SYT7;SYT5;VPS50	4	415	35	13613	0.0211416
GO:0045765	regulation of angiogenesis	biological_process	7	ENPP2;ID1;ITGA5	3	415	20	13613	0.0218114
GO:0048661	positive regulation of smooth muscle cell proliferation	biological_process	8	SMPD3;ID2;SERPINF2	3	415	20	13613	0.0218114
GO:0043065	positive regulation of apoptotic process	biological_process	9	BIN1;KLF11;SCIN;HOXA5;OLFM1;NEUROD1;FRZB;MTCH1;FOXA1;ITGB1;ZBTB16	11	415	180	13613	0.0221547
GO:1902430	negative regulation of amyloid-beta formation	biological_process	9	BIN1;PRNP	2	415	8	13613	0.0229837
GO:0010596	negative regulation of endothelial cell migration	biological_process	10	DLL4;STC1	2	415	8	13613	0.0229837
GO:0090280	positive regulation of calcium ion import	biological_process	10	GCG;STC1	2	415	8	13613	0.0229837
GO:0061462	protein localization to lysosome	biological_process	9	RTN4;CD81	2	415	8	13613	0.0229837
GO:0048791	calcium ion-regulated exocytosis of neurotransmitter	biological_process	10	SYT7;CACNA1A	2	415	8	13613	0.0229837
GO:0071711	basement membrane organization	biological_process	7	SPINT2;ITGB1	2	415	8	13613	0.0229837
GO:0048711	positive regulation of astrocyte differentiation	biological_process	12	BIN1;ID2	2	415	8	13613	0.0229837
GO:0051764	actin crosslink formation	biological_process	7	MARCKS;EPS8	2	415	8	13613	0.0229837
GO:0030324	lung development	biological_process	6	PROX1;SMPD3;HOXA5;HIKESHI;FOXA1	5	415	54	13613	0.0239283
GO:0001085	RNA polymerase II transcription factor binding	molecular_function	6	ZFPM1;ID1;ID2;ID4	4	415	37	13613	0.0254363
GO:0008284	positive regulation of cell population proliferation	biological_process	7	PROX1;KLB;ISL1;CCPG1;ENSSSCG00000031177;ROMO1;SSBP3;SDCBP;CD81;ID4;BAMBI;HOXA3;TIAM1;ITGB1;PDX1	15	415	281	13613	0.0256399
GO:0006979	response to oxidative stress	biological_process	5	PRNP;SRXN1;GCLM;NDUFA12;GPX3;GCLC	6	415	75	13613	0.0266722
GO:1903078	positive regulation of protein localization to plasma membrane	biological_process	10	SQSTM1;PRNP;EPHA3;ITGB1	4	415	38	13613	0.0277661
GO:0050767	regulation of neurogenesis	biological_process	8	DLL4;HES6;PAX6	3	415	22	13613	0.0281775
GO:0007416	synapse assembly	biological_process	6	CACNA1A;ENSSSCG00000015401;ENSSSCG00000031943	3	415	22	13613	0.0281775
GO:0005245	voltage-gated calcium channel activity	molecular_function	9	CACNA1A;CACNA1H;CACNA2D1	3	415	22	13613	0.0281775
GO:0048714	positive regulation of oligodendrocyte differentiation	biological_process	12	MDK;NKX2-2	2	415	9	13613	0.0289619
GO:0046007	negative regulation of activated T cell proliferation	biological_process	12	PRNP;PRKAR1A	2	415	9	13613	0.0289619
GO:0030315	T-tubule	cellular_component	5	BIN1;CACNA2D1	2	415	9	13613	0.0289619
GO:0006091	generation of precursor metabolites and energy	biological_process	5	POMC;ENPP1	2	415	9	13613	0.0289619
GO:0001709	cell fate determination	biological_process	5	PROX1;PAX6	2	415	9	13613	0.0289619
GO:0007413	axonal fasciculation	biological_process	6	RTN4;CELSR3	2	415	9	13613	0.0289619
GO:0098632	cell-cell adhesion mediator activity	molecular_function	5	VSTM2L;EMB	2	415	9	13613	0.0289619
GO:0001886	endothelial cell morphogenesis	biological_process	9	ID1;STC1	2	415	9	13613	0.0289619
GO:0010765	positive regulation of sodium ion transport	biological_process	10	AHCYL1;GPD1L	2	415	9	13613	0.0289619
GO:1901379	regulation of potassium ion transmembrane transport	biological_process	10	CD63;PRNP	2	415	9	13613	0.0289619
GO:0006995	cellular response to nitrogen starvation	biological_process	9	GABARAPL1;GABARAPL2	2	415	9	13613	0.0289619
GO:0043565	sequence-specific DNA binding	molecular_function	7	STXBP5L;PROX1;ETV1;ISL1;EGR1;HOXA7;HOXA5;HES6;NEUROD1;ENSSSCG00000028997;HOXA3;FOXA1;FOXA2;PAX6;PDX1;HOXB9;HOXB8;PITX2;NKX2-2	19	415	389	13613	0.0297008
GO:0010721	negative regulation of cell development	biological_process	8	FRZB	1	415	1	13613	0.0304856
GO:0050185	phosphatidylinositol deacylase activity	molecular_function	7	PGAP1	1	415	1	13613	0.0304856
GO:0016661	oxidoreductase activity, acting on other nitrogenous compounds as donors	molecular_function	5	NQO2	1	415	1	13613	0.0304856
GO:0033059	cellular pigmentation	biological_process	4	POMC	1	415	1	13613	0.0304856
GO:0048880	sensory system development	biological_process	6	ISL1	1	415	1	13613	0.0304856
GO:0060319	primitive erythrocyte differentiation	biological_process	8	ZFPM1	1	415	1	13613	0.0304856
GO:0034632	retinol transmembrane transporter activity	molecular_function	5	RBP4	1	415	1	13613	0.0304856
GO:0086030	adenylate cyclase-activating adrenergic receptor signaling pathway involved in cardiac muscle relaxation	biological_process	11	CHGA	1	415	1	13613	0.0304856
GO:0031802	type 5 metabotropic glutamate receptor binding	molecular_function	8	PRNP	1	415	1	13613	0.0304856
GO:1905403	negative regulation of activated CD8-positive, alpha-beta T cell apoptotic process	biological_process	13	ARG2	1	415	1	13613	0.0304856
GO:0046625	sphingolipid binding	molecular_function	5	CERKL	1	415	1	13613	0.0304856
GO:0007509	mesoderm migration involved in gastrulation	biological_process	9	EPB41L5	1	415	1	13613	0.0304856
GO:0090327	negative regulation of locomotion involved in locomotory behavior	biological_process	7	ARRDC3	1	415	1	13613	0.0304856
GO:0001226	RNA polymerase II transcription corepressor binding	molecular_function	8	CNOT2	1	415	1	13613	0.0304856
GO:0060721	regulation of spongiotrophoblast cell proliferation	biological_process	7	PHLDA2	1	415	1	13613	0.0304856
GO:2001190	positive regulation of T cell activation via T cell receptor contact with antigen bound to MHC molecule on antigen presenting cell	biological_process	8	CD81	1	415	1	13613	0.0304856
GO:0071878	negative regulation of adenylate cyclase-activating adrenergic receptor signaling pathway	biological_process	12	ARRDC3	1	415	1	13613	0.0304856
GO:2000560	positive regulation of CD24 biosynthetic process	biological_process	10	PLCB1	1	415	1	13613	0.0304856
GO:0030644	cellular chloride ion homeostasis	biological_process	11	CACNA1A	1	415	1	13613	0.0304856
GO:0033326	cerebrospinal fluid secretion	biological_process	8	JHY	1	415	1	13613	0.0304856
GO:0048757	pigment granule maturation	biological_process	5	CD63	1	415	1	13613	0.0304856
GO:0003311	pancreatic D cell differentiation	biological_process	10	RFX6	1	415	1	13613	0.0304856
GO:0004598	peptidylamidoglycolate lyase activity	molecular_function	7	PAM	1	415	1	13613	0.0304856
GO:0034681	integrin alpha11-beta1 complex	cellular_component	6	ITGB1	1	415	1	13613	0.0304856
GO:0042559	pteridine-containing compound biosynthetic process	biological_process	7	GCH1	1	415	1	13613	0.0304856
GO:0032353	negative regulation of hormone biosynthetic process	biological_process	9	CACNA1A	1	415	1	13613	0.0304856
GO:0002034	regulation of blood vessel diameter by renin-angiotensin	biological_process	8	SERPINF2	1	415	1	13613	0.0304856
GO:0035883	enteroendocrine cell differentiation	biological_process	9	NEUROD1	1	415	1	13613	0.0304856
GO:0021666	rhombomere 5 formation	biological_process	6	EGR2	1	415	1	13613	0.0304856
GO:0098759	cellular response to interleukin-8	biological_process	8	EGR1	1	415	1	13613	0.0304856
GO:0033971	hydroxyisourate hydrolase activity	molecular_function	7	ENSSSCG00000029761	1	415	1	13613	0.0304856
GO:2001150	positive regulation of dipeptide transmembrane transport	biological_process	9	CA2	1	415	1	13613	0.0304856
GO:2000744	positive regulation of anterior head development	biological_process	7	SSBP3	1	415	1	13613	0.0304856
GO:0034677	integrin alpha7-beta1 complex	cellular_component	6	ITGB1	1	415	1	13613	0.0304856
GO:0043004	cytoplasmic sequestering of CFTR protein	biological_process	12	ENSSSCG00000004253	1	415	1	13613	0.0304856
GO:0061929	gamma-glutamylaminecyclotransferase activity	molecular_function	7	GGACT	1	415	1	13613	0.0304856
GO:1905415	positive regulation of dense core granule exocytosis	biological_process	11	SYT4	1	415	1	13613	0.0304856
GO:0030895	apolipoprotein B mRNA editing enzyme complex	cellular_component	4	A1CF	1	415	1	13613	0.0304856
GO:1904177	regulation of adipose tissue development	biological_process	7	PLA2G16	1	415	1	13613	0.0304856
GO:1905580	positive regulation of ERBB3 signaling pathway	biological_process	10	RTN4	1	415	1	13613	0.0304856
GO:0042219	cellular modified amino acid catabolic process	biological_process	7	GGACT	1	415	1	13613	0.0304856
GO:0004852	uroporphyrinogen-III synthase activity	molecular_function	7	UROS	1	415	1	13613	0.0304856
GO:0031335	regulation of sulfur amino acid metabolic process	biological_process	9	CACNA1A	1	415	1	13613	0.0304856
GO:1904352	positive regulation of protein catabolic process in the vacuole	biological_process	10	CD81	1	415	1	13613	0.0304856
GO:0007622	rhythmic behavior	biological_process	4	EGR2	1	415	1	13613	0.0304856
GO:0008559	xenobiotic transmembrane transporting ATPase activity	molecular_function	9	ABCC1	1	415	1	13613	0.0304856
GO:0099178	regulation of retrograde trans-synaptic signaling by endocanabinoid	biological_process	8	PLCB1	1	415	1	13613	0.0304856
GO:0043128	positive regulation of 1-phosphatidylinositol 4-kinase activity	biological_process	10	CD81	1	415	1	13613	0.0304856
GO:0060466	activation of meiosis involved in egg activation	biological_process	4	PLCB1	1	415	1	13613	0.0304856
GO:0060318	definitive erythrocyte differentiation	biological_process	8	ZFPM1	1	415	1	13613	0.0304856
GO:0060964	regulation of gene silencing by miRNA	biological_process	10	FMR1	1	415	1	13613	0.0304856
GO:0090361	regulation of platelet-derived growth factor production	biological_process	7	NDRG2	1	415	1	13613	0.0304856
GO:1905676	positive regulation of adaptive immune memory response	biological_process	9	CD81	1	415	1	13613	0.0304856
GO:0003940	L-iduronidase activity	molecular_function	7	IDUA	1	415	1	13613	0.0304856
GO:0071641	negative regulation of macrophage inflammatory protein 1 alpha production	biological_process	9	ARG2	1	415	1	13613	0.0304856
GO:0008426	protein kinase C inhibitor activity	molecular_function	9	HSPB1	1	415	1	13613	0.0304856
GO:0060377	negative regulation of mast cell differentiation	biological_process	10	ZFPM1	1	415	1	13613	0.0304856
GO:0004058	aromatic-L-amino-acid decarboxylase activity	molecular_function	7	DDC	1	415	1	13613	0.0304856
GO:0015774	polysaccharide transport	biological_process	8	SMPD3	1	415	1	13613	0.0304856
GO:0019002	GMP binding	molecular_function	8	RAB26	1	415	1	13613	0.0304856
GO:0051586	positive regulation of dopamine uptake involved in synaptic transmission	biological_process	11	RAB3B	1	415	1	13613	0.0304856
GO:0060311	negative regulation of elastin catabolic process	biological_process	9	CST3	1	415	1	13613	0.0304856
GO:0021590	cerebellum maturation	biological_process	6	CACNA1A	1	415	1	13613	0.0304856
GO:0003192	mitral valve formation	biological_process	7	ZFPM1	1	415	1	13613	0.0304856
GO:0034651	cortisol biosynthetic process	biological_process	9	CACNA1H	1	415	1	13613	0.0304856
GO:0001512	dihydronicotinamide riboside quinone reductase activity	molecular_function	5	NQO2	1	415	1	13613	0.0304856
GO:0036468	L-dopa decarboxylase activity	molecular_function	8	DDC	1	415	1	13613	0.0304856
GO:0061114	branching involved in pancreas morphogenesis	biological_process	7	PROX1	1	415	1	13613	0.0304856
GO:0047391	alkylglycerophosphoethanolamine phosphodiesterase activity	molecular_function	8	ENPP2	1	415	1	13613	0.0304856
GO:0008282	inward rectifying potassium channel	cellular_component	9	ABCC8	1	415	1	13613	0.0304856
GO:0006235	dTTP biosynthetic process	biological_process	12	TBPL1	1	415	1	13613	0.0304856
GO:1902691	respiratory basal cell differentiation	biological_process	7	FOXA1	1	415	1	13613	0.0304856
GO:0030832	regulation of actin filament length	biological_process	6	EPS8	1	415	1	13613	0.0304856
GO:0034238	macrophage fusion	biological_process	6	CD81	1	415	1	13613	0.0304856
GO:0061912	selective autophagy	biological_process	8	SQSTM1	1	415	1	13613	0.0304856
GO:1901707	leptomycin B binding	molecular_function	6	ID3	1	415	1	13613	0.0304856
GO:0001113	transcriptional open complex formation at RNA polymerase II promoter	biological_process	9	STXBP5L	1	415	1	13613	0.0304856
GO:0086057	voltage-gated calcium channel activity involved in bundle of His cell action potential	molecular_function	11	CACNA2D1	1	415	1	13613	0.0304856
GO:0014056	regulation of acetylcholine secretion, neurotransmission	biological_process	10	CACNA1A	1	415	1	13613	0.0304856
GO:0010711	negative regulation of collagen catabolic process	biological_process	8	CST3	1	415	1	13613	0.0304856
GO:0046320	regulation of fatty acid oxidation	biological_process	9	PDK4	1	415	1	13613	0.0304856
GO:0060987	lipid tube	cellular_component	5	BIN1	1	415	1	13613	0.0304856
GO:0048319	axial mesoderm morphogenesis	biological_process	7	EPB41L5	1	415	1	13613	0.0304856
GO:0035272	exocrine system development	biological_process	6	RAB26	1	415	1	13613	0.0304856
GO:0021501	prechordal plate formation	biological_process	5	SSBP3	1	415	1	13613	0.0304856
GO:0061751	neutral sphingomyelin phosphodiesterase activity	molecular_function	9	SMPD3	1	415	1	13613	0.0304856
GO:0009414	response to water deprivation	biological_process	5	LRP11	1	415	1	13613	0.0304856
GO:0070367	negative regulation of hepatocyte differentiation	biological_process	9	FRZB	1	415	1	13613	0.0304856
GO:1905042	negative regulation of epithelium regeneration	biological_process	8	DUSP10	1	415	1	13613	0.0304856
GO:0021660	rhombomere 3 formation	biological_process	6	EGR2	1	415	1	13613	0.0304856
GO:1905056	calcium-transporting ATPase activity involved in regulation of presynaptic cytosolic calcium ion concentration	molecular_function	11	ATP2B1	1	415	1	13613	0.0304856
GO:0072750	cellular response to leptomycin B	biological_process	7	ID3	1	415	1	13613	0.0304856
GO:0033961	cis-stilbene-oxide hydrolase activity	molecular_function	7	EPHX1	1	415	1	13613	0.0304856
GO:0033626	positive regulation of integrin activation by cell surface receptor linked signal transduction	biological_process	6	CDH17	1	415	1	13613	0.0304856
GO:0060730	regulation of intestinal epithelial structure maintenance	biological_process	8	NEUROD1	1	415	1	13613	0.0304856
GO:0003934	GTP cyclohydrolase I activity	molecular_function	9	GCH1	1	415	1	13613	0.0304856
GO:0031904	endosome lumen	cellular_component	8	CD63	1	415	1	13613	0.0304856
GO:0032412	regulation of ion transmembrane transporter activity	biological_process	7	AHCYL1	1	415	1	13613	0.0304856
GO:1900737	negative regulation of phospholipase C-activating G protein-coupled receptor signaling pathway	biological_process	10	BICD1	1	415	1	13613	0.0304856
GO:0005895	interleukin-5 receptor complex	cellular_component	6	SDCBP	1	415	1	13613	0.0304856
GO:0098908	regulation of neuronal action potential	biological_process	8	FMR1	1	415	1	13613	0.0304856
GO:0099161	regulation of presynaptic dense core granule exocytosis	biological_process	11	SYT4	1	415	1	13613	0.0304856
GO:1903946	negative regulation of ventricular cardiac muscle cell action potential	biological_process	7	BIN1	1	415	1	13613	0.0304856
GO:0018479	benzaldehyde dehydrogenase (NAD+) activity	molecular_function	8	ALDH1A1	1	415	1	13613	0.0304856
GO:0048174	negative regulation of short-term neuronal synaptic plasticity	biological_process	12	SYT4	1	415	1	13613	0.0304856
GO:0017054	negative cofactor 2 complex	cellular_component	7	DR1	1	415	1	13613	0.0304856
GO:0030209	dermatan sulfate catabolic process	biological_process	9	IDUA	1	415	1	13613	0.0304856
GO:0044326	dendritic spine neck	cellular_component	4	FMR1	1	415	1	13613	0.0304856
GO:0031509	telomeric heterochromatin assembly	biological_process	8	ENSSSCG00000017202	1	415	1	13613	0.0304856
GO:1902340	negative regulation of chromosome condensation	biological_process	10	ENSSSCG00000017202	1	415	1	13613	0.0304856
GO:0030211	heparin catabolic process	biological_process	9	IDUA	1	415	1	13613	0.0304856
GO:0008281	sulfonylurea receptor activity	molecular_function	6	ABCC8	1	415	1	13613	0.0304856
GO:0071644	negative regulation of chemokine (C-C motif) ligand 4 production	biological_process	9	ARG2	1	415	1	13613	0.0304856
GO:1900276	regulation of proteinase activated receptor activity	biological_process	9	BICD1	1	415	1	13613	0.0304856
GO:0031769	glucagon receptor binding	molecular_function	7	GCG	1	415	1	13613	0.0304856
GO:1900125	regulation of hyaluronan biosynthetic process	biological_process	8	SMPD3	1	415	1	13613	0.0304856
GO:0046623	sphingolipid-translocating ATPase activity	molecular_function	6	ABCC1	1	415	1	13613	0.0304856
GO:0034634	glutathione transmembrane transporter activity	molecular_function	8	ABCC1	1	415	1	13613	0.0304856
GO:0003002	regionalization	biological_process	5	PAX6	1	415	1	13613	0.0304856
GO:0003421	growth plate cartilage axis specification	biological_process	6	STC1	1	415	1	13613	0.0304856
GO:0045980	negative regulation of nucleotide metabolic process	biological_process	9	CDA	1	415	1	13613	0.0304856
GO:0004504	peptidylglycine monooxygenase activity	molecular_function	7	PAM	1	415	1	13613	0.0304856
GO:0021905	forebrain-midbrain boundary formation	biological_process	5	PAX6	1	415	1	13613	0.0304856
GO:0051715	cytolysis in other organism	biological_process	5	ROMO1	1	415	1	13613	0.0304856
GO:0090425	acinar cell differentiation	biological_process	9	PROX1	1	415	1	13613	0.0304856
GO:0021547	midbrain-hindbrain boundary initiation	biological_process	6	SSBP3	1	415	1	13613	0.0304856
GO:0061144	alveolar secondary septum development	biological_process	8	FOXA1	1	415	1	13613	0.0304856
GO:0031651	negative regulation of heat generation	biological_process	7	ARRDC3	1	415	1	13613	0.0304856
GO:0019060	intracellular transport of viral protein in host cell	biological_process	7	DYNLT1	1	415	1	13613	0.0304856
GO:1901653	cellular response to peptide	biological_process	8	SMPD3	1	415	1	13613	0.0304856
GO:1901978	positive regulation of cell cycle checkpoint	biological_process	7	PROX1	1	415	1	13613	0.0304856
GO:1901258	positive regulation of macrophage colony-stimulating factor production	biological_process	8	ISL1	1	415	1	13613	0.0304856
GO:0140112	extracellular vesicle biogenesis	biological_process	5	ARRDC4	1	415	1	13613	0.0304856
GO:0016595	glutamate binding	molecular_function	8	GCLC	1	415	1	13613	0.0304856
GO:2000979	positive regulation of forebrain neuron differentiation	biological_process	11	PROX1	1	415	1	13613	0.0304856
GO:0043000	Golgi to plasma membrane CFTR protein transport	biological_process	11	KRT18	1	415	1	13613	0.0304856
GO:1905594	resveratrol binding	molecular_function	5	NQO2	1	415	1	13613	0.0304856
GO:0001519	peptide amidation	biological_process	9	PAM	1	415	1	13613	0.0304856
GO:0061074	regulation of neural retina development	biological_process	8	DLL4	1	415	1	13613	0.0304856
GO:1902737	dendritic filopodium	cellular_component	8	FMR1	1	415	1	13613	0.0304856
GO:0061031	endodermal digestive tract morphogenesis	biological_process	7	ID2	1	415	1	13613	0.0304856
GO:1905433	negative regulation of retrograde trans-synaptic signaling by neuropeptide	biological_process	8	SYT4	1	415	1	13613	0.0304856
GO:0031695	alpha-2B adrenergic receptor binding	molecular_function	8	APLP1	1	415	1	13613	0.0304856
GO:0047933	glucose-1,6-bisphosphate synthase activity	molecular_function	7	PGM2L1	1	415	1	13613	0.0304856
GO:0032730	positive regulation of interleukin-1 alpha production	biological_process	9	ISL1	1	415	1	13613	0.0304856
GO:0032229	negative regulation of synaptic transmission, GABAergic	biological_process	10	STXBP1	1	415	1	13613	0.0304856
GO:0032872	regulation of stress-activated MAPK cascade	biological_process	11	NBR1	1	415	1	13613	0.0304856
GO:0021918	regulation of transcription from RNA polymerase II promoter involved in somatic motor neuron fate commitment	biological_process	11	PAX6	1	415	1	13613	0.0304856
GO:0035229	positive regulation of glutamate-cysteine ligase activity	biological_process	8	GCLM	1	415	1	13613	0.0304856
GO:1904408	melatonin binding	molecular_function	5	NQO2	1	415	1	13613	0.0304856
GO:0090038	negative regulation of protein kinase C signaling	biological_process	10	GPD1L	1	415	1	13613	0.0304856
GO:0060580	ventral spinal cord interneuron fate determination	biological_process	7	NKX2-2	1	415	1	13613	0.0304856
GO:0061355	Wnt protein secretion	biological_process	11	WLS	1	415	1	13613	0.0304856
GO:2001106	regulation of Rho guanyl-nucleotide exchange factor activity	biological_process	8	CCPG1	1	415	1	13613	0.0304856
GO:0032342	aldosterone biosynthetic process	biological_process	9	CACNA1H	1	415	1	13613	0.0304856
GO:0003166	bundle of His development	biological_process	10	ID2	1	415	1	13613	0.0304856
GO:0090230	regulation of centromere complex assembly	biological_process	9	ENSSSCG00000017202	1	415	1	13613	0.0304856
GO:0015085	calcium ion transmembrane transporter activity	molecular_function	9	ATP2B1	1	415	1	13613	0.0304856
GO:0006780	uroporphyrinogen III biosynthetic process	biological_process	9	UROS	1	415	1	13613	0.0304856
GO:1901529	positive regulation of anion channel activity	biological_process	9	TCAF1	1	415	1	13613	0.0304856
GO:0035795	negative regulation of mitochondrial membrane permeability	biological_process	9	HK2	1	415	1	13613	0.0304856
GO:0035881	amacrine cell differentiation	biological_process	7	NEUROD1	1	415	1	13613	0.0304856
GO:0035783	CD4-positive, alpha-beta T cell costimulation	biological_process	6	CD81	1	415	1	13613	0.0304856
GO:0021679	cerebellar molecular layer development	biological_process	5	CACNA1A	1	415	1	13613	0.0304856
GO:0003327	type B pancreatic cell fate commitment	biological_process	7	NKX2-2	1	415	1	13613	0.0304856
GO:0099039	sphingolipid translocation	biological_process	9	ABCC1	1	415	1	13613	0.0304856
GO:1903561	extracellular vesicle	cellular_component	6	ARRDC4	1	415	1	13613	0.0304856
GO:2000438	negative regulation of monocyte extravasation	biological_process	9	PLCB1	1	415	1	13613	0.0304856
GO:1903403	negative regulation of renal phosphate excretion	biological_process	7	STC1	1	415	1	13613	0.0304856
GO:0031699	beta-3 adrenergic receptor binding	molecular_function	8	ARRDC3	1	415	1	13613	0.0304856
GO:0032642	regulation of chemokine production	biological_process	7	ZFPM1	1	415	1	13613	0.0304856
GO:0090104	pancreatic epsilon cell differentiation	biological_process	6	RFX6	1	415	1	13613	0.0304856
GO:0050931	pigment cell differentiation	biological_process	6	CD63	1	415	1	13613	0.0304856
GO:0002194	hepatocyte cell migration	biological_process	7	PROX1	1	415	1	13613	0.0304856
GO:0061682	seminal vesicle morphogenesis	biological_process	5	ID4	1	415	1	13613	0.0304856
GO:0045403	negative regulation of interleukin-4 biosynthetic process	biological_process	9	ZFPM1	1	415	1	13613	0.0304856
GO:0033233	regulation of protein sumoylation	biological_process	10	EGR1	1	415	1	13613	0.0304856
GO:0031696	alpha-2C adrenergic receptor binding	molecular_function	8	APLP1	1	415	1	13613	0.0304856
GO:0035226	glutamate-cysteine ligase catalytic subunit binding	molecular_function	6	GCLM	1	415	1	13613	0.0304856
GO:0003322	pancreatic A cell development	biological_process	9	PAX6	1	415	1	13613	0.0304856
GO:0060481	lobar bronchus epithelium development	biological_process	8	HOXA5	1	415	1	13613	0.0304856
GO:0001839	neural plate morphogenesis	biological_process	8	EPB41L5	1	415	1	13613	0.0304856
GO:1901254	positive regulation of intracellular transport of viral material	biological_process	7	FMR1	1	415	1	13613	0.0304856
GO:0071874	cellular response to norepinephrine stimulus	biological_process	9	APLP1	1	415	1	13613	0.0304856
GO:0052381	tRNA dimethylallyltransferase activity	molecular_function	6	ENSSSCG00000003667	1	415	1	13613	0.0304856
GO:0030182	neuron differentiation	biological_process	6	BRSK2;ISL1;ID1;ENSSSCG00000002639;ID2	5	415	58	13613	0.0314436
GO:0034614	cellular response to reactive oxygen species	biological_process	7	SMPD3;ROMO1;FOS	3	415	23	13613	0.0316904
GO:0090090	negative regulation of canonical Wnt signaling pathway	biological_process	10	TLE1;ISL1;EGR1;FRZB;TLE2;AES	6	415	79	13613	0.0333169
GO:0022900	electron transport chain	biological_process	6	ENSSSCG00000036675;NQO2;NDUFA12;COX7A1;C15orf48	5	415	59	13613	0.0335283
GO:0009749	response to glucose	biological_process	9	GIP;EGR1;NEUROD1	3	415	24	13613	0.0354211
GO:0051000	positive regulation of nitric-oxide synthase activity	biological_process	9	S100A1;GCH1	2	415	10	13613	0.0354832
GO:0021983	pituitary gland development	biological_process	7	ISL1;PAX6	2	415	10	13613	0.0354832
GO:0001818	negative regulation of cytokine production	biological_process	7	NDRG2;ATP2B1	2	415	10	13613	0.0354832
GO:0060322	head development	biological_process	5	SSBP3;PGAP1	2	415	10	13613	0.0354832
GO:0008016	regulation of heart contraction	biological_process	8	GNAO1;S100A1	2	415	10	13613	0.0354832
GO:0031588	nucleotide-activated protein kinase complex	cellular_component	5	PRKAR1A;PRKAB1	2	415	10	13613	0.0354832
GO:0016831	carboxy-lyase activity	molecular_function	6	ECHDC1;DDC	2	415	10	13613	0.0354832
GO:0022408	negative regulation of cell-cell adhesion	biological_process	7	EPB41L5;SPINT2	2	415	10	13613	0.0354832
GO:0071285	cellular response to lithium ion	biological_process	8	ID2;FABP4	2	415	10	13613	0.0354832
GO:0035235	ionotropic glutamate receptor signaling pathway	biological_process	7	GRIA2;GRIA3	2	415	10	13613	0.0354832
GO:0016082	synaptic vesicle priming	biological_process	8	STXBP1;ENSSSCG00000011489	2	415	10	13613	0.0354832
GO:0009948	anterior/posterior axis specification	biological_process	6	WLS;PGAP1	2	415	10	13613	0.0354832
GO:0007613	memory	biological_process	5	GIP;ITGA5;SYT4;PLCB1	4	415	41	13613	0.0354973
GO:0051216	cartilage development	biological_process	6	SMPD3;HOXA3;SMAD9;ZBTB16	4	415	41	13613	0.0354973
GO:0050680	negative regulation of epithelial cell proliferation	biological_process	8	DUSP10;MAGED1;PAX6;HPN	4	415	41	13613	0.0354973
GO:0005667	transcription factor complex	cellular_component	4	ZFPM1;TLE1;FOS;HES6;ENSSSCG00000028997;SMAD9;TLE2;TBPL1;PITX2	9	415	148	13613	0.0374456
GO:0031594	neuromuscular junction	cellular_component	4	STXBP5L;PRKAR1A;DLGAP4;ITGB1	4	415	42	13613	0.0383238
GO:0010634	positive regulation of epithelial cell migration	biological_process	9	EPB41L5;ENPP2;RTN4	3	415	25	13613	0.0393676
GO:0050829	defense response to Gram-negative bacterium	biological_process	9	CHGA;ROMO1;ENSSSCG00000013973	3	415	25	13613	0.0393676
GO:0000792	heterochromatin	cellular_component	7	CBX6;PHC2;DNMT3A	3	415	25	13613	0.0393676
GO:0000979	RNA polymerase II core promoter sequence-specific DNA binding	molecular_function	10	FOS;PAX6;TBPL1	3	415	25	13613	0.0393676
GO:0000978	RNA polymerase II proximal promoter sequence-specific DNA binding	molecular_function	10	PROX1;ZFPM1;ETV1;HOXA7;HOXA5;FOS;NEUROD1;ENSSSCG00000028997;HOXA3;ST18;FOXA2;PAX6;EGR2;PDX1;TBPL1;DNMT3A	16	415	325	13613	0.0410619
GO:0042594	response to starvation	biological_process	5	PDK4;LRP11	2	415	11	13613	0.042509
GO:2001256	regulation of store-operated calcium entry	biological_process	10	SARAF;SPINK1	2	415	11	13613	0.042509
GO:0030676	Rac guanyl-nucleotide exchange factor activity	molecular_function	10	EPS8;TIAM1	2	415	11	13613	0.042509
GO:0060749	mammary gland alveolus development	biological_process	5	ID2;HOXA5	2	415	11	13613	0.042509
GO:0043122	regulation of I-kappaB kinase/NF-kappaB signaling	biological_process	9	SQSTM1;HSPB1	2	415	11	13613	0.042509
GO:0008045	motor neuron axon guidance	biological_process	7	ALCAM;EGR2	2	415	11	13613	0.042509
GO:0030247	polysaccharide binding	molecular_function	5	ENPP2;ENPP1	2	415	11	13613	0.042509
GO:0002092	positive regulation of receptor internalization	biological_process	8	CD63;FMR1	2	415	11	13613	0.042509
GO:0071404	cellular response to low-density lipoprotein particle stimulus	biological_process	6	CD81;ITGB1	2	415	11	13613	0.042509
GO:0004866	endopeptidase inhibitor activity	molecular_function	7	CST3;PCSK1N	2	415	11	13613	0.042509
GO:0016234	inclusion body	cellular_component	5	SQSTM1;PRNP	2	415	11	13613	0.042509
GO:0000421	autophagosome membrane	cellular_component	8	GABARAPL1;GABARAPL2	2	415	11	13613	0.042509
GO:0045892	negative regulation of transcription, DNA-templated	biological_process	9	PROX1;RBFOX2;ZBTB20;TLE1;RUNX1T1;KLF11;ID1;MAGED1;ID3;HOXA7;ID2;ID4;XRCC5;PLCB1;FABP4;ZBTB16;AES;GCLC	18	415	380	13613	0.0433854
GO:0030509	BMP signaling pathway	biological_process	10	SMPD3;ID1;EGR1;SMAD9	4	415	44	13613	0.0443524
GO:0009055	electron transfer activity	molecular_function	5	ENSSSCG00000036675;NQO2;NDUFA12;COX7A1	4	415	44	13613	0.0443524
GO:0000086	G2/M transition of mitotic cell cycle	biological_process	7	BRSK2;PLCB1;FBXL15	3	415	27	13613	0.0478968
GO:0030672	synaptic vesicle membrane	cellular_component	4	ENSSSCG00000034868;MCTP1;PTPRN2	3	415	27	13613	0.0478968
GO:0048286	lung alveolus development	biological_process	5	SMPD3;HOXA5;ERRFI1	3	415	27	13613	0.0478968
GO:0014003	oligodendrocyte development	biological_process	7	ID2;NKX2-2	2	415	12	13613	0.0500028
GO:0031589	cell-substrate adhesion	biological_process	5	ITGA5;ITGB1	2	415	12	13613	0.0500028
GO:0051894	positive regulation of focal adhesion assembly	biological_process	9	EPB41L5;S100A10	2	415	12	13613	0.0500028
GO:0032281	AMPA glutamate receptor complex	cellular_component	8	GRIA2;GRIA3	2	415	12	13613	0.0500028
GO:0023019	signal transduction involved in regulation of gene expression	biological_process	5	NEUROD1;PAX6	2	415	12	13613	0.0500028
GO:2000649	regulation of sodium ion transmembrane transporter activity	biological_process	8	ENSSSCG00000024666;GPD1L	2	415	12	13613	0.0500028
GO:0016471	vacuolar proton-transporting V-type ATPase complex	cellular_component	7	ATP6V1G1;ATP6V0A1	2	415	12	13613	0.0500028
GO:0042692	muscle cell differentiation	biological_process	6	BIN1;ENSSSCG00000017202	2	415	12	13613	0.0500028
GO:0014059	regulation of dopamine secretion	biological_process	8	SYT7;SYT4	2	415	12	13613	0.0500028
GO:0017017	MAP kinase tyrosine/serine/threonine phosphatase activity	molecular_function	10	DUSP10;DUSP5	2	415	12	13613	0.0500028
GO:0017075	syntaxin-1 binding	molecular_function	7	ENSSSCG00000034868;STXBP1	2	415	12	13613	0.0500028
GO:0006536	glutamate metabolic process	biological_process	11	GCLM;GCLC	2	415	12	13613	0.0500028
GO:0035970	peptidyl-threonine dephosphorylation	biological_process	10	DUSP10;DUSP5	2	415	12	13613	0.0500028
GO:0006351	transcription, DNA-templated	biological_process	8	ID1;POLR1C;ID3;ENSSSCG00000033068;ENSSSCG00000028997;HOXB9	6	415	88	13613	0.0519338
GO:0005080	protein kinase C binding	molecular_function	8	MARCKS;SQSTM1;HSPB1	3	415	28	13613	0.0524728
GO:0032587	ruffle membrane	cellular_component	6	EPB41L5;EPS8;ITGA5;ITGB1	4	415	47	13613	0.0543325
GO:0005509	calcium ion binding	molecular_function	7	CALM1;TPD52;ENPP2;PLA2G12B;MCTP1;ENSSSCG00000013380;SCIN;SYT7;SPOCK2;DLL4;SYT4;S100A1;S100A10;CALML4;PLCB1;CDH17;SYT5;SCGN;CELSR3	19	415	418	13613	0.0543725
GO:0005925	focal adhesion	cellular_component	7	EPB41L5;KLF11;ITGA5;ENSSSCG00000008137;REXO2;TLE2;ITGB1	7	415	113	13613	0.0574199
GO:0032963	collagen metabolic process	biological_process	4	SMPD3;ID1	2	415	13	13613	0.0579296
GO:0048663	neuron fate commitment	biological_process	6	ISL1;ID2	2	415	13	13613	0.0579296
GO:0009725	response to hormone	biological_process	5	TIMP2;GCLC	2	415	13	13613	0.0579296
GO:0002009	morphogenesis of an epithelium	biological_process	6	CA2;HOXA5	2	415	13	13613	0.0579296
GO:0015171	amino acid transmembrane transporter activity	molecular_function	7	SLC38A5;SLC38A11	2	415	13	13613	0.0579296
GO:0048511	rhythmic process	biological_process	3	MAGED1;ID2	2	415	13	13613	0.0579296
GO:2000179	positive regulation of neural precursor cell proliferation	biological_process	8	PROX1;DLL4	2	415	13	13613	0.0579296
GO:0042802	identical protein binding	molecular_function	5	MARCKS;GCG;SQSTM1;BIN1;HSBP1;TLE1;HSPB8;CST3;SDC2;PRNP;MAGED1;ENSSSCG00000014540;DYNLT1;FTL;ALCAM;CDA;BEX3;CAMK2B;PCSK1;AHCYL1;S100A1;APLP1;FMR1;HSPB1;PHC2;ZBTB16;SERPINA1;DNMT3A;SDCBP2	29	415	702	13613	0.0595047
GO:0005794	Golgi apparatus	cellular_component	6	SMPD3;ST6GALNAC1;DUSP10;SLC35A1;NDRG2;CST3;PRNP;ID1;QSOX1;ENSSSCG00000004253;YIPF4;ENSSSCG00000006564;HEPACAM2;ITGA5;ATP6V0A1;WLS;TMED3;SYT4;CPE;GABARAPL2;FNDC3A;GALNT10;BACE1;ARL3;RHBDD2;FYCO1;SERPINA1;B3GNT2	28	415	674	13613	0.0598771
GO:0098868	bone growth	biological_process	5	SMPD3	1	415	2	13613	0.0600439
GO:1902463	protein localization to cell leading edge	biological_process	7	ENSSSCG00000006564	1	415	2	13613	0.0600439
GO:0032542	sulfiredoxin activity	molecular_function	4	SRXN1	1	415	2	13613	0.0600439
GO:0019439	aromatic compound catabolic process	biological_process	6	EPHX1	1	415	2	13613	0.0600439
GO:0045098	type III intermediate filament	cellular_component	8	PRPH	1	415	2	13613	0.0600439
GO:0002863	positive regulation of inflammatory response to antigenic stimulus	biological_process	10	CD81	1	415	2	13613	0.0600439
GO:0099503	secretory vesicle	cellular_component	7	DYNLT1	1	415	2	13613	0.0600439
GO:0060574	intestinal epithelial cell maturation	biological_process	8	HOXA5	1	415	2	13613	0.0600439
GO:0005137	interleukin-5 receptor binding	molecular_function	7	SDCBP	1	415	2	13613	0.0600439
GO:0042583	chromaffin granule	cellular_component	9	CHGA	1	415	2	13613	0.0600439
GO:0045578	negative regulation of B cell differentiation	biological_process	10	ID2	1	415	2	13613	0.0600439
GO:0046619	optic placode formation involved in camera-type eye formation	biological_process	7	PROX1	1	415	2	13613	0.0600439
GO:1990504	dense core granule exocytosis	biological_process	10	ENSSSCG00000011489	1	415	2	13613	0.0600439
GO:0003433	chondrocyte development involved in endochondral bone morphogenesis	biological_process	7	SMPD3	1	415	2	13613	0.0600439
GO:0060214	endocardium formation	biological_process	5	PROX1	1	415	2	13613	0.0600439
GO:0060579	ventral spinal cord interneuron fate commitment	biological_process	7	DLL4	1	415	2	13613	0.0600439
GO:0015670	carbon dioxide transport	biological_process	7	CA2	1	415	2	13613	0.0600439
GO:1905049	negative regulation of metallopeptidase activity	biological_process	11	TIMP2	1	415	2	13613	0.0600439
GO:0032849	positive regulation of cellular pH reduction	biological_process	7	CA2	1	415	2	13613	0.0600439
GO:0001966	thigmotaxis	biological_process	5	ID2	1	415	2	13613	0.0600439
GO:0007161	calcium-independent cell-matrix adhesion	biological_process	7	ITGB1	1	415	2	13613	0.0600439
GO:0021750	vestibular nucleus development	biological_process	6	CACNA1A	1	415	2	13613	0.0600439
GO:0031338	regulation of vesicle fusion	biological_process	8	SYT4	1	415	2	13613	0.0600439
GO:1905664	regulation of calcium ion import across plasma membrane	biological_process	7	PRNP	1	415	2	13613	0.0600439
GO:0005673	transcription factor TFIIE complex	cellular_component	7	STXBP5L	1	415	2	13613	0.0600439
GO:0042045	epithelial fluid transport	biological_process	7	AHCYL1	1	415	2	13613	0.0600439
GO:0051430	corticotropin-releasing hormone receptor 1 binding	molecular_function	9	GNAO1	1	415	2	13613	0.0600439
GO:0021913	regulation of transcription from RNA polymerase II promoter involved in ventral spinal cord interneuron specification	biological_process	11	PAX6	1	415	2	13613	0.0600439
GO:0071461	cellular response to redox state	biological_process	5	SMPD3	1	415	2	13613	0.0600439
GO:0009786	regulation of asymmetric cell division	biological_process	7	PAX6	1	415	2	13613	0.0600439
GO:1900076	regulation of cellular response to insulin stimulus	biological_process	6	ATP2B1	1	415	2	13613	0.0600439
GO:0038181	bile acid receptor activity	molecular_function	5	GPBAR1	1	415	2	13613	0.0600439
GO:0043657	host cell	cellular_component	5	DYNLT1	1	415	2	13613	0.0600439
GO:0070574	cadmium ion transmembrane transport	biological_process	11	SLC39A8	1	415	2	13613	0.0600439
GO:0006505	GPI anchor metabolic process	biological_process	9	PGAP1	1	415	2	13613	0.0600439
GO:1905552	positive regulation of protein localization to endoplasmic reticulum	biological_process	7	RTN4	1	415	2	13613	0.0600439
GO:0030505	inorganic diphosphate transport	biological_process	9	ENPP1	1	415	2	13613	0.0600439
GO:0099183	trans-synaptic signaling by BDNF, modulating synaptic transmission	biological_process	9	SYT4	1	415	2	13613	0.0600439
GO:2001225	regulation of chloride transport	biological_process	9	CA2	1	415	2	13613	0.0600439
GO:0021529	spinal cord oligodendrocyte cell differentiation	biological_process	7	NKX2-2	1	415	2	13613	0.0600439
GO:0060535	trachea cartilage morphogenesis	biological_process	7	HOXA5	1	415	2	13613	0.0600439
GO:0060738	epithelial-mesenchymal signaling involved in prostate gland development	biological_process	4	FOXA1	1	415	2	13613	0.0600439
GO:0050883	musculoskeletal movement, spinal reflex action	biological_process	6	CACNA1A	1	415	2	13613	0.0600439
GO:0031630	regulation of synaptic vesicle fusion to presynaptic active zone membrane	biological_process	9	ENSSSCG00000033682	1	415	2	13613	0.0600439
GO:0072393	microtubule anchoring at microtubule organizing center	biological_process	9	BICD1	1	415	2	13613	0.0600439
GO:0005427	proton-dependent oligopeptide secondary active transmembrane transporter activity	molecular_function	8	CDH17	1	415	2	13613	0.0600439
GO:0034666	integrin alpha2-beta1 complex	cellular_component	6	ITGB1	1	415	2	13613	0.0600439
GO:0002551	mast cell chemotaxis	biological_process	6	CHGA	1	415	2	13613	0.0600439
GO:0070996	type 1 melanocortin receptor binding	molecular_function	9	POMC	1	415	2	13613	0.0600439
GO:0060638	mesenchymal-epithelial cell signaling	biological_process	6	HOXA5	1	415	2	13613	0.0600439
GO:0032682	negative regulation of chemokine production	biological_process	8	SLC37A4	1	415	2	13613	0.0600439
GO:1902960	negative regulation of aspartic-type endopeptidase activity involved in amyloid precursor protein catabolic process	biological_process	12	BIN1	1	415	2	13613	0.0600439
GO:0021543	pallium development	biological_process	5	PAX6	1	415	2	13613	0.0600439
GO:1905521	regulation of macrophage migration	biological_process	7	CD81	1	415	2	13613	0.0600439
GO:0060421	positive regulation of heart growth	biological_process	9	PROX1	1	415	2	13613	0.0600439
GO:0050706	regulation of interleukin-1 beta secretion	biological_process	9	ARG2	1	415	2	13613	0.0600439
GO:0044090	positive regulation of vacuole organization	biological_process	9	KIAA1324	1	415	2	13613	0.0600439
GO:0045716	positive regulation of low-density lipoprotein particle receptor biosynthetic process	biological_process	10	CNPY2	1	415	2	13613	0.0600439
GO:0048562	embryonic organ morphogenesis	biological_process	6	NEUROD1	1	415	2	13613	0.0600439
GO:0060849	regulation of transcription involved in lymphatic endothelial cell fate commitment	biological_process	11	PROX1	1	415	2	13613	0.0600439
GO:0071787	endoplasmic reticulum tubular network formation	biological_process	6	RTN4	1	415	2	13613	0.0600439
GO:0043564	Ku70:Ku80 complex	cellular_component	4	XRCC5	1	415	2	13613	0.0600439
GO:0031508	pericentric heterochromatin assembly	biological_process	8	ENSSSCG00000017202	1	415	2	13613	0.0600439
GO:1903547	regulation of growth hormone activity	biological_process	9	PHLDA2	1	415	2	13613	0.0600439
GO:0031871	proteinase activated receptor binding	molecular_function	7	BICD1	1	415	2	13613	0.0600439
GO:0032273	positive regulation of protein polymerization	biological_process	8	TPPP3	1	415	2	13613	0.0600439
GO:1903911	positive regulation of receptor clustering	biological_process	10	CD81	1	415	2	13613	0.0600439
GO:0060298	positive regulation of sarcomere organization	biological_process	9	PROX1	1	415	2	13613	0.0600439
GO:0016971	flavin-linked sulfhydryl oxidase activity	molecular_function	8	QSOX1	1	415	2	13613	0.0600439
GO:0044278	cell wall disruption in other organism	biological_process	6	ENSSSCG00000031177	1	415	2	13613	0.0600439
GO:0009826	unidimensional cell growth	biological_process	7	EPB41L5	1	415	2	13613	0.0600439
GO:0031440	regulation of mRNA 3'-end processing	biological_process	9	AHCYL1	1	415	2	13613	0.0600439
GO:0019841	retinol binding	molecular_function	7	RBP4	1	415	2	13613	0.0600439
GO:0060988	lipid tube assembly	biological_process	8	BIN1	1	415	2	13613	0.0600439
GO:0021912	regulation of transcription from RNA polymerase II promoter involved in spinal cord motor neuron fate specification	biological_process	11	PAX6	1	415	2	13613	0.0600439
GO:2000121	regulation of removal of superoxide radicals	biological_process	9	GCH1	1	415	2	13613	0.0600439
GO:0090074	negative regulation of protein homodimerization activity	biological_process	8	ID1	1	415	2	13613	0.0600439
GO:0106072	negative regulation of adenylate cyclase-activating G protein-coupled receptor signaling pathway	biological_process	11	APLP1	1	415	2	13613	0.0600439
GO:0034769	basement membrane disassembly	biological_process	6	HPN	1	415	2	13613	0.0600439
GO:1905077	negative regulation of interleukin-17 secretion	biological_process	9	ARG2	1	415	2	13613	0.0600439
GO:0030070	insulin processing	biological_process	9	CPE	1	415	2	13613	0.0600439
GO:0010710	regulation of collagen catabolic process	biological_process	7	ITGB1	1	415	2	13613	0.0600439
GO:0014051	gamma-aminobutyric acid secretion	biological_process	8	CACNA1A	1	415	2	13613	0.0600439
GO:0030658	transport vesicle membrane	cellular_component	7	SCGN	1	415	2	13613	0.0600439
GO:1990034	calcium ion export across plasma membrane	biological_process	12	ATP2B1	1	415	2	13613	0.0600439
GO:0080154	regulation of fertilization	biological_process	6	PLCB1	1	415	2	13613	0.0600439
GO:1901475	pyruvate transmembrane transport	biological_process	12	SLC16A11	1	415	2	13613	0.0600439
GO:1900004	negative regulation of serine-type endopeptidase activity	biological_process	12	SPINK1	1	415	2	13613	0.0600439
GO:0042461	photoreceptor cell development	biological_process	7	ARL3	1	415	2	13613	0.0600439
GO:0031852	mu-type opioid receptor binding	molecular_function	8	GNAO1	1	415	2	13613	0.0600439
GO:0044753	amphisome	cellular_component	8	SQSTM1	1	415	2	13613	0.0600439
GO:2000182	regulation of progesterone biosynthetic process	biological_process	9	EGR1	1	415	2	13613	0.0600439
GO:0031781	type 3 melanocortin receptor binding	molecular_function	9	POMC	1	415	2	13613	0.0600439
GO:0014916	regulation of lung blood pressure	biological_process	6	GCH1	1	415	2	13613	0.0600439
GO:1904878	negative regulation of calcium ion transmembrane transport via high voltage-gated calcium channel	biological_process	12	BIN1	1	415	2	13613	0.0600439
GO:0099578	regulation of translation at postsynapse, modulating synaptic transmission	biological_process	10	FMR1	1	415	2	13613	0.0600439
GO:0010609	mRNA localization resulting in posttranscriptional regulation of gene expression	biological_process	7	A1CF	1	415	2	13613	0.0600439
GO:0033185	dolichol-phosphate-mannose synthase complex	cellular_component	6	DPM3	1	415	2	13613	0.0600439
GO:0060913	cardiac cell fate determination	biological_process	6	ISL1	1	415	2	13613	0.0600439
GO:0034665	integrin alpha1-beta1 complex	cellular_component	6	ITGB1	1	415	2	13613	0.0600439
GO:0060743	epithelial cell maturation involved in prostate gland development	biological_process	7	FOXA1	1	415	2	13613	0.0600439
GO:0006477	protein sulfation	biological_process	9	CHST4	1	415	2	13613	0.0600439
GO:0035993	deltoid tuberosity development	biological_process	5	PITX2	1	415	2	13613	0.0600439
GO:0055005	ventricular cardiac myofibril assembly	biological_process	9	PROX1	1	415	2	13613	0.0600439
GO:0030575	nuclear body organization	biological_process	7	CELF3	1	415	2	13613	0.0600439
GO:0035902	response to immobilization stress	biological_process	5	LRP11	1	415	2	13613	0.0600439
GO:1990742	microvesicle	cellular_component	7	SYT4	1	415	2	13613	0.0600439
GO:0016667	oxidoreductase activity, acting on a sulfur group of donors	molecular_function	5	SRXN1	1	415	2	13613	0.0600439
GO:0001016	RNA polymerase III regulatory region DNA binding	molecular_function	8	TBPL1	1	415	2	13613	0.0600439
GO:0070358	actin polymerization-dependent cell motility	biological_process	6	EPS8	1	415	2	13613	0.0600439
GO:1990890	netrin receptor binding	molecular_function	6	ENSSSCG00000002639	1	415	2	13613	0.0600439
GO:0055009	atrial cardiac muscle tissue morphogenesis	biological_process	8	PROX1	1	415	2	13613	0.0600439
GO:0099545	trans-synaptic signaling by trans-synaptic complex	biological_process	8	PTPRD	1	415	2	13613	0.0600439
GO:0021986	habenula development	biological_process	5	PAX6	1	415	2	13613	0.0600439
GO:0006725	cellular aromatic compound metabolic process	biological_process	5	EPHX1	1	415	2	13613	0.0600439
GO:0046654	tetrahydrofolate biosynthetic process	biological_process	8	GCH1	1	415	2	13613	0.0600439
GO:0019547	arginine catabolic process to ornithine	biological_process	13	ARG2	1	415	2	13613	0.0600439
GO:0051960	regulation of nervous system development	biological_process	7	RTN4	1	415	2	13613	0.0600439
GO:0045027	DNA end binding	molecular_function	7	XRCC5	1	415	2	13613	0.0600439
GO:0090520	sphingolipid mediated signaling pathway	biological_process	5	SMPD3	1	415	2	13613	0.0600439
GO:0021524	visceral motor neuron differentiation	biological_process	8	ISL1	1	415	2	13613	0.0600439
GO:0021530	spinal cord oligodendrocyte cell fate specification	biological_process	8	NKX2-2	1	415	2	13613	0.0600439
GO:0042908	xenobiotic transport	biological_process	6	ABCC1	1	415	2	13613	0.0600439
GO:0003056	regulation of vascular smooth muscle contraction	biological_process	10	ATP2B1	1	415	2	13613	0.0600439
GO:0099626	voltage-gated calcium channel activity involved in regulation of presynaptic cytosolic calcium levels	molecular_function	11	CACNA1A	1	415	2	13613	0.0600439
GO:0072554	blood vessel lumenization	biological_process	9	DLL4	1	415	2	13613	0.0600439
GO:1902938	regulation of intracellular calcium activated chloride channel activity	biological_process	9	PRNP	1	415	2	13613	0.0600439
GO:0046473	phosphatidic acid metabolic process	biological_process	9	DGKH	1	415	2	13613	0.0600439
GO:0051957	positive regulation of amino acid transport	biological_process	9	ENSSSCG00000035893	1	415	2	13613	0.0600439
GO:0016603	glutaminyl-peptide cyclotransferase activity	molecular_function	7	QPCT	1	415	2	13613	0.0600439
GO:0044830	modulation by host of viral RNA genome replication	biological_process	9	FMR1	1	415	2	13613	0.0600439
GO:0060266	negative regulation of respiratory burst involved in inflammatory response	biological_process	8	DUSP10	1	415	2	13613	0.0600439
GO:2000666	negative regulation of interleukin-13 secretion	biological_process	9	ARG2	1	415	2	13613	0.0600439
GO:0034667	integrin alpha3-beta1 complex	cellular_component	6	ITGB1	1	415	2	13613	0.0600439
GO:0031782	type 4 melanocortin receptor binding	molecular_function	9	POMC	1	415	2	13613	0.0600439
GO:0008332	low voltage-gated calcium channel activity	molecular_function	10	CACNA1H	1	415	2	13613	0.0600439
GO:0004053	arginase activity	molecular_function	7	ARG2	1	415	2	13613	0.0600439
GO:0015951	purine ribonucleotide interconversion	biological_process	11	GMPR	1	415	2	13613	0.0600439
GO:0032762	mast cell cytokine production	biological_process	7	CHGA	1	415	2	13613	0.0600439
GO:0014049	positive regulation of glutamate secretion	biological_process	10	SYT4	1	415	2	13613	0.0600439
GO:0050432	catecholamine secretion	biological_process	5	ENSSSCG00000011489	1	415	2	13613	0.0600439
GO:0071650	negative regulation of chemokine (C-C motif) ligand 5 production	biological_process	9	ARG2	1	415	2	13613	0.0600439
GO:0086048	membrane depolarization during bundle of His cell action potential	biological_process	9	CACNA2D1	1	415	2	13613	0.0600439
GO:1900408	negative regulation of cellular response to oxidative stress	biological_process	7	NCOA7	1	415	2	13613	0.0600439
GO:0016941	natriuretic peptide receptor activity	molecular_function	6	NPR1	1	415	2	13613	0.0600439
GO:0070873	regulation of glycogen metabolic process	biological_process	10	PHLDA2	1	415	2	13613	0.0600439
GO:0010565	regulation of cellular ketone metabolic process	biological_process	7	PDK4	1	415	2	13613	0.0600439
GO:0051427	hormone receptor binding	molecular_function	6	FABP4	1	415	2	13613	0.0600439
GO:0017146	NMDA selective glutamate receptor complex	cellular_component	8	EPS8	1	415	2	13613	0.0600439
GO:0090281	negative regulation of calcium ion import	biological_process	10	SPINK1	1	415	2	13613	0.0600439
GO:0045898	regulation of RNA polymerase II transcriptional preinitiation complex assembly	biological_process	7	DR1	1	415	2	13613	0.0600439
GO:0008330	protein tyrosine/threonine phosphatase activity	molecular_function	9	DUSP10	1	415	2	13613	0.0600439
GO:0004743	pyruvate kinase activity	molecular_function	7	PKM	1	415	2	13613	0.0600439
GO:0033549	MAP kinase phosphatase activity	molecular_function	9	DUSP10	1	415	2	13613	0.0600439
GO:0005501	retinoid binding	molecular_function	6	RBP4	1	415	2	13613	0.0600439
GO:0007412	axon target recognition	biological_process	5	STXBP1	1	415	2	13613	0.0600439
GO:0034633	retinol transport	biological_process	8	RBP4	1	415	2	13613	0.0600439
GO:1905719	protein localization to perinuclear region of cytoplasm	biological_process	6	SQSTM1	1	415	2	13613	0.0600439
GO:0098781	ncRNA transcription	biological_process	9	CELF3	1	415	2	13613	0.0600439
GO:0071657	positive regulation of granulocyte colony-stimulating factor production	biological_process	9	ISL1	1	415	2	13613	0.0600439
GO:0060435	bronchiole development	biological_process	7	HOXA5	1	415	2	13613	0.0600439
GO:1902951	negative regulation of dendritic spine maintenance	biological_process	9	PRNP	1	415	2	13613	0.0600439
GO:0019034	viral replication complex	cellular_component	7	FMR1	1	415	2	13613	0.0600439
GO:0034680	integrin alpha10-beta1 complex	cellular_component	6	ITGB1	1	415	2	13613	0.0600439
GO:0006931	substrate-dependent cell migration, cell attachment to substrate	biological_process	6	EPB41L5	1	415	2	13613	0.0600439
GO:1900275	negative regulation of phospholipase C activity	biological_process	10	BICD1	1	415	2	13613	0.0600439
GO:0017186	peptidyl-pyroglutamic acid biosynthetic process, using glutaminyl-peptide cyclotransferase	biological_process	11	QPCT	1	415	2	13613	0.0600439
GO:0016846	carbon-sulfur lyase activity	molecular_function	5	ENSSSCG00000018034	1	415	2	13613	0.0600439
GO:0031694	alpha-2A adrenergic receptor binding	molecular_function	8	APLP1	1	415	2	13613	0.0600439
GO:0048133	male germ-line stem cell asymmetric division	biological_process	8	ZBTB16	1	415	2	13613	0.0600439
GO:0008043	intracellular ferritin complex	cellular_component	5	FTL	1	415	2	13613	0.0600439
GO:0070346	positive regulation of fat cell proliferation	biological_process	8	FABP4	1	415	2	13613	0.0600439
GO:0003195	tricuspid valve formation	biological_process	7	ZFPM1	1	415	2	13613	0.0600439
GO:0060764	cell-cell signaling involved in mammary gland development	biological_process	6	HOXA5	1	415	2	13613	0.0600439
GO:1902560	GMP reductase complex	cellular_component	5	GMPR	1	415	2	13613	0.0600439
GO:0007638	mechanosensory behavior	biological_process	4	ETV1	1	415	2	13613	0.0600439
GO:1902514	regulation of calcium ion transmembrane transport via high voltage-gated calcium channel	biological_process	11	CACNA2D1	1	415	2	13613	0.0600439
GO:0003920	GMP reductase activity	molecular_function	7	GMPR	1	415	2	13613	0.0600439
GO:0021778	oligodendrocyte cell fate specification	biological_process	7	PAX6	1	415	2	13613	0.0600439
GO:0006089	lactate metabolic process	biological_process	9	SLC37A4	1	415	2	13613	0.0600439
GO:0008427	calcium-dependent protein kinase inhibitor activity	molecular_function	8	CAMK2N1	1	415	2	13613	0.0600439
GO:2000210	positive regulation of anoikis	biological_process	10	AES	1	415	2	13613	0.0600439
GO:0034775	glutathione transmembrane transport	biological_process	10	ABCC1	1	415	2	13613	0.0600439
GO:0021559	trigeminal nerve development	biological_process	7	ISL1	1	415	2	13613	0.0600439
GO:0060046	regulation of acrosome reaction	biological_process	7	SPINK1	1	415	2	13613	0.0600439
GO:0060024	rhythmic synaptic transmission	biological_process	9	CACNA1A	1	415	2	13613	0.0600439
GO:0016035	zeta DNA polymerase complex	cellular_component	6	REV3L	1	415	2	13613	0.0600439
GO:0001932	regulation of protein phosphorylation	biological_process	9	SMPD3;PRKAR1A;HSPB1;CELSR3	4	415	49	13613	0.0616049
GO:0045600	positive regulation of fat cell differentiation	biological_process	8	ID2;FRZB;ZBTB16	3	415	30	13613	0.0622283
GO:0006644	phospholipid metabolic process	biological_process	7	PLA2G16;ENPP2;PLA2G12B	3	415	30	13613	0.0622283
GO:0042626	ATPase activity, coupled to transmembrane movement of substances	molecular_function	8	ATP6V1G1;ABCC1;ABCC8;ABCC5	4	415	50	13613	0.0654243
GO:0016601	Rac protein signal transduction	biological_process	8	EPS8;TIAM1	2	415	14	13613	0.0662562
GO:0001836	release of cytochrome c from mitochondria	biological_process	8	PMAIP1;IFI6	2	415	14	13613	0.0662562
GO:0031668	cellular response to extracellular stimulus	biological_process	5	FOS;AES	2	415	14	13613	0.0662562
GO:0030500	regulation of bone mineralization	biological_process	7	ENPP1;NBR1	2	415	14	13613	0.0662562
GO:0032735	positive regulation of interleukin-12 production	biological_process	8	ISL1;PLCB1	2	415	14	13613	0.0662562
GO:0016079	synaptic vesicle exocytosis	biological_process	9	ENSSSCG00000034868;ENSSSCG00000011489	2	415	14	13613	0.0662562
GO:0009880	embryonic pattern specification	biological_process	5	PGAP1;ZBTB16	2	415	14	13613	0.0662562
GO:0060441	epithelial tube branching involved in lung morphogenesis	biological_process	7	HOXA5;FOXA1	2	415	14	13613	0.0662562
GO:0004623	phospholipase A2 activity	molecular_function	8	PLA2G16;PLA2G12B	2	415	14	13613	0.0662562
GO:0008199	ferric iron binding	molecular_function	9	ENSSSCG00000014540;FTL	2	415	14	13613	0.0662562
GO:0055010	ventricular cardiac muscle tissue morphogenesis	biological_process	8	PROX1;ISL1	2	415	14	13613	0.0662562
GO:0048565	digestive tract development	biological_process	6	PDX1;NKX2-2	2	415	14	13613	0.0662562
GO:0034113	heterotypic cell-cell adhesion	biological_process	6	ITGA5;ITGB1	2	415	14	13613	0.0662562
GO:0045095	keratin filament	cellular_component	8	KRT7;KRT18	2	415	14	13613	0.0662562
GO:2001237	negative regulation of extrinsic apoptotic signaling pathway	biological_process	10	GCLM;SCG2;GCLC	3	415	31	13613	0.067399
GO:0032993	protein-DNA complex	cellular_component	4	FOS;XRCC5;ST18	3	415	31	13613	0.067399
GO:0006469	negative regulation of protein kinase activity	biological_process	11	PRKAR1A;HSPB1;FABP4;CAMK2N1	4	415	51	13613	0.0693643
GO:0005525	GTP binding	molecular_function	8	GNAO1;GNAI1;RAB26;ENSSSCG00000002639;GNAZ;ENSSSCG00000006564;DIRAS3;RAP1B;ENSSSCG00000008899;GUF1;ARL3;GSPT2;RAB3B;GCH1	14	415	296	13613	0.0697347
GO:0005216	ion channel activity	molecular_function	6	ENSSSCG00000006185;SCN3A;CACNA1A;CACNA1H;GRIA2;GRIA3	6	415	95	13613	0.0700633
GO:0005802	trans-Golgi network	cellular_component	7	NBEA;ENSSSCG00000034868;CHST4;PCSK1N;KIAA1324;WLS;BACE1	7	415	119	13613	0.0716271
GO:0045944	positive regulation of transcription by RNA polymerase II	biological_process	10	PROX1;ZFPM1;ETV1;ISL1;POMC;CCPG1;EGR1;HOXA7;MAML3;SSBP3;HOXA5;CD81;RFX6;FOS;ID4;NEUROD1;ENSSSCG00000028997;HOXA3;DR1;ST18;FOXA1;FOXA2;PAX6;EGR2;SERPINF2;PDX1;HOXB9;TBPL1;NCOA7;PITX2;NKX2-2	31	415	773	13613	0.0717598
GO:0120163	negative regulation of cold-induced thermogenesis	biological_process	7	ID1;ACOT13;ARRDC3	3	415	32	13613	0.0727585
GO:0034765	regulation of ion transmembrane transport	biological_process	8	ENSSSCG00000006185;SCN3A;ENSSSCG00000036078;CACNA1A	4	415	52	13613	0.0734238
GO:0007409	axonogenesis	biological_process	9	BRSK2;ISL1;PAX6;CCK	4	415	52	13613	0.0734238
GO:0042493	response to drug	biological_process	5	GCLM;FOS;TP53I13;ABCC8	4	415	52	13613	0.0734238
GO:0005539	glycosaminoglycan binding	molecular_function	5	PRNP;SPOCK2	2	415	15	13613	0.074951
GO:0033365	protein localization to organelle	biological_process	7	CNTLN;PAX6	2	415	15	13613	0.074951
GO:0003951	NAD+ kinase activity	molecular_function	7	CERKL;DGKH	2	415	15	13613	0.074951
GO:0003333	amino acid transmembrane transport	biological_process	11	SLC38A5;SLC38A11	2	415	15	13613	0.074951
GO:0043392	negative regulation of DNA binding	biological_process	7	ID1;ID2	2	415	15	13613	0.074951
GO:0017080	sodium channel regulator activity	molecular_function	5	ENSSSCG00000024666;GPD1L	2	415	15	13613	0.074951
GO:0009190	cyclic nucleotide biosynthetic process	biological_process	10	PLBD1;NPR1	2	415	15	13613	0.074951
GO:0098586	cellular response to virus	biological_process	8	FMR1;IFI6	2	415	15	13613	0.074951
GO:0045861	negative regulation of proteolysis	biological_process	9	CST3;CAMK2N1	2	415	15	13613	0.074951
GO:0043005	neuron projection	cellular_component	5	RAP1GAP2;SYT7;EPHA3;PCSK1;SYT4;FMR1;SYT5;SCGN	8	415	145	13613	0.0759504
GO:0032092	positive regulation of protein binding	biological_process	7	GCG;EPB41L5;BAMBI;TIAM1	4	415	53	13613	0.0776012
GO:1903507	negative regulation of nucleic acid-templated transcription	biological_process	10	HSBP1;TLE1;TLE2	3	415	33	13613	0.078302
GO:0051496	positive regulation of stress fiber assembly	biological_process	8	ARHGEF10L;S100A10;SERPINF2	3	415	33	13613	0.078302
GO:0035023	regulation of Rho protein signal transduction	biological_process	11	EPS8;ARHGEF38;ARHGEF10L;TIAM1;MCF2L	5	415	75	13613	0.0785376
GO:0006366	transcription by RNA polymerase II	biological_process	9	ETV1;EGR1;PAX6;EGR2;TBPL1	5	415	76	13613	0.0820795
GO:0033627	cell adhesion mediated by integrin	biological_process	5	ITGA5;ITGB1	2	415	16	13613	0.0839839
GO:0070509	calcium ion import	biological_process	11	CACNA1A;CACNA1H	2	415	16	13613	0.0839839
GO:0006997	nucleus organization	biological_process	6	BIN1;ENSSSCG00000017202	2	415	16	13613	0.0839839
GO:0008306	associative learning	biological_process	6	BTG2;NPTX2	2	415	16	13613	0.0839839
GO:0000188	inactivation of MAPK activity	biological_process	13	DUSP10;DUSP5	2	415	16	13613	0.0839839
GO:0005575	cellular_component	cellular_component	2	ENSSSCG00000038419;LRP11	2	415	16	13613	0.0839839
GO:0048814	regulation of dendrite morphogenesis	biological_process	9	SDC2;FMR1	2	415	16	13613	0.0839839
GO:0051443	positive regulation of ubiquitin-protein transferase activity	biological_process	12	ARRDC4;ARRDC3	2	415	16	13613	0.0839839
GO:0051453	regulation of intracellular pH	biological_process	12	CA2;SLC4A7	2	415	16	13613	0.0839839
GO:0000175	3'-5'-exoribonuclease activity	molecular_function	9	REXO2;ENSSSCG00000036909	2	415	16	13613	0.0839839
GO:0045599	negative regulation of fat cell differentiation	biological_process	8	ZFPM1;ENPP1;ID4	3	415	34	13613	0.084024
GO:0001228	DNA-binding transcription activator activity, RNA polymerase II-specific	molecular_function	6	ETV1;EGR1;HOXA7;HOXA5;RFX6;FOS;NEUROD1;ST18;FOXA1;PAX6;EGR2;TBPL1	12	415	252	13613	0.0851488
GO:0030308	negative regulation of cell growth	biological_process	7	SERTAD3;ENPP1;RTN4;CDA;FRZB	5	415	77	13613	0.0857049
GO:0050790	regulation of catalytic activity	biological_process	5	ENSSSCG00000004253;PRKAB1;HSPH1;ENSSSCG00000024666	4	415	55	13613	0.0863036
GO:0006874	cellular calcium ion homeostasis	biological_process	11	ATP2B1;SLC37A4;SLC24A4;STC1	4	415	55	13613	0.0863036
GO:0016042	lipid catabolic process	biological_process	6	PLBD1;PLA2G16;PLA2G12B;PLCB1	4	415	55	13613	0.0863036
GO:0050731	positive regulation of peptidyl-tyrosine phosphorylation	biological_process	11	ENPP2;PRNP;ITGA5;CD81	4	415	55	13613	0.0863036
GO:0031410	cytoplasmic vesicle	cellular_component	6	ENSSSCG00000034868;ITGA5;ENSSSCG00000011489;WLS;FNDC3A;ITGB1;BACE1;GCH1;SCGN	9	415	175	13613	0.0875746
GO:0099699	integral component of synaptic membrane	cellular_component	7	ITGB1	1	415	3	13613	0.0887032
GO:0015807	L-amino acid transport	biological_process	11	SLC43A2	1	415	3	13613	0.0887032
GO:0036336	dendritic cell migration	biological_process	5	EPS8	1	415	3	13613	0.0887032
GO:0033353	S-adenosylmethionine cycle	biological_process	6	AHCYL1	1	415	3	13613	0.0887032
GO:0140014	mitotic nuclear division	biological_process	8	SMPD3	1	415	3	13613	0.0887032
GO:0060672	epithelial cell morphogenesis involved in placental branching	biological_process	5	SPINT2	1	415	3	13613	0.0887032
GO:0016715	oxidoreductase activity, acting on paired donors, with incorporation or reduction of molecular oxygen, reduced ascorbate as one donor, and incorporation of one atom of oxygen	molecular_function	6	PAM	1	415	3	13613	0.0887032
GO:0003955	NAD(P)H dehydrogenase (quinone) activity	molecular_function	7	NQO2	1	415	3	13613	0.0887032
GO:0046903	secretion	biological_process	6	CA2	1	415	3	13613	0.0887032
GO:0010817	regulation of hormone levels	biological_process	5	CACNA1A	1	415	3	13613	0.0887032
GO:0009331	glycerol-3-phosphate dehydrogenase complex	cellular_component	6	GPD1L	1	415	3	13613	0.0887032
GO:0034638	phosphatidylcholine catabolic process	biological_process	10	ENPP2	1	415	3	13613	0.0887032
GO:0045719	negative regulation of glycogen biosynthetic process	biological_process	11	ENPP1	1	415	3	13613	0.0887032
GO:0036515	serotonergic neuron axon guidance	biological_process	7	CELSR3	1	415	3	13613	0.0887032
GO:0000126	transcription factor TFIIIB complex	cellular_component	7	TBPL1	1	415	3	13613	0.0887032
GO:1901386	negative regulation of voltage-gated calcium channel activity	biological_process	9	ENSSSCG00000034339	1	415	3	13613	0.0887032
GO:0051099	positive regulation of binding	biological_process	6	S100A10	1	415	3	13613	0.0887032
GO:0090080	positive regulation of MAPKKK cascade by fibroblast growth factor receptor signaling pathway	biological_process	9	KLB	1	415	3	13613	0.0887032
GO:0008510	sodium:bicarbonate symporter activity	molecular_function	9	SLC4A7	1	415	3	13613	0.0887032
GO:1903441	protein localization to ciliary membrane	biological_process	9	ARL3	1	415	3	13613	0.0887032
GO:0097176	epoxide metabolic process	biological_process	6	EPHX1	1	415	3	13613	0.0887032
GO:2000301	negative regulation of synaptic vesicle exocytosis	biological_process	8	SYT4	1	415	3	13613	0.0887032
GO:0015467	G-protein activated inward rectifier potassium channel activity	molecular_function	11	ENSSSCG00000036078	1	415	3	13613	0.0887032
GO:0048936	peripheral nervous system neuron axonogenesis	biological_process	10	ISL1	1	415	3	13613	0.0887032
GO:0070044	synaptobrevin 2-SNAP-25-syntaxin-1a complex	cellular_component	7	ENSSSCG00000034868	1	415	3	13613	0.0887032
GO:0018812	3-hydroxyacyl-CoA dehydratase activity	molecular_function	7	HACD2	1	415	3	13613	0.0887032
GO:0070898	RNA polymerase III preinitiation complex assembly	biological_process	10	TBPL1	1	415	3	13613	0.0887032
GO:0071636	positive regulation of transforming growth factor beta production	biological_process	8	SERPINF2	1	415	3	13613	0.0887032
GO:0090335	regulation of brown fat cell differentiation	biological_process	8	DUSP10	1	415	3	13613	0.0887032
GO:0014905	myoblast fusion involved in skeletal muscle regeneration	biological_process	7	CD81	1	415	3	13613	0.0887032
GO:0035284	brain segmentation	biological_process	7	EGR2	1	415	3	13613	0.0887032
GO:0035166	post-embryonic hemopoiesis	biological_process	8	SLC37A4	1	415	3	13613	0.0887032
GO:0061469	regulation of type B pancreatic cell proliferation	biological_process	8	FMC1	1	415	3	13613	0.0887032
GO:0061314	Notch signaling involved in heart development	biological_process	7	DLL4	1	415	3	13613	0.0887032
GO:0060528	secretory columnal luminar epithelial cell differentiation involved in prostate glandular acinus development	biological_process	9	FOXA1	1	415	3	13613	0.0887032
GO:0097487	multivesicular body, internal vesicle	cellular_component	7	CD63	1	415	3	13613	0.0887032
GO:0060414	aorta smooth muscle tissue morphogenesis	biological_process	7	PROX1	1	415	3	13613	0.0887032
GO:0031937	positive regulation of chromatin silencing	biological_process	10	MIER1	1	415	3	13613	0.0887032
GO:0007023	post-chaperonin tubulin folding pathway	biological_process	5	TBCA	1	415	3	13613	0.0887032
GO:0035722	interleukin-12-mediated signaling pathway	biological_process	7	PLCB1	1	415	3	13613	0.0887032
GO:0010751	negative regulation of nitric oxide mediated signal transduction	biological_process	10	SPINK1	1	415	3	13613	0.0887032
GO:0019960	C-X3-C chemokine binding	molecular_function	7	ITGB1	1	415	3	13613	0.0887032
GO:0004582	dolichyl-phosphate beta-D-mannosyltransferase activity	molecular_function	8	DPM3	1	415	3	13613	0.0887032
GO:0032098	regulation of appetite	biological_process	5	POMC	1	415	3	13613	0.0887032
GO:0002184	cytoplasmic translational termination	biological_process	9	GSPT2	1	415	3	13613	0.0887032
GO:0060627	regulation of vesicle-mediated transport	biological_process	6	ENSSSCG00000034868	1	415	3	13613	0.0887032
GO:1900126	negative regulation of hyaluronan biosynthetic process	biological_process	9	SMPD3	1	415	3	13613	0.0887032
GO:0099572	postsynaptic specialization	cellular_component	4	DLGAP4	1	415	3	13613	0.0887032
GO:0051481	negative regulation of cytosolic calcium ion concentration	biological_process	13	ATP2B1	1	415	3	13613	0.0887032
GO:0021801	cerebral cortex radial glia guided migration	biological_process	11	RTN4	1	415	3	13613	0.0887032
GO:0097494	regulation of vesicle size	biological_process	6	RAB3B	1	415	3	13613	0.0887032
GO:0012501	programmed cell death	biological_process	5	PKM	1	415	3	13613	0.0887032
GO:0046886	positive regulation of hormone biosynthetic process	biological_process	9	EGR1	1	415	3	13613	0.0887032
GO:0036514	dopaminergic neuron axon guidance	biological_process	7	CELSR3	1	415	3	13613	0.0887032
GO:0021943	formation of radial glial scaffolds	biological_process	8	ITGB1	1	415	3	13613	0.0887032
GO:1990264	peptidyl-tyrosine dephosphorylation involved in inactivation of protein kinase activity	biological_process	11	DUSP10	1	415	3	13613	0.0887032
GO:0030643	cellular phosphate ion homeostasis	biological_process	11	ENPP1	1	415	3	13613	0.0887032
GO:2000563	positive regulation of CD4-positive, alpha-beta T cell proliferation	biological_process	13	CD81	1	415	3	13613	0.0887032
GO:0071598	neuronal ribonucleoprotein granule	cellular_component	8	FMR1	1	415	3	13613	0.0887032
GO:0010510	regulation of acetyl-CoA biosynthetic process from pyruvate	biological_process	10	PDK4	1	415	3	13613	0.0887032
GO:0061357	positive regulation of Wnt protein secretion	biological_process	8	WLS	1	415	3	13613	0.0887032
GO:0033555	multicellular organismal response to stress	biological_process	5	LRP11	1	415	3	13613	0.0887032
GO:0010574	regulation of vascular endothelial growth factor production	biological_process	7	NDRG2	1	415	3	13613	0.0887032
GO:0097187	dentinogenesis	biological_process	8	SMPD3	1	415	3	13613	0.0887032
GO:0005004	GPI-linked ephrin receptor activity	molecular_function	11	EPHA3	1	415	3	13613	0.0887032
GO:0003383	apical constriction	biological_process	7	EPB41L5	1	415	3	13613	0.0887032
GO:1902992	negative regulation of amyloid precursor protein catabolic process	biological_process	9	PRNP	1	415	3	13613	0.0887032
GO:0070293	renal absorption	biological_process	6	CLDN4	1	415	3	13613	0.0887032
GO:0061030	epithelial cell differentiation involved in mammary gland alveolus development	biological_process	8	ID2	1	415	3	13613	0.0887032
GO:0003886	DNA (cytosine-5-)-methyltransferase activity	molecular_function	8	DNMT3A	1	415	3	13613	0.0887032
GO:0051918	negative regulation of fibrinolysis	biological_process	9	SERPINF2	1	415	3	13613	0.0887032
GO:0002314	germinal center B cell differentiation	biological_process	10	CDH17	1	415	3	13613	0.0887032
GO:0072574	hepatocyte proliferation	biological_process	6	PROX1	1	415	3	13613	0.0887032
GO:0098662	inorganic cation transmembrane transport	biological_process	9	CACNA1H	1	415	3	13613	0.0887032
GO:0070008	serine-type exopeptidase activity	molecular_function	7	HPN	1	415	3	13613	0.0887032
GO:1902373	negative regulation of mRNA catabolic process	biological_process	9	FMR1	1	415	3	13613	0.0887032
GO:1990817	RNA adenylyltransferase activity	molecular_function	9	TENT5A	1	415	3	13613	0.0887032
GO:0044729	hemi-methylated DNA-binding	molecular_function	8	EGR1	1	415	3	13613	0.0887032
GO:0018444	translation release factor complex	cellular_component	4	GSPT2	1	415	3	13613	0.0887032
GO:1990809	endoplasmic reticulum tubular network membrane organization	biological_process	6	RTN4	1	415	3	13613	0.0887032
GO:0099641	anterograde axonal protein transport	biological_process	12	HSPB1	1	415	3	13613	0.0887032
GO:0048645	animal organ formation	biological_process	5	HOXA3	1	415	3	13613	0.0887032
GO:0016972	thiol oxidase activity	molecular_function	7	QSOX1	1	415	3	13613	0.0887032
GO:2000347	positive regulation of hepatocyte proliferation	biological_process	9	HPN	1	415	3	13613	0.0887032
GO:0060373	regulation of ventricular cardiac muscle cell membrane depolarization	biological_process	7	GPD1L	1	415	3	13613	0.0887032
GO:0048318	axial mesoderm development	biological_process	7	EPB41L5	1	415	3	13613	0.0887032
GO:0038033	positive regulation of endothelial cell chemotaxis by VEGF-activated vascular endothelial growth factor receptor signaling pathway	biological_process	10	HSPB1	1	415	3	13613	0.0887032
GO:0038183	bile acid signaling pathway	biological_process	5	GPBAR1	1	415	3	13613	0.0887032
GO:0048639	positive regulation of developmental growth	biological_process	7	PLCB1	1	415	3	13613	0.0887032
GO:0003266	regulation of secondary heart field cardioblast proliferation	biological_process	10	ISL1	1	415	3	13613	0.0887032
GO:0021871	forebrain regionalization	biological_process	6	PGAP1	1	415	3	13613	0.0887032
GO:0031013	troponin I binding	molecular_function	6	RCAN3	1	415	3	13613	0.0887032
GO:0010159	specification of animal organ position	biological_process	6	HOXA3	1	415	3	13613	0.0887032
GO:0032053	ciliary basal body organization	biological_process	6	JHY	1	415	3	13613	0.0887032
GO:1990769	proximal neuron projection	cellular_component	6	SYT5	1	415	3	13613	0.0887032
GO:0021516	dorsal spinal cord development	biological_process	5	HOXB8	1	415	3	13613	0.0887032
GO:0090176	microtubule cytoskeleton organization involved in establishment of planar polarity	biological_process	8	BRSK2	1	415	3	13613	0.0887032
GO:0010988	regulation of low-density lipoprotein particle clearance	biological_process	7	CNPY2	1	415	3	13613	0.0887032
GO:2000172	regulation of branching morphogenesis of a nerve	biological_process	8	RTN4	1	415	3	13613	0.0887032
GO:1905244	regulation of modification of synaptic structure	biological_process	8	FMR1	1	415	3	13613	0.0887032
GO:0002576	platelet degranulation	biological_process	9	STXBP1	1	415	3	13613	0.0887032
GO:0004994	somatostatin receptor activity	molecular_function	8	SSTR5	1	415	3	13613	0.0887032
GO:0046581	intercellular canaliculus	cellular_component	5	STARD10	1	415	3	13613	0.0887032
GO:0021615	glossopharyngeal nerve morphogenesis	biological_process	6	HOXA3	1	415	3	13613	0.0887032
GO:0004367	glycerol-3-phosphate dehydrogenase [NAD+] activity	molecular_function	7	GPD1L	1	415	3	13613	0.0887032
GO:0021798	forebrain dorsal/ventral pattern formation	biological_process	7	PAX6	1	415	3	13613	0.0887032
GO:0061035	regulation of cartilage development	biological_process	7	SMPD3	1	415	3	13613	0.0887032
GO:1903135	cupric ion binding	molecular_function	9	PRNP	1	415	3	13613	0.0887032
GO:0036041	long-chain fatty acid binding	molecular_function	6	FABP4	1	415	3	13613	0.0887032
GO:0010716	negative regulation of extracellular matrix disassembly	biological_process	9	CST3	1	415	3	13613	0.0887032
GO:0043434	response to peptide hormone	biological_process	6	ENSSSCG00000031177	1	415	3	13613	0.0887032
GO:0060379	cardiac muscle cell myoblast differentiation	biological_process	8	ISL1	1	415	3	13613	0.0887032
GO:0060480	lung goblet cell differentiation	biological_process	9	HOXA5	1	415	3	13613	0.0887032
GO:0008273	calcium, potassium:sodium antiporter activity	molecular_function	11	SLC24A4	1	415	3	13613	0.0887032
GO:1903426	regulation of reactive oxygen species biosynthetic process	biological_process	7	ARG2	1	415	3	13613	0.0887032
GO:0030730	sequestering of triglyceride	biological_process	6	ENPP1	1	415	3	13613	0.0887032
GO:0018125	peptidyl-cysteine methylation	biological_process	11	RAB3B	1	415	3	13613	0.0887032
GO:0006525	arginine metabolic process	biological_process	11	ARG2	1	415	3	13613	0.0887032
GO:0050692	DBD domain binding	molecular_function	6	PROX1	1	415	3	13613	0.0887032
GO:0006163	purine nucleotide metabolic process	biological_process	9	GMPR	1	415	3	13613	0.0887032
GO:0009008	DNA-methyltransferase activity	molecular_function	7	DNMT3A	1	415	3	13613	0.0887032
GO:1905337	positive regulation of aggrephagy	biological_process	11	HSPB8	1	415	3	13613	0.0887032
GO:0021569	rhombomere 3 development	biological_process	6	EGR2	1	415	3	13613	0.0887032
GO:0019800	peptide cross-linking via chondroitin 4-sulfate glycosaminoglycan	biological_process	10	SPOCK2	1	415	3	13613	0.0887032
GO:0061418	regulation of transcription from RNA polymerase II promoter in response to hypoxia	biological_process	11	EGR1	1	415	3	13613	0.0887032
GO:0051902	negative regulation of mitochondrial depolarization	biological_process	8	IFI6	1	415	3	13613	0.0887032
GO:0021520	spinal cord motor neuron cell fate specification	biological_process	7	ISL1	1	415	3	13613	0.0887032
GO:0046685	response to arsenic-containing substance	biological_process	5	GCLC	1	415	3	13613	0.0887032
GO:0004064	arylesterase activity	molecular_function	7	CA2	1	415	3	13613	0.0887032
GO:0008241	peptidyl-dipeptidase activity	molecular_function	8	ENSSSCG00000035893	1	415	3	13613	0.0887032
GO:0061303	cornea development in camera-type eye	biological_process	5	PAX6	1	415	3	13613	0.0887032
GO:0035976	transcription factor AP-1 complex	cellular_component	7	FOS	1	415	3	13613	0.0887032
GO:0004013	adenosylhomocysteinase activity	molecular_function	7	AHCYL1	1	415	3	13613	0.0887032
GO:0090116	C-5 methylation of cytosine	biological_process	12	DNMT3A	1	415	3	13613	0.0887032
GO:0005577	fibrinogen complex	cellular_component	4	SERPINF2	1	415	3	13613	0.0887032
GO:0046168	glycerol-3-phosphate catabolic process	biological_process	9	GPD1L	1	415	3	13613	0.0887032
GO:0019828	aspartic-type endopeptidase inhibitor activity	molecular_function	8	WFDC2	1	415	3	13613	0.0887032
GO:0070309	lens fiber cell morphogenesis	biological_process	8	PROX1	1	415	3	13613	0.0887032
GO:0043043	peptide biosynthetic process	biological_process	8	PCSK1	1	415	3	13613	0.0887032
GO:1900449	regulation of glutamate receptor signaling pathway	biological_process	8	PRNP	1	415	3	13613	0.0887032
GO:1904430	negative regulation of t-circle formation	biological_process	11	XRCC5	1	415	3	13613	0.0887032
GO:0038170	somatostatin signaling pathway	biological_process	6	SSTR5	1	415	3	13613	0.0887032
GO:0045777	positive regulation of blood pressure	biological_process	6	ID2	1	415	3	13613	0.0887032
GO:0060313	negative regulation of blood vessel remodeling	biological_process	8	CST3	1	415	3	13613	0.0887032
GO:0021707	cerebellar granule cell differentiation	biological_process	7	PROX1	1	415	3	13613	0.0887032
GO:0060086	circadian temperature homeostasis	biological_process	6	EGR1	1	415	3	13613	0.0887032
GO:0060998	regulation of dendritic spine development	biological_process	12	FMR1	1	415	3	13613	0.0887032
GO:0099575	regulation of protein catabolic process at presynapse, modulating synaptic transmission	biological_process	8	RAB26	1	415	3	13613	0.0887032
GO:0060348	bone development	biological_process	6	SMPD3;SMAD9;STC1	3	415	35	13613	0.0899193
GO:0001540	amyloid-beta binding	molecular_function	6	CST3;PRNP;BACE1	3	415	35	13613	0.0899193
GO:0005267	potassium channel activity	molecular_function	8	ENSSSCG00000006185;KCNK16;ABCC8	3	415	35	13613	0.0899193
GO:0008285	negative regulation of cell population proliferation	biological_process	7	PROX1;BTG2;KLF11;SCIN;DLL4;FRZB;ST18;PAX6;PDX1;CAMK2N1;ZBTB16	11	415	228	13613	0.0899919
GO:0005975	carbohydrate metabolic process	biological_process	5	KLB;IDUA;CHST4;PGM2L1;PPP1R3C;HK2;GPD1L	7	415	126	13613	0.0906159
GO:0051019	mitogen-activated protein kinase binding	molecular_function	8	NBR1;GCH1	2	415	17	13613	0.0933263
GO:0031226	intrinsic component of plasma membrane	cellular_component	5	CD63;ALCAM	2	415	17	13613	0.0933263
GO:0035924	cellular response to vascular endothelial growth factor stimulus	biological_process	8	DLL4;HSPB1	2	415	17	13613	0.0933263
GO:0046676	negative regulation of insulin secretion	biological_process	11	STXBP5L;CHGA	2	415	17	13613	0.0933263
GO:0016849	phosphorus-oxygen lyase activity	molecular_function	5	PLBD1;NPR1	2	415	17	13613	0.0933263
GO:0019905	syntaxin binding	molecular_function	6	ENSSSCG00000034868;ENSSSCG00000033682;STXBP1	3	415	36	13613	0.0959821
GO:0030426	growth cone	cellular_component	5	ENSSSCG00000002639;FMR1;NPTX2	3	415	36	13613	0.0959821
GO:0016829	lyase activity	molecular_function	4	PLBD1;NPR1;DDC;HACD2	4	415	58	13613	0.1002
GO:0030154	cell differentiation	biological_process	5	ENSSSCG00000008898;ETV1;HES6;NEUROD1;FOXA2;PAX6;PDX1;NKX2-2	8	415	155	13613	0.10181
GO:0005544	calcium-dependent phospholipid binding	molecular_function	6	SYT7;SYT4;SYT5	3	415	37	13613	0.102207
GO:0048471	perinuclear region of cytoplasm	cellular_component	6	PLA2G16;ENSSSCG00000034868;TPD52;CHGA;CERKL;TPPP3;ATP6V0A1;SYT4;APLP1;FMR1;SYT5;ITGB1;RHBDD2;RAB3B	14	415	315	13613	0.102418
GO:1904646	cellular response to amyloid-beta	biological_process	9	PRNP;CACNA2D1	2	415	18	13613	0.102951
GO:0030878	thyroid gland development	biological_process	7	HOXA5;HOXA3	2	415	18	13613	0.102951
GO:0090314	positive regulation of protein targeting to membrane	biological_process	11	PRNP;TCAF1	2	415	18	13613	0.102951
GO:0060425	lung morphogenesis	biological_process	6	ID1;FOXA1	2	415	18	13613	0.102951
GO:0005109	frizzled binding	molecular_function	7	ENSSSCG00000004253;BAMBI	2	415	18	13613	0.102951
GO:0005770	late endosome	cellular_component	8	CD63;NBR1;KIAA1324;BACE1;FYCO1	5	415	82	13613	0.105058
GO:0046983	protein dimerization activity	molecular_function	5	ID1;POLR1C;ID3;ID2;HES6;ID4;NEUROD1	7	415	131	13613	0.105752
GO:0000981	DNA-binding transcription factor activity, RNA polymerase II-specific	molecular_function	5	PROX1;ETV1;ISL1;KLF11;EGR1;NEUROD1;FOXA2;PAX6;PITX2	9	415	183	13613	0.107701
GO:0043010	camera-type eye development	biological_process	8	NEUROD1;PAX6;PITX2	3	415	38	13613	0.108587
GO:0016787	hydrolase activity	molecular_function	4	ENSSSCG00000031367;PLBD1;DUSP10;ENPP2;CTSV;ATP2B1;ENSSSCG00000029761;EPHX1;DUSP5;ENPP1;PTPRN2;AGMAT;ENSSSCG00000040056;CDA;ENTPD5;DPYSL2;ARG2;PCSK1;AHCYL1;XRCC5;PLCB1;PGAP1;GUF1;BACE1;HPN;PTPRD	26	415	662	13613	0.111382
GO:0001656	metanephros development	biological_process	7	ID3;ID2	2	415	19	13613	0.112832
GO:0009408	response to heat	biological_process	5	LRP11;GCLC	2	415	19	13613	0.112832
GO:0050770	regulation of axonogenesis	biological_process	9	BRSK2;CACNA1A	2	415	19	13613	0.112832
GO:0070412	R-SMAD binding	molecular_function	6	FOS;PAX6	2	415	19	13613	0.112832
GO:0010975	regulation of neuron projection development	biological_process	10	BRSK2;DPYSL2	2	415	19	13613	0.112832
GO:0042476	odontogenesis	biological_process	6	ID3;PITX2	2	415	19	13613	0.112832
GO:0009409	response to cold	biological_process	5	PCSK1N;LRP11	2	415	19	13613	0.112832
GO:0005977	glycogen metabolic process	biological_process	9	SLC37A4;PPP1R3C	2	415	19	13613	0.112832
GO:0043001	Golgi to plasma membrane protein transport	biological_process	10	ENSSSCG00000034868;RAB26	2	415	19	13613	0.112832
GO:0001974	blood vessel remodeling	biological_process	5	DLL4;HOXA3	2	415	19	13613	0.112832
GO:0030100	regulation of endocytosis	biological_process	7	BIN1;SYT4	2	415	19	13613	0.112832
GO:0008198	ferrous iron binding	molecular_function	9	ENSSSCG00000014540;FTL	2	415	19	13613	0.112832
GO:0010468	regulation of gene expression	biological_process	7	PROX1;ISL1;PHLDA2;FOS;ENSSSCG00000028997;FOXA1;PAX6;DNMT3A	8	415	159	13613	0.113379
GO:0003713	transcription coactivator activity	molecular_function	5	ISL1;MAGED1;MAML3;NEUROD1;DR1;CITED1;SCAND1;NKX2-2	8	415	159	13613	0.113379
GO:0007156	homophilic cell adhesion via plasma membrane adhesion molecules	biological_process	7	VSTM2L;CDH17;EMB;CELSR3	4	415	61	13613	0.115058
GO:0006813	potassium ion transport	biological_process	9	ENSSSCG00000006185;ENSSSCG00000036078;KCNK16;ABCC8	4	415	61	13613	0.115058
GO:0043353	enucleate erythrocyte differentiation	biological_process	8	ID2	1	415	4	13613	0.116491
GO:0005672	transcription factor TFIIA complex	cellular_component	7	TBPL1	1	415	4	13613	0.116491
GO:0007044	cell-substrate junction assembly	biological_process	7	ITGA5	1	415	4	13613	0.116491
GO:0045956	positive regulation of calcium ion-dependent exocytosis	biological_process	10	STXBP1	1	415	4	13613	0.116491
GO:0001097	TFIIH-class transcription factor complex binding	molecular_function	8	STXBP5L	1	415	4	13613	0.116491
GO:0040019	positive regulation of embryonic development	biological_process	8	PLCB1	1	415	4	13613	0.116491
GO:0033292	T-tubule organization	biological_process	6	BIN1	1	415	4	13613	0.116491
GO:1900425	negative regulation of defense response to bacterium	biological_process	8	ARG2	1	415	4	13613	0.116491
GO:0097449	astrocyte projection	cellular_component	7	SYT4	1	415	4	13613	0.116491
GO:0060836	lymphatic endothelial cell differentiation	biological_process	8	PROX1	1	415	4	13613	0.116491
GO:0007215	glutamate receptor signaling pathway	biological_process	6	PLCB1	1	415	4	13613	0.116491
GO:0046883	regulation of hormone secretion	biological_process	7	SCG5	1	415	4	13613	0.116491
GO:0050725	positive regulation of interleukin-1 beta biosynthetic process	biological_process	10	EGR1	1	415	4	13613	0.116491
GO:0006857	oligopeptide transport	biological_process	9	CDH17	1	415	4	13613	0.116491
GO:0010269	response to selenium ion	biological_process	6	MIEN1	1	415	4	13613	0.116491
GO:0060761	negative regulation of response to cytokine stimulus	biological_process	7	AES	1	415	4	13613	0.116491
GO:0051575	5'-deoxyribose-5-phosphate lyase activity	molecular_function	6	XRCC5	1	415	4	13613	0.116491
GO:1900746	regulation of vascular endothelial growth factor signaling pathway	biological_process	8	CD63	1	415	4	13613	0.116491
GO:0043045	DNA methylation involved in embryo development	biological_process	11	DNMT3A	1	415	4	13613	0.116491
GO:0045654	positive regulation of megakaryocyte differentiation	biological_process	9	SCIN	1	415	4	13613	0.116491
GO:0060512	prostate gland morphogenesis	biological_process	5	ID4	1	415	4	13613	0.116491
GO:0004301	epoxide hydrolase activity	molecular_function	7	EPHX1	1	415	4	13613	0.116491
GO:0045639	positive regulation of myeloid cell differentiation	biological_process	8	HOXA5	1	415	4	13613	0.116491
GO:0045124	regulation of bone resorption	biological_process	8	PDK4	1	415	4	13613	0.116491
GO:1904925	positive regulation of autophagy of mitochondrion in response to mitochondrial depolarization	biological_process	11	HK2	1	415	4	13613	0.116491
GO:0007270	neuron-neuron synaptic transmission	biological_process	10	CACNA1A	1	415	4	13613	0.116491
GO:0006941	striated muscle contraction	biological_process	7	ARG2	1	415	4	13613	0.116491
GO:0021902	commitment of neuronal cell to specific neuron type in forebrain	biological_process	8	PAX6	1	415	4	13613	0.116491
GO:0002455	humoral immune response mediated by circulating immunoglobulin	biological_process	6	CD81	1	415	4	13613	0.116491
GO:0086004	regulation of cardiac muscle cell contraction	biological_process	11	STC1	1	415	4	13613	0.116491
GO:0032782	bile acid secretion	biological_process	11	STARD10	1	415	4	13613	0.116491
GO:0032052	bile acid binding	molecular_function	8	STARD5	1	415	4	13613	0.116491
GO:1990756	protein binding, bridging involved in substrate recognition for ubiquitination	molecular_function	6	ARRDC4	1	415	4	13613	0.116491
GO:0014033	neural crest cell differentiation	biological_process	7	FRZB	1	415	4	13613	0.116491
GO:0008514	organic anion transmembrane transporter activity	molecular_function	7	ABCC5	1	415	4	13613	0.116491
GO:0007221	positive regulation of transcription of Notch receptor target	biological_process	11	MAML3	1	415	4	13613	0.116491
GO:0032525	somite rostral/caudal axis specification	biological_process	7	EPB41L5	1	415	4	13613	0.116491
GO:1904030	negative regulation of cyclin-dependent protein kinase activity	biological_process	12	CAMK2N1	1	415	4	13613	0.116491
GO:0035136	forelimb morphogenesis	biological_process	7	ZBTB16	1	415	4	13613	0.116491
GO:0034103	regulation of tissue remodeling	biological_process	6	CST3	1	415	4	13613	0.116491
GO:0000322	storage vacuole	cellular_component	7	ENSSSCG00000034868	1	415	4	13613	0.116491
GO:0098691	dopaminergic synapse	cellular_component	4	RAB3B	1	415	4	13613	0.116491
GO:0001946	lymphangiogenesis	biological_process	5	PROX1	1	415	4	13613	0.116491
GO:0071286	cellular response to magnesium ion	biological_process	8	SMPD3	1	415	4	13613	0.116491
GO:0102344	3-hydroxy-behenoyl-CoA dehydratase activity	molecular_function	7	HACD2	1	415	4	13613	0.116491
GO:0008970	phospholipase A1 activity	molecular_function	8	PLA2G16	1	415	4	13613	0.116491
GO:0019852	L-ascorbic acid metabolic process	biological_process	7	GCLC	1	415	4	13613	0.116491
GO:0006684	sphingomyelin metabolic process	biological_process	8	SMPD3	1	415	4	13613	0.116491
GO:1990454	L-type voltage-gated calcium channel complex	cellular_component	10	CACNA2D1	1	415	4	13613	0.116491
GO:0035878	nail development	biological_process	5	PRKAB1	1	415	4	13613	0.116491
GO:0035360	positive regulation of peroxisome proliferator activated receptor signaling pathway	biological_process	9	STARD10	1	415	4	13613	0.116491
GO:0071733	transcriptional activation by promoter-enhancer looping	biological_process	11	ZFPM1	1	415	4	13613	0.116491
GO:0061448	connective tissue development	biological_process	6	FOXA1	1	415	4	13613	0.116491
GO:0097250	mitochondrial respirasome assembly	biological_process	7	COX7A1	1	415	4	13613	0.116491
GO:0046485	ether lipid metabolic process	biological_process	7	PLA2G16	1	415	4	13613	0.116491
GO:0051926	negative regulation of calcium ion transport	biological_process	9	STC1	1	415	4	13613	0.116491
GO:0035137	hindlimb morphogenesis	biological_process	7	ZBTB16	1	415	4	13613	0.116491
GO:0000738	DNA catabolic process, exonucleolytic	biological_process	9	ENSSSCG00000036909	1	415	4	13613	0.116491
GO:0102158	very-long-chain 3-hydroxyacyl-CoA dehydratase activity	molecular_function	7	HACD2	1	415	4	13613	0.116491
GO:0033014	tetrapyrrole biosynthetic process	biological_process	7	UROS	1	415	4	13613	0.116491
GO:0021953	central nervous system neuron differentiation	biological_process	7	CACNA1A	1	415	4	13613	0.116491
GO:2000562	negative regulation of CD4-positive, alpha-beta T cell proliferation	biological_process	13	ARG2	1	415	4	13613	0.116491
GO:0033599	regulation of mammary gland epithelial cell proliferation	biological_process	8	HOXA5	1	415	4	13613	0.116491
GO:0008532	N-acetyllactosaminide beta-1,3-N-acetylglucosaminyltransferase activity	molecular_function	8	B3GNT2	1	415	4	13613	0.116491
GO:0048273	mitogen-activated protein kinase p38 binding	molecular_function	9	DUSP10	1	415	4	13613	0.116491
GO:0010637	negative regulation of mitochondrial fusion	biological_process	10	VAT1	1	415	4	13613	0.116491
GO:0032099	negative regulation of appetite	biological_process	11	ENSSSCG00000013380	1	415	4	13613	0.116491
GO:0015136	sialic acid transmembrane transporter activity	molecular_function	7	SLC35A1	1	415	4	13613	0.116491
GO:0003310	pancreatic A cell differentiation	biological_process	10	RFX6	1	415	4	13613	0.116491
GO:0051428	peptide hormone receptor binding	molecular_function	7	CCK	1	415	4	13613	0.116491
GO:0102345	3-hydroxy-lignoceroyl-CoA dehydratase activity	molecular_function	7	HACD2	1	415	4	13613	0.116491
GO:0006734	NADH metabolic process	biological_process	4	GPD1L	1	415	4	13613	0.116491
GO:0033592	RNA strand annealing activity	molecular_function	8	FMR1	1	415	4	13613	0.116491
GO:0035723	interleukin-15-mediated signaling pathway	biological_process	7	PLCB1	1	415	4	13613	0.116491
GO:0051138	positive regulation of NK T cell differentiation	biological_process	12	ZBTB16	1	415	4	13613	0.116491
GO:0001302	replicative cell aging	biological_process	6	ROMO1	1	415	4	13613	0.116491
GO:0098639	collagen binding involved in cell-matrix adhesion	molecular_function	6	ITGB1	1	415	4	13613	0.116491
GO:0060541	respiratory system development	biological_process	6	SMPD3	1	415	4	13613	0.116491
GO:1903588	negative regulation of blood vessel endothelial cell proliferation involved in sprouting angiogenesis	biological_process	10	DLL4	1	415	4	13613	0.116491
GO:0000904	cell morphogenesis involved in differentiation	biological_process	7	EPB41L5	1	415	4	13613	0.116491
GO:1901888	regulation of cell junction assembly	biological_process	6	RAP1B	1	415	4	13613	0.116491
GO:0090156	cellular sphingolipid homeostasis	biological_process	6	RTN4	1	415	4	13613	0.116491
GO:0060439	trachea morphogenesis	biological_process	6	HOXA5	1	415	4	13613	0.116491
GO:0048149	behavioral response to ethanol	biological_process	5	EPS8	1	415	4	13613	0.116491
GO:0000220	vacuolar proton-transporting V-type ATPase, V0 domain	cellular_component	7	ATP6V0A1	1	415	4	13613	0.116491
GO:0072656	maintenance of protein location in mitochondrion	biological_process	8	HK2	1	415	4	13613	0.116491
GO:0043229	intracellular organelle	cellular_component	4	ATP6V0A1	1	415	4	13613	0.116491
GO:0015711	organic anion transport	biological_process	8	ABCC5	1	415	4	13613	0.116491
GO:0019674	NAD metabolic process	biological_process	4	GPD1L	1	415	4	13613	0.116491
GO:0046888	negative regulation of hormone secretion	biological_process	8	CHGA	1	415	4	13613	0.116491
GO:0072383	plus-end-directed vesicle transport along microtubule	biological_process	11	FYCO1	1	415	4	13613	0.116491
GO:0098967	exocytic insertion of neurotransmitter receptor to postsynaptic membrane	biological_process	9	ENSSSCG00000034868	1	415	4	13613	0.116491
GO:0001665	alpha-N-acetylgalactosaminide alpha-2,6-sialyltransferase activity	molecular_function	7	ST6GALNAC1	1	415	4	13613	0.116491
GO:0001882	nucleoside binding	molecular_function	5	CDA	1	415	4	13613	0.116491
GO:0060547	negative regulation of necrotic cell death	biological_process	8	ENSSSCG00000014540	1	415	4	13613	0.116491
GO:0070858	negative regulation of bile acid biosynthetic process	biological_process	11	PROX1	1	415	4	13613	0.116491
GO:1902416	positive regulation of mRNA binding	biological_process	8	FMR1	1	415	4	13613	0.116491
GO:0033615	mitochondrial proton-transporting ATP synthase complex assembly	biological_process	10	FMC1	1	415	4	13613	0.116491
GO:0034165	positive regulation of toll-like receptor 9 signaling pathway	biological_process	10	RTN4	1	415	4	13613	0.116491
GO:1904468	negative regulation of tumor necrosis factor secretion	biological_process	10	ARG2	1	415	4	13613	0.116491
GO:1990745	EARP complex	cellular_component	4	VPS50	1	415	4	13613	0.116491
GO:0102343	3-hydroxy-arachidoyl-CoA dehydratase activity	molecular_function	7	HACD2	1	415	4	13613	0.116491
GO:0002318	myeloid progenitor cell differentiation	biological_process	7	SLC37A4	1	415	4	13613	0.116491
GO:0002686	negative regulation of leukocyte migration	biological_process	7	HOXA7	1	415	4	13613	0.116491
GO:1990535	neuron projection maintenance	biological_process	8	PRNP	1	415	4	13613	0.116491
GO:0098981	cholinergic synapse	cellular_component	4	DLGAP4	1	415	4	13613	0.116491
GO:0009649	entrainment of circadian clock	biological_process	5	ID2	1	415	4	13613	0.116491
GO:0060029	convergent extension involved in organogenesis	biological_process	8	FRZB	1	415	4	13613	0.116491
GO:0050833	pyruvate transmembrane transporter activity	molecular_function	8	SLC16A11	1	415	4	13613	0.116491
GO:1902083	negative regulation of peptidyl-cysteine S-nitrosylation	biological_process	10	NCOA7	1	415	4	13613	0.116491
GO:1904938	planar cell polarity pathway involved in axon guidance	biological_process	10	CELSR3	1	415	4	13613	0.116491
GO:0016556	mRNA modification	biological_process	10	A1CF	1	415	4	13613	0.116491
GO:0008237	metallopeptidase activity	molecular_function	7	ENSSSCG00000035893;PAPPA2;TIMP2;ENSSSCG00000025067;C9orf3	5	415	85	13613	0.117617
GO:0030148	sphingolipid biosynthetic process	biological_process	9	CERKL;HACD2	2	415	20	13613	0.122946
GO:0007157	heterophilic cell-cell adhesion via plasma membrane cell adhesion molecules	biological_process	7	ALCAM;ITGA5	2	415	20	13613	0.122946
GO:0001816	cytokine production	biological_process	4	SLC37A4;FABP4	2	415	20	13613	0.122946
GO:0030901	midbrain development	biological_process	5	WLS;SMAD9	2	415	20	13613	0.122946
GO:0030879	mammary gland development	biological_process	7	ENSSSCG00000028997;HOXB9	2	415	20	13613	0.122946
GO:0006641	triglyceride metabolic process	biological_process	9	PLA2G16;SLC37A4	2	415	20	13613	0.122946
GO:0048786	presynaptic active zone	cellular_component	4	ENSSSCG00000015401;ENSSSCG00000031943	2	415	20	13613	0.122946
GO:0007159	leukocyte cell-cell adhesion	biological_process	6	ITGA5;ITGB1	2	415	20	13613	0.122946
GO:0006826	iron ion transport	biological_process	10	ENSSSCG00000014540;FTL	2	415	20	13613	0.122946
GO:0043525	positive regulation of neuron apoptotic process	biological_process	10	PRNP;BACE1	2	415	20	13613	0.122946
GO:0001501	skeletal system development	biological_process	6	SMPD3;HOXA5;ZBTB16;AES	4	415	63	13613	0.125469
GO:0030334	regulation of cell migration	biological_process	7	ENPP2;PHLDA2;SST;PAX6	4	415	63	13613	0.125469
GO:0045666	positive regulation of neuron differentiation	biological_process	10	NEUROD1;FOXA1;NKX2-2	3	415	41	13613	0.128606
GO:0030175	filopodium	cellular_component	7	ENSSSCG00000002639;ITGB1;NPTX2	3	415	41	13613	0.128606
GO:0005089	Rho guanyl-nucleotide exchange factor activity	molecular_function	9	ARHGEF38;ARHGEF10L;TIAM1;MCF2L	4	415	64	13613	0.130819
GO:0006355	regulation of transcription, DNA-templated	biological_process	8	PROX1;ETV1;TLE1;SERTAD3;CNOT2;ISL1;RUNX1T1;EGR1;HOXA7;HOXA5;RFX6;FOS;HES6;MIER1;NEUROD1;ENSSSCG00000028997;HOXA3;SMAD9;CITED1;ST18;FOXA1;FOXA2;PAX6;EGR2;TLE2;SCAND1;PDX1;HOXB9;HOXB8;ZBTB16;PITX2;AES;ZKSCAN1;NKX2-2	34	415	914	13613	0.131904
GO:0035035	histone acetyltransferase binding	molecular_function	6	EGR1;PAX6	2	415	21	13613	0.133268
GO:0031519	PcG protein complex	cellular_component	4	CBX6;PHC2	2	415	21	13613	0.133268
GO:0030073	insulin secretion	biological_process	11	NEUROD1;PDX1	2	415	21	13613	0.133268
GO:0016529	sarcoplasmic reticulum	cellular_component	7	S100A1;CACNA2D1	2	415	21	13613	0.133268
GO:0031032	actomyosin structure organization	biological_process	8	EPB41L5;EPB41L4B	2	415	21	13613	0.133268
GO:0000407	phagophore assembly site	cellular_component	6	SQSTM1;NBR1	2	415	21	13613	0.133268
GO:0038023	signaling receptor activity	molecular_function	4	ANTXR2;PRNP;GRIA2;GRIA3;ITGB1	5	415	89	13613	0.135405
GO:0005546	phosphatidylinositol-4,5-bisphosphate binding	molecular_function	9	PLCB1;SYT5;SDCBP2	3	415	42	13613	0.13555
GO:0007219	Notch signaling pathway	biological_process	6	MAML3;DLL4;HES6;FOXA1	4	415	66	13613	0.141794
GO:0071805	potassium ion transmembrane transport	biological_process	10	ENSSSCG00000006185;ENSSSCG00000036078;KCNK16;ABCC8	4	415	66	13613	0.141794
GO:0005882	intermediate filament	cellular_component	7	PRPH;KRT7;KRT18	3	415	43	13613	0.142621
GO:0007417	central nervous system development	biological_process	6	ID3;FMR1;ZBTB16	3	415	43	13613	0.142621
GO:0035767	endothelial cell chemotaxis	biological_process	10	ENSSSCG00000006564	1	415	5	13613	0.143433
GO:0043508	negative regulation of JUN kinase activity	biological_process	13	DUSP10	1	415	5	13613	0.143433
GO:0042289	MHC class II protein binding	molecular_function	7	CD81	1	415	5	13613	0.143433
GO:0060017	parathyroid gland development	biological_process	7	HOXA3	1	415	5	13613	0.143433
GO:0061037	negative regulation of cartilage development	biological_process	7	FRZB	1	415	5	13613	0.143433
GO:0010757	negative regulation of plasminogen activation	biological_process	11	SERPINF2	1	415	5	13613	0.143433
GO:0001823	mesonephros development	biological_process	7	ZBTB16	1	415	5	13613	0.143433
GO:0045545	syndecan binding	molecular_function	6	SDCBP	1	415	5	13613	0.143433
GO:0001740	Barr body	cellular_component	8	ENSSSCG00000017202	1	415	5	13613	0.143433
GO:0001517	N-acetylglucosamine 6-O-sulfotransferase activity	molecular_function	7	CHST4	1	415	5	13613	0.143433
GO:0061665	SUMO ligase activity	molecular_function	7	EGR2	1	415	5	13613	0.143433
GO:0014037	Schwann cell differentiation	biological_process	7	EGR2	1	415	5	13613	0.143433
GO:0030193	regulation of blood coagulation	biological_process	7	FOXA2	1	415	5	13613	0.143433
GO:0085029	extracellular matrix assembly	biological_process	6	SMPD3	1	415	5	13613	0.143433
GO:0035672	oligopeptide transmembrane transport	biological_process	10	CDH17	1	415	5	13613	0.143433
GO:0030903	notochord development	biological_process	7	ID3	1	415	5	13613	0.143433
GO:0050693	LBD domain binding	molecular_function	6	PROX1	1	415	5	13613	0.143433
GO:0032230	positive regulation of synaptic transmission, GABAergic	biological_process	10	CA2	1	415	5	13613	0.143433
GO:0032808	lacrimal gland development	biological_process	7	PAX6	1	415	5	13613	0.143433
GO:0003208	cardiac ventricle morphogenesis	biological_process	6	DLL4	1	415	5	13613	0.143433
GO:0060059	embryonic retina morphogenesis in camera-type eye	biological_process	6	PROX1	1	415	5	13613	0.143433
GO:0045446	endothelial cell differentiation	biological_process	7	PROX1	1	415	5	13613	0.143433
GO:0043186	P granule	cellular_component	8	CARHSP1	1	415	5	13613	0.143433
GO:0030311	poly-N-acetyllactosamine biosynthetic process	biological_process	8	B3GNT2	1	415	5	13613	0.143433
GO:0004396	hexokinase activity	molecular_function	7	HK2	1	415	5	13613	0.143433
GO:0008432	JUN kinase binding	molecular_function	8	DUSP10	1	415	5	13613	0.143433
GO:0031204	posttranslational protein targeting to membrane, translocation	biological_process	12	SEC62	1	415	5	13613	0.143433
GO:0071438	invadopodium membrane	cellular_component	6	ITGB1	1	415	5	13613	0.143433
GO:0048845	venous blood vessel morphogenesis	biological_process	7	PROX1	1	415	5	13613	0.143433
GO:0015187	glycine transmembrane transporter activity	molecular_function	5	SLC38A5	1	415	5	13613	0.143433
GO:0021796	cerebral cortex regionalization	biological_process	6	PAX6	1	415	5	13613	0.143433
GO:0016308	1-phosphatidylinositol-4-phosphate 5-kinase activity	molecular_function	8	PIP5K1B	1	415	5	13613	0.143433
GO:0046324	regulation of glucose import	biological_process	9	HK2	1	415	5	13613	0.143433
GO:0072655	establishment of protein localization to mitochondrion	biological_process	9	HK2	1	415	5	13613	0.143433
GO:0042589	zymogen granule membrane	cellular_component	8	ENSSSCG00000034868	1	415	5	13613	0.143433
GO:0030219	megakaryocyte differentiation	biological_process	7	ZFPM1	1	415	5	13613	0.143433
GO:0005746	mitochondrial respirasome	cellular_component	5	COX7A1	1	415	5	13613	0.143433
GO:0008093	cytoskeletal adaptor activity	molecular_function	6	BICD1	1	415	5	13613	0.143433
GO:0035948	positive regulation of gluconeogenesis by positive regulation of transcription from RNA polymerase II promoter	biological_process	12	GCG	1	415	5	13613	0.143433
GO:0043269	regulation of ion transport	biological_process	7	ENSSSCG00000024666	1	415	5	13613	0.143433
GO:0021612	facial nerve structural organization	biological_process	6	EGR2	1	415	5	13613	0.143433
GO:0045616	regulation of keratinocyte differentiation	biological_process	9	ERRFI1	1	415	5	13613	0.143433
GO:0004679	AMP-activated protein kinase activity	molecular_function	9	PRKAB1	1	415	5	13613	0.143433
GO:0002151	G-quadruplex RNA binding	molecular_function	7	FMR1	1	415	5	13613	0.143433
GO:1904798	positive regulation of core promoter binding	biological_process	9	PAX6	1	415	5	13613	0.143433
GO:0071704	organic substance metabolic process	biological_process	4	PGM2L1	1	415	5	13613	0.143433
GO:0000137	Golgi cis cisterna	cellular_component	8	SMPD3	1	415	5	13613	0.143433
GO:1904778	positive regulation of protein localization to cell cortex	biological_process	8	GNAI1	1	415	5	13613	0.143433
GO:0099170	postsynaptic modulation of chemical synaptic transmission	biological_process	9	PLCB1	1	415	5	13613	0.143433
GO:0051899	membrane depolarization	biological_process	6	CACNA1A	1	415	5	13613	0.143433
GO:0097435	supramolecular fiber organization	biological_process	5	CST3	1	415	5	13613	0.143433
GO:0004865	protein serine/threonine phosphatase inhibitor activity	molecular_function	8	ENSSSCG00000004760	1	415	5	13613	0.143433
GO:0060536	cartilage morphogenesis	biological_process	6	HOXA5	1	415	5	13613	0.143433
GO:0015279	store-operated calcium channel activity	molecular_function	9	ORAI2	1	415	5	13613	0.143433
GO:1903136	cuprous ion binding	molecular_function	9	PRNP	1	415	5	13613	0.143433
GO:1903538	regulation of meiotic cell cycle process involved in oocyte maturation	biological_process	8	PRKAR1A	1	415	5	13613	0.143433
GO:0035748	myelin sheath abaxonal region	cellular_component	4	ITGB1	1	415	5	13613	0.143433
GO:0042775	mitochondrial ATP synthesis coupled electron transport	biological_process	9	NDUFA12	1	415	5	13613	0.143433
GO:0042562	hormone binding	molecular_function	4	NPR1	1	415	5	13613	0.143433
GO:0008603	cAMP-dependent protein kinase regulator activity	molecular_function	7	PRKAR1A	1	415	5	13613	0.143433
GO:0045576	mast cell activation	biological_process	7	CHGA	1	415	5	13613	0.143433
GO:0032873	negative regulation of stress-activated MAPK cascade	biological_process	12	DUSP10	1	415	5	13613	0.143433
GO:0004340	glucokinase activity	molecular_function	8	HK2	1	415	5	13613	0.143433
GO:0003016	respiratory system process	biological_process	5	HOXA5	1	415	5	13613	0.143433
GO:0003344	pericardium morphogenesis	biological_process	8	DLL4	1	415	5	13613	0.143433
GO:0021942	radial glia guided migration of Purkinje cell	biological_process	9	RBFOX2	1	415	5	13613	0.143433
GO:0000050	urea cycle	biological_process	8	ARG2	1	415	5	13613	0.143433
GO:0099106	ion channel regulator activity	molecular_function	5	ENSSSCG00000024666	1	415	5	13613	0.143433
GO:0043303	mast cell degranulation	biological_process	9	CHGA	1	415	5	13613	0.143433
GO:0071786	endoplasmic reticulum tubular network organization	biological_process	7	RTN4	1	415	5	13613	0.143433
GO:0098780	response to mitochondrial depolarisation	biological_process	6	SQSTM1	1	415	5	13613	0.143433
GO:0017171	serine hydrolase activity	molecular_function	5	ENSSSCG00000031367	1	415	5	13613	0.143433
GO:0048787	presynaptic active zone membrane	cellular_component	5	STXBP1	1	415	5	13613	0.143433
GO:0035865	cellular response to potassium ion	biological_process	8	CACNA1H	1	415	5	13613	0.143433
GO:0010737	protein kinase A signaling	biological_process	6	GCG	1	415	5	13613	0.143433
GO:0098826	endoplasmic reticulum tubular network membrane	cellular_component	4	RTN4	1	415	5	13613	0.143433
GO:0002819	regulation of adaptive immune response	biological_process	7	DUSP10	1	415	5	13613	0.143433
GO:0045656	negative regulation of monocyte differentiation	biological_process	10	HOXA7	1	415	5	13613	0.143433
GO:0030516	regulation of axon extension	biological_process	7	DPYSL2	1	415	5	13613	0.143433
GO:0035773	insulin secretion involved in cellular response to glucose stimulus	biological_process	12	PTPRN2	1	415	5	13613	0.143433
GO:0006729	tetrahydrobiopterin biosynthetic process	biological_process	8	GCH1	1	415	5	13613	0.143433
GO:1990459	transferrin receptor binding	molecular_function	6	CD81	1	415	5	13613	0.143433
GO:0019158	mannokinase activity	molecular_function	8	HK2	1	415	5	13613	0.143433
GO:1900118	negative regulation of execution phase of apoptosis	biological_process	10	GCG	1	415	5	13613	0.143433
GO:0035313	wound healing, spreading of epidermal cells	biological_process	8	ITGA5	1	415	5	13613	0.143433
GO:0030858	positive regulation of epithelial cell differentiation	biological_process	8	PAX6	1	415	5	13613	0.143433
GO:0070508	cholesterol import	biological_process	10	STARD5	1	415	5	13613	0.143433
GO:0001505	regulation of neurotransmitter levels	biological_process	5	CACNA1A	1	415	5	13613	0.143433
GO:0021978	telencephalon regionalization	biological_process	6	PAX6	1	415	5	13613	0.143433
GO:0050427	3'-phosphoadenosine 5'-phosphosulfate metabolic process	biological_process	6	ENPP1	1	415	5	13613	0.143433
GO:0007021	tubulin complex assembly	biological_process	8	TBCA	1	415	5	13613	0.143433
GO:0015760	glucose-6-phosphate transport	biological_process	9	SLC37A4	1	415	5	13613	0.143433
GO:0000467	exonucleolytic trimming to generate mature 3'-end of 5.8S rRNA from tricistronic rRNA transcript (SSU-rRNA, 5.8S rRNA, LSU-rRNA)	biological_process	12	ENSSSCG00000036909	1	415	5	13613	0.143433
GO:0032933	SREBP signaling pathway	biological_process	6	ARHGEF10L	1	415	5	13613	0.143433
GO:0005952	cAMP-dependent protein kinase complex	cellular_component	4	PRKAR1A	1	415	5	13613	0.143433
GO:0042416	dopamine biosynthetic process	biological_process	10	GCH1	1	415	5	13613	0.143433
GO:0060613	fat pad development	biological_process	8	ARRDC3	1	415	5	13613	0.143433
GO:0000791	euchromatin	cellular_component	7	DNMT3A	1	415	5	13613	0.143433
GO:0035239	tube morphogenesis	biological_process	5	FOXA1	1	415	5	13613	0.143433
GO:1901098	positive regulation of autophagosome maturation	biological_process	9	FYCO1	1	415	5	13613	0.143433
GO:0010385	double-stranded methylated DNA binding	molecular_function	8	EGR1	1	415	5	13613	0.143433
GO:0042276	error-prone translesion synthesis	biological_process	11	REV3L	1	415	5	13613	0.143433
GO:2000810	regulation of bicellular tight junction assembly	biological_process	7	GPBAR1	1	415	5	13613	0.143433
GO:0048266	behavioral response to pain	biological_process	4	CACNA1A	1	415	5	13613	0.143433
GO:0070314	G1 to G0 transition	biological_process	5	SMPD3	1	415	5	13613	0.143433
GO:0009950	dorsal/ventral axis specification	biological_process	6	PAX6	1	415	5	13613	0.143433
GO:0106035	protein maturation by [4Fe-4S] cluster transfer	biological_process	9	YAE1	1	415	5	13613	0.143433
GO:0045617	negative regulation of keratinocyte differentiation	biological_process	10	HOXA7	1	415	5	13613	0.143433
GO:2001269	positive regulation of cysteine-type endopeptidase activity involved in apoptotic signaling pathway	biological_process	11	ST18	1	415	5	13613	0.143433
GO:0002521	leukocyte differentiation	biological_process	6	ID2	1	415	5	13613	0.143433
GO:0052866	phosphatidylinositol phosphate phosphatase activity	molecular_function	8	ENSSSCG00000036785	1	415	5	13613	0.143433
GO:0008865	fructokinase activity	molecular_function	8	HK2	1	415	5	13613	0.143433
GO:0086091	regulation of heart rate by cardiac conduction	biological_process	10	BIN1;CACNA2D1	2	415	22	13613	0.143777
GO:0007338	single fertilization	biological_process	5	ENSSSCG00000017202;ENSSSCG00000028997	2	415	22	13613	0.143777
GO:0007608	sensory perception of smell	biological_process	8	SLC24A4;B3GNT2	2	415	22	13613	0.143777
GO:0045214	sarcomere organization	biological_process	9	PRKAR1A;ITGB1	2	415	22	13613	0.143777
GO:0019003	GDP binding	molecular_function	8	RAP1B;ARL3;RAB3B	3	415	44	13613	0.149811
GO:0017148	negative regulation of translation	biological_process	10	BTG2;CNOT2;FMR1	3	415	44	13613	0.149811
GO:0006879	cellular iron ion homeostasis	biological_process	12	ENSSSCG00000014540;ATP6V1G1;FTL	3	415	44	13613	0.149811
GO:0008137	NADH dehydrogenase (ubiquinone) activity	molecular_function	8	NDUFA12;ENSSSCG00000013596	2	415	23	13613	0.154452
GO:0005887	integral component of plasma membrane	cellular_component	6	MPZL1;CD63;SLC16A11;ATP2B1;SLC39A8;SLC24A4;ABCC1;CD81;KIAA1324;ADGRD1;CACNA1H;EPHA3;SLC38A5;CLDN4;SLC4A7;GPR22;BACE1;HPN	18	415	455	13613	0.156613
GO:0070373	negative regulation of ERK1 and ERK2 cascade	biological_process	12	DUSP10;NDRG2;CAMK2N1	3	415	45	13613	0.157115
GO:0000045	autophagosome assembly	biological_process	7	KIAA1324;GABARAPL1;GABARAPL2	3	415	45	13613	0.157115
GO:0017053	transcriptional repressor complex	cellular_component	4	ZFPM1;MIER1;ZBTB16	3	415	45	13613	0.157115
GO:0000139	Golgi membrane	cellular_component	7	SLC35A1;CHST4;RAB26;GABARAPL2;GALNT10;ARL3;RHBDD2;B3GNT2	8	415	173	13613	0.159102
GO:0006357	regulation of transcription by RNA polymerase II	biological_process	9	ZFPM1;ETV1;MAGED1;EGR1;FOS;HES6;CITED1;FOXA1;FOXA2;PAX6;PDX1;PITX2;AES	13	415	314	13613	0.164012
GO:0005747	mitochondrial respiratory chain complex I	cellular_component	7	NDUFA1;NDUFA12;ENSSSCG00000013596	3	415	46	13613	0.164527
GO:0032922	circadian regulation of gene expression	biological_process	5	MAGED1;EGR1;ID2	3	415	46	13613	0.164527
GO:0019722	calcium-mediated signaling	biological_process	7	CALM1;CALML4;RCAN3	3	415	46	13613	0.164527
GO:0031982	vesicle	cellular_component	5	ENSSSCG00000034868;CD81;SYT4;RAB3B	4	415	70	13613	0.164775
GO:0043488	regulation of mRNA stability	biological_process	10	FMR1;CARHSP1	2	415	24	13613	0.165273
GO:0006096	glycolytic process	biological_process	10	PKM;HK2	2	415	24	13613	0.165273
GO:0007566	embryo implantation	biological_process	4	A1CF;ENSSSCG00000017202	2	415	24	13613	0.165273
GO:0008305	integrin complex	cellular_component	5	ITGA5;ITGB1	2	415	24	13613	0.165273
GO:0098982	GABA-ergic synapse	cellular_component	4	ATP2B1;PLCB1	2	415	24	13613	0.165273
GO:0006611	protein export from nucleus	biological_process	11	AHCYL1;EGR2	2	415	24	13613	0.165273
GO:0042162	telomeric DNA binding	molecular_function	8	XRCC5;UPF3A	2	415	24	13613	0.165273
GO:0042609	CD4 receptor binding	molecular_function	6	PLSCR4	1	415	6	13613	0.169555
GO:0009143	nucleoside triphosphate catabolic process	biological_process	9	ENPP1	1	415	6	13613	0.169555
GO:0050662	coenzyme binding	molecular_function	5	GCLC	1	415	6	13613	0.169555
GO:0097427	microtubule bundle	cellular_component	6	TPPP3	1	415	6	13613	0.169555
GO:0035640	exploration behavior	biological_process	4	GIP	1	415	6	13613	0.169555
GO:0140268	endoplasmic reticulum-plasma membrane contact site	cellular_component	5	SARAF	1	415	6	13613	0.169555
GO:0009972	cytidine deamination	biological_process	13	CDA	1	415	6	13613	0.169555
GO:0050930	induction of positive chemotaxis	biological_process	10	SCG2	1	415	6	13613	0.169555
GO:0047617	acyl-CoA hydrolase activity	molecular_function	8	ACOT13	1	415	6	13613	0.169555
GO:0006685	sphingomyelin catabolic process	biological_process	9	SMPD3	1	415	6	13613	0.169555
GO:0010606	positive regulation of cytoplasmic mRNA processing body assembly	biological_process	8	CNOT2	1	415	6	13613	0.169555
GO:0005412	glucose:sodium symporter activity	molecular_function	10	SLC5A4	1	415	6	13613	0.169555
GO:0015816	glycine transport	biological_process	8	SLC38A5	1	415	6	13613	0.169555
GO:0140110	transcription regulator activity	molecular_function	3	ST18	1	415	6	13613	0.169555
GO:0036477	somatodendritic compartment	cellular_component	5	SYT4	1	415	6	13613	0.169555
GO:0022414	reproductive process	biological_process	3	ANTXR2	1	415	6	13613	0.169555
GO:0000423	mitophagy	biological_process	8	SQSTM1	1	415	6	13613	0.169555
GO:0035973	aggrephagy	biological_process	9	SQSTM1	1	415	6	13613	0.169555
GO:0060428	lung epithelium development	biological_process	7	ERRFI1	1	415	6	13613	0.169555
GO:0004322	ferroxidase activity	molecular_function	7	ENSSSCG00000014540	1	415	6	13613	0.169555
GO:0070492	oligosaccharide binding	molecular_function	5	ENSSSCG00000031177	1	415	6	13613	0.169555
GO:0001765	membrane raft assembly	biological_process	7	S100A10	1	415	6	13613	0.169555
GO:0021954	central nervous system neuron development	biological_process	7	BTG2	1	415	6	13613	0.169555
GO:0042795	snRNA transcription by RNA polymerase II	biological_process	10	ELL2	1	415	6	13613	0.169555
GO:0033129	positive regulation of histone phosphorylation	biological_process	11	FMR1	1	415	6	13613	0.169555
GO:0030497	fatty acid elongation	biological_process	11	HACD2	1	415	6	13613	0.169555
GO:0072675	osteoclast fusion	biological_process	6	CD81	1	415	6	13613	0.169555
GO:0016554	cytidine to uridine editing	biological_process	11	A1CF	1	415	6	13613	0.169555
GO:0048505	regulation of timing of cell differentiation	biological_process	7	PAX6	1	415	6	13613	0.169555
GO:1901380	negative regulation of potassium ion transmembrane transport	biological_process	11	BIN1	1	415	6	13613	0.169555
GO:0061635	regulation of protein complex stability	biological_process	5	SQSTM1	1	415	6	13613	0.169555
GO:0047429	nucleoside-triphosphate diphosphatase activity	molecular_function	8	ENPP1	1	415	6	13613	0.169555
GO:0017121	plasma membrane phospholipid scrambling	biological_process	7	PLSCR4	1	415	6	13613	0.169555
GO:0001780	neutrophil homeostasis	biological_process	5	SLC37A4	1	415	6	13613	0.169555
GO:0048762	mesenchymal cell differentiation	biological_process	6	ISL1	1	415	6	13613	0.169555
GO:0008354	germ cell migration	biological_process	7	ITGB1	1	415	6	13613	0.169555
GO:0060317	cardiac epithelial to mesenchymal transition	biological_process	8	RTN4	1	415	6	13613	0.169555
GO:0033148	positive regulation of intracellular estrogen receptor signaling pathway	biological_process	10	FOXA1	1	415	6	13613	0.169555
GO:1903753	negative regulation of p38MAPK cascade	biological_process	13	DUSP10	1	415	6	13613	0.169555
GO:0008194	UDP-glycosyltransferase activity	molecular_function	6	ENSSSCG00000040980	1	415	6	13613	0.169555
GO:0048265	response to pain	biological_process	6	CACNA1A	1	415	6	13613	0.169555
GO:2000553	positive regulation of T-helper 2 cell cytokine production	biological_process	12	CD81	1	415	6	13613	0.169555
GO:0031404	chloride ion binding	molecular_function	6	NQO2	1	415	6	13613	0.169555
GO:0002685	regulation of leukocyte migration	biological_process	6	SMPD3	1	415	6	13613	0.169555
GO:0060292	long-term synaptic depression	biological_process	10	STXBP1	1	415	6	13613	0.169555
GO:0048712	negative regulation of astrocyte differentiation	biological_process	12	ID4	1	415	6	13613	0.169555
GO:0035912	dorsal aorta morphogenesis	biological_process	9	DLL4	1	415	6	13613	0.169555
GO:0060009	Sertoli cell development	biological_process	7	FNDC3A	1	415	6	13613	0.169555
GO:0005123	death receptor binding	molecular_function	8	BEX3	1	415	6	13613	0.169555
GO:0097322	7SK snRNA binding	molecular_function	8	CELF3	1	415	6	13613	0.169555
GO:0043589	skin morphogenesis	biological_process	6	ERRFI1	1	415	6	13613	0.169555
GO:0006346	methylation-dependent chromatin silencing	biological_process	6	DNMT3A	1	415	6	13613	0.169555
GO:0070419	nonhomologous end joining complex	cellular_component	5	XRCC5	1	415	6	13613	0.169555
GO:0005324	long-chain fatty acid transporter activity	molecular_function	5	FABP4	1	415	6	13613	0.169555
GO:0045821	positive regulation of glycolytic process	biological_process	11	ZBTB20	1	415	6	13613	0.169555
GO:0031915	positive regulation of synaptic plasticity	biological_process	10	ENSSSCG00000033682	1	415	6	13613	0.169555
GO:0042043	neurexin family protein binding	molecular_function	6	CPE	1	415	6	13613	0.169555
GO:0010870	positive regulation of receptor biosynthetic process	biological_process	9	HOXA5	1	415	6	13613	0.169555
GO:2001028	positive regulation of endothelial cell chemotaxis	biological_process	11	HSPB1	1	415	6	13613	0.169555
GO:0061045	negative regulation of wound healing	biological_process	8	WFDC1	1	415	6	13613	0.169555
GO:1904645	response to amyloid-beta	biological_process	8	PRNP	1	415	6	13613	0.169555
GO:0001618	virus receptor activity	molecular_function	5	CD81	1	415	6	13613	0.169555
GO:2001046	positive regulation of integrin-mediated signaling pathway	biological_process	9	CD63	1	415	6	13613	0.169555
GO:0003209	cardiac atrium morphogenesis	biological_process	6	DLL4	1	415	6	13613	0.169555
GO:0004126	cytidine deaminase activity	molecular_function	7	CDA	1	415	6	13613	0.169555
GO:0032585	multivesicular body membrane	cellular_component	10	CD63	1	415	6	13613	0.169555
GO:0030015	CCR4-NOT core complex	cellular_component	4	CNOT2	1	415	6	13613	0.169555
GO:0006072	glycerol-3-phosphate metabolic process	biological_process	8	GPD1L	1	415	6	13613	0.169555
GO:0098693	regulation of synaptic vesicle cycle	biological_process	7	RAB3B	1	415	6	13613	0.169555
GO:0042629	mast cell granule	cellular_component	9	CHGA	1	415	6	13613	0.169555
GO:0035988	chondrocyte proliferation	biological_process	4	STC1	1	415	6	13613	0.169555
GO:0016266	O-glycan processing	biological_process	11	GALNT10	1	415	6	13613	0.169555
GO:1990124	messenger ribonucleoprotein complex	cellular_component	5	FMR1	1	415	6	13613	0.169555
GO:0004767	sphingomyelin phosphodiesterase activity	molecular_function	8	SMPD3	1	415	6	13613	0.169555
GO:0035646	endosome to melanosome transport	biological_process	8	CD63	1	415	6	13613	0.169555
GO:2000394	positive regulation of lamellipodium morphogenesis	biological_process	7	ENPP2	1	415	6	13613	0.169555
GO:0071578	zinc ion import across plasma membrane	biological_process	12	SLC39A8	1	415	6	13613	0.169555
GO:0140052	cellular response to oxidised low-density lipoprotein particle stimulus	biological_process	6	SMPD3	1	415	6	13613	0.169555
GO:0010756	positive regulation of plasminogen activation	biological_process	11	HPN	1	415	6	13613	0.169555
GO:0008217	regulation of blood pressure	biological_process	5	ATP2B1;GCH1	2	415	25	13613	0.176221
GO:0019233	sensory perception of pain	biological_process	7	GIP;HOXB8	2	415	25	13613	0.176221
GO:0031623	receptor internalization	biological_process	9	CD81;ITGB1	2	415	25	13613	0.176221
GO:0071310	cellular response to organic substance	biological_process	6	EGR1;EGR2	2	415	25	13613	0.176221
GO:0004129	cytochrome-c oxidase activity	molecular_function	6	COX7A1;C15orf48	2	415	25	13613	0.176221
GO:0006749	glutathione metabolic process	biological_process	8	GCLM;GCLC	2	415	25	13613	0.176221
GO:0017147	Wnt-protein binding	molecular_function	5	WLS;FRZB	2	415	25	13613	0.176221
GO:0090503	RNA phosphodiester bond hydrolysis, exonucleolytic	biological_process	10	CNOT2;REXO2	2	415	25	13613	0.176221
GO:0071480	cellular response to gamma radiation	biological_process	8	EGR1;XRCC5	2	415	25	13613	0.176221
GO:0090305	nucleic acid phosphodiester bond hydrolysis	biological_process	8	ENPP2;REV3L;ENPP1;REXO2	4	415	72	13613	0.176736
GO:0005516	calmodulin binding	molecular_function	5	MARCKS;ENSSSCG00000034868;CAMK2B;PLCB1	4	415	72	13613	0.176736
GO:0030054	cell junction	cellular_component	3	C4orf19;GRIA2;ENSSSCG00000008137;CLDN4;CDH17;FOXA2;GRIA3	7	415	151	13613	0.178457
GO:0010629	negative regulation of gene expression	biological_process	8	ZBTB20;CNPY2;ID1;ID3;ID2;DLL4;AES	7	415	151	13613	0.178457
GO:0051726	regulation of cell cycle	biological_process	6	ID1;ID2;PLCB1;FOXA1;ITGB1	5	415	98	13613	0.179364
GO:0045893	positive regulation of transcription, DNA-templated	biological_process	9	PROX1;ETV1;SERTAD3;MAGED1;EGR1;ID2;SSBP3;RFX6;FOS;BAMBI;NEUROD1;PLCB1;FOXA2;PAX6;EGR2;PDX1;ZBTB16	17	415	436	13613	0.179491
GO:0045727	positive regulation of translation	biological_process	10	FMR1;GUF1;UPF3A	3	415	48	13613	0.179649
GO:0043524	negative regulation of neuron apoptotic process	biological_process	10	ISL1;VSTM2L;CACNA1A;STXBP1	4	415	73	13613	0.182825
GO:0045766	positive regulation of angiogenesis	biological_process	8	ISL1;HSPB1;ITGB1;HK2	4	415	73	13613	0.182825
GO:0033209	tumor necrosis factor-mediated signaling pathway	biological_process	7	KRT18;ST18	2	415	26	13613	0.187279
GO:0000422	autophagy of mitochondrion	biological_process	7	GABARAPL1;GABARAPL2	2	415	26	13613	0.187279
GO:0001657	ureteric bud development	biological_process	7	ARG2;SMAD9	2	415	26	13613	0.187279
GO:2000300	regulation of synaptic vesicle exocytosis	biological_process	7	STXBP5L;BACE1	2	415	26	13613	0.187279
GO:0060412	ventricular septum morphogenesis	biological_process	6	PROX1;ZFPM1	2	415	26	13613	0.187279
GO:0042752	regulation of circadian rhythm	biological_process	5	PROX1;MAGED1;ID2	3	415	49	13613	0.187348
GO:0005178	integrin binding	molecular_function	6	ITGA5;CD81;CDH17;ITGB1	4	415	74	13613	0.188982
GO:0030176	integral component of endoplasmic reticulum membrane	cellular_component	7	SARAF;RTN4;SEC62;DPM3	4	415	74	13613	0.188982
GO:0003677	DNA binding	molecular_function	6	PROX1;ENSSSCG00000008898;ETV1;ZBTB20;REV3L;ISL1;TOX;POLR1C;EGR1;HOXA7;ENSSSCG00000033068;HOXA5;RFX6;FOS;HES6;ENSSSCG00000017202;MIER1;NEUROD1;ENSSSCG00000028997;HOXA3;XRCC5;SMAD9;FOXA1;FOXA2;PAX6;EGR2;PDX1;HOXB9;TBPL1;HOXB8;ZBTB16;PITX2;DNMT3A;NKX2-2	34	415	953	13613	0.190545
GO:0044387	negative regulation of protein kinase activity by regulation of protein phosphorylation	biological_process	12	DUSP10	1	415	7	13613	0.194883
GO:0002315	marginal zone B cell differentiation	biological_process	10	CDH17	1	415	7	13613	0.194883
GO:0021702	cerebellar Purkinje cell differentiation	biological_process	7	CACNA1A	1	415	7	13613	0.194883
GO:0001771	immunological synapse formation	biological_process	6	CD81	1	415	7	13613	0.194883
GO:0042773	ATP synthesis coupled electron transport	biological_process	8	ENSSSCG00000013596	1	415	7	13613	0.194883
GO:0007435	salivary gland morphogenesis	biological_process	7	PAX6	1	415	7	13613	0.194883
GO:0007213	G protein-coupled acetylcholine receptor signaling pathway	biological_process	6	PLCB1	1	415	7	13613	0.194883
GO:0051549	positive regulation of keratinocyte migration	biological_process	10	EPB41L4B	1	415	7	13613	0.194883
GO:0045591	positive regulation of regulatory T cell differentiation	biological_process	11	DUSP10	1	415	7	13613	0.194883
GO:0003181	atrioventricular valve morphogenesis	biological_process	6	ZFPM1	1	415	7	13613	0.194883
GO:0034046	poly(G) binding	molecular_function	9	FMR1	1	415	7	13613	0.194883
GO:2000273	positive regulation of signaling receptor activity	biological_process	9	ITGB1	1	415	7	13613	0.194883
GO:0071398	cellular response to fatty acid	biological_process	7	PDK4	1	415	7	13613	0.194883
GO:0030957	Tat protein binding	molecular_function	8	GABARAPL1	1	415	7	13613	0.194883
GO:0007398	ectoderm development	biological_process	6	EPB41L5	1	415	7	13613	0.194883
GO:0048617	embryonic foregut morphogenesis	biological_process	6	EPB41L5	1	415	7	13613	0.194883
GO:0016241	regulation of macroautophagy	biological_process	9	ATP6V0A1	1	415	7	13613	0.194883
GO:0009410	response to xenobiotic stimulus	biological_process	5	GCLC	1	415	7	13613	0.194883
GO:0060644	mammary gland epithelial cell differentiation	biological_process	7	HOXA5	1	415	7	13613	0.194883
GO:0038007	netrin-activated signaling pathway	biological_process	6	ENSSSCG00000002639	1	415	7	13613	0.194883
GO:0032421	stereocilium bundle	cellular_component	5	EPS8	1	415	7	13613	0.194883
GO:0001779	natural killer cell differentiation	biological_process	8	ID2	1	415	7	13613	0.194883
GO:0032825	positive regulation of natural killer cell differentiation	biological_process	10	TOX	1	415	7	13613	0.194883
GO:0015175	neutral amino acid transmembrane transporter activity	molecular_function	8	SLC43A2	1	415	7	13613	0.194883
GO:0000774	adenyl-nucleotide exchange factor activity	molecular_function	8	HSPH1	1	415	7	13613	0.194883
GO:0003214	cardiac left ventricle morphogenesis	biological_process	7	CPE	1	415	7	13613	0.194883
GO:0003149	membranous septum morphogenesis	biological_process	5	ID2	1	415	7	13613	0.194883
GO:0060487	lung epithelial cell differentiation	biological_process	7	FOXA1	1	415	7	13613	0.194883
GO:0006900	vesicle budding from membrane	biological_process	7	S100A10	1	415	7	13613	0.194883
GO:0005536	glucose binding	molecular_function	6	HK2	1	415	7	13613	0.194883
GO:0030851	granulocyte differentiation	biological_process	8	ZFPM1	1	415	7	13613	0.194883
GO:0048009	insulin-like growth factor receptor signaling pathway	biological_process	8	PLCB1	1	415	7	13613	0.194883
GO:0009653	anatomical structure morphogenesis	biological_process	4	FOXA2	1	415	7	13613	0.194883
GO:0060117	auditory receptor cell development	biological_process	8	SLC4A7	1	415	7	13613	0.194883
GO:0050861	positive regulation of B cell receptor signaling pathway	biological_process	10	CD81	1	415	7	13613	0.194883
GO:0006796	phosphate-containing compound metabolic process	biological_process	6	ENPP1	1	415	7	13613	0.194883
GO:0006620	posttranslational protein targeting to endoplasmic reticulum membrane	biological_process	13	SEC62	1	415	7	13613	0.194883
GO:0046785	microtubule polymerization	biological_process	9	TPPP3	1	415	7	13613	0.194883
GO:0060323	head morphogenesis	biological_process	5	SSBP3	1	415	7	13613	0.194883
GO:0001533	cornified envelope	cellular_component	5	CST6	1	415	7	13613	0.194883
GO:0001945	lymph vessel development	biological_process	5	PROX1	1	415	7	13613	0.194883
GO:1990825	sequence-specific mRNA binding	molecular_function	8	FMR1	1	415	7	13613	0.194883
GO:0070201	regulation of establishment of protein localization	biological_process	7	EPB41L5	1	415	7	13613	0.194883
GO:0090647	modulation of age-related behavioral decline	biological_process	5	PRNP	1	415	7	13613	0.194883
GO:0042585	germinal vesicle	cellular_component	9	MARCKS	1	415	7	13613	0.194883
GO:0010898	positive regulation of triglyceride catabolic process	biological_process	9	ENSSSCG00000031367	1	415	7	13613	0.194883
GO:0001931	uropod	cellular_component	6	PIP5K1B	1	415	7	13613	0.194883
GO:0043046	DNA methylation involved in gamete generation	biological_process	11	DNMT3A	1	415	7	13613	0.194883
GO:0045730	respiratory burst	biological_process	4	SLC37A4	1	415	7	13613	0.194883
GO:0007625	grooming behavior	biological_process	4	HOXB8	1	415	7	13613	0.194883
GO:0097060	synaptic membrane	cellular_component	4	ITGB1	1	415	7	13613	0.194883
GO:0071481	cellular response to X-ray	biological_process	8	XRCC5	1	415	7	13613	0.194883
GO:0032725	positive regulation of granulocyte macrophage colony-stimulating factor production	biological_process	8	ISL1	1	415	7	13613	0.194883
GO:0003747	translation release factor activity	molecular_function	9	GSPT2	1	415	7	13613	0.194883
GO:0000083	regulation of transcription involved in G1/S transition of mitotic cell cycle	biological_process	9	KLF11	1	415	7	13613	0.194883
GO:0004300	enoyl-CoA hydratase activity	molecular_function	7	ECHDC1	1	415	7	13613	0.194883
GO:0031091	platelet alpha granule	cellular_component	9	STXBP1	1	415	7	13613	0.194883
GO:0030836	positive regulation of actin filament depolymerization	biological_process	9	DSTN	1	415	7	13613	0.194883
GO:0036295	cellular response to increased oxygen levels	biological_process	7	ATP6V1G1	1	415	7	13613	0.194883
GO:0071542	dopaminergic neuron differentiation	biological_process	7	FOXA2	1	415	7	13613	0.194883
GO:0045039	protein insertion into mitochondrial inner membrane	biological_process	7	ROMO1	1	415	7	13613	0.194883
GO:0006779	porphyrin-containing compound biosynthetic process	biological_process	8	UROS	1	415	7	13613	0.194883
GO:0051127	positive regulation of actin nucleation	biological_process	10	SCIN	1	415	7	13613	0.194883
GO:0004622	lysophospholipase activity	molecular_function	8	ENPP2	1	415	7	13613	0.194883
GO:0048660	regulation of smooth muscle cell proliferation	biological_process	7	XRCC5	1	415	7	13613	0.194883
GO:0060484	lung-associated mesenchyme development	biological_process	7	HOXA5	1	415	7	13613	0.194883
GO:0003691	double-stranded telomeric DNA binding	molecular_function	8	XRCC5	1	415	7	13613	0.194883
GO:0006892	post-Golgi vesicle-mediated transport	biological_process	8	ARL3	1	415	7	13613	0.194883
GO:0023052	signaling	biological_process	3	DLGAP4	1	415	7	13613	0.194883
GO:0045080	positive regulation of chemokine biosynthetic process	biological_process	9	EGR1	1	415	7	13613	0.194883
GO:0051045	negative regulation of membrane protein ectodomain proteolysis	biological_process	9	TIMP2	1	415	7	13613	0.194883
GO:0050321	tau-protein kinase activity	molecular_function	8	BRSK2	1	415	7	13613	0.194883
GO:0008191	metalloendopeptidase inhibitor activity	molecular_function	8	TIMP2	1	415	7	13613	0.194883
GO:0000381	regulation of alternative mRNA splicing, via spliceosome	biological_process	10	RBFOX2;FMR1;CELF3	3	415	50	13613	0.19513
GO:0032091	negative regulation of protein binding	biological_process	7	ZFPM1;EPB41L5;AES	3	415	50	13613	0.19513
GO:0072593	reactive oxygen species metabolic process	biological_process	5	PDK4;IFI6	2	415	27	13613	0.19843
GO:0070469	respirasome	cellular_component	4	ENSSSCG00000036675;NDUFA12	2	415	27	13613	0.19843
GO:0048468	cell development	biological_process	5	ID2;NKX2-2	2	415	28	13613	0.209657
GO:0045786	negative regulation of cell cycle	biological_process	7	TP53I13;CAMK2N1	2	415	28	13613	0.209657
GO:0030864	cortical actin cytoskeleton	cellular_component	8	SHROOM3;DSTN	2	415	28	13613	0.209657
GO:0001707	mesoderm formation	biological_process	6	PRKAR1A;WLS	2	415	28	13613	0.209657
GO:0070062	extracellular exosome	cellular_component	7	CD63;QSOX1;CD81	3	415	52	13613	0.210923
GO:0032869	cellular response to insulin stimulus	biological_process	8	ENSSSCG00000034868;ENPP1;PKM	3	415	52	13613	0.210923
GO:0007186	G protein-coupled receptor signaling pathway	biological_process	5	GNAO1;GNAI1;GPBAR1;RGS4;ENSSSCG00000036505;GNAZ;ADGRD1;SSTR5;GAST;GPR22;CELSR3	11	415	275	13613	0.219346
GO:0002064	epithelial cell development	biological_process	6	SHROOM3	1	415	8	13613	0.21944
GO:0016331	morphogenesis of embryonic epithelium	biological_process	7	PDX1	1	415	8	13613	0.21944
GO:0002829	negative regulation of type 2 immune response	biological_process	8	ARG2	1	415	8	13613	0.21944
GO:1902176	negative regulation of oxidative stress-induced intrinsic apoptotic signaling pathway	biological_process	9	HSPB1	1	415	8	13613	0.21944
GO:0046325	negative regulation of glucose import	biological_process	10	ENPP1	1	415	8	13613	0.21944
GO:0101031	chaperone complex	cellular_component	4	HSPB8	1	415	8	13613	0.21944
GO:0043292	contractile fiber	cellular_component	6	HSPB1	1	415	8	13613	0.21944
GO:0009117	nucleotide metabolic process	biological_process	8	GMPR	1	415	8	13613	0.21944
GO:0061617	MICOS complex	cellular_component	6	ENSSSCG00000028414	1	415	8	13613	0.21944
GO:0051292	nuclear pore complex assembly	biological_process	8	RTN4	1	415	8	13613	0.21944
GO:0046486	glycerolipid metabolic process	biological_process	7	DGKH	1	415	8	13613	0.21944
GO:2000480	negative regulation of cAMP-dependent protein kinase activity	biological_process	13	PRKAR1A	1	415	8	13613	0.21944
GO:0098688	parallel fiber to Purkinje cell synapse	cellular_component	5	GRIA3	1	415	8	13613	0.21944
GO:1900271	regulation of long-term synaptic potentiation	biological_process	10	SCGN	1	415	8	13613	0.21944
GO:0051647	nucleus localization	biological_process	6	BIN1	1	415	8	13613	0.21944
GO:0002115	store-operated calcium entry	biological_process	11	ORAI2	1	415	8	13613	0.21944
GO:0042462	eye photoreceptor cell development	biological_process	8	PAX6	1	415	8	13613	0.21944
GO:0042059	negative regulation of epidermal growth factor receptor signaling pathway	biological_process	10	ERRFI1	1	415	8	13613	0.21944
GO:0016868	intramolecular transferase activity, phosphotransferases	molecular_function	6	PGM2L1	1	415	8	13613	0.21944
GO:0048339	paraxial mesoderm development	biological_process	7	EPB41L5	1	415	8	13613	0.21944
GO:0016817	hydrolase activity, acting on acid anhydrides	molecular_function	5	XRCC5	1	415	8	13613	0.21944
GO:2000637	positive regulation of gene silencing by miRNA	biological_process	8	FMR1	1	415	8	13613	0.21944
GO:0097197	tetraspanin-enriched microdomain	cellular_component	5	CD81	1	415	8	13613	0.21944
GO:0047555	3',5'-cyclic-GMP phosphodiesterase activity	molecular_function	10	PRKAR1A	1	415	8	13613	0.21944
GO:0042834	peptidoglycan binding	molecular_function	6	ENSSSCG00000031177	1	415	8	13613	0.21944
GO:0032432	actin filament bundle	cellular_component	6	MARCKS	1	415	8	13613	0.21944
GO:0098962	regulation of postsynaptic neurotransmitter receptor activity	biological_process	8	NPTX2	1	415	8	13613	0.21944
GO:0006228	UTP biosynthetic process	biological_process	12	NME4	1	415	8	13613	0.21944
GO:0033179	proton-transporting V-type ATPase, V0 domain	cellular_component	6	ATP6V0A1	1	415	8	13613	0.21944
GO:0016307	phosphatidylinositol phosphate kinase activity	molecular_function	7	PIP5K1B	1	415	8	13613	0.21944
GO:0042058	regulation of epidermal growth factor receptor signaling pathway	biological_process	9	IFI6	1	415	8	13613	0.21944
GO:0003756	protein disulfide isomerase activity	molecular_function	7	QSOX1	1	415	8	13613	0.21944
GO:0003203	endocardial cushion morphogenesis	biological_process	7	ISL1	1	415	8	13613	0.21944
GO:0009312	oligosaccharide biosynthetic process	biological_process	7	ST6GALNAC1	1	415	8	13613	0.21944
GO:0004862	cAMP-dependent protein kinase inhibitor activity	molecular_function	9	PRKAR1A	1	415	8	13613	0.21944
GO:0050872	white fat cell differentiation	biological_process	7	FABP4	1	415	8	13613	0.21944
GO:0042755	eating behavior	biological_process	5	CCK	1	415	8	13613	0.21944
GO:1905606	regulation of presynapse assembly	biological_process	7	PTPRD	1	415	8	13613	0.21944
GO:0005744	TIM23 mitochondrial import inner membrane translocase complex	cellular_component	6	ROMO1	1	415	8	13613	0.21944
GO:0016081	synaptic vesicle docking	biological_process	8	ENSSSCG00000034868	1	415	8	13613	0.21944
GO:2000679	positive regulation of transcription regulatory region DNA binding	biological_process	8	NEUROD1	1	415	8	13613	0.21944
GO:0030955	potassium ion binding	molecular_function	8	PKM	1	415	8	13613	0.21944
GO:0001047	core promoter binding	molecular_function	8	DR1	1	415	8	13613	0.21944
GO:0015179	L-amino acid transmembrane transporter activity	molecular_function	8	SLC43A2	1	415	8	13613	0.21944
GO:0071280	cellular response to copper ion	biological_process	8	PRNP	1	415	8	13613	0.21944
GO:0015909	long-chain fatty acid transport	biological_process	9	FABP4	1	415	8	13613	0.21944
GO:0099072	regulation of postsynaptic membrane neurotransmitter receptor levels	biological_process	5	EPS8	1	415	8	13613	0.21944
GO:1990907	beta-catenin-TCF complex	cellular_component	7	TLE1	1	415	8	13613	0.21944
GO:0004143	diacylglycerol kinase activity	molecular_function	7	DGKH	1	415	8	13613	0.21944
GO:0060038	cardiac muscle cell proliferation	biological_process	6	PRKAR1A	1	415	8	13613	0.21944
GO:0008331	high voltage-gated calcium channel activity	molecular_function	10	CACNA1A	1	415	8	13613	0.21944
GO:0005751	mitochondrial respiratory chain complex IV	cellular_component	6	C15orf48	1	415	8	13613	0.21944
GO:0086005	ventricular cardiac muscle cell action potential	biological_process	9	GPD1L	1	415	8	13613	0.21944
GO:0015804	neutral amino acid transport	biological_process	11	SLC43A2	1	415	8	13613	0.21944
GO:2001022	positive regulation of response to DNA damage stimulus	biological_process	7	FMR1	1	415	8	13613	0.21944
GO:0005521	lamin binding	molecular_function	5	PLCB1	1	415	8	13613	0.21944
GO:0033598	mammary gland epithelial cell proliferation	biological_process	5	ID2	1	415	8	13613	0.21944
GO:0003215	cardiac right ventricle morphogenesis	biological_process	7	ISL1	1	415	8	13613	0.21944
GO:0001741	XY body	cellular_component	8	DNMT3A	1	415	8	13613	0.21944
GO:0021895	cerebral cortex neuron differentiation	biological_process	8	ID4	1	415	8	13613	0.21944
GO:0048333	mesodermal cell differentiation	biological_process	6	ITGB1	1	415	8	13613	0.21944
GO:0017128	phospholipid scramblase activity	molecular_function	6	PLSCR4	1	415	8	13613	0.21944
GO:0031640	killing of cells of other organism	biological_process	4	ROMO1	1	415	8	13613	0.21944
GO:0005452	inorganic anion exchanger activity	molecular_function	8	SLC4A7	1	415	8	13613	0.21944
GO:0060065	uterus development	biological_process	6	ENSSSCG00000028997	1	415	8	13613	0.21944
GO:0070365	hepatocyte differentiation	biological_process	7	PROX1	1	415	8	13613	0.21944
GO:0051489	regulation of filopodium assembly	biological_process	10	FMR1	1	415	8	13613	0.21944
GO:0010717	regulation of epithelial to mesenchymal transition	biological_process	7	TIAM1	1	415	8	13613	0.21944
GO:0042989	sequestering of actin monomers	biological_process	10	SCIN	1	415	8	13613	0.21944
GO:0070181	small ribosomal subunit rRNA binding	molecular_function	8	MRPS6	1	415	8	13613	0.21944
GO:0070986	left/right axis specification	biological_process	6	EPB41L5	1	415	8	13613	0.21944
GO:0002021	response to dietary excess	biological_process	7	PCSK1N	1	415	8	13613	0.21944
GO:0031290	retinal ganglion cell axon guidance	biological_process	7	ISL1	1	415	8	13613	0.21944
GO:0004579	dolichyl-diphosphooligosaccharide-protein glycotransferase activity	molecular_function	8	TUSC3	1	415	8	13613	0.21944
GO:0001675	acrosome assembly	biological_process	5	TBPL1	1	415	8	13613	0.21944
GO:0007283	spermatogenesis	biological_process	7	ENSSSCG00000017202;ENSSSCG00000028997;CELF3;PHC2;TBPL1;DNMT3A	6	415	133	13613	0.22034
GO:0004725	protein tyrosine phosphatase activity	molecular_function	9	DUSP10;DUSP5;PTPRN2;PTPRD	4	415	79	13613	0.220689
GO:0016236	macroautophagy	biological_process	7	SQSTM1;NBR1	2	415	29	13613	0.220947
GO:1990841	promoter-specific chromatin binding	molecular_function	5	ISL1;EGR1	2	415	29	13613	0.220947
GO:0051017	actin filament bundle assembly	biological_process	6	MARCKS;EPS8	2	415	29	13613	0.220947
GO:0006006	glucose metabolic process	biological_process	8	PDX1;HK2	2	415	29	13613	0.220947
GO:0055085	transmembrane transport	biological_process	6	ENSSSCG00000006185;SCN3A;SLC16A11;SLC43A2;SLC39A8;SLC37A4;SLC5A4;SLC24A4;CACNA1A;ABCC1;CACNA1H;ENSSSCG00000038825;SLC4A7;ABCC8;ABCC5	15	415	395	13613	0.226275
GO:0045454	cell redox homeostasis	biological_process	5	QSOX1;TMX4;GCLC	3	415	54	13613	0.226983
GO:0005819	spindle	cellular_component	6	HEPACAM2;HSPB1;ARL3	3	415	54	13613	0.226983
GO:0006887	exocytosis	biological_process	7	SYT7;STXBP1;SYT4	3	415	54	13613	0.226983
GO:0010718	positive regulation of epithelial to mesenchymal transition	biological_process	8	EPB41L5;BAMBI	2	415	30	13613	0.232284
GO:0032720	negative regulation of tumor necrosis factor production	biological_process	9	POMC;ARG2	2	415	30	13613	0.232284
GO:0030217	T cell differentiation	biological_process	8	EGR1;DLL4	2	415	30	13613	0.232284
GO:0051289	protein homotetramerization	biological_process	9	CDA;ACOT13;GPX3	3	415	55	13613	0.235099
GO:0007224	smoothened signaling pathway	biological_process	6	PAX6;ARL3;NKX2-2	3	415	55	13613	0.235099
GO:0042995	cell projection	cellular_component	4	RTN4;FMR1;ARL3	3	415	55	13613	0.235099
GO:0042803	protein homodimerization activity	molecular_function	6	ENSSSCG00000035893;TPD52;HSPB8;CRYBA2;ENPP1;ENSSSCG00000004253;CDA;CAMK2B;NQO2;S100A1;S100A10;FMR1;CDH17;HSPB1;SERPINF2;ZBTB16;GPD1L;GCH1;SDCBP2	19	415	521	13613	0.241814
GO:0046914	transition metal ion binding	molecular_function	7	APLP1	1	415	9	13613	0.24325
GO:0030277	maintenance of gastrointestinal epithelium	biological_process	9	RBP4	1	415	9	13613	0.24325
GO:0004029	aldehyde dehydrogenase (NAD) activity	molecular_function	7	ALDH1A1	1	415	9	13613	0.24325
GO:0099738	cell cortex region	cellular_component	8	GNAI1	1	415	9	13613	0.24325
GO:0019226	transmission of nerve impulse	biological_process	5	CACNA1A	1	415	9	13613	0.24325
GO:2001222	regulation of neuron migration	biological_process	8	CAMK2B	1	415	9	13613	0.24325
GO:0002089	lens morphogenesis in camera-type eye	biological_process	5	PROX1	1	415	9	13613	0.24325
GO:0086002	cardiac muscle cell action potential involved in contraction	biological_process	8	CACNA2D1	1	415	9	13613	0.24325
GO:0005003	ephrin receptor activity	molecular_function	10	EPHA3	1	415	9	13613	0.24325
GO:0045806	negative regulation of endocytosis	biological_process	8	EPHA3	1	415	9	13613	0.24325
GO:2000145	regulation of cell motility	biological_process	6	CD81	1	415	9	13613	0.24325
GO:0032797	SMN complex	cellular_component	4	FMR1	1	415	9	13613	0.24325
GO:0030695	GTPase regulator activity	molecular_function	6	ENSSSCG00000004253	1	415	9	13613	0.24325
GO:0070410	co-SMAD binding	molecular_function	6	PAX6	1	415	9	13613	0.24325
GO:0035770	ribonucleoprotein granule	cellular_component	6	FMR1	1	415	9	13613	0.24325
GO:1900029	positive regulation of ruffle assembly	biological_process	10	EPS8	1	415	9	13613	0.24325
GO:0009395	phospholipid catabolic process	biological_process	8	ENPP2	1	415	9	13613	0.24325
GO:1900273	positive regulation of long-term synaptic potentiation	biological_process	9	SQSTM1	1	415	9	13613	0.24325
GO:1901612	cardiolipin binding	molecular_function	7	NME4	1	415	9	13613	0.24325
GO:0016188	synaptic vesicle maturation	biological_process	7	STXBP1	1	415	9	13613	0.24325
GO:0051693	actin filament capping	biological_process	10	SCIN	1	415	9	13613	0.24325
GO:0030042	actin filament depolymerization	biological_process	8	DSTN	1	415	9	13613	0.24325
GO:0006241	CTP biosynthetic process	biological_process	12	NME4	1	415	9	13613	0.24325
GO:0031274	positive regulation of pseudopodium assembly	biological_process	11	CDC42EP5	1	415	9	13613	0.24325
GO:2000774	positive regulation of cellular senescence	biological_process	7	ARG2	1	415	9	13613	0.24325
GO:0030098	lymphocyte differentiation	biological_process	7	TOX	1	415	9	13613	0.24325
GO:0046426	negative regulation of receptor signaling pathway via JAK-STAT	biological_process	10	NEUROD1	1	415	9	13613	0.24325
GO:0021904	dorsal/ventral neural tube patterning	biological_process	7	FOXA1	1	415	9	13613	0.24325
GO:0048156	tau protein binding	molecular_function	6	BIN1	1	415	9	13613	0.24325
GO:1902475	L-alpha-amino acid transmembrane transport	biological_process	12	SLC43A2	1	415	9	13613	0.24325
GO:0045647	negative regulation of erythrocyte differentiation	biological_process	9	HOXA5	1	415	9	13613	0.24325
GO:0003139	secondary heart field specification	biological_process	8	ISL1	1	415	9	13613	0.24325
GO:0060218	hematopoietic stem cell differentiation	biological_process	7	XRCC5	1	415	9	13613	0.24325
GO:2000786	positive regulation of autophagosome assembly	biological_process	11	KIAA1324	1	415	9	13613	0.24325
GO:0032794	GTPase activating protein binding	molecular_function	5	ARL3	1	415	9	13613	0.24325
GO:0044130	negative regulation of growth of symbiont in host	biological_process	7	SQSTM1	1	415	9	13613	0.24325
GO:0015165	pyrimidine nucleotide-sugar transmembrane transporter activity	molecular_function	7	SLC35A1	1	415	9	13613	0.24325
GO:0005005	transmembrane-ephrin receptor activity	molecular_function	11	EPHA3	1	415	9	13613	0.24325
GO:0009612	response to mechanical stimulus	biological_process	5	LRP11	1	415	9	13613	0.24325
GO:0050995	negative regulation of lipid catabolic process	biological_process	8	FMC1	1	415	9	13613	0.24325
GO:0002082	regulation of oxidative phosphorylation	biological_process	10	COX7A1	1	415	9	13613	0.24325
GO:0010458	exit from mitosis	biological_process	7	EPS8	1	415	9	13613	0.24325
GO:0090481	pyrimidine nucleotide-sugar transmembrane transport	biological_process	9	SLC35A1	1	415	9	13613	0.24325
GO:0032094	response to food	biological_process	7	GAST	1	415	9	13613	0.24325
GO:2000036	regulation of stem cell population maintenance	biological_process	6	CNOT2	1	415	9	13613	0.24325
GO:0033601	positive regulation of mammary gland epithelial cell proliferation	biological_process	9	RTN4	1	415	9	13613	0.24325
GO:0030240	skeletal muscle thin filament assembly	biological_process	7	PROX1	1	415	9	13613	0.24325
GO:0045078	positive regulation of interferon-gamma biosynthetic process	biological_process	9	ZFPM1	1	415	9	13613	0.24325
GO:0032700	negative regulation of interleukin-17 production	biological_process	8	PRNP	1	415	9	13613	0.24325
GO:0042445	hormone metabolic process	biological_process	4	FOXA1	1	415	9	13613	0.24325
GO:0050901	leukocyte tethering or rolling	biological_process	8	ITGB1	1	415	9	13613	0.24325
GO:0007212	dopamine receptor signaling pathway	biological_process	6	GNAO1	1	415	9	13613	0.24325
GO:0097284	hepatocyte apoptotic process	biological_process	8	KRT18	1	415	9	13613	0.24325
GO:0006790	sulfur compound metabolic process	biological_process	5	CHST4	1	415	9	13613	0.24325
GO:0048667	cell morphogenesis involved in neuron differentiation	biological_process	8	ID2	1	415	9	13613	0.24325
GO:0090190	positive regulation of branching involved in ureteric bud morphogenesis	biological_process	10	MAGED1	1	415	9	13613	0.24325
GO:0006183	GTP biosynthetic process	biological_process	12	NME4	1	415	9	13613	0.24325
GO:0030371	translation repressor activity	molecular_function	4	FMR1	1	415	9	13613	0.24325
GO:0032486	Rap protein signal transduction	biological_process	8	RAP1B	1	415	9	13613	0.24325
GO:0022010	central nervous system myelination	biological_process	7	ID4	1	415	9	13613	0.24325
GO:0005388	calcium-transporting ATPase activity	molecular_function	10	ATP2B1	1	415	9	13613	0.24325
GO:0019934	cGMP-mediated signaling	biological_process	8	PRKAR1A	1	415	9	13613	0.24325
GO:0048245	eosinophil chemotaxis	biological_process	7	SCG2	1	415	9	13613	0.24325
GO:0008250	oligosaccharyltransferase complex	cellular_component	7	TUSC3	1	415	9	13613	0.24325
GO:0045444	fat cell differentiation	biological_process	6	ID4;PLCB1;EGR2	3	415	56	13613	0.243265
GO:0032981	mitochondrial respiratory chain complex I assembly	biological_process	9	NDUFA1;NDUFAF8	2	415	31	13613	0.243655
GO:0032456	endocytic recycling	biological_process	8	ENSSSCG00000006564;VPS50	2	415	31	13613	0.243655
GO:0009636	response to toxic substance	biological_process	5	PLBD1;DDC	2	415	31	13613	0.243655
GO:0005198	structural molecule activity	molecular_function	3	PRPH;KRT7;KRT18;CLDN4	4	415	83	13613	0.246991
GO:0007507	heart development	biological_process	6	ZFPM1;ISL1;ID1;PRKAR1A;ID3;ID2	6	415	139	13613	0.250352
GO:0004553	hydrolase activity, hydrolyzing O-glycosyl compounds	molecular_function	6	KLB;IDUA	2	415	32	13613	0.255048
GO:0005044	scavenger receptor activity	molecular_function	4	ENPP2;ENPP1	2	415	32	13613	0.255048
GO:0003899	DNA-directed 5'-3' RNA polymerase activity	molecular_function	9	POLR1C;ENSSSCG00000033068	2	415	32	13613	0.255048
GO:0010628	positive regulation of gene expression	biological_process	8	TLE1;EGR1;ID2;DLL4;PRKAB1;ID4;PAX6;CAMK2N1;NKX2-2;EPB41L4B	10	415	257	13613	0.25948
GO:0006816	calcium ion transport	biological_process	10	ATP2B1;CACNA1A;CACNA2D1	3	415	58	13613	0.259728
GO:0016477	cell migration	biological_process	6	CD63;SDC2;HOXA5;BAMBI;TIAM1;ITGB1	6	415	142	13613	0.265774
GO:0050709	negative regulation of protein secretion	biological_process	10	SYT4	1	415	10	13613	0.266335
GO:0044305	calyx of Held	cellular_component	7	ENSSSCG00000033682	1	415	10	13613	0.266335
GO:0016810	hydrolase activity, acting on carbon-nitrogen (but not peptide) bonds	molecular_function	5	DPYSL2	1	415	10	13613	0.266335
GO:0007175	negative regulation of epidermal growth factor-activated receptor activity	biological_process	10	ERRFI1	1	415	10	13613	0.266335
GO:0016242	negative regulation of macroautophagy	biological_process	10	QSOX1	1	415	10	13613	0.266335
GO:0000177	cytoplasmic exosome (RNase complex)	cellular_component	6	CARHSP1	1	415	10	13613	0.266335
GO:0061053	somite development	biological_process	7	FRZB	1	415	10	13613	0.266335
GO:0030520	intracellular estrogen receptor signaling pathway	biological_process	7	RBFOX2	1	415	10	13613	0.266335
GO:0035082	axoneme assembly	biological_process	9	JHY	1	415	10	13613	0.266335
GO:0061436	establishment of skin barrier	biological_process	10	CLDN4	1	415	10	13613	0.266335
GO:0060307	regulation of ventricular cardiac muscle cell membrane repolarization	biological_process	11	CACNA2D1	1	415	10	13613	0.266335
GO:0010457	centriole-centriole cohesion	biological_process	5	CNTLN	1	415	10	13613	0.266335
GO:0045744	negative regulation of G protein-coupled receptor signaling pathway	biological_process	9	RPH3AL	1	415	10	13613	0.266335
GO:0035994	response to muscle stretch	biological_process	6	FOS	1	415	10	13613	0.266335
GO:0035567	non-canonical Wnt signaling pathway	biological_process	8	FRZB	1	415	10	13613	0.266335
GO:0019985	translesion synthesis	biological_process	10	REV3L	1	415	10	13613	0.266335
GO:0050435	amyloid-beta metabolic process	biological_process	8	BACE1	1	415	10	13613	0.266335
GO:0050884	neuromuscular process controlling posture	biological_process	7	GCH1	1	415	10	13613	0.266335
GO:0035613	RNA stem-loop binding	molecular_function	7	FMR1	1	415	10	13613	0.266335
GO:0007035	vacuolar acidification	biological_process	13	ATP6V0A1	1	415	10	13613	0.266335
GO:0032355	response to estradiol	biological_process	6	FOXA1	1	415	10	13613	0.266335
GO:0090051	negative regulation of cell migration involved in sprouting angiogenesis	biological_process	12	DLL4	1	415	10	13613	0.266335
GO:0070863	positive regulation of protein exit from endoplasmic reticulum	biological_process	10	CD81	1	415	10	13613	0.266335
GO:0016327	apicolateral plasma membrane	cellular_component	5	CLDN4	1	415	10	13613	0.266335
GO:0050871	positive regulation of B cell activation	biological_process	9	CD81	1	415	10	13613	0.266335
GO:0042761	very long-chain fatty acid biosynthetic process	biological_process	11	HACD2	1	415	10	13613	0.266335
GO:0006518	peptide metabolic process	biological_process	7	PAM	1	415	10	13613	0.266335
GO:0001659	temperature homeostasis	biological_process	5	ARRDC3	1	415	10	13613	0.266335
GO:0042325	regulation of phosphorylation	biological_process	9	ENSSSCG00000004760	1	415	10	13613	0.266335
GO:0004527	exonuclease activity	molecular_function	7	ENPP1	1	415	10	13613	0.266335
GO:0016050	vesicle organization	biological_process	6	ENSSSCG00000011489	1	415	10	13613	0.266335
GO:0046339	diacylglycerol metabolic process	biological_process	9	DGKH	1	415	10	13613	0.266335
GO:0002027	regulation of heart rate	biological_process	9	GPD1L	1	415	10	13613	0.266335
GO:0008509	anion transmembrane transporter activity	molecular_function	6	SLC4A7	1	415	10	13613	0.266335
GO:0050811	GABA receptor binding	molecular_function	6	GABARAPL1	1	415	10	13613	0.266335
GO:0048646	anatomical structure formation involved in morphogenesis	biological_process	4	FOXA1	1	415	10	13613	0.266335
GO:0008028	monocarboxylic acid transmembrane transporter activity	molecular_function	7	SLC16A11	1	415	10	13613	0.266335
GO:0045651	positive regulation of macrophage differentiation	biological_process	10	ID2	1	415	10	13613	0.266335
GO:0006829	zinc ion transport	biological_process	10	SLC39A8	1	415	10	13613	0.266335
GO:0055008	cardiac muscle tissue morphogenesis	biological_process	7	ZFPM1	1	415	10	13613	0.266335
GO:0060236	regulation of mitotic spindle organization	biological_process	8	GNAI1	1	415	10	13613	0.266335
GO:0045088	regulation of innate immune response	biological_process	7	DUSP10	1	415	10	13613	0.266335
GO:0042535	positive regulation of tumor necrosis factor biosynthetic process	biological_process	10	HSPB1	1	415	10	13613	0.266335
GO:0060213	positive regulation of nuclear-transcribed mRNA poly(A) tail shortening	biological_process	11	BTG2	1	415	10	13613	0.266335
GO:0004653	polypeptide N-acetylgalactosaminyltransferase activity	molecular_function	8	GALNT10	1	415	10	13613	0.266335
GO:0021680	cerebellar Purkinje cell layer development	biological_process	5	CACNA1A	1	415	10	13613	0.266335
GO:0061036	positive regulation of cartilage development	biological_process	7	ZBTB16	1	415	10	13613	0.266335
GO:0005262	calcium channel activity	molecular_function	8	SLC24A4;CACNA1A	2	415	33	13613	0.266451
GO:0048839	inner ear development	biological_process	5	PROX1;NEUROD1	2	415	33	13613	0.266451
GO:0070491	repressing transcription factor binding	molecular_function	7	TLE1;TLE2	2	415	33	13613	0.266451
GO:0032755	positive regulation of interleukin-6 production	biological_process	8	ZBTB20;ISL1	2	415	33	13613	0.266451
GO:0003151	outflow tract morphogenesis	biological_process	5	ZFPM1;ISL1	2	415	33	13613	0.266451
GO:0003727	single-stranded RNA binding	molecular_function	7	CBX6;A1CF	2	415	33	13613	0.266451
GO:0016323	basolateral plasma membrane	cellular_component	5	ATP2B1;ABCC1;CD81;CDH17	4	415	86	13613	0.267145
GO:0009617	response to bacterium	biological_process	7	PLA2G16;TENT5A;FABP4;C15orf48	4	415	86	13613	0.267145
GO:0008092	cytoskeletal protein binding	molecular_function	5	EPB41L5;CDH17;EPB41L4B	3	415	59	13613	0.268015
GO:0007229	integrin-mediated signaling pathway	biological_process	6	ITGA5;CDH17;ITGB1	3	415	60	13613	0.276331
GO:0097110	scaffold protein binding	molecular_function	5	KRT18;CACNA1H	2	415	34	13613	0.277853
GO:0032760	positive regulation of tumor necrosis factor production	biological_process	9	ZBTB20;ISL1	2	415	34	13613	0.277853
GO:0001938	positive regulation of endothelial cell proliferation	biological_process	9	PROX1;SCG2	2	415	34	13613	0.277853
GO:1901998	toxin transport	biological_process	6	ANTXR2;ATP6V0A1	2	415	34	13613	0.277853
GO:1904115	axon cytoplasm	cellular_component	6	FMR1;HSPB1	2	415	34	13613	0.277853
GO:0050885	neuromuscular process controlling balance	biological_process	7	RBFOX2;CACNA1A	2	415	34	13613	0.277853
GO:0045165	cell fate commitment	biological_process	5	NEUROD1;PAX6	2	415	34	13613	0.277853
GO:0051965	positive regulation of synapse assembly	biological_process	7	AMIGO2;LRRN3	2	415	34	13613	0.277853
GO:0006486	protein glycosylation	biological_process	9	ST6GALNAC1;GALNT10;B3GNT2;DPM3	4	415	88	13613	0.280743
GO:0006914	autophagy	biological_process	6	SQSTM1;GABARAPL1;GABARAPL2	3	415	61	13613	0.284673
GO:0001518	voltage-gated sodium channel complex	cellular_component	9	SCN3A	1	415	11	13613	0.288718
GO:0032703	negative regulation of interleukin-2 production	biological_process	8	PRNP	1	415	11	13613	0.288718
GO:0032967	positive regulation of collagen biosynthetic process	biological_process	8	SERPINF2	1	415	11	13613	0.288718
GO:0019752	carboxylic acid metabolic process	biological_process	7	DDC	1	415	11	13613	0.288718
GO:0010460	positive regulation of heart rate	biological_process	10	GCH1	1	415	11	13613	0.288718
GO:0086010	membrane depolarization during action potential	biological_process	7	SCN3A	1	415	11	13613	0.288718
GO:0006783	heme biosynthetic process	biological_process	9	UROS	1	415	11	13613	0.288718
GO:0015718	monocarboxylic acid transport	biological_process	10	SLC16A11	1	415	11	13613	0.288718
GO:1901799	negative regulation of proteasomal protein catabolic process	biological_process	11	GABARAPL2	1	415	11	13613	0.288718
GO:0070885	negative regulation of calcineurin-NFAT signaling cascade	biological_process	12	PRNP	1	415	11	13613	0.288718
GO:0006044	N-acetylglucosamine metabolic process	biological_process	8	CHST4	1	415	11	13613	0.288718
GO:0034341	response to interferon-gamma	biological_process	7	GCH1	1	415	11	13613	0.288718
GO:0036503	ERAD pathway	biological_process	7	BRSK2	1	415	11	13613	0.288718
GO:0033147	negative regulation of intracellular estrogen receptor signaling pathway	biological_process	10	CNOT2	1	415	11	13613	0.288718
GO:0005242	inward rectifier potassium channel activity	molecular_function	10	ENSSSCG00000036078	1	415	11	13613	0.288718
GO:0046834	lipid phosphorylation	biological_process	8	DGKH	1	415	11	13613	0.288718
GO:0006820	anion transport	biological_process	7	SLC4A7	1	415	11	13613	0.288718
GO:0006672	ceramide metabolic process	biological_process	9	SMPD3	1	415	11	13613	0.288718
GO:0046889	positive regulation of lipid biosynthetic process	biological_process	8	ZBTB20	1	415	11	13613	0.288718
GO:0030517	negative regulation of axon extension	biological_process	8	RTN4	1	415	11	13613	0.288718
GO:0099560	synaptic membrane adhesion	biological_process	7	PTPRD	1	415	11	13613	0.288718
GO:0035197	siRNA binding	molecular_function	8	FMR1	1	415	11	13613	0.288718
GO:0044548	S100 protein binding	molecular_function	5	S100A1	1	415	11	13613	0.288718
GO:0002042	cell migration involved in sprouting angiogenesis	biological_process	11	ITGB1	1	415	11	13613	0.288718
GO:0042101	T cell receptor complex	cellular_component	6	ALCAM	1	415	11	13613	0.288718
GO:0004535	poly(A)-specific ribonuclease activity	molecular_function	10	CNOT2	1	415	11	13613	0.288718
GO:0006855	drug transmembrane transport	biological_process	7	ABCC1	1	415	11	13613	0.288718
GO:0015693	magnesium ion transport	biological_process	10	TUSC3	1	415	11	13613	0.288718
GO:0048557	embryonic digestive tract morphogenesis	biological_process	7	ID2	1	415	11	13613	0.288718
GO:0060384	innervation	biological_process	4	ISL1	1	415	11	13613	0.288718
GO:0051156	glucose 6-phosphate metabolic process	biological_process	7	HK2	1	415	11	13613	0.288718
GO:0003323	type B pancreatic cell development	biological_process	9	NKX2-2	1	415	11	13613	0.288718
GO:0060216	definitive hemopoiesis	biological_process	8	ENSSSCG00000028997	1	415	11	13613	0.288718
GO:1903830	magnesium ion transmembrane transport	biological_process	11	TUSC3	1	415	11	13613	0.288718
GO:0006661	phosphatidylinositol biosynthetic process	biological_process	10	PIP5K1B	1	415	11	13613	0.288718
GO:0045778	positive regulation of ossification	biological_process	7	ZBTB16	1	415	11	13613	0.288718
GO:0050732	negative regulation of peptidyl-tyrosine phosphorylation	biological_process	11	SPINK1	1	415	11	13613	0.288718
GO:0030278	regulation of ossification	biological_process	6	EGR2	1	415	11	13613	0.288718
GO:0051016	barbed-end actin filament capping	biological_process	11	EPS8	1	415	11	13613	0.288718
GO:0030742	GTP-dependent protein binding	molecular_function	5	RAB3B	1	415	11	13613	0.288718
GO:1903204	negative regulation of oxidative stress-induced neuron death	biological_process	9	NCOA7	1	415	11	13613	0.288718
GO:0030183	B cell differentiation	biological_process	8	TPD52;CDH17	2	415	35	13613	0.289243
GO:0031648	protein destabilization	biological_process	6	PRNP;ID1	2	415	35	13613	0.289243
GO:0006952	defense response	biological_process	5	CST3;CXCL2	2	415	35	13613	0.289243
GO:0005507	copper ion binding	molecular_function	8	PAM;PRNP	2	415	35	13613	0.289243
GO:0050830	defense response to Gram-positive bacterium	biological_process	9	CHGA;ROMO1	2	415	35	13613	0.289243
GO:0001889	liver development	biological_process	7	PROX1;PDX1	2	415	35	13613	0.289243
GO:0060395	SMAD protein signal transduction	biological_process	5	FOS;SMAD9	2	415	35	13613	0.289243
GO:0007160	cell-matrix adhesion	biological_process	6	CD63;TIAM1;ITGB1	3	415	62	13613	0.293035
GO:0034220	ion transmembrane transport	biological_process	7	SCN3A;ENSSSCG00000036078;GRIA2;GRIA3	4	415	90	13613	0.294445
GO:0009986	cell surface	cellular_component	4	ANTXR2;CD63;SDC2;PRNP;ENPP1;ITGA5;CDH17;SERPINF2;ITGB1;BACE1;HPN	11	415	297	13613	0.297378
GO:0050839	cell adhesion molecule binding	molecular_function	5	CPE;ITGB1	2	415	36	13613	0.300611
GO:0008138	protein tyrosine/serine/threonine phosphatase activity	molecular_function	9	DUSP10;DUSP5	2	415	36	13613	0.300611
GO:0004252	serine-type endopeptidase activity	molecular_function	8	PRSS35;PCSK1;HPN;RHBDD2	4	415	91	13613	0.301329
GO:0005743	mitochondrial inner membrane	cellular_component	6	ENSSSCG00000028414;NDUFA12;ENSSSCG00000013596;GUF1;IFI6;COX7A1	6	415	150	13613	0.307952
GO:0031965	nuclear membrane	cellular_component	5	PRNP;RAP1GAP2;HOXA7;SDCBP;HPN;GCH1	6	415	150	13613	0.307952
GO:0008360	regulation of cell shape	biological_process	8	CDC42EP5;EPS8;BAMBI;HPN	4	415	92	13613	0.308231
GO:0004175	endopeptidase activity	molecular_function	7	CTSV;PCSK1;BACE1	3	415	64	13613	0.309803
GO:1902600	proton transmembrane transport	biological_process	9	ATP6V1G1;COX7A1;C15orf48	3	415	64	13613	0.309803
GO:0035102	PRC1 complex	cellular_component	7	PHC2	1	415	12	13613	0.310419
GO:0045672	positive regulation of osteoclast differentiation	biological_process	10	FOS	1	415	12	13613	0.310419
GO:0043679	axon terminus	cellular_component	6	NTS	1	415	12	13613	0.310419
GO:0009987	cellular process	biological_process	3	GNAO1	1	415	12	13613	0.310419
GO:0051571	positive regulation of histone H3-K4 methylation	biological_process	12	GCG	1	415	12	13613	0.310419
GO:0005761	mitochondrial ribosome	cellular_component	8	MRPL57	1	415	12	13613	0.310419
GO:0015020	glucuronosyltransferase activity	molecular_function	7	ENSSSCG00000040980	1	415	12	13613	0.310419
GO:0001508	action potential	biological_process	6	GPD1L	1	415	12	13613	0.310419
GO:0070102	interleukin-6-mediated signaling pathway	biological_process	7	ST18	1	415	12	13613	0.310419
GO:0032426	stereocilium tip	cellular_component	4	EPS8	1	415	12	13613	0.310419
GO:0005251	delayed rectifier potassium channel activity	molecular_function	10	ENSSSCG00000006185	1	415	12	13613	0.310419
GO:0031369	translation initiation factor binding	molecular_function	5	FMR1	1	415	12	13613	0.310419
GO:0070063	RNA polymerase binding	molecular_function	6	BIN1	1	415	12	13613	0.310419
GO:2000010	positive regulation of protein localization to cell surface	biological_process	7	GPD1L	1	415	12	13613	0.310419
GO:0007205	protein kinase C-activating G protein-coupled receptor signaling pathway	biological_process	6	DGKH	1	415	12	13613	0.310419
GO:0006349	regulation of gene expression by genetic imprinting	biological_process	9	DNMT3A	1	415	12	13613	0.310419
GO:0045182	translation regulator activity	molecular_function	3	FMR1	1	415	12	13613	0.310419
GO:0005158	insulin receptor binding	molecular_function	6	ENPP1	1	415	12	13613	0.310419
GO:0035162	embryonic hemopoiesis	biological_process	8	ZFPM1	1	415	12	13613	0.310419
GO:0048596	embryonic camera-type eye morphogenesis	biological_process	8	PAX6	1	415	12	13613	0.310419
GO:0031090	organelle membrane	cellular_component	4	SLC39A8	1	415	12	13613	0.310419
GO:0071782	endoplasmic reticulum tubular network	cellular_component	7	RTN4	1	415	12	13613	0.310419
GO:0030318	melanocyte differentiation	biological_process	7	CITED1	1	415	12	13613	0.310419
GO:0004089	carbonate dehydratase activity	molecular_function	7	CA2	1	415	12	13613	0.310419
GO:0015095	magnesium ion transmembrane transporter activity	molecular_function	9	TUSC3	1	415	12	13613	0.310419
GO:0001953	negative regulation of cell-matrix adhesion	biological_process	8	HOXA7	1	415	12	13613	0.310419
GO:0005736	RNA polymerase I complex	cellular_component	7	POLR1C	1	415	12	13613	0.310419
GO:2000146	negative regulation of cell motility	biological_process	7	SPINT2	1	415	12	13613	0.310419
GO:0045104	intermediate filament cytoskeleton organization	biological_process	7	KRT18	1	415	12	13613	0.310419
GO:0032332	positive regulation of chondrocyte differentiation	biological_process	8	ZBTB16	1	415	12	13613	0.310419
GO:0051924	regulation of calcium ion transport	biological_process	9	CACNA2D1	1	415	12	13613	0.310419
GO:0034236	protein kinase A catalytic subunit binding	molecular_function	8	PRKAR1A	1	415	12	13613	0.310419
GO:0004806	triglyceride lipase activity	molecular_function	7	ENSSSCG00000031367	1	415	12	13613	0.310419
GO:0003382	epithelial cell morphogenesis	biological_process	8	EPB41L5	1	415	12	13613	0.310419
GO:0031625	ubiquitin protein ligase binding	molecular_function	7	SQSTM1;PRKAR1A;RTN4;GABARAPL1;GABARAPL2;XRCC5;PAX6;EGR2	8	415	210	13613	0.310875
GO:0015485	cholesterol binding	molecular_function	7	STARD5;CD81	2	415	37	13613	0.311948
GO:0034613	cellular protein localization	biological_process	6	CD63;ID4	2	415	37	13613	0.311948
GO:0032880	regulation of protein localization	biological_process	6	PRNP;CELSR3	2	415	37	13613	0.311948
GO:0001786	phosphatidylserine binding	molecular_function	6	SYT7;SYT5	2	415	37	13613	0.311948
GO:0000082	G1/S transition of mitotic cell cycle	biological_process	7	ID4;ITGB1	2	415	37	13613	0.311948
GO:0005881	cytoplasmic microtubule	cellular_component	8	DYNLT1;ARL3	2	415	37	13613	0.311948
GO:0001227	DNA-binding transcription repressor activity, RNA polymerase II-specific	molecular_function	6	PROX1;ZFPM1;ZBTB20;HES6;PAX6;ZBTB16	6	415	151	13613	0.313311
GO:0005085	guanyl-nucleotide exchange factor activity	molecular_function	7	ENSSSCG00000005738;ARHGEF10L;TIAM1;MCF2L	4	415	93	13613	0.315149
GO:0043235	receptor complex	cellular_component	4	NPR1;PTPRN2;EPHA3;ITGB1;GPR160	5	415	122	13613	0.315358
GO:0046982	protein heterodimerization activity	molecular_function	6	TPD52;GCLM;FOS;ENSSSCG00000017202;NEUROD1;FMR1;DR1;SYT5;ITGB1;SDCBP2;GCLC	11	415	302	13613	0.316125
GO:0035264	multicellular organism growth	biological_process	4	SMPD3;HOXA5;ENSSSCG00000017202	3	415	65	13613	0.318201
GO:0001525	angiogenesis	biological_process	5	HOXA7;DLL4;SCG2;HOXA3	4	415	94	13613	0.32208
GO:0045787	positive regulation of cell cycle	biological_process	7	PROX1;CCPG1	2	415	38	13613	0.323246
GO:0008021	synaptic vesicle	cellular_component	4	ENSSSCG00000034868;BIN1;RAB3B	3	415	66	13613	0.326601
GO:0004888	transmembrane signaling receptor activity	molecular_function	5	ANTXR2;ENSSSCG00000031177;ADGRD1;CELSR3	4	415	95	13613	0.329022
GO:0006885	regulation of pH	biological_process	10	PDK4	1	415	13	13613	0.33146
GO:0035591	signaling adaptor activity	molecular_function	6	EPS8	1	415	13	13613	0.33146
GO:0006836	neurotransmitter transport	biological_process	6	ENSSSCG00000033682	1	415	13	13613	0.33146
GO:1904659	glucose transmembrane transport	biological_process	11	SLC5A4	1	415	13	13613	0.33146
GO:0061178	regulation of insulin secretion involved in cellular response to glucose stimulus	biological_process	6	BRSK2	1	415	13	13613	0.33146
GO:0001829	trophectodermal cell differentiation	biological_process	6	CNOT2	1	415	13	13613	0.33146
GO:0003222	ventricular trabecula myocardium morphogenesis	biological_process	9	DLL4	1	415	13	13613	0.33146
GO:0090103	cochlea morphogenesis	biological_process	6	FRZB	1	415	13	13613	0.33146
GO:0034063	stress granule assembly	biological_process	9	BICD1	1	415	13	13613	0.33146
GO:0006665	sphingolipid metabolic process	biological_process	8	SMPD3	1	415	13	13613	0.33146
GO:0048477	oogenesis	biological_process	6	ENSSSCG00000017202	1	415	13	13613	0.33146
GO:0097225	sperm midpiece	cellular_component	5	SQSTM1	1	415	13	13613	0.33146
GO:0016922	nuclear receptor binding	molecular_function	8	PROX1	1	415	13	13613	0.33146
GO:0046677	response to antibiotic	biological_process	5	ID1	1	415	13	13613	0.33146
GO:0006730	one-carbon metabolic process	biological_process	5	AHCYL1	1	415	13	13613	0.33146
GO:0005504	fatty acid binding	molecular_function	5	FABP4	1	415	13	13613	0.33146
GO:0035255	ionotropic glutamate receptor binding	molecular_function	7	SQSTM1	1	415	13	13613	0.33146
GO:0001968	fibronectin binding	molecular_function	5	ITGB1	1	415	13	13613	0.33146
GO:0043537	negative regulation of blood vessel endothelial cell migration	biological_process	11	DLL4	1	415	13	13613	0.33146
GO:0004602	glutathione peroxidase activity	molecular_function	5	GPX3	1	415	13	13613	0.33146
GO:0048240	sperm capacitation	biological_process	5	SPINK1	1	415	13	13613	0.33146
GO:0007254	JNK cascade	biological_process	13	CDC42EP5	1	415	13	13613	0.33146
GO:0005774	vacuolar membrane	cellular_component	7	ABCC1	1	415	13	13613	0.33146
GO:0010633	negative regulation of epithelial cell migration	biological_process	9	DUSP10	1	415	13	13613	0.33146
GO:0097150	neuronal stem cell population maintenance	biological_process	5	PROX1	1	415	13	13613	0.33146
GO:0050862	positive regulation of T cell receptor signaling pathway	biological_process	10	CD81	1	415	13	13613	0.33146
GO:0001708	cell fate specification	biological_process	5	ITGB1	1	415	13	13613	0.33146
GO:0009954	proximal/distal pattern formation	biological_process	6	ENSSSCG00000028997	1	415	13	13613	0.33146
GO:0042744	hydrogen peroxide catabolic process	biological_process	8	GPX3	1	415	13	13613	0.33146
GO:0051928	positive regulation of calcium ion transport	biological_process	9	ATP2B1	1	415	13	13613	0.33146
GO:0004180	carboxypeptidase activity	molecular_function	8	CPE	1	415	13	13613	0.33146
GO:1990837	sequence-specific double-stranded DNA binding	molecular_function	8	HES6	1	415	13	13613	0.33146
GO:0050860	negative regulation of T cell receptor signaling pathway	biological_process	10	PRNP	1	415	13	13613	0.33146
GO:0043024	ribosomal small subunit binding	molecular_function	6	EIF1B	1	415	13	13613	0.33146
GO:0005978	glycogen biosynthetic process	biological_process	10	PPP1R3C	1	415	13	13613	0.33146
GO:0045663	positive regulation of myoblast differentiation	biological_process	8	PLCB1	1	415	13	13613	0.33146
GO:0035066	positive regulation of histone acetylation	biological_process	11	ISL1	1	415	13	13613	0.33146
GO:0072657	protein localization to membrane	biological_process	7	CPE	1	415	13	13613	0.33146
GO:0005248	voltage-gated sodium channel activity	molecular_function	9	SCN3A	1	415	13	13613	0.33146
GO:0030593	neutrophil chemotaxis	biological_process	7	SLC37A4;CXCL2	2	415	39	13613	0.334496
GO:0005903	brush border	cellular_component	5	EPS8;SCIN	2	415	39	13613	0.334496
GO:0030838	positive regulation of actin filament polymerization	biological_process	9	CDC42EP5;BIN1	2	415	39	13613	0.334496
GO:0016055	Wnt signaling pathway	biological_process	7	WLS;FRZB;CPE	3	415	68	13613	0.343395
GO:0031966	mitochondrial membrane	cellular_component	5	NDUFA1;IFI27L2;IFI6	3	415	68	13613	0.343395
GO:0045860	positive regulation of protein kinase activity	biological_process	11	GCG;XRCC5	2	415	40	13613	0.345691
GO:0001756	somitogenesis	biological_process	7	EPB41L5;HES6	2	415	40	13613	0.345691
GO:0005902	microvillus	cellular_component	7	STARD10;FOXA1	2	415	40	13613	0.345691
GO:0032959	inositol trisphosphate biosynthetic process	biological_process	9	PLCB1	1	415	14	13613	0.35186
GO:0044331	cell-cell adhesion mediated by cadherin	biological_process	6	CDH17	1	415	14	13613	0.35186
GO:0005112	Notch binding	molecular_function	6	DLL4	1	415	14	13613	0.35186
GO:0002052	positive regulation of neuroblast proliferation	biological_process	10	PAX6	1	415	14	13613	0.35186
GO:0046873	metal ion transmembrane transporter activity	molecular_function	8	SLC39A8	1	415	14	13613	0.35186
GO:0045995	regulation of embryonic development	biological_process	7	PHLDA2	1	415	14	13613	0.35186
GO:0045055	regulated exocytosis	biological_process	8	RAB26	1	415	14	13613	0.35186
GO:0097502	mannosylation	biological_process	5	DPM3	1	415	14	13613	0.35186
GO:0007031	peroxisome organization	biological_process	6	PLA2G16	1	415	14	13613	0.35186
GO:0008376	acetylgalactosaminyltransferase activity	molecular_function	7	B3GNT2	1	415	14	13613	0.35186
GO:1904315	transmitter-gated ion channel activity involved in regulation of postsynaptic membrane potential	molecular_function	10	GRIA3	1	415	14	13613	0.35186
GO:0030220	platelet formation	biological_process	7	ZFPM1	1	415	14	13613	0.35186
GO:0007517	muscle organ development	biological_process	6	ETV1	1	415	14	13613	0.35186
GO:0005104	fibroblast growth factor receptor binding	molecular_function	7	KLB	1	415	14	13613	0.35186
GO:0030595	leukocyte chemotaxis	biological_process	5	CXCL2	1	415	14	13613	0.35186
GO:0043923	positive regulation by host of viral transcription	biological_process	10	HPN	1	415	14	13613	0.35186
GO:0017127	cholesterol transporter activity	molecular_function	6	STARD5	1	415	14	13613	0.35186
GO:0032012	regulation of ARF protein signal transduction	biological_process	11	ENSSSCG00000003136	1	415	14	13613	0.35186
GO:0002063	chondrocyte development	biological_process	6	SMPD3	1	415	14	13613	0.35186
GO:0070527	platelet aggregation	biological_process	7	STXBP1	1	415	14	13613	0.35186
GO:0051893	regulation of focal adhesion assembly	biological_process	8	EPHA3	1	415	14	13613	0.35186
GO:0015701	bicarbonate transport	biological_process	9	SLC4A7	1	415	14	13613	0.35186
GO:0070840	dynein complex binding	molecular_function	5	BICD1	1	415	14	13613	0.35186
GO:0007214	gamma-aminobutyric acid signaling pathway	biological_process	6	CACNA1A	1	415	14	13613	0.35186
GO:0048662	negative regulation of smooth muscle cell proliferation	biological_process	8	NDRG2	1	415	14	13613	0.35186
GO:0007585	respiratory gaseous exchange	biological_process	4	HOXA5	1	415	14	13613	0.35186
GO:0090734	site of DNA damage	cellular_component	6	XRCC5	1	415	14	13613	0.35186
GO:0007405	neuroblast proliferation	biological_process	5	ID4	1	415	14	13613	0.35186
GO:2000045	regulation of G1/S transition of mitotic cell cycle	biological_process	9	ID2	1	415	14	13613	0.35186
GO:0048535	lymph node development	biological_process	7	TOX	1	415	14	13613	0.35186
GO:1903861	positive regulation of dendrite extension	biological_process	12	SYT4	1	415	14	13613	0.35186
GO:0019897	extrinsic component of plasma membrane	cellular_component	5	S100A10	1	415	14	13613	0.35186
GO:0060037	pharyngeal system development	biological_process	6	ISL1	1	415	14	13613	0.35186
GO:0030150	protein import into mitochondrial matrix	biological_process	12	ROMO1	1	415	14	13613	0.35186
GO:0017046	peptide hormone binding	molecular_function	6	NPR1	1	415	14	13613	0.35186
GO:0071901	negative regulation of protein serine/threonine kinase activity	biological_process	12	HSPB1	1	415	14	13613	0.35186
GO:0030515	snoRNA binding	molecular_function	7	ENSSSCG00000040056	1	415	14	13613	0.35186
GO:0019904	protein domain specific binding	molecular_function	5	EPB41L5;CNTLN;PRKAR1A;ID3;FOXA1;FOXA2	6	415	159	13613	0.356624
GO:0031234	extrinsic component of cytoplasmic side of plasma membrane	cellular_component	6	TIAM1;ERRFI1	2	415	41	13613	0.356824
GO:0005912	adherens junction	cellular_component	5	EPB41L5;SHROOM3	2	415	41	13613	0.356824
GO:0051259	protein complex oligomerization	biological_process	7	NBR1;DGKH	2	415	41	13613	0.356824
GO:0044297	cell body	cellular_component	4	GNAO1;GNAZ	2	415	41	13613	0.356824
GO:0042383	sarcolemma	cellular_component	5	ITGB1;ABCC8	2	415	41	13613	0.356824
GO:0015630	microtubule cytoskeleton	cellular_component	7	TBCA;ENSSSCG00000002639;EML4;AAMP;ARL3	5	415	129	13613	0.35769
GO:0001764	neuron migration	biological_process	7	PAX6;CCK;CELSR3	3	415	70	13613	0.360154
GO:0045211	postsynaptic membrane	cellular_component	5	GRIA2;GRIA3	2	415	42	13613	0.367888
GO:0050804	modulation of chemical synaptic transmission	biological_process	8	ITGB1;BACE1	2	415	42	13613	0.367888
GO:0031489	myosin V binding	molecular_function	7	RAB3B	1	415	15	13613	0.37164
GO:0046329	negative regulation of JNK cascade	biological_process	13	DUSP10	1	415	15	13613	0.37164
GO:0030014	CCR4-NOT complex	cellular_component	4	CNOT2	1	415	15	13613	0.37164
GO:0051480	regulation of cytosolic calcium ion concentration	biological_process	12	ATP2B1	1	415	15	13613	0.37164
GO:0050482	arachidonic acid secretion	biological_process	9	PLA2G12B	1	415	15	13613	0.37164
GO:0006400	tRNA modification	biological_process	12	ENSSSCG00000003667	1	415	15	13613	0.37164
GO:0005771	multivesicular body	cellular_component	9	BACE1	1	415	15	13613	0.37164
GO:0035855	megakaryocyte development	biological_process	7	ZFPM1	1	415	15	13613	0.37164
GO:0005086	ARF guanyl-nucleotide exchange factor activity	molecular_function	8	ENSSSCG00000003136	1	415	15	13613	0.37164
GO:0006165	nucleoside diphosphate phosphorylation	biological_process	9	NME4	1	415	15	13613	0.37164
GO:0021772	olfactory bulb development	biological_process	5	ID2	1	415	15	13613	0.37164
GO:0007498	mesoderm development	biological_process	6	EPB41L5	1	415	15	13613	0.37164
GO:0035116	embryonic hindlimb morphogenesis	biological_process	8	ZBTB16	1	415	15	13613	0.37164
GO:0035584	calcium-mediated signaling using intracellular calcium source	biological_process	8	PRNP	1	415	15	13613	0.37164
GO:0017025	TBP-class protein binding	molecular_function	7	DR1	1	415	15	13613	0.37164
GO:0001678	cellular glucose homeostasis	biological_process	9	HK2	1	415	15	13613	0.37164
GO:0046961	proton-transporting ATPase activity, rotational mechanism	molecular_function	10	ATP6V0A1	1	415	15	13613	0.37164
GO:0006376	mRNA splice site selection	biological_process	9	CELF3	1	415	15	13613	0.37164
GO:0061028	establishment of endothelial barrier	biological_process	8	RAP1B	1	415	15	13613	0.37164
GO:0004550	nucleoside diphosphate kinase activity	molecular_function	7	NME4	1	415	15	13613	0.37164
GO:1901216	positive regulation of neuron death	biological_process	8	PRNP	1	415	15	13613	0.37164
GO:2000114	regulation of establishment of cell polarity	biological_process	7	RAP1B	1	415	15	13613	0.37164
GO:0032870	cellular response to hormone stimulus	biological_process	6	CACNA1H	1	415	15	13613	0.37164
GO:0050730	regulation of peptidyl-tyrosine phosphorylation	biological_process	10	PRNP	1	415	15	13613	0.37164
GO:0070555	response to interleukin-1	biological_process	7	AES	1	415	15	13613	0.37164
GO:0005385	zinc ion transmembrane transporter activity	molecular_function	10	SLC39A8	1	415	15	13613	0.37164
GO:1902236	negative regulation of endoplasmic reticulum stress-induced intrinsic apoptotic signaling pathway	biological_process	9	PDX1	1	415	15	13613	0.37164
GO:0019228	neuronal action potential	biological_process	7	SCN3A	1	415	15	13613	0.37164
GO:0010906	regulation of glucose metabolic process	biological_process	9	PDK4	1	415	15	13613	0.37164
GO:2000378	negative regulation of reactive oxygen species metabolic process	biological_process	8	HK2	1	415	15	13613	0.37164
GO:0048675	axon extension	biological_process	7	ITGB1	1	415	15	13613	0.37164
GO:0004012	phospholipid-translocating ATPase activity	molecular_function	6	ABCC1	1	415	15	13613	0.37164
GO:0051056	regulation of small GTPase mediated signal transduction	biological_process	9	RAP1GAP2	1	415	15	13613	0.37164
GO:0045807	positive regulation of endocytosis	biological_process	8	CD63	1	415	15	13613	0.37164
GO:0035725	sodium ion transmembrane transport	biological_process	10	SCN3A;SLC24A4	2	415	43	13613	0.378876
GO:0030307	positive regulation of cell growth	biological_process	7	SDCBP;HPN	2	415	43	13613	0.378876
GO:0019901	protein kinase binding	molecular_function	7	BRSK2;NBEA;SQSTM1;CNTLN;PRKAB1;DPYSL2;ENSSSCG00000011489;PAX6;HSPB1;CAMK2N1;ERRFI1	11	415	320	13613	0.385478
GO:0045171	intercellular bridge	cellular_component	4	QSOX1;AAMP	2	415	44	13613	0.389784
GO:0008081	phosphoric diester hydrolase activity	molecular_function	7	PLCXD3;PLCB1	2	415	44	13613	0.389784
GO:0031532	actin cytoskeleton reorganization	biological_process	8	BRSK2;EPS8	2	415	44	13613	0.389784
GO:0007492	endoderm development	biological_process	6	EPB41L5	1	415	16	13613	0.390817
GO:0046718	viral entry into host cell	biological_process	9	CD81	1	415	16	13613	0.390817
GO:0055007	cardiac muscle cell differentiation	biological_process	7	ITGB1	1	415	16	13613	0.390817
GO:0050905	neuromuscular process	biological_process	6	CACNA1A	1	415	16	13613	0.390817
GO:0005868	cytoplasmic dynein complex	cellular_component	6	DYNLT1	1	415	16	13613	0.390817
GO:0004435	phosphatidylinositol phospholipase C activity	molecular_function	9	PLCB1	1	415	16	13613	0.390817
GO:0071276	cellular response to cadmium ion	biological_process	8	FOS	1	415	16	13613	0.390817
GO:0017134	fibroblast growth factor binding	molecular_function	6	KLB	1	415	16	13613	0.390817
GO:0005720	nuclear heterochromatin	cellular_component	8	DNMT3A	1	415	16	13613	0.390817
GO:0017049	GTP-Rho binding	molecular_function	10	CDC42EP5	1	415	16	13613	0.390817
GO:0048026	positive regulation of mRNA splicing, via spliceosome	biological_process	10	CELF3	1	415	16	13613	0.390817
GO:0030552	cAMP binding	molecular_function	7	PRKAR1A	1	415	16	13613	0.390817
GO:0005548	phospholipid transporter activity	molecular_function	5	STARD10	1	415	16	13613	0.390817
GO:0005671	Ada2/Gcn5/Ada3 transcription activator complex	cellular_component	8	DR1	1	415	16	13613	0.390817
GO:0046627	negative regulation of insulin receptor signaling pathway	biological_process	9	ENPP1	1	415	16	13613	0.390817
GO:0001654	eye development	biological_process	7	RBP4	1	415	16	13613	0.390817
GO:0044853	plasma membrane raft	cellular_component	7	PRKAR1A	1	415	16	13613	0.390817
GO:0034612	response to tumor necrosis factor	biological_process	7	GCH1	1	415	16	13613	0.390817
GO:0043236	laminin binding	molecular_function	5	ITGB1	1	415	16	13613	0.390817
GO:0016282	eukaryotic 43S preinitiation complex	cellular_component	7	EIF1B	1	415	16	13613	0.390817
GO:0042056	chemoattractant activity	molecular_function	7	SCG2	1	415	16	13613	0.390817
GO:0035249	synaptic transmission, glutamatergic	biological_process	10	CACNA1A	1	415	16	13613	0.390817
GO:0046488	phosphatidylinositol metabolic process	biological_process	9	PIP5K1B	1	415	16	13613	0.390817
GO:0042572	retinol metabolic process	biological_process	11	RBP4	1	415	16	13613	0.390817
GO:0005666	RNA polymerase III complex	cellular_component	8	POLR1C	1	415	16	13613	0.390817
GO:0008408	3'-5' exonuclease activity	molecular_function	8	REXO2	1	415	16	13613	0.390817
GO:0044344	cellular response to fibroblast growth factor stimulus	biological_process	8	DLL4	1	415	16	13613	0.390817
GO:0034332	adherens junction organization	biological_process	6	CDH17	1	415	16	13613	0.390817
GO:0048027	mRNA 5'-UTR binding	molecular_function	8	FMR1	1	415	16	13613	0.390817
GO:0035145	exon-exon junction complex	cellular_component	4	UPF3A	1	415	16	13613	0.390817
GO:0006120	mitochondrial electron transport, NADH to ubiquinone	biological_process	8	ENSSSCG00000013596	1	415	16	13613	0.390817
GO:0043022	ribosome binding	molecular_function	6	FMR1;GUF1	2	415	45	13613	0.400606
GO:0030173	integral component of Golgi membrane	cellular_component	7	SLC35A1;QSOX1	2	415	45	13613	0.400606
GO:0043197	dendritic spine	cellular_component	7	FMR1;ITGB1	2	415	45	13613	0.400606
GO:0001825	blastocyst formation	biological_process	5	RTN4	1	415	17	13613	0.40941
GO:0051491	positive regulation of filopodium assembly	biological_process	11	MIEN1	1	415	17	13613	0.40941
GO:0097193	intrinsic apoptotic signaling pathway	biological_process	6	IFI6	1	415	17	13613	0.40941
GO:0070006	metalloaminopeptidase activity	molecular_function	9	C9orf3	1	415	17	13613	0.40941
GO:0004181	metallocarboxypeptidase activity	molecular_function	9	CPE	1	415	17	13613	0.40941
GO:0000132	establishment of mitotic spindle orientation	biological_process	10	PAX6	1	415	17	13613	0.40941
GO:0008277	regulation of G protein-coupled receptor signaling pathway	biological_process	8	PLCB1	1	415	17	13613	0.40941
GO:0034620	cellular response to unfolded protein	biological_process	7	HSPB8	1	415	17	13613	0.40941
GO:0010575	positive regulation of vascular endothelial growth factor production	biological_process	8	ISL1	1	415	17	13613	0.40941
GO:0032689	negative regulation of interferon-gamma production	biological_process	8	PRNP	1	415	17	13613	0.40941
GO:0005272	sodium channel activity	molecular_function	8	SCN3A	1	415	17	13613	0.40941
GO:0016339	calcium-dependent cell-cell adhesion via plasma membrane cell adhesion molecules	biological_process	7	CDH17	1	415	17	13613	0.40941
GO:0001158	enhancer sequence-specific DNA binding	molecular_function	9	ISL1	1	415	17	13613	0.40941
GO:0043209	myelin sheath	cellular_component	4	CA2	1	415	17	13613	0.40941
GO:0012506	vesicle membrane	cellular_component	5	FNDC3A	1	415	17	13613	0.40941
GO:2001234	negative regulation of apoptotic signaling pathway	biological_process	9	HSPB1	1	415	17	13613	0.40941
GO:0090398	cellular senescence	biological_process	6	ID2	1	415	17	13613	0.40941
GO:0007154	cell communication	biological_process	4	DLL4	1	415	17	13613	0.40941
GO:0003674	molecular_function	molecular_function	2	ENSSSCG00000038419	1	415	17	13613	0.40941
GO:0016342	catenin complex	cellular_component	6	CDH17	1	415	17	13613	0.40941
GO:0004683	calmodulin-dependent protein kinase activity	molecular_function	9	CAMK2B	1	415	17	13613	0.40941
GO:0016620	oxidoreductase activity, acting on the aldehyde or oxo group of donors, NAD or NADP as acceptor	molecular_function	6	ALDH1A1	1	415	17	13613	0.40941
GO:0051290	protein heterotetramerization	biological_process	9	S100A10	1	415	17	13613	0.40941
GO:0090316	positive regulation of intracellular protein transport	biological_process	9	ENSSSCG00000034868	1	415	17	13613	0.40941
GO:0044183	protein folding chaperone	molecular_function	3	HSPB1	1	415	17	13613	0.40941
GO:0004857	enzyme inhibitor activity	molecular_function	5	SCG5	1	415	17	13613	0.40941
GO:0006306	DNA methylation	biological_process	10	DNMT3A	1	415	17	13613	0.40941
GO:0003148	outflow tract septum morphogenesis	biological_process	6	ISL1	1	415	17	13613	0.40941
GO:0070382	exocytic vesicle	cellular_component	8	SYT7	1	415	17	13613	0.40941
GO:0070530	K63-linked polyubiquitin modification-dependent protein binding	molecular_function	7	SQSTM1	1	415	17	13613	0.40941
GO:0045840	positive regulation of mitotic nuclear division	biological_process	9	SMPD3	1	415	17	13613	0.40941
GO:2001240	negative regulation of extrinsic apoptotic signaling pathway in absence of ligand	biological_process	10	IFI6	1	415	17	13613	0.40941
GO:0072332	intrinsic apoptotic signaling pathway by p53 class mediator	biological_process	7	SHISA5	1	415	17	13613	0.40941
GO:0004601	peroxidase activity	molecular_function	4	GPX3	1	415	17	13613	0.40941
GO:0043296	apical junction complex	cellular_component	5	SHROOM3	1	415	17	13613	0.40941
GO:0035335	peptidyl-tyrosine dephosphorylation	biological_process	10	DUSP5;PTPRN2;PTPRD	3	415	76	13613	0.409943
GO:0007286	spermatid development	biological_process	6	ENSSSCG00000017202;FNDC3A	2	415	46	13613	0.411337
GO:0071277	cellular response to calcium ion	biological_process	8	SYT7;FOS	2	415	46	13613	0.411337
GO:0006814	sodium ion transport	biological_process	9	SCN3A;SLC5A4	2	415	46	13613	0.411337
GO:0030165	PDZ domain binding	molecular_function	6	ATP2B1;SDC2	2	415	46	13613	0.411337
GO:0014069	postsynaptic density	cellular_component	5	EPS8;RTN4;FMR1;CAMK2N1	4	415	107	13613	0.412338
GO:0008270	zinc ion binding	molecular_function	8	SQSTM1;QPCT;ENPP2;PAM;EGR1;CA2;ENSSSCG00000033068;PAPPA2;TIMP2;NBR1;VAT1;CDA;NQO2;CPE;ST18;C9orf3;PHC2;GCH1	18	415	550	13613	0.412655
GO:0007165	signal transduction	biological_process	4	SMPD3;PLBD1;GNAO1;MPZL1;ARHGAP24;GNAI1;NPR1;POMC;ENSSSCG00000036505;ENSSSCG00000005738;GNAZ;DIRAS3;RAP1B;SSTR5;PLCB1;TIAM1;DGKH;CELSR3	18	415	552	13613	0.418731
GO:0016791	phosphatase activity	molecular_function	7	DUSP10;DUSP5;PTPRN2;PTPRD	4	415	108	13613	0.419217
GO:0006508	proteolysis	biological_process	7	ENSSSCG00000035893;PRSS35;CTSV;PAPPA2;TIMP2;PCSK1;CPE;ENSSSCG00000025067;C9orf3;BACE1;HPN;RHBDD2	12	415	361	13613	0.421317
GO:0007266	Rho protein signal transduction	biological_process	8	CDC42EP5;EPS8	2	415	47	13613	0.421972
GO:0000932	P-body	cellular_component	8	SQSTM1;CNOT2	2	415	47	13613	0.421972
GO:0042391	regulation of membrane potential	biological_process	5	CACNA1A;CACNA1H	2	415	47	13613	0.421972
GO:0050840	extracellular matrix binding	molecular_function	4	SPOCK2	1	415	18	13613	0.427437
GO:0018279	protein N-linked glycosylation via asparagine	biological_process	11	TUSC3	1	415	18	13613	0.427437
GO:0030017	sarcomere	cellular_component	5	PTPRD	1	415	18	13613	0.427437
GO:0008373	sialyltransferase activity	molecular_function	6	ST6GALNAC1	1	415	18	13613	0.427437
GO:0003887	DNA-directed DNA polymerase activity	molecular_function	8	REV3L	1	415	18	13613	0.427437
GO:0001569	branching involved in blood vessel morphogenesis	biological_process	7	DLL4	1	415	18	13613	0.427437
GO:0010800	positive regulation of peptidyl-threonine phosphorylation	biological_process	11	GCG	1	415	18	13613	0.427437
GO:0001958	endochondral ossification	biological_process	6	SMPD3	1	415	18	13613	0.427437
GO:0061077	chaperone-mediated protein folding	biological_process	5	HSPB1	1	415	18	13613	0.427437
GO:0044291	cell-cell contact zone	cellular_component	5	TIAM1	1	415	18	13613	0.427437
GO:0004860	protein kinase inhibitor activity	molecular_function	7	CAMK2N1	1	415	18	13613	0.427437
GO:0098686	hippocampal mossy fiber to CA3 synapse	cellular_component	5	BACE1	1	415	18	13613	0.427437
GO:0035024	negative regulation of Rho protein signal transduction	biological_process	12	ITGB1	1	415	18	13613	0.427437
GO:0043153	entrainment of circadian clock by photoperiod	biological_process	8	ID2	1	415	18	13613	0.427437
GO:0006509	membrane protein ectodomain proteolysis	biological_process	9	BACE1	1	415	18	13613	0.427437
GO:0006882	cellular zinc ion homeostasis	biological_process	12	SLC39A8	1	415	18	13613	0.427437
GO:0045662	negative regulation of myoblast differentiation	biological_process	8	ID3	1	415	18	13613	0.427437
GO:0004190	aspartic-type endopeptidase activity	molecular_function	8	BACE1	1	415	18	13613	0.427437
GO:0030992	intraciliary transport particle B	cellular_component	4	IFT22	1	415	18	13613	0.427437
GO:2000379	positive regulation of reactive oxygen species metabolic process	biological_process	8	ROMO1	1	415	18	13613	0.427437
GO:0006094	gluconeogenesis	biological_process	9	RBP4	1	415	18	13613	0.427437
GO:0016209	antioxidant activity	molecular_function	3	SRXN1	1	415	18	13613	0.427437
GO:0097503	sialylation	biological_process	7	ST6GALNAC1	1	415	18	13613	0.427437
GO:0008378	galactosyltransferase activity	molecular_function	7	B3GNT2	1	415	18	13613	0.427437
GO:0042073	intraciliary transport	biological_process	7	ARL3	1	415	18	13613	0.427437
GO:0002931	response to ischemia	biological_process	5	EGR1	1	415	18	13613	0.427437
GO:2000352	negative regulation of endothelial cell apoptotic process	biological_process	11	SCG2	1	415	18	13613	0.427437
GO:0001954	positive regulation of cell-matrix adhesion	biological_process	8	EPB41L5	1	415	18	13613	0.427437
GO:0043113	receptor clustering	biological_process	6	CACNA1A	1	415	18	13613	0.427437
GO:0045746	negative regulation of Notch signaling pathway	biological_process	9	DLL4	1	415	18	13613	0.427437
GO:0005874	microtubule	cellular_component	7	TBCA;ENSSSCG00000002639;TPPP3;HSPH1;KIF12	5	415	141	13613	0.430424
GO:0009887	animal organ morphogenesis	biological_process	5	PHLDA2;HOXA3	2	415	48	13613	0.432508
GO:0071944	cell periphery	cellular_component	4	ENSSSCG00000002639;KRT18	2	415	48	13613	0.432508
GO:0015631	tubulin binding	molecular_function	6	PRNP;TPPP3	2	415	48	13613	0.432508
GO:0051091	positive regulation of DNA-binding transcription factor activity	biological_process	6	NEUROD1;FOXA1;NKX2-2	3	415	80	13613	0.442482
GO:0006919	activation of cysteine-type endopeptidase activity involved in apoptotic process	biological_process	11	PMAIP1;MTCH1	2	415	49	13613	0.44294
GO:0043204	perikaryon	cellular_component	5	FMR1	1	415	19	13613	0.444915
GO:0002218	activation of innate immune response	biological_process	5	XRCC5	1	415	19	13613	0.444915
GO:0008150	biological_process	biological_process	2	ENSSSCG00000038419	1	415	19	13613	0.444915
GO:0061512	protein localization to cilium	biological_process	8	ARL3	1	415	19	13613	0.444915
GO:0005763	mitochondrial small ribosomal subunit	cellular_component	9	MRPS6	1	415	19	13613	0.444915
GO:0052689	carboxylic ester hydrolase activity	molecular_function	6	ENSSSCG00000031367	1	415	19	13613	0.444915
GO:0008625	extrinsic apoptotic signaling pathway via death domain receptors	biological_process	7	BEX3	1	415	19	13613	0.444915
GO:0006893	Golgi to plasma membrane transport	biological_process	9	ARL3	1	415	19	13613	0.444915
GO:0033137	negative regulation of peptidyl-serine phosphorylation	biological_process	11	GPD1L	1	415	19	13613	0.444915
GO:0035987	endodermal cell differentiation	biological_process	6	ITGA5	1	415	19	13613	0.444915
GO:0050877	nervous system process	biological_process	5	CACNA1A	1	415	19	13613	0.444915
GO:0043388	positive regulation of DNA binding	biological_process	7	ISL1	1	415	19	13613	0.444915
GO:0043425	bHLH transcription factor binding	molecular_function	7	ISL1	1	415	19	13613	0.444915
GO:0010608	posttranscriptional regulation of gene expression	biological_process	8	EPB41L5	1	415	19	13613	0.444915
GO:0035115	embryonic forelimb morphogenesis	biological_process	8	ENSSSCG00000028997	1	415	19	13613	0.444915
GO:0040008	regulation of growth	biological_process	5	AES	1	415	19	13613	0.444915
GO:0071333	cellular response to glucose stimulus	biological_process	10	ZBTB20	1	415	19	13613	0.444915
GO:0031492	nucleosomal DNA binding	molecular_function	8	ENSSSCG00000017202	1	415	19	13613	0.444915
GO:0030036	actin cytoskeleton organization	biological_process	7	EPB41L5;SDCBP;ARHGEF10L;SHROOM3	4	415	112	13613	0.446531
GO:0051015	actin filament binding	molecular_function	7	MARCKS;BIN1;SCIN;SHROOM3;DSTN	5	415	144	13613	0.448408
GO:0043066	negative regulation of apoptotic process	biological_process	9	AMIGO2;GCG;PRNP;ID1;KRT18;MIEN1;IFI6;HPN;GCLC	9	415	272	13613	0.449143
GO:0015698	inorganic anion transport	biological_process	8	SLC4A7	1	415	20	13613	0.461861
GO:0000184	nuclear-transcribed mRNA catabolic process, nonsense-mediated decay	biological_process	12	UPF3A	1	415	20	13613	0.461861
GO:0045859	regulation of protein kinase activity	biological_process	10	PRKAR1A	1	415	20	13613	0.461861
GO:0050918	positive chemotaxis	biological_process	6	SCG2	1	415	20	13613	0.461861
GO:0050699	WW domain binding	molecular_function	6	ENSSSCG00000012523	1	415	20	13613	0.461861
GO:0048709	oligodendrocyte differentiation	biological_process	7	DUSP10	1	415	20	13613	0.461861
GO:0045595	regulation of cell differentiation	biological_process	6	NKX2-2	1	415	20	13613	0.461861
GO:0060078	regulation of postsynaptic membrane potential	biological_process	6	GRIA3	1	415	20	13613	0.461861
GO:0030511	positive regulation of transforming growth factor beta receptor signaling pathway	biological_process	10	SDCBP	1	415	20	13613	0.461861
GO:0050873	brown fat cell differentiation	biological_process	7	FABP4	1	415	20	13613	0.461861
GO:0048872	homeostasis of number of cells	biological_process	6	ZFPM1	1	415	20	13613	0.461861
GO:0016773	phosphotransferase activity, alcohol group as acceptor	molecular_function	6	HK2	1	415	20	13613	0.461861
GO:0048514	blood vessel morphogenesis	biological_process	6	SERPINF2	1	415	20	13613	0.461861
GO:0003730	mRNA 3'-UTR binding	molecular_function	8	FMR1;CARHSP1	2	415	51	13613	0.463481
GO:0098869	cellular oxidant detoxification	biological_process	5	SRXN1;GPX3	2	415	51	13613	0.463481
GO:0009267	cellular response to starvation	biological_process	8	PDK4;KIAA1324	2	415	51	13613	0.463481
GO:0031175	neuron projection development	biological_process	7	BTG2;ITGB1;NPTX2	3	415	83	13613	0.466422
GO:0051260	protein homooligomerization	biological_process	8	MARCKS;SMPD3;PRNP;GCH1	4	415	116	13613	0.473437
GO:0008565	protein transporter activity	NA	NA	HIKESHI;SEC62	2	415	52	13613	0.473583
GO:0120162	positive regulation of cold-induced thermogenesis	biological_process	7	PRKAB1;FABP4	2	415	52	13613	0.473583
GO:0005856	cytoskeleton	cellular_component	6	BIN1;EPB41L5;TBCA;ENSSSCG00000002639;HSPB1;ARL3;EPB41L4B	7	415	213	13613	0.474225
GO:0030246	carbohydrate binding	molecular_function	4	LGALS2;ENSSSCG00000031177;GALNT10	3	415	84	13613	0.474302
GO:0032420	stereocilium	cellular_component	6	EPS8	1	415	21	13613	0.47829
GO:0061025	membrane fusion	biological_process	6	ENSSSCG00000034868	1	415	21	13613	0.47829
GO:0021549	cerebellum development	biological_process	5	NEUROD1	1	415	21	13613	0.47829
GO:0008361	regulation of cell size	biological_process	6	RAP1GAP2	1	415	21	13613	0.47829
GO:0035257	nuclear hormone receptor binding	molecular_function	7	NCOA7	1	415	21	13613	0.47829
GO:0060612	adipose tissue development	biological_process	7	ID2	1	415	21	13613	0.47829
GO:0008023	transcription elongation factor complex	cellular_component	4	ELL2	1	415	21	13613	0.47829
GO:0008266	poly(U) RNA binding	molecular_function	9	FMR1	1	415	21	13613	0.47829
GO:0050769	positive regulation of neurogenesis	biological_process	9	XRCC5	1	415	21	13613	0.47829
GO:0032728	positive regulation of interferon-beta production	biological_process	9	ZBTB20	1	415	21	13613	0.47829
GO:0019216	regulation of lipid metabolic process	biological_process	7	ID2	1	415	21	13613	0.47829
GO:0010033	response to organic substance	biological_process	5	TIMP2	1	415	21	13613	0.47829
GO:0046856	phosphatidylinositol dephosphorylation	biological_process	10	ENSSSCG00000036785	1	415	21	13613	0.47829
GO:0009953	dorsal/ventral pattern formation	biological_process	6	PAX6	1	415	21	13613	0.47829
GO:0016758	transferase activity, transferring hexosyl groups	molecular_function	6	ENSSSCG00000040980	1	415	21	13613	0.47829
GO:0008283	cell population proliferation	biological_process	3	ID4;ENSSSCG00000017202;XRCC5;SDCBP2	4	415	117	13613	0.480088
GO:0007189	adenylate cyclase-activating G protein-coupled receptor signaling pathway	biological_process	8	GCG;ADGRD1	2	415	53	13613	0.48357
GO:0046330	positive regulation of JNK cascade	biological_process	13	PLCB1;SERPINF2	2	415	53	13613	0.48357
GO:0003729	mRNA binding	molecular_function	7	RBFOX2;A1CF;FMR1;CELF3	4	415	118	13613	0.486707
[truncated: 458 more rows]
