# Supplementary material for: Ileum tissue single-cell mRNA sequencing elucidates the cellular architecture of pathophysiological changes associated with weaning in piglets
Source: BMC Biol. 2022 May 30;20:123. doi: 10.1186/s12915-022-01321-3 (PMC9153155; doi:10.1186/s12915-022-01321-3)
Supplement: Supplementary file 6 — Additional file 6: Table S4. GO enrichment of genes related with pseudotime analysis in Fig. 2f. [file 12915_2022_1321_MOESM6_ESM.xlsx]

## Sheet: Sheet1
Additional File 6: Table S4. GO enrichment of genes related with pseudotime analysis in Fig.2f
P1-2							P3								P4
pathway_id	pathway_name	Genes	S gene number	TS gene number	B gene number	TB gene number	pathway_id	pathway_name	Genes	S gene number	TS gene number	B gene number	TB gene number		pathway_id	pathway_name	Genes	S gene number	TS gene number	B gene number	TB gene number
4977	Vitamin digestion and absorption	ENSSSCG00000040689;ENSSSCG00000030921;ENSSSCG00000008595	3	24	3	24	5168	Herpes simplex virus 1 infection	ENSSSCG00000033262	1	14	1	14		4960	Aldosterone-regulated sodium reabsorption	ENSSSCG00000002777	1	11	1	11
730	Thiamine metabolism	ENSSSCG00000016284	1	24	1	24	3010	Ribosome	ENSSSCG00000040470;ENSSSCG00000035134;ENSSSCG00000024260;ENSSSCG00000038880;ENSSSCG00000029830;ENSSSCG00000009019;ENSSSCG00000004047;ENSSSCG00000014133;ENSSSCG00000006081;ENSSSCG00000011272;ENSSSCG00000009146;ENSSSCG00000034617	12	14	12	14		4620	Toll-like receptor signaling pathway	ENSSSCG00000009216	3	11	3	11
5169	Epstein-Barr virus infection	ENSSSCG00000012853	1	24	1	24	4141	Protein processing in endoplasmic reticulum	ENSSSCG00000012784	1	14	1	14		4970	Salivary secretion	ENSSSCG00000000492	1	11	1	11
5167	Kaposi sarcoma-associated herpesvirus infection	ENSSSCG00000012853	1	24	1	24	5152	Tuberculosis	ENSSSCG00000033262	1	14	1	14		5167	Kaposi sarcoma-associated herpesvirus infection	ENSSSCG00000013551	1	11	1	11
4142	Lysosome	ENSSSCG00000007522	1	24	1	24	4612	Antigen processing and presentation	ENSSSCG00000033262	1	14	1	14		4080	Neuroactive ligand-receptor interaction	ENSSSCG00000013551	1	11	1	11
4622	RIG-I-like receptor signaling pathway	ENSSSCG00000012853	1	24	1	24									5203	Viral carcinogenesis	ENSSSCG00000013551	1	11	1	11
4973	Carbohydrate digestion and absorption	ENSSSCG00000011735;ENSSSCG00000010036	2	24	2	24									4512	ECM-receptor interaction	ENSSSCG00000009216	3	11	3	11
380	Tryptophan metabolism	ENSSSCG00000016442	1	24	1	24									4915	Estrogen signaling pathway	ENSSSCG00000000253	1	11	1	11
561	Glycerolipid metabolism	ENSSSCG00000005918	1	24	1	24									5322	Systemic lupus erythematosus	ENSSSCG00000013551	1	11	1	11
4976	Bile secretion	ENSSSCG00000010036	1	24	1	24									5168	Herpes simplex virus 1 infection	ENSSSCG00000013551	1	11	1	11
830	Retinol metabolism	ENSSSCG00000005918	1	24	1	24									5142	Chagas disease (American trypanosomiasis)	ENSSSCG00000013551	1	11	1	11
5161	Hepatitis B	ENSSSCG00000012853	1	24	1	24									5165	Human papillomavirus infection	ENSSSCG00000009216	1	11	1	11
4140	Autophagy - animal	ENSSSCG00000010792	1	24	1	24									5133	Pertussis	ENSSSCG00000013551	1	11	1	11
4979	Cholesterol metabolism	ENSSSCG00000030921;ENSSSCG00000040689;ENSSSCG00000008595;ENSSSCG00000015069	4	24	4	24									5134	Legionellosis	ENSSSCG00000013551	1	11	1	11
500	Starch and sucrose metabolism	ENSSSCG00000011735	1	24	1	24									4371	Apelin signaling pathway	ENSSSCG00000009216	1	11	1	11
250	Alanine, aspartate and glutamate metabolism	ENSSSCG00000005901	1	24	1	24									590	Arachidonic acid metabolism	ENSSSCG00000002279	1	11	1	11
3320	PPAR signaling pathway	ENSSSCG00000030921;ENSSSCG00000015069;ENSSSCG00000017037	3	24	3	24									5226	Gastric cancer	ENSSSCG00000040947	1	11	1	11
4975	Fat digestion and absorption	ENSSSCG00000040689;ENSSSCG00000008595;ENSSSCG00000030921;ENSSSCG00000005918	4	24	4	24									5150	Staphylococcus aureus infection	ENSSSCG00000013551;ENSSSCG00000024914;ENSSSCG00000013418;ENSSSCG00000009138	4	11	4	11
5162	Measles	ENSSSCG00000012853	1	24	1	24									4918	Thyroid hormone synthesis	ENSSSCG00000002279	1	11	1	11
4614	Renin-angiotensin system	ENSSSCG00000012138;ENSSSCG00000009132	2	24	2	24									140	Steroid hormone biosynthesis	ENSSSCG00000002777	3	11	3	11
51	Fructose and mannose metabolism	ENSSSCG00000008556	1	24	1	24									4610	Complement and coagulation cascades	ENSSSCG00000013418;ENSSSCG00000013551;ENSSSCG00000009138;ENSSSCG00000024914	4	11	4	11
5203	Viral carcinogenesis	ENSSSCG00000012853	1	24	1	24									4510	Focal adhesion	ENSSSCG00000009216	1	11	1	11
5168	Herpes simplex virus 1 infection	ENSSSCG00000012853	1	24	1	24									480	Glutathione metabolism	ENSSSCG00000002279	1	11	1	11
52	Galactose metabolism	ENSSSCG00000011735	1	24	1	24									5140	Leishmaniasis	ENSSSCG00000013551	1	11	1	11
4978	Mineral absorption	ENSSSCG00000010036;ENSSSCG00000023684	2	24	2	24									5152	Tuberculosis	ENSSSCG00000013551	1	11	1	11
5160	Hepatitis C	ENSSSCG00000012853	1	24	1	24									4151	PI3K-Akt signaling pathway	ENSSSCG00000009216	1	11	1	11
4621	NOD-like receptor signaling pathway	ENSSSCG00000012853	1	24	1	24									3320	PPAR signaling pathway	ENSSSCG00000036883	1	11	1	11
4960	Aldosterone-regulated sodium reabsorption	ENSSSCG00000008038	1	24	1	24									4145	Phagosome	ENSSSCG00000013551	2	11	2	11
330	Arginine and proline metabolism	ENSSSCG00000016442	1	24	1	24
4620	Toll-like receptor signaling pathway	ENSSSCG00000012853	1	24	1	24
4924	Renin secretion	ENSSSCG00000006932	1	24	1	24
4974	Protein digestion and absorption	ENSSSCG00000012651;ENSSSCG00000003732;ENSSSCG00000001724;ENSSSCG00000012138	4	24	4	24
5164	Influenza A	ENSSSCG00000012853	1	24	1	24
4972	Pancreatic secretion	ENSSSCG00000006932	1	24	1	24
340	Histidine metabolism	ENSSSCG00000016442	1	24	1	24
790	Folate biosynthesis	ENSSSCG00000016284	1	24	1	24
20	Citrate cycle (TCA cycle)	ENSSSCG00000016743	1	24	1	24
5143	African trypanosomiasis	ENSSSCG00000030921	1	24	1	24
4210	Apoptosis	ENSSSCG00000007522	1	24	1	24
4623	Cytosolic DNA-sensing pathway	ENSSSCG00000012853	1	24	1	24
220	Arginine biosynthesis	ENSSSCG00000005901	1	24	1	24
