# Supplementary material for: Ileum tissue single-cell mRNA sequencing elucidates the cellular architecture of pathophysiological changes associated with weaning in piglets
Source: BMC Biol. 2022 May 30;20:123. doi: 10.1186/s12915-022-01321-3 (PMC9153155; doi:10.1186/s12915-022-01321-3)
Supplement: Supplementary file 7 — Additional file 7: Table S5. Differential gene expression of B cell subtypes in sub-clustering. [file 12915_2022_1321_MOESM7_ESM.xlsx]

## Sheet: Sheet1
Additional File 7: Table S5. Differential gene expression of B cell subtypes in sub-clustering
Target_Cluster	GeneID	GeneName	Target_Cluster_mean	Other_Cluster_mean	log2FC	Pvlaue	Qvalue	Description	GO	KEGG	KO_ENTRY	EC
MBC	ENSSSCG00000038911	KLF2	11.8038	4.05952	1.53986	9.11438e-103	1.7218e-98	Kruppel like factor 2 [Source:NCBI gene;Acc:100174959]	GO:0000122(negative regulation of transcription by RNA polymerase II);GO:0000790(nuclear chromatin);GO:0000902(cell morphogenesis);GO:0000981(DNA-binding transcription factor activity, RNA polymerase II-specific);GO:0001701(in utero embryonic development);GO:0003676(nucleic acid binding);GO:0003677(DNA binding);GO:0003700(DNA-binding transcription factor activity);GO:0005634(nucleus);GO:0034101(e…	04068(FoxO signaling pathway);04371(Apelin signaling pathway);05418(Fluid shear stress and atherosclerosis)	K17845	NA
MBC	ENSSSCG00000007807	CD19	5.25518	2.22049	1.24286	0	0	CD19 molecule [Source:NCBI gene;Acc:397669]	GO:0001923(B-1 B cell differentiation);GO:0002322(B cell proliferation involved in immune response);GO:0005887(integral component of plasma membrane);GO:0009897(external side of plasma membrane);GO:0016020(membrane);GO:0016021(integral component of membrane);GO:0016064(immunoglobulin mediated immune response);GO:0019724(B cell mediated immunity);GO:0032991(protein-containing complex);GO:0043552(p…	04151(PI3K-Akt signaling pathway);04640(Hematopoietic cell lineage);04662(B cell receptor signaling pathway);05169(Epstein-Barr virus infection);05340(Primary immunodeficiency)	K06465	NA
MBC	ENSSSCG00000007691	ZP3	9.67778	4.8247	1.00424	0	0	zona pellucida glycoprotein 3 [Source:NCBI gene;Acc:396927]	GO:0001809(positive regulation of type IV hypersensitivity);GO:0001825(blastocyst formation);GO:0002455(humoral immune response mediated by circulating immunoglobulin);GO:0002687(positive regulation of leukocyte migration);GO:0005576(extracellular region);GO:0005886(plasma membrane);GO:0007339(binding of sperm to zona pellucida);GO:0010469(regulation of signaling receptor activity);GO:0010513(pos…	NA	K19928	NA
MBC	ENSSSCG00000010076	ZNF70	47.1554	24.4033	0.950345	0	0	V-set pre-B cell surrogate light chain 3 [Source:NCBI gene;Acc:100157565]	GO:0003676(nucleic acid binding);GO:0005634(nucleus)	NA	K06553	NA
MBC	ENSSSCG00000017896	SCIMP	2.81256	1.5756	0.835979	0	0	SLP adaptor and CSK interacting membrane protein [Source:NCBI gene;Acc:100525536]	GO:0001772(immunological synapse);GO:0016020(membrane);GO:0016021(integral component of membrane);GO:0031256(leading edge membrane);GO:0031259(uropod membrane);GO:0070374(positive regulation of ERK1 and ERK2 cascade);GO:0097197(tetraspanin-enriched microdomain)	NA	NA	NA
MBC	ENSSSCG00000022467	VPREB1	4.4559	2.49787	0.835019	2.71999e-226	5.13834e-222	V-set pre-B cell surrogate light chain 1 [Source:NCBI gene;Acc:767627]	GO:0002377(immunoglobulin production);GO:0005615(extracellular space);GO:0006955(immune response)	NA	K06553	NA
MBC	ENSSSCG00000000033	TSPO	4.73188	2.68186	0.819177	5.93845e-308	1.12183e-303	translocator protein [Source:NCBI gene;Acc:396592]	GO:0005739(mitochondrion);GO:0005783(endoplasmic reticulum);GO:0010823(negative regulation of mitochondrion organization);GO:0015485(cholesterol binding);GO:0016020(membrane);GO:0016021(integral component of membrane);GO:0031397(negative regulation of protein ubiquitination);GO:0044325(ion channel binding);GO:0072655(establishment of protein localization to mitochondrion);GO:0072656(maintenance o…	04080(Neuroactive ligand-receptor interaction);04979(Cholesterol metabolism);05166(Human T-cell leukemia virus 1 infection)	K05770	NA
MBC	ENSSSCG00000004369	PRDM1	5.91586	3.40321	0.797693	1.22086e-272	2.30632e-268	PR/SET domain 1 [Source:NCBI gene;Acc:100154284]	GO:0000122(negative regulation of transcription by RNA polymerase II);GO:0000977(RNA polymerase II regulatory region sequence-specific DNA binding);GO:0000978(RNA polymerase II proximal promoter sequence-specific DNA binding);GO:0001227(DNA-binding transcription repressor activity, RNA polymerase II-specific);GO:0001701(in utero embryonic development);GO:0001763(morphogenesis of a branching struc…	NA	NA	NA
MBC	ENSSSCG00000039896	TMEM38B	2.73198	1.63457	0.741039	1.46312e-224	2.76398e-220	transmembrane protein 38B [Source:NCBI gene;Acc:100153669]	GO:0001503(ossification);GO:0005261(cation channel activity);GO:0005783(endoplasmic reticulum);GO:0007029(endoplasmic reticulum organization);GO:0008654(phospholipid biosynthetic process);GO:0010881(regulation of cardiac muscle contraction by regulation of the release of sequestered calcium ion);GO:0014808(release of sequestered calcium ion into cytosol by sarcoplasmic reticulum);GO:0015672(monov…	NA	NA	NA
MBC	ENSSSCG00000009778	RILPL2	2.49255	1.51972	0.713812	1.74689e-244	3.30005e-240	Rab interacting lysosomal protein like 2 [Source:NCBI gene;Acc:100626388]	GO:0003382(epithelial cell morphogenesis);GO:0005737(cytoplasm);GO:0005813(centrosome);GO:0005829(cytosol);GO:0005929(cilium);GO:0016020(membrane);GO:0031267(small GTPase binding);GO:0036064(ciliary basal body);GO:0042802(identical protein binding);GO:0046983(protein dimerization activity);GO:0051959(dynein light intermediate chain binding);GO:0060271(cilium assembly);GO:1903445(protein transport…	NA	NA	NA
MBC	ENSSSCG00000014336	EGR1	1.92798	1.20486	0.678218	6.90896e-150	1.30517e-145	early growth response 1 [Source:NCBI gene;Acc:100520726]	GO:0000122(negative regulation of transcription by RNA polymerase II);GO:0000976(transcription regulatory region sequence-specific DNA binding);GO:0000977(RNA polymerase II regulatory region sequence-specific DNA binding);GO:0000981(DNA-binding transcription factor activity, RNA polymerase II-specific);GO:0001228(DNA-binding transcription activator activity, RNA polymerase II-specific);GO:0001666…	04371(Apelin signaling pathway);04912(GnRH signaling pathway);04928(Parathyroid hormone synthesis, secretion and action);04933(AGE-RAGE signaling pathway in diabetic complications);05020(Prion diseases);05166(Human T-cell leukemia virus 1 infection)	K09203	NA
MBC	ENSSSCG00000001770	CTSH	10.4929	6.62723	0.662935	1.08473e-272	2.04916e-268	cathepsin H [Source:NCBI gene;Acc:396969]	GO:0001656(metanephros development);GO:0001913(T cell mediated cytotoxicity);GO:0002250(adaptive immune response);GO:0002764(immune response-regulating signaling pathway);GO:0004175(endopeptidase activity);GO:0004177(aminopeptidase activity);GO:0004197(cysteine-type endopeptidase activity);GO:0004252(serine-type endopeptidase activity);GO:0005615(extracellular space);GO:0005764(lysosome);GO:00058…	04142(Lysosome);04210(Apoptosis)	K01366	EC:3.4.22.16
MBC	ENSSSCG00000005311	ENSSSCG00000005311	2.11353	1.33954	0.657914	4.10749e-153	7.75946e-149	CD72 molecule [Source:NCBI gene;Acc:100038011]	GO:0004888(transmembrane signaling receptor activity);GO:0005887(integral component of plasma membrane);GO:0016020(membrane);GO:0016021(integral component of membrane)	04662(B cell receptor signaling pathway)	K06504	NA
MBC	ENSSSCG00000012448	ITM2A	1.90221	1.21251	0.649677	9.55743e-128	1.80549e-123	integral membrane protein 2A [Source:NCBI gene;Acc:595131]	GO:0002317(plasma cell differentiation);GO:0002377(immunoglobulin production);GO:0016020(membrane);GO:0016021(integral component of membrane)	NA	K18241	NA
MBC	ENSSSCG00000033381	IRF4	4.32445	2.76692	0.644235	1.36408e-195	2.57688e-191	interferon regulatory factor 4 [Source:NCBI gene;Acc:100144625]	GO:0000788(nuclear nucleosome);GO:0000978(RNA polymerase II proximal promoter sequence-specific DNA binding);GO:0001228(DNA-binding transcription activator activity, RNA polymerase II-specific);GO:0003700(DNA-binding transcription factor activity);GO:0005515(protein binding);GO:0005654(nucleoplasm);GO:0006355(regulation of transcription, DNA-templated);GO:0034122(negative regulation of toll-like …	04659(Th17 cell differentiation)	K09445	NA
MBC	ENSSSCG00000021576	CD83	7.11188	4.60071	0.628375	1.82367e-85	3.4451e-81	CD83 molecule [Source:NCBI gene;Acc:100153365]	GO:0009897(external side of plasma membrane);GO:0014070(response to organic cyclic compound);GO:0016020(membrane);GO:0016021(integral component of membrane);GO:0032713(negative regulation of interleukin-4 production);GO:0032733(positive regulation of interleukin-10 production);GO:0032743(positive regulation of interleukin-2 production);GO:0043372(positive regulation of CD4-positive, alpha-beta T …	NA	K06510	NA
MBC	ENSSSCG00000006729	TENT5C	4.74655	3.0902	0.619179	4.10833e-182	7.76105e-178	terminal nucleotidyltransferase 5C [Source:NCBI gene;Acc:100525341]	GO:0005634(nucleus);GO:0005737(cytoplasm);GO:0048255(mRNA stabilization);GO:1990817(RNA adenylyltransferase activity)	NA	K23034	EC:2.7.7.19
MBC	ENSSSCG00000040300	RGS13	2.47726	1.61407	0.618043	8.75755e-200	1.65439e-195	regulator of G protein signaling 13 [Source:NCBI gene;Acc:106505070]	GO:0005634(nucleus);GO:0005829(cytosol);GO:0005886(plasma membrane);GO:0007186(G protein-coupled receptor signaling pathway);GO:0045744(negative regulation of G protein-coupled receptor signaling pathway)	NA	K16449	NA
MBC	ENSSSCG00000031023	ENSSSCG00000031023	6.76556	4.44256	0.606816	5.39994e-158	1.0201e-153	NA	GO:0007155(cell adhesion);GO:0031362(anchored component of external side of plasma membrane)	NA	NA	NA
MBC	ENSSSCG00000007754	ITGAM	1.44353	0.958252	0.591128	7.63928e-136	1.44314e-131	integrin subunit alpha D [Source:NCBI gene;Acc:100626336]	GO:0005615(extracellular space);GO:0005886(plasma membrane);GO:0007155(cell adhesion);GO:0007229(integrin-mediated signaling pathway);GO:0008305(integrin complex);GO:0009986(cell surface);GO:0010668(ectodermal cell differentiation);GO:0016020(membrane);GO:0016021(integral component of membrane);GO:0031072(heat shock protein binding);GO:0032930(positive regulation of superoxide anion generation);G…	04015(Rap1 signaling pathway);04145(Phagosome);04514(Cell adhesion molecules (CAMs));04610(Complement and coagulation cascades);04640(Hematopoietic cell lineage);04670(Leukocyte transendothelial migration);04810(Regulation of actin cytoskeleton);05133(Pertussis);05134(Legionellosis);05140(Leishmaniasis);05146(Amoebiasis);05150(Staphylococcus aureus infection);05152(Tuberculosis);05202(Transcripti…	K06461;K06594	NA
MBC	ENSSSCG00000033909	ENSSSCG00000033909	18.694	12.5243	0.577847	2.16329e-237	4.08668e-233	GTPase, IMAP family member 1 [Source:NCBI gene;Acc:110257620]	GO:0005525(GTP binding);GO:0016020(membrane);GO:0016021(integral component of membrane)	NA	NA	NA
MBC	ENSSSCG00000001952	NFKBIA	7.28072	4.87874	0.577574	9.22314e-86	1.74234e-81	NFKB inhibitor alpha [Source:NCBI gene;Acc:406188]	GO:0005515(protein binding);GO:0005634(nucleus);GO:0005737(cytoplasm);GO:0005829(cytosol);GO:0005886(plasma membrane);GO:0006606(protein import into nucleus);GO:0007249(I-kappaB kinase/NF-kappaB signaling);GO:0007253(cytoplasmic sequestering of NF-kappaB);GO:0008139(nuclear localization sequence binding);GO:0010468(regulation of gene expression);GO:0010745(negative regulation of macrophage derive…	04024(cAMP signaling pathway);04062(Chemokine signaling pathway);04064(NF-kappa B signaling pathway);04210(Apoptosis);04380(Osteoclast differentiation);04620(Toll-like receptor signaling pathway);04621(NOD-like receptor signaling pathway);04622(RIG-I-like receptor signaling pathway);04623(Cytosolic DNA-sensing pathway);04625(C-type lectin receptor signaling pathway);04657(IL-17 signaling pathway)…	K04734	NA
MBC	ENSSSCG00000032416	RGS1	23.2271	15.9599	0.541361	4.34834e-187	8.21445e-183	regulator of G protein signaling 1 [Source:NCBI gene;Acc:397336]	GO:0001965(G-protein alpha-subunit binding);GO:0005096(GTPase activator activity);GO:0005829(cytosol);GO:0007165(signal transduction);GO:0007186(G protein-coupled receptor signaling pathway);GO:0008277(regulation of G protein-coupled receptor signaling pathway);GO:0009617(response to bacterium);GO:0031234(extrinsic component of cytoplasmic side of plasma membrane);GO:0043547(positive regulation o…	NA	K16449	NA
MBC	ENSSSCG00000038351	ENSSSCG00000038351	2.6441	1.82498	0.534893	3.56678e-106	6.738e-102	TNF receptor superfamily member 18 [Source:NCBI gene;Acc:100622025]	GO:0005031(tumor necrosis factor-activated receptor activity);GO:0005515(protein binding);GO:0005887(integral component of plasma membrane);GO:0016020(membrane);GO:0016021(integral component of membrane);GO:0033209(tumor necrosis factor-mediated signaling pathway);GO:0043066(negative regulation of apoptotic process)	04060(Cytokine-cytokine receptor interaction)	K05154	NA
MBC	ENSSSCG00000025644	ENSSSCG00000025644	3.02763	2.09767	0.529401	8.56564e-82	1.61813e-77	CD1 antigen [Source:NCBI gene;Acc:396785]	GO:0001916(positive regulation of T cell mediated cytotoxicity);GO:0005615(extracellular space);GO:0005886(plasma membrane);GO:0006955(immune response);GO:0009897(external side of plasma membrane);GO:0016020(membrane);GO:0016021(integral component of membrane);GO:0030883(endogenous lipid antigen binding);GO:0030884(exogenous lipid antigen binding);GO:0048006(antigen processing and presentation, e…	04530(Tight junction);04640(Hematopoietic cell lineage)	K06448	NA
MBC	ENSSSCG00000023503	PRKCD	2.52881	1.75517	0.526845	1.49273e-154	2.81991e-150	protein kinase C delta [Source:NCBI gene;Acc:100622955]	GO:0000166(nucleotide binding);GO:0004672(protein kinase activity);GO:0004674(protein serine/threonine kinase activity);GO:0004697(protein kinase C activity);GO:0005524(ATP binding);GO:0005634(nucleus);GO:0005737(cytoplasm);GO:0005783(endoplasmic reticulum);GO:0005829(cytosol);GO:0005886(plasma membrane);GO:0005911(cell-cell junction);GO:0006468(protein phosphorylation);GO:0006915(apoptotic proce…	04062(Chemokine signaling pathway);04140(Autophagy - animal);04270(Vascular smooth muscle contraction);04621(NOD-like receptor signaling pathway);04625(C-type lectin receptor signaling pathway);04666(Fc gamma R-mediated phagocytosis);04722(Neurotrophin signaling pathway);04750(Inflammatory mediator regulation of TRP channels);04912(GnRH signaling pathway);04915(Estrogen signaling pathway);04930(T…	K06068	EC:2.7.11.13
MBC	ENSSSCG00000001061	JARID2	2.37282	1.66769	0.508751	7.33154e-130	1.385e-125	jumonji and AT-rich interaction domain containing 2 [Source:NCBI gene;Acc:100524569]	GO:0000122(negative regulation of transcription by RNA polymerase II);GO:0000977(RNA polymerase II regulatory region sequence-specific DNA binding);GO:0001227(DNA-binding transcription repressor activity, RNA polymerase II-specific);GO:0001889(liver development);GO:0003677(DNA binding);GO:0003682(chromatin binding);GO:0005634(nucleus);GO:0005739(mitochondrion);GO:0006338(chromatin remodeling);GO:…	04550(Signaling pathways regulating pluripotency of stem cells)	K11478	NA
MBC	ENSSSCG00000017923	ALOX15	1.14171	0.803494	0.50684	1.05095e-117	1.98535e-113	arachidonate 12-lipoxygenase, 12S type [Source:NCBI gene;Acc:100620614]	GO:0001503(ossification);GO:0002820(negative regulation of adaptive immune response);GO:0004052(arachidonate 12-lipoxygenase activity);GO:0005506(iron ion binding);GO:0005515(protein binding);GO:0005546(phosphatidylinositol-4,5-bisphosphate binding);GO:0005737(cytoplasm);GO:0005811(lipid droplet);GO:0005829(cytosol);GO:0005886(plasma membrane);GO:0006646(phosphatidylethanolamine biosynthetic proc…	00590(Arachidonic acid metabolism);00591(Linoleic acid metabolism);01523(Antifolate resistance);04216(Ferroptosis);04217(Necroptosis);04726(Serotonergic synapse);04750(Inflammatory mediator regulation of TRP channels)	K00458;K00460	EC:1.13.11.31;EC:1.13.11.33
MBC	ENSSSCG00000016991	DUSP1	4.73003	3.33478	0.504258	9.56742e-103	1.80738e-98	dual specificity phosphatase 1 [Source:NCBI gene;Acc:100522469]	GO:0000188(inactivation of MAPK activity);GO:0004721(phosphoprotein phosphatase activity);GO:0004722(protein serine/threonine phosphatase activity);GO:0004725(protein tyrosine phosphatase activity);GO:0005634(nucleus);GO:0005737(cytoplasm);GO:0006470(protein dephosphorylation);GO:0007162(negative regulation of cell adhesion);GO:0008138(protein tyrosine/serine/threonine phosphatase activity);GO:00…	04010(MAPK signaling pathway);04726(Serotonergic synapse);05418(Fluid shear stress and atherosclerosis)	K21278	3.1.3.48;EC:3.1.3.16
MBC	ENSSSCG00000005975	MTSS1	1.35358	0.955638	0.502245	1.0108e-124	1.90951e-120	MTSS1, I-BAR domain containing [Source:NCBI gene;Acc:106509958]	GO:0003779(actin binding);GO:0003785(actin monomer binding);GO:0005102(signaling receptor binding);GO:0007009(plasma membrane organization);GO:0015629(actin cytoskeleton);GO:0030036(actin cytoskeleton organization);GO:0042802(identical protein binding)	NA	K20128	NA
MBC	ENSSSCG00000008188	MGAT4A	6.47058	4.57487	0.500163	4.94535e-170	9.34226e-166	alpha-1,3-mannosyl-glycoprotein 4-beta-N-acetylglucosaminyltransferase A [Source:NCBI gene;Acc:100524079]	GO:0006487(protein N-linked glycosylation);GO:0008375(acetylglucosaminyltransferase activity);GO:0016757(transferase activity, transferring glycosyl groups)	00510(N-Glycan biosynthesis);04714(Thermogenesis)	K00738;K18178	EC:2.4.1.145
MBC	ENSSSCG00000027826	ENSSSCG00000027826	5.40965	3.82943	0.498406	5.50082e-123	1.03916e-118	GTPase, IMAP family member 4 [Source:NCBI gene;Acc:100518347]	GO:0005525(GTP binding);GO:0005829(cytosol)	NA	NA	NA
MBC	ENSSSCG00000018032	TRPV2	2.77767	1.9819	0.486995	9.75048e-128	1.84196e-123	transient receptor potential cation channel subfamily V member 2 [Source:NCBI gene;Acc:100523638]	GO:0005216(ion channel activity);GO:0005261(cation channel activity);GO:0005262(calcium channel activity);GO:0005515(protein binding);GO:0005622(intracellular);GO:0005886(plasma membrane);GO:0005887(integral component of plasma membrane);GO:0006811(ion transport);GO:0009266(response to temperature stimulus);GO:0009408(response to heat);GO:0009986(cell surface);GO:0016020(membrane);GO:0016021(inte…	04621(NOD-like receptor signaling pathway);04750(Inflammatory mediator regulation of TRP channels)	K04971	NA
MBC	ENSSSCG00000035971	DUSP2	2.51553	1.8081	0.47639	2.85117e-77	5.38615e-73	dual specificity phosphatase 2 [Source:NCBI gene;Acc:100622812]	GO:0000188(inactivation of MAPK activity);GO:0004721(phosphoprotein phosphatase activity);GO:0004725(protein tyrosine phosphatase activity);GO:0005634(nucleus);GO:0006470(protein dephosphorylation);GO:0008138(protein tyrosine/serine/threonine phosphatase activity);GO:0016311(dephosphorylation);GO:0016787(hydrolase activity);GO:0016791(phosphatase activity);GO:0017017(MAP kinase tyrosine/serine/th…	04010(MAPK signaling pathway)	K04459	3.1.3.48;EC:3.1.3.16
MBC	ENSSSCG00000016267	ITM2C	1.89789	1.36535	0.47513	1.08137e-88	2.04282e-84	integral membrane protein 2C [Source:NCBI gene;Acc:100144481]	GO:0001540(amyloid-beta binding);GO:0005524(ATP binding);GO:0005764(lysosome);GO:0005765(lysosomal membrane);GO:0005794(Golgi apparatus);GO:0005886(plasma membrane);GO:0010977(negative regulation of neuron projection development);GO:0016020(membrane);GO:0016021(integral component of membrane);GO:0030182(neuron differentiation);GO:0042985(negative regulation of amyloid precursor protein biosynthet…	NA	K18265	NA
MBC	ENSSSCG00000035357	BCL2L1	1.36224	0.983032	0.470669	3.20014e-97	6.04538e-93	BCL2 like 1 [Source:NCBI gene;Acc:397536]	GO:0001541(ovarian follicle development);GO:0001701(in utero embryonic development);GO:0001836(release of cytochrome c from mitochondria);GO:0005737(cytoplasm);GO:0005739(mitochondrion);GO:0005741(mitochondrial outer membrane);GO:0005783(endoplasmic reticulum);GO:0005813(centrosome);GO:0005829(cytosol);GO:0006915(apoptotic process);GO:0007093(mitotic cell cycle checkpoint);GO:0007281(germ cell de…	01521(EGFR tyrosine kinase inhibitor resistance);01524(Platinum drug resistance);04014(Ras signaling pathway);04064(NF-kappa B signaling pathway);04115(p53 signaling pathway);04137(Mitophagy - animal);04140(Autophagy - animal);04151(PI3K-Akt signaling pathway);04210(Apoptosis);04215(Apoptosis - multiple species);04621(NOD-like receptor signaling pathway);04630(Jak-STAT signaling pathway);05014(Am…	K04570	NA
MBC	ENSSSCG00000028282	SLC1A4	2.38215	1.73018	0.461343	3.44946e-86	6.51638e-82	solute carrier family 1 member 4 [Source:NCBI gene;Acc:396600]	GO:0005254(chloride channel activity);GO:0005813(centrosome);GO:0005815(microtubule organizing center);GO:0005882(intermediate filament);GO:0015175(neutral amino acid transmembrane transporter activity);GO:0015180(L-alanine transmembrane transporter activity);GO:0015184(L-cystine transmembrane transporter activity);GO:0015193(L-proline transmembrane transporter activity);GO:0015194(L-serine trans…	NA	K05615	NA
MBC	ENSSSCG00000024692	RRBP1	3.26292	2.37087	0.460745	5.25391e-99	9.92517e-95	ribosome binding protein 1 [Source:NCBI gene;Acc:100154945]	GO:0015031(protein transport);GO:0016020(membrane);GO:0016021(integral component of membrane);GO:0030176(integral component of endoplasmic reticulum membrane)	04141(Protein processing in endoplasmic reticulum)	K14000	NA
MBC	ENSSSCG00000026360	CLGN	1.59263	1.16369	0.452703	5.37361e-100	1.01513e-95	calmegin [Source:NCBI gene;Acc:100624991]	GO:0005509(calcium ion binding);GO:0005515(protein binding);GO:0005635(nuclear envelope);GO:0005783(endoplasmic reticulum);GO:0006457(protein folding);GO:0007338(single fertilization);GO:0007339(binding of sperm to zona pellucida);GO:0016020(membrane);GO:0016021(integral component of membrane);GO:0044183(protein folding chaperone);GO:0051082(unfolded protein binding);GO:0065003(protein-containing…	NA	K09551	NA
MBC	ENSSSCG00000017895	RABEP1	3.22765	2.39047	0.433188	1.40434e-77	2.65294e-73	rabaptin, RAB GTPase binding effector protein 1 [Source:NCBI gene;Acc:100626730]	GO:0003676(nucleic acid binding);GO:0003700(DNA-binding transcription factor activity);GO:0005096(GTPase activator activity);GO:0005634(nucleus);GO:0005654(nucleoplasm);GO:0005768(endosome);GO:0006893(Golgi to plasma membrane transport);GO:0006897(endocytosis);GO:0008083(growth factor activity);GO:0010469(regulation of signaling receptor activity);GO:0016192(vesicle-mediated transport);GO:0019904…	NA	NA	NA
MBC	ENSSSCG00000016724	MRPS24	2.62245	1.94407	0.431832	4.95266e-96	9.35607e-92	mitochondrial ribosomal protein S24 [Source:NCBI gene;Acc:100524778]	GO:0005739(mitochondrion)	NA	K17403	NA
MBC	ENSSSCG00000017420	CNP	2.99785	2.22343	0.431138	4.94289e-87	9.33762e-83	2',3'-cyclic nucleotide 3' phosphodiesterase [Source:NCBI gene;Acc:100511587]	GO:0003723(RNA binding);GO:0004113(2',3'-cyclic-nucleotide 3'-phosphodiesterase activity);GO:0005615(extracellular space);GO:0005634(nucleus);GO:0005654(nucleoplasm);GO:0005737(cytoplasm);GO:0005829(cytosol);GO:0007409(axonogenesis);GO:0008344(adult locomotory behavior);GO:0009214(cyclic nucleotide catabolic process);GO:0009636(response to toxic substance);GO:0016020(membrane);GO:0016787(hydrolas…	NA	K01121	EC:3.1.4.37
MBC	ENSSSCG00000003705	CABLES1	1.08186	0.802978	0.430076	2.93512e-67	5.54473e-63	Cdk5 and Abl enzyme substrate 1 [Source:NCBI gene;Acc:100526114]	GO:0005829(cytosol);GO:0051726(regulation of cell cycle)	NA	NA	NA
MBC	ENSSSCG00000017277	PECAM1	0.930379	0.696703	0.417276	3.75768e-87	7.09864e-83	platelet and endothelial cell adhesion molecule 1 [Source:NCBI gene;Acc:396941]	GO:0001525(angiogenesis);GO:0001886(endothelial cell morphogenesis);GO:0005615(extracellular space);GO:0005737(cytoplasm);GO:0005886(plasma membrane);GO:0006909(phagocytosis);GO:0007155(cell adhesion);GO:0007156(homophilic cell adhesion via plasma membrane adhesion molecules);GO:0007159(leukocyte cell-cell adhesion);GO:0007266(Rho protein signal transduction);GO:0009897(external side of plasma me…	04514(Cell adhesion molecules (CAMs));04670(Leukocyte transendothelial migration);05144(Malaria);05418(Fluid shear stress and atherosclerosis)	K06471	NA
MBC	ENSSSCG00000011951	NFKBIZ	1.9477	1.4602	0.415602	1.24277e-58	2.34772e-54	NFKB inhibitor zeta [Source:NCBI gene;Acc:100520981]	GO:0005515(protein binding);GO:0005634(nucleus);GO:0006954(inflammatory response);GO:0016607(nuclear speck);GO:0036464(cytoplasmic ribonucleoprotein granule);GO:0050729(positive regulation of inflammatory response);GO:0050852(T cell receptor signaling pathway);GO:2000321(positive regulation of T-helper 17 cell differentiation)	05202(Transcriptional misregulation in cancer)	K14242	NA
MBC	ENSSSCG00000000657	ENSSSCG00000000657	3.45931	2.59869	0.4127	2.79698e-108	5.28378e-104	C-type lectin domain family 2 member D [Source:NCBI gene;Acc:100521013]	GO:0016020(membrane);GO:0016021(integral component of membrane);GO:0030246(carbohydrate binding)	NA	K10072	NA
MBC	ENSSSCG00000032282	ACP5	2.24203	1.68952	0.408191	2.39195e-70	4.51863e-66	acid phosphatase 5, tartrate resistant [Source:NCBI gene;Acc:397414]	GO:0001503(ossification);GO:0003993(acid phosphatase activity);GO:0005576(extracellular region);GO:0005764(lysosome);GO:0006811(ion transport);GO:0008198(ferrous iron binding);GO:0008199(ferric iron binding);GO:0016311(dephosphorylation);GO:0016787(hydrolase activity);GO:0032496(response to lipopolysaccharide);GO:0032691(negative regulation of interleukin-1 beta production);GO:0032695(negative re…	00740(Riboflavin metabolism);04142(Lysosome);04380(Osteoclast differentiation);05323(Rheumatoid arthritis)	K14379	EC:3.1.3.2
MBC	ENSSSCG00000007007	IDO1	0.756718	0.570772	0.406841	4.35014e-68	8.21786e-64	indoleamine 2,3-dioxygenase 1 [Source:NCBI gene;Acc:100519877]	GO:0004833(tryptophan 2,3-dioxygenase activity);GO:0005737(cytoplasm);GO:0019441(tryptophan catabolic process to kynurenine);GO:0020037(heme binding);GO:0033754(indoleamine 2,3-dioxygenase activity);GO:0034354('de novo' NAD biosynthetic process from tryptophan);GO:0046872(metal ion binding);GO:0055114(oxidation-reduction process);GO:0070234(positive regulation of T cell apoptotic process)	00380(Tryptophan metabolism);05143(African trypanosomiasis)	K00463	EC:1.13.11.52
MBC	ENSSSCG00000033768	LAX1	1.56298	1.18009	0.405413	4.71193e-65	8.9013e-61	lymphocyte transmembrane adaptor 1 [Source:NCBI gene;Acc:100511526]	GO:0000188(inactivation of MAPK activity);GO:0005794(Golgi apparatus);GO:0005829(cytosol);GO:0005886(plasma membrane);GO:0006955(immune response);GO:0016020(membrane);GO:0016021(integral component of membrane);GO:0019901(protein kinase binding);GO:0035556(intracellular signal transduction);GO:0042113(B cell activation);GO:0042169(SH2 domain binding);GO:0050868(negative regulation of T cell activa…	NA	NA	NA
MBC	ENSSSCG00000006163	PKIA	0.86382	0.652898	0.403872	4.7511e-108	8.9753e-104	cAMP-dependent protein kinase inhibitor alpha [Source:NCBI gene;Acc:397408]	GO:0000122(negative regulation of transcription by RNA polymerase II);GO:0004860(protein kinase inhibitor activity);GO:0004862(cAMP-dependent protein kinase inhibitor activity);GO:0005634(nucleus);GO:0005737(cytoplasm);GO:0006469(negative regulation of protein kinase activity);GO:0010389(regulation of G2/M transition of mitotic cell cycle);GO:0034236(protein kinase A catalytic subunit binding);GO…	05034(Alcoholism)	K15985	NA
MBC	ENSSSCG00000039243	CD81	10.2853	7.77988	0.402768	4.95128e-138	9.35347e-134	CD81 molecule [Source:NCBI gene;Acc:780427]	GO:0000187(activation of MAPK activity);GO:0001618(virus receptor activity);GO:0001771(immunological synapse formation);GO:0001772(immunological synapse);GO:0002455(humoral immune response mediated by circulating immunoglobulin);GO:0002863(positive regulation of inflammatory response to antigenic stimulus);GO:0005178(integrin binding);GO:0005886(plasma membrane);GO:0005887(integral component of p…	04662(B cell receptor signaling pathway);05144(Malaria);05160(Hepatitis C)	K06508	NA
MBC	ENSSSCG00000006457	FCRL3	4.97681	3.77084	0.400335	1.06143e-76	2.00515e-72	Fc receptor-like protein 3 [Source:NCBI gene;Acc:100158069]	GO:0002638(negative regulation of immunoglobulin production);GO:0009986(cell surface);GO:0016020(membrane);GO:0016021(integral component of membrane);GO:0019900(kinase binding);GO:0019902(phosphatase binding);GO:0019903(protein phosphatase binding);GO:0030890(positive regulation of B cell proliferation);GO:0034163(regulation of toll-like receptor 9 signaling pathway);GO:0043410(positive regulatio…	NA	K06727	NA
MBC	ENSSSCG00000039962	HSPB1	4.9228	3.73809	0.397177	1.77483e-50	3.35283e-46	heat shock protein family B (small) member 1 [Source:NCBI gene;Acc:493184]	GO:0001932(regulation of protein phosphorylation);GO:0005080(protein kinase C binding);GO:0005634(nucleus);GO:0005737(cytoplasm);GO:0005819(spindle);GO:0005856(cytoskeleton);GO:0005886(plasma membrane);GO:0006469(negative regulation of protein kinase activity);GO:0008426(protein kinase C inhibitor activity);GO:0009615(response to virus);GO:0019901(protein kinase binding);GO:0030018(Z disc);GO:003…	04010(MAPK signaling pathway);04370(VEGF signaling pathway);05146(Amoebiasis)	K04455	NA
MBC	ENSSSCG00000005040	ENSSSCG00000005040	1.3639	1.03937	0.392035	9.67079e-82	1.82691e-77	glucosamine-phosphate N-acetyltransferase 1 [Source:NCBI gene;Acc:100152942]	GO:0004343(glucosamine 6-phosphate N-acetyltransferase activity);GO:0005783(endoplasmic reticulum);GO:0005793(endoplasmic reticulum-Golgi intermediate compartment);GO:0005794(Golgi apparatus);GO:0006045(N-acetylglucosamine biosynthetic process);GO:0006048(UDP-N-acetylglucosamine biosynthetic process);GO:0016740(transferase activity);GO:0016746(transferase activity, transferring acyl groups);GO:00…	00520(Amino sugar and nucleotide sugar metabolism)	K00621	EC:2.3.1.4
MBC	ENSSSCG00000021443	SGK1	1.96933	1.50541	0.387544	1.90469e-75	3.59815e-71	serum/glucocorticoid regulated kinase 1 [Source:NCBI gene;Acc:100625739]	GO:0000166(nucleotide binding);GO:0004672(protein kinase activity);GO:0004674(protein serine/threonine kinase activity);GO:0004712(protein serine/threonine/tyrosine kinase activity);GO:0005524(ATP binding);GO:0005634(nucleus);GO:0005737(cytoplasm);GO:0005829(cytosol);GO:0006468(protein phosphorylation);GO:0006974(cellular response to DNA damage stimulus);GO:0015459(potassium channel regulator act…	04068(FoxO signaling pathway);04150(mTOR signaling pathway);04151(PI3K-Akt signaling pathway);04960(Aldosterone-regulated sodium reabsorption)	K13302	EC:2.7.11.1
MBC	ENSSSCG00000014168	ELL2	2.32012	1.77443	0.386849	3.75113e-99	7.08626e-95	elongation factor for RNA polymerase II 2 [Source:NCBI gene;Acc:100523777]	GO:0005654(nucleoplasm);GO:0006368(transcription elongation from RNA polymerase II promoter);GO:0008023(transcription elongation factor complex);GO:0042795(snRNA transcription by RNA polymerase II)	NA	K15183	NA
MBC	ENSSSCG00000004166	AHI1	2.89707	2.21698	0.386002	2.21089e-83	4.17659e-79	Abelson helper integration site 1 [Source:NCBI gene;Acc:100514806]	GO:0001738(morphogenesis of a polarized epithelium);GO:0001947(heart looping);GO:0002092(positive regulation of receptor internalization);GO:0005515(protein binding);GO:0005813(centrosome);GO:0005814(centriole);GO:0005911(cell-cell junction);GO:0005912(adherens junction);GO:0005929(cilium);GO:0007169(transmembrane receptor protein tyrosine kinase signaling pathway);GO:0007417(central nervous syst…	NA	K16740	NA
MBC	ENSSSCG00000031321	NR4A1	1.7852	1.37079	0.381076	1.34591e-55	2.54256e-51	nuclear receptor subfamily 4 group A member 1 [Source:HGNC Symbol;Acc:HGNC:7980]	GO:0001228(DNA-binding transcription activator activity, RNA polymerase II-specific);GO:0003677(DNA binding);GO:0003700(DNA-binding transcription factor activity);GO:0003707(steroid hormone receptor activity);GO:0004879(nuclear receptor activity);GO:0005634(nucleus);GO:0005667(transcription factor complex);GO:0005829(cytosol);GO:0006355(regulation of transcription, DNA-templated);GO:0006915(apopt…	NA	NA	NA
MBC	ENSSSCG00000031489	DUSP22	1.31151	1.00827	0.379347	3.66203e-82	6.91794e-78	dual specificity phosphatase 22 [Source:NCBI gene;Acc:110261760]	GO:0000122(negative regulation of transcription by RNA polymerase II);GO:0002710(negative regulation of T cell mediated immunity);GO:0004725(protein tyrosine phosphatase activity);GO:0004726(non-membrane spanning protein tyrosine phosphatase activity);GO:0005737(cytoplasm);GO:0005886(plasma membrane);GO:0006470(protein dephosphorylation);GO:0007179(transforming growth factor beta receptor signali…	NA	K14165	3.1.3.48;EC:3.1.3.16
MBC	ENSSSCG00000002266	CHD2	1.58701	1.22182	0.377281	3.92305e-76	7.41103e-72	chromodomain helicase DNA binding protein 2 [Source:NCBI gene;Acc:100156869]	GO:0000978(RNA polymerase II proximal promoter sequence-specific DNA binding);GO:0005524(ATP binding);GO:0005634(nucleus);GO:0005654(nucleoplasm);GO:0005730(nucleolus);GO:0006974(cellular response to DNA damage stimulus);GO:0007517(muscle organ development);GO:0042393(histone binding);GO:0043231(intracellular membrane-bounded organelle);GO:0060218(hematopoietic stem cell differentiation)	NA	K20091	EC:3.6.4.12
MBC	ENSSSCG00000035997	RPL10	105.35	81.1972	0.375693	9.49272e-290	1.79327e-285	ribosomal protein L10 [Source:NCBI gene;Acc:733593]	GO:0000027(ribosomal large subunit assembly);GO:0003735(structural constituent of ribosome);GO:0005622(intracellular);GO:0005840(ribosome);GO:0006412(translation);GO:0006417(regulation of translation);GO:0007275(multicellular organism development);GO:0015934(large ribosomal subunit);GO:0022625(cytosolic large ribosomal subunit);GO:0045182(translation regulator activity);GO:0098556(cytoplasmic sid…	03010(Ribosome)	K02866	NA
MBC	ENSSSCG00000009888	ERP29	3.23501	2.49829	0.372829	2.29214e-78	4.33009e-74	endoplasmic reticulum protein 29 [Source:NCBI gene;Acc:100156625]	GO:0000187(activation of MAPK activity);GO:0001934(positive regulation of protein phosphorylation);GO:0005783(endoplasmic reticulum);GO:0005788(endoplasmic reticulum lumen);GO:0009306(protein secretion);GO:0009986(cell surface);GO:0010628(positive regulation of gene expression);GO:0010629(negative regulation of gene expression);GO:0042470(melanosome);GO:0050709(negative regulation of protein secr…	04141(Protein processing in endoplasmic reticulum)	K09586	NA
MBC	ENSSSCG00000023803	ELK3	1.65027	1.27584	0.371256	2.80423e-83	5.29747e-79	ELK3, ETS transcription factor [Source:NCBI gene;Acc:100622445]	GO:0000122(negative regulation of transcription by RNA polymerase II);GO:0000978(RNA polymerase II proximal promoter sequence-specific DNA binding);GO:0000981(DNA-binding transcription factor activity, RNA polymerase II-specific);GO:0001227(DNA-binding transcription repressor activity, RNA polymerase II-specific);GO:0001228(DNA-binding transcription activator activity, RNA polymerase II-specific)…	NA	K09430	NA
MBC	ENSSSCG00000021515	HS3ST1	0.609707	0.471922	0.369567	2.90758e-103	5.49271e-99	heparan sulfate-glucosamine 3-sulfotransferase 1 [Source:NCBI gene;Acc:100628223]	GO:0008146(sulfotransferase activity);GO:0008467([heparan sulfate]-glucosamine 3-sulfotransferase 1 activity);GO:0015012(heparan sulfate proteoglycan biosynthetic process);GO:0016740(transferase activity);GO:0034483(heparan sulfate sulfotransferase activity)	00534(Glycosaminoglycan biosynthesis - heparan sulfate / heparin)	K01024	EC:2.8.2.23
MBC	ENSSSCG00000017868	ENSSSCG00000017868	1.31143	1.01701	0.366807	1.33919e-63	2.52987e-59	purinergic receptor P2X 5 [Source:NCBI gene;Acc:100519563]	GO:0001614(purinergic nucleotide receptor activity);GO:0004931(extracellularly ATP-gated cation channel activity);GO:0005216(ion channel activity);GO:0005524(ATP binding);GO:0005639(integral component of nuclear inner membrane);GO:0005887(integral component of plasma membrane);GO:0006811(ion transport);GO:0006812(cation transport);GO:0016020(membrane);GO:0016021(integral component of membrane);GO…	04020(Calcium signaling pathway);04080(Neuroactive ligand-receptor interaction)	K05219	NA
MBC	ENSSSCG00000023423	UBALD2	6.2169	4.82195	0.366579	1.16531e-109	2.20138e-105	UBA like domain containing 2 [Source:NCBI gene;Acc:100519560]	GO:0005515(protein binding)	NA	NA	NA
MBC	ENSSSCG00000012397	ENSSSCG00000012397	2.06423	1.60461	0.363385	2.18451e-78	4.12677e-74	interleukin 2 receptor subunit gamma [Source:NCBI gene;Acc:397156]	GO:0004896(cytokine receptor activity);GO:0005515(protein binding);GO:0016020(membrane);GO:0016021(integral component of membrane);GO:0019221(cytokine-mediated signaling pathway)	04060(Cytokine-cytokine receptor interaction);04144(Endocytosis);04151(PI3K-Akt signaling pathway);04630(Jak-STAT signaling pathway);04658(Th1 and Th2 cell differentiation);04659(Th17 cell differentiation);05162(Measles);05166(Human T-cell leukemia virus 1 infection);05200(Pathways in cancer);05321(Inflammatory bowel disease (IBD));05340(Primary immunodeficiency)	K05070	NA
MBC	ENSSSCG00000016616	FAM3C	6.55245	5.10035	0.36144	1.51408e-105	2.86026e-101	family with sequence similarity 3 member C [Source:NCBI gene;Acc:100511668]	GO:0005794(Golgi apparatus);GO:0045721(negative regulation of gluconeogenesis)	NA	NA	NA
MBC	ENSSSCG00000009349	RFC3	1.95289	1.52778	0.354171	7.76701e-51	1.46727e-46	replication factor C subunit 3 [Source:NCBI gene;Acc:100156440]	GO:0003677(DNA binding);GO:0003689(DNA clamp loader activity);GO:0005634(nucleus);GO:0005663(DNA replication factor C complex);GO:0006260(DNA replication);GO:0006261(DNA-dependent DNA replication);GO:0016887(ATPase activity);GO:0031390(Ctf18 RFC-like complex);GO:0043142(single-stranded DNA-dependent ATPase activity);GO:0046683(response to organophosphorus);GO:1900264(positive regulation of DNA-di…	03030(DNA replication);03420(Nucleotide excision repair);03430(Mismatch repair)	K10756	NA
MBC	ENSSSCG00000036286	APMAP	3.08955	2.42683	0.348324	2.98373e-87	5.63656e-83	adipocyte plasma membrane associated protein [Source:NCBI gene;Acc:100157249]	GO:0004064(arylesterase activity);GO:0009058(biosynthetic process);GO:0009986(cell surface);GO:0016020(membrane);GO:0016021(integral component of membrane);GO:0016844(strictosidine synthase activity)	NA	K21407	NA
MBC	ENSSSCG00000027652	KLHL15	2.28231	1.79327	0.347903	1.10962e-54	2.09619e-50	kelch like family member 15 [Source:NCBI gene;Acc:100525794]	GO:0005515(protein binding);GO:0005634(nucleus);GO:0006511(ubiquitin-dependent protein catabolic process);GO:0016567(protein ubiquitination);GO:0031463(Cul3-RING ubiquitin ligase complex);GO:0071630(nuclear protein quality control by the ubiquitin-proteasome system);GO:2000042(negative regulation of double-strand break repair via homologous recombination)	NA	K10452	NA
MBC	ENSSSCG00000035533	ANKRD39	1.41605	1.11278	0.347711	6.48002e-74	1.22414e-69	ankyrin repeat domain 39 [Source:NCBI gene;Acc:100525640]	GO:0005515(protein binding)	NA	NA	NA
MBC	ENSSSCG00000005453	ENSSSCG00000005453	9.22919	7.27084	0.344082	4.90615e-91	9.26821e-87	thioredoxin [Source:NCBI gene;Acc:397581]	GO:0005576(extracellular region);GO:0005623(cell);GO:0005634(nucleus);GO:0005737(cytoplasm);GO:0006662(glycerol ether metabolic process);GO:0009314(response to radiation);GO:0015035(protein disulfide oxidoreductase activity);GO:0043388(positive regulation of DNA binding);GO:0045454(cell redox homeostasis);GO:0055114(oxidation-reduction process)	04621(NOD-like receptor signaling pathway);05418(Fluid shear stress and atherosclerosis)	K03671	NA
MBC	ENSSSCG00000006501	SSR2	13.7894	10.8657	0.34377	5.60859e-149	1.05952e-144	signal sequence receptor subunit 2 [Source:NCBI gene;Acc:100154318]	GO:0005783(endoplasmic reticulum);GO:0005789(endoplasmic reticulum membrane);GO:0016020(membrane);GO:0016021(integral component of membrane)	04141(Protein processing in endoplasmic reticulum)	K13250	NA
MBC	ENSSSCG00000033337	ARHGDIB	10.6602	8.40308	0.343247	1.88469e-90	3.56037e-86	Rho GDP dissociation inhibitor beta [Source:NCBI gene;Acc:100155466]	GO:0003924(GTPase activity);GO:0005094(Rho GDP-dissociation inhibitor activity);GO:0005737(cytoplasm);GO:0005829(cytosol);GO:0035023(regulation of Rho protein signal transduction);GO:0048365(Rac GTPase binding);GO:0050790(regulation of catalytic activity);GO:1901164(negative regulation of trophoblast cell migration);GO:2000249(regulation of actin cytoskeleton reorganization)	04722(Neurotrophin signaling pathway);04962(Vasopressin-regulated water reabsorption)	K12462	NA
MBC	ENSSSCG00000005312	SIT1	2.82957	2.23083	0.343003	1.66665e-58	3.14846e-54	signaling threshold regulating transmembrane adaptor 1 [Source:NCBI gene;Acc:100153191]	GO:0005886(plasma membrane);GO:0007165(signal transduction);GO:0016020(membrane);GO:0016021(integral component of membrane);GO:0019900(kinase binding);GO:0043029(T cell homeostasis);GO:0050863(regulation of T cell activation)	NA	NA	NA
MBC	ENSSSCG00000007682	SH2B2	0.709077	0.559529	0.341728	1.07126e-83	2.02371e-79	SH2B adaptor protein 2 [Source:NCBI gene;Acc:100519708]	GO:0001725(stress fiber);GO:0001726(ruffle);GO:0001922(B-1 B cell homeostasis);GO:0005068(transmembrane receptor protein tyrosine kinase adaptor activity);GO:0005070(SH3/SH2 adaptor activity);GO:0005737(cytoplasm);GO:0005884(actin filament);GO:0005886(plasma membrane);GO:0007165(signal transduction);GO:0008269(JAK pathway signal transduction adaptor activity);GO:0008286(insulin receptor signaling…	04722(Neurotrophin signaling pathway);04910(Insulin signaling pathway)	K07193	NA
MBC	ENSSSCG00000021734	GPR174	1.87929	1.48419	0.340513	2.16486e-60	4.08964e-56	G protein-coupled receptor 174 [Source:NCBI gene;Acc:102160665]	GO:0004930(G protein-coupled receptor activity);GO:0005887(integral component of plasma membrane);GO:0007186(G protein-coupled receptor signaling pathway);GO:0016020(membrane);GO:0016021(integral component of membrane);GO:0035025(positive regulation of Rho protein signal transduction);GO:0043029(T cell homeostasis);GO:0045125(bioactive lipid receptor activity);GO:0051482(positive regulation of cy…	NA	K08391	NA
MBC	ENSSSCG00000039731	ENSSSCG00000039731	2.05339	1.62185	0.340367	5.79062e-74	1.09391e-69	glutaredoxin [Source:NCBI gene;Acc:397463]	GO:0005623(cell);GO:0005737(cytoplasm);GO:0009055(electron transfer activity);GO:0015035(protein disulfide oxidoreductase activity);GO:0022900(electron transport chain);GO:0045454(cell redox homeostasis);GO:0055114(oxidation-reduction process)	NA	K03676	NA
MBC	ENSSSCG00000005022	NIN	3.0504	2.41116	0.339272	3.97303e-72	7.50545e-68	ninein [Source:NCBI gene;Acc:100157402]	GO:0000242(pericentriolar material);GO:0000922(spindle pole);GO:0005634(nucleus);GO:0005730(nucleolus);GO:0005813(centrosome);GO:0005814(centriole);GO:0005886(plasma membrane);GO:0008104(protein localization);GO:0010457(centriole-centriole cohesion);GO:0019900(kinase binding);GO:0021540(corpus callosum morphogenesis);GO:0021957(corticospinal tract morphogenesis);GO:0030424(axon);GO:0030425(dendri…	NA	K16476	NA
MBC	ENSSSCG00000038914	SEC61B	12.1211	9.62166	0.333164	1.15324e-100	2.17859e-96	Sec61 translocon beta subunit [Source:NCBI gene;Acc:100511362]	GO:0005086(ARF guanyl-nucleotide exchange factor activity);GO:0005783(endoplasmic reticulum);GO:0005784(Sec61 translocon complex);GO:0006616(SRP-dependent cotranslational protein targeting to membrane, translocation);GO:0006886(intracellular protein transport);GO:0015031(protein transport);GO:0015450(P-P-bond-hydrolysis-driven protein transmembrane transporter activity);GO:0016020(membrane);GO:00…	03060(Protein export);04141(Protein processing in endoplasmic reticulum);04145(Phagosome)	K09481	NA
MBC	ENSSSCG00000007355	ENSSSCG00000007355	13.6929	10.8722	0.332776	9.31372e-84	1.75945e-79	DNA topoisomerase I [Source:NCBI gene;Acc:100518587]	GO:0003677(DNA binding);GO:0003916(DNA topoisomerase activity);GO:0003917(DNA topoisomerase type I activity);GO:0005694(chromosome);GO:0005730(nucleolus);GO:0006260(DNA replication);GO:0006265(DNA topological change);GO:0006338(chromatin remodeling);GO:0007059(chromosome segregation);GO:0016853(isomerase activity);GO:0031298(replication fork protection complex)	NA	K03163	EC:5.6.2.1
MBC	ENSSSCG00000016164	IKZF2	3.05409	2.43194	0.328633	6.02895e-46	1.13893e-41	IKAROS family zinc finger 2 [Source:NCBI gene;Acc:100737978]	GO:0003676(nucleic acid binding);GO:0003700(DNA-binding transcription factor activity);GO:0005634(nucleus);GO:0005654(nucleoplasm);GO:0042803(protein homodimerization activity);GO:0044212(transcription regulatory region DNA binding);GO:0045944(positive regulation of transcription by RNA polymerase II)	NA	K09220	NA
MBC	ENSSSCG00000037214	ENSSSCG00000037214	5.03221	4.00798	0.328316	4.27641e-68	8.07857e-64	NA	GO:0002377(immunoglobulin production);GO:0005615(extracellular space);GO:0006955(immune response)	NA	NA	NA
MBC	ENSSSCG00000012446	P2RY10	1.36569	1.08856	0.327211	7.73355e-51	1.46094e-46	P2Y receptor family member 10 [Source:NCBI gene;Acc:100157702]	GO:0004930(G protein-coupled receptor activity);GO:0005887(integral component of plasma membrane);GO:0007186(G protein-coupled receptor signaling pathway);GO:0016020(membrane);GO:0016021(integral component of membrane);GO:0035025(positive regulation of Rho protein signal transduction);GO:0035589(G protein-coupled purinergic nucleotide receptor signaling pathway);GO:0045028(G protein-coupled purin…	04080(Neuroactive ligand-receptor interaction)	K04274	NA
MBC	ENSSSCG00000009786	HIP1R	2.4043	1.91762	0.326302	4.30533e-81	8.13319e-77	huntingtin interacting protein 1 related [Source:NCBI gene;Acc:100154116]	GO:0003779(actin binding);GO:0005543(phospholipid binding);GO:0005546(phosphatidylinositol-4,5-bisphosphate binding);GO:0005547(phosphatidylinositol-3,4,5-trisphosphate binding);GO:0005737(cytoplasm);GO:0005739(mitochondrion);GO:0005829(cytosol);GO:0005856(cytoskeleton);GO:0005905(clathrin-coated pit);GO:0005938(cell cortex);GO:0006897(endocytosis);GO:0006898(receptor-mediated endocytosis);GO:000…	NA	K20040	NA
MBC	ENSSSCG00000007528	PHACTR3	0.535137	0.427711	0.323272	1.26612e-93	2.39183e-89	phosphatase and actin regulator 3 [Source:NCBI gene;Acc:100126239]	GO:0003779(actin binding);GO:0004864(protein phosphatase inhibitor activity);GO:0005654(nucleoplasm);GO:0008157(protein phosphatase 1 binding);GO:0019888(protein phosphatase regulator activity);GO:0032515(negative regulation of phosphoprotein phosphatase activity);GO:0043666(regulation of phosphoprotein phosphatase activity)	NA	K17594	NA
MBC	ENSSSCG00000011568	GHRL	0.494277	0.39507	0.323211	2.05373e-67	3.8797e-63	ghrelin and obestatin prepropeptide [Source:NCBI gene;Acc:396728]	GO:0000187(activation of MAPK activity);GO:0001696(gastric acid secretion);GO:0001937(negative regulation of endothelial cell proliferation);GO:0005179(hormone activity);GO:0005576(extracellular region);GO:0005615(extracellular space);GO:0005737(cytoplasm);GO:0008154(actin polymerization or depolymerization);GO:0009725(response to hormone);GO:0010469(regulation of signaling receptor activity);GO:…	04024(cAMP signaling pathway);04080(Neuroactive ligand-receptor interaction)	K05254	NA
MBC	ENSSSCG00000003710	TTC39C	1.09766	0.877506	0.322949	1.86971e-55	3.53207e-51	tetratricopeptide repeat domain 39C [Source:NCBI gene;Acc:100511088]	GO:0005515(protein binding)	NA	NA	NA
MBC	ENSSSCG00000022031	CHST2	0.978025	0.781953	0.32279	7.11347e-57	1.34381e-52	carbohydrate sulfotransferase 2 [Source:NCBI gene;Acc:100626514]	GO:0000139(Golgi membrane);GO:0001517(N-acetylglucosamine 6-O-sulfotransferase activity);GO:0005794(Golgi apparatus);GO:0005802(trans-Golgi network);GO:0005975(carbohydrate metabolic process);GO:0006044(N-acetylglucosamine metabolic process);GO:0006790(sulfur compound metabolic process);GO:0008146(sulfotransferase activity);GO:0016740(transferase activity)	00533(Glycosaminoglycan biosynthesis - keratan sulfate)	K04745	EC:2.8.2.-
MBC	ENSSSCG00000003470	FAM131C	0.52392	0.419076	0.322133	1.41494e-89	2.67297e-85	family with sequence similarity 131 member C [Source:NCBI gene;Acc:100521274]	NA	NA	NA	NA
MBC	ENSSSCG00000033734	ENSSSCG00000033734	17.4093	13.9733	0.317191	7.60101e-68	1.43591e-63	thymosin beta-4-like [Source:NCBI gene;Acc:110257905]	GO:0003779(actin binding);GO:0003785(actin monomer binding);GO:0005737(cytoplasm);GO:0005856(cytoskeleton);GO:0007015(actin filament organization)	NA	NA	NA
MBC	ENSSSCG00000015298	SRI	5.27363	4.23811	0.315373	3.03044e-59	5.72481e-55	sorcin [Source:NCBI gene;Acc:100514123]	GO:0002020(protease binding);GO:0005509(calcium ion binding);GO:0005654(nucleoplasm);GO:0005789(endoplasmic reticulum membrane);GO:0005829(cytosol);GO:0005886(plasma membrane);GO:0006816(calcium ion transport);GO:0010459(negative regulation of heart rate);GO:0016020(membrane);GO:0030018(Z disc);GO:0031982(vesicle);GO:0035774(positive regulation of insulin secretion involved in cellular response t…	NA	NA	NA
MBC	ENSSSCG00000009240	PLAC8	3.39109	2.72769	0.31407	1.34413e-27	2.53919e-23	placenta specific 8 [Source:NCBI gene;Acc:100525175]	GO:0003682(chromatin binding);GO:0008284(positive regulation of cell population proliferation);GO:0009409(response to cold);GO:0040015(negative regulation of multicellular organism growth);GO:0042742(defense response to bacterium);GO:0043066(negative regulation of apoptotic process);GO:0045944(positive regulation of transcription by RNA polymerase II);GO:0050873(brown fat cell differentiation);GO…	NA	NA	NA
MBC	ENSSSCG00000000653	CD69	7.64667	6.15121	0.313963	7.59897e-71	1.43552e-66	CD69 molecule [Source:NCBI gene;Acc:397165]	GO:0009897(external side of plasma membrane);GO:0009986(cell surface);GO:0016020(membrane);GO:0016021(integral component of membrane);GO:0030246(carbohydrate binding);GO:0032991(protein-containing complex);GO:0035690(cellular response to drug);GO:0042803(protein homodimerization activity)	NA	K06502	NA
MBC	ENSSSCG00000033655	TUBB2B	2.89	2.32481	0.313956	6.19893e-62	1.17104e-57	tubulin beta-2A chain [Source:NCBI gene;Acc:100624785]	GO:0000166(nucleotide binding);GO:0001764(neuron migration);GO:0003924(GTPase activity);GO:0005200(structural constituent of cytoskeleton);GO:0005525(GTP binding);GO:0005737(cytoplasm);GO:0005856(cytoskeleton);GO:0005874(microtubule);GO:0007010(cytoskeleton organization);GO:0007017(microtubule-based process);GO:0015630(microtubule cytoskeleton);GO:0046982(protein heterodimerization activity);GO:0…	04145(Phagosome);04540(Gap junction)	K07375	NA
MBC	ENSSSCG00000015523	RALGPS2	8.43543	6.78585	0.313931	1.65913e-66	3.13426e-62	Ral GEF with PH domain and SH3 binding motif 2 [Source:NCBI gene;Acc:100737809]	GO:0005085(guanyl-nucleotide exchange factor activity);GO:0005622(intracellular);GO:0007264(small GTPase mediated signal transduction);GO:0032485(regulation of Ral protein signal transduction)	NA	NA	NA
MBC	ENSSSCG00000008633	PDIA6	9.7951	7.88373	0.313181	2.77343e-44	5.23929e-40	protein disulfide isomerase family A member 6 [Source:NCBI gene;Acc:100499564]	GO:0005615(extracellular space);GO:0005783(endoplasmic reticulum);GO:0005793(endoplasmic reticulum-Golgi intermediate compartment);GO:0005829(cytosol);GO:0015037(peptide disulfide oxidoreductase activity);GO:0016853(isomerase activity);GO:0045454(cell redox homeostasis);GO:0055114(oxidation-reduction process)	04141(Protein processing in endoplasmic reticulum)	K09584	EC:5.3.4.1
MBC	ENSSSCG00000014820	FCHSD2	2.15371	1.73701	0.31022	6.90178e-55	1.30382e-50	FCH and double SH3 domains 2 [Source:NCBI gene;Acc:100622758]	GO:0005515(protein binding);GO:0005547(phosphatidylinositol-3,4,5-trisphosphate binding);GO:0005886(plasma membrane);GO:0005905(clathrin-coated pit);GO:0007274(neuromuscular synaptic transmission);GO:0030833(regulation of actin filament polymerization);GO:0030838(positive regulation of actin filament polymerization);GO:0031594(neuromuscular junction);GO:0043325(phosphatidylinositol-3,4-bisphospha…	NA	K20125	NA
MBC	ENSSSCG00000009864	MED13L	2.03013	1.64065	0.307303	1.8879e-57	3.56644e-53	mediator complex subunit 13 like [Source:NCBI gene;Acc:100151978]	GO:0003712(transcription coregulator activity);GO:0005634(nucleus);GO:0006357(regulation of transcription by RNA polymerase II);GO:0016592(mediator complex)	04919(Thyroid hormone signaling pathway)	K15164	NA
MBC	ENSSSCG00000030373	ENSSSCG00000030373	1.5497	1.25325	0.306317	5.41781e-50	1.02348e-45	methyltransferase like 9 [Source:NCBI gene;Acc:100628086]	NA	NA	NA	NA
MBC	ENSSSCG00000016263	ENSSSCG00000016263	1.49082	1.20801	0.303482	5.45984e-49	1.03142e-44	nuclear body protein SP140-like protein [Source:NCBI gene;Acc:100517129]	GO:0005634(nucleus)	05168(Herpes simplex virus 1 infection);05203(Viral carcinogenesis)	K15413	NA
MBC	ENSSSCG00000012229	GP91-PHOX	1.63886	1.32892	0.302438	3.55424e-49	6.71431e-45	NADPH oxidase heavy chain subunit [Source:NCBI gene;Acc:397108]	GO:0016020(membrane);GO:0016021(integral component of membrane);GO:0016491(oxidoreductase activity);GO:0055114(oxidation-reduction process)	04066(HIF-1 signaling pathway);04145(Phagosome);04216(Ferroptosis);04217(Necroptosis);04621(NOD-like receptor signaling pathway);04670(Leukocyte transendothelial migration);04933(AGE-RAGE signaling pathway in diabetic complications);05140(Leishmaniasis)	K21421	EC:1.-.-.-
MBC	ENSSSCG00000027196	ENSSSCG00000027196	2.88873	2.34378	0.301598	3.27837e-57	6.19317e-53	GTPase, IMAP family member 6 [Source:NCBI gene;Acc:100518524]	GO:0005525(GTP binding);GO:0005829(cytosol)	NA	NA	NA
MBC	ENSSSCG00000010224	EGR2	0.656124	0.532353	0.301587	6.61482e-46	1.24961e-41	early growth response 2 [Source:NCBI gene;Acc:100038004]	GO:0000978(RNA polymerase II proximal promoter sequence-specific DNA binding);GO:0001102(RNA polymerase II activating transcription factor binding);GO:0001228(DNA-binding transcription activator activity, RNA polymerase II-specific);GO:0003676(nucleic acid binding);GO:0003677(DNA binding);GO:0003682(chromatin binding);GO:0003700(DNA-binding transcription factor activity);GO:0005634(nucleus);GO:00…	04625(C-type lectin receptor signaling pathway);05161(Hepatitis B);05166(Human T-cell leukemia virus 1 infection);05203(Viral carcinogenesis)	K12496	NA
MBC	ENSSSCG00000030113	SHISA2	0.611077	0.496392	0.299876	9.66136e-47	1.82513e-42	shisa family member 2 [Source:NCBI gene;Acc:100739731]	GO:0005783(endoplasmic reticulum);GO:0016020(membrane);GO:0016021(integral component of membrane);GO:0030178(negative regulation of Wnt signaling pathway);GO:0040037(negative regulation of fibroblast growth factor receptor signaling pathway)	NA	NA	NA
MBC	ENSSSCG00000017924	PELP1	1.19255	0.968827	0.299739	1.56025e-62	2.94747e-58	proline, glutamate and leucine rich protein 1 [Source:NCBI gene;Acc:102157970]	GO:0005634(nucleus);GO:0005730(nucleolus);GO:0071391(cellular response to estrogen stimulus)	NA	K16913	NA
MBC	ENSSSCG00000004358	ASCC3	1.35027	1.09766	0.29882	1.42795e-54	2.69753e-50	activating signal cointegrator 1 complex subunit 3 [Source:NCBI gene;Acc:100625273]	GO:0003676(nucleic acid binding);GO:0005524(ATP binding);GO:0005634(nucleus);GO:0005829(cytosol);GO:0006307(DNA dealkylation involved in DNA repair);GO:0008026(ATP-dependent helicase activity);GO:0008283(cell population proliferation);GO:0032508(DNA duplex unwinding);GO:0043140(ATP-dependent 3'-5' DNA helicase activity);GO:0099053(activating signal cointegrator 1 complex)	NA	K18663	EC:3.6.4.12
MBC	ENSSSCG00000034390	CARD11	2.20037	1.78989	0.297875	2.87532e-50	5.43176e-46	caspase recruitment domain family member 11 [Source:NCBI gene;Acc:110259837]	GO:0001772(immunological synapse);GO:0001819(positive regulation of cytokine production);GO:0002377(immunoglobulin production);GO:0005515(protein binding);GO:0005737(cytoplasm);GO:0005886(plasma membrane);GO:0007165(signal transduction);GO:0007249(I-kappaB kinase/NF-kappaB signaling);GO:0030183(B cell differentiation);GO:0030890(positive regulation of B cell proliferation);GO:0031295(T cell costi…	04064(NF-kappa B signaling pathway);04660(T cell receptor signaling pathway);04662(B cell receptor signaling pathway)	K07367	NA
MBC	ENSSSCG00000037706	PRKAR2B	0.494591	0.402541	0.2971	1.80868e-81	3.41678e-77	protein kinase cAMP-dependent type II regulatory subunit beta [Source:NCBI gene;Acc:110262251]	GO:0000166(nucleotide binding);GO:0001932(regulation of protein phosphorylation);GO:0004862(cAMP-dependent protein kinase inhibitor activity);GO:0005737(cytoplasm);GO:0005813(centrosome);GO:0005886(plasma membrane);GO:0005952(cAMP-dependent protein kinase complex);GO:0006631(fatty acid metabolic process);GO:0007612(learning);GO:0008603(cAMP-dependent protein kinase regulator activity);GO:0019901(…	04910(Insulin signaling pathway)	K04739	NA
MBC	ENSSSCG00000007133	ACSS1	2.40261	1.95591	0.296761	1.87025e-47	3.53308e-43	acyl-CoA synthetase short chain family member 1 [Source:NCBI gene;Acc:100154828]	GO:0000166(nucleotide binding);GO:0003824(catalytic activity);GO:0003987(acetate-CoA ligase activity);GO:0005524(ATP binding);GO:0005759(mitochondrial matrix);GO:0006085(acetyl-CoA biosynthetic process);GO:0016208(AMP binding);GO:0016874(ligase activity);GO:0019427(acetyl-CoA biosynthetic process from acetate)	00010(Glycolysis / Gluconeogenesis);00620(Pyruvate metabolism);00630(Glyoxylate and dicarboxylate metabolism);00640(Propanoate metabolism)	K01895	EC:6.2.1.1
MBC	ENSSSCG00000020906	TNFSF10	2.5833	2.10334	0.296531	6.45378e-81	1.21918e-76	TNF superfamily member 10 [Source:NCBI gene;Acc:406191]	GO:0005125(cytokine activity);GO:0005164(tumor necrosis factor receptor binding);GO:0005515(protein binding);GO:0005615(extracellular space);GO:0006955(immune response);GO:0008270(zinc ion binding);GO:0010469(regulation of signaling receptor activity);GO:0016020(membrane);GO:0016021(integral component of membrane);GO:0042802(identical protein binding);GO:0043065(positive regulation of apoptotic p…	04060(Cytokine-cytokine receptor interaction);04068(FoxO signaling pathway);04210(Apoptosis);04217(Necroptosis);04650(Natural killer cell mediated cytotoxicity);05164(Influenza A)	K04721	NA
MBC	ENSSSCG00000023593	AFF1	0.465995	0.379828	0.29497	7.17927e-84	1.35624e-79	AF4/FMR2 family member 1 [Source:NCBI gene;Acc:100739621]	GO:0003690(double-stranded DNA binding);GO:0003700(DNA-binding transcription factor activity);GO:0005634(nucleus);GO:0006355(regulation of transcription, DNA-templated);GO:0008023(transcription elongation factor complex);GO:0032783(ELL-EAF complex)	05202(Transcriptional misregulation in cancer)	K15184	NA
MBC	ENSSSCG00000034379	MAP2K3	1.3396	1.09202	0.294813	1.97483e-49	3.73066e-45	mitogen-activated protein kinase kinase 3 [Source:NCBI gene;Acc:110256149]	GO:0000165(MAPK cascade);GO:0000166(nucleotide binding);GO:0000187(activation of MAPK activity);GO:0004672(protein kinase activity);GO:0004674(protein serine/threonine kinase activity);GO:0004708(MAP kinase kinase activity);GO:0005524(ATP binding);GO:0005737(cytoplasm);GO:0006468(protein phosphorylation);GO:0006954(inflammatory response);GO:0019901(protein kinase binding);GO:0023014(signal transd…	04010(MAPK signaling pathway);04015(Rap1 signaling pathway);04218(Cellular senescence);04620(Toll-like receptor signaling pathway);04664(Fc epsilon RI signaling pathway);04668(TNF signaling pathway);04714(Thermogenesis);04750(Inflammatory mediator regulation of TRP channels);04912(GnRH signaling pathway);05014(Amyotrophic lateral sclerosis (ALS));05145(Toxoplasmosis);05161(Hepatitis B);05164(Infl…	K04432	EC:2.7.12.2
MBC	ENSSSCG00000037642	ARID3A	0.957088	0.780498	0.294256	5.45323e-58	1.03017e-53	AT-rich interaction domain 3A [Source:NCBI gene;Acc:100622803]	GO:0000977(RNA polymerase II regulatory region sequence-specific DNA binding);GO:0001228(DNA-binding transcription activator activity, RNA polymerase II-specific);GO:0003677(DNA binding);GO:0003682(chromatin binding);GO:0003700(DNA-binding transcription factor activity);GO:0005634(nucleus);GO:0005654(nucleoplasm);GO:0005829(cytosol);GO:0006355(regulation of transcription, DNA-templated);GO:004280…	NA	NA	NA
MBC	ENSSSCG00000004385	SNX3	3.33906	2.72551	0.292917	6.32973e-46	1.19575e-41	sorting nexin 3 [Source:NCBI gene;Acc:100627262]	GO:0005737(cytoplasm);GO:0005769(early endosome);GO:0005829(cytosol);GO:0009617(response to bacterium);GO:0010008(endosome membrane);GO:0010324(membrane invagination);GO:0019903(protein phosphatase binding);GO:0022615(protein to membrane docking);GO:0030111(regulation of Wnt signaling pathway);GO:0030136(clathrin-coated vesicle);GO:0030904(retromer complex);GO:0031901(early endosome membrane);GO:…	04144(Endocytosis)	K17918	NA
MBC	ENSSSCG00000011482	C3orf67	0.539157	0.440193	0.292571	1.05595e-75	1.99479e-71	chromosome 13 C3orf67 homolog [Source:NCBI gene;Acc:100517781]	NA	NA	NA	NA
MBC	ENSSSCG00000028964	PIM2	0.956139	0.781475	0.291021	5.13905e-43	9.70818e-39	Pim-2 proto-oncogene, serine/threonine kinase [Source:NCBI gene;Acc:100621339]	GO:0000082(G1/S transition of mitotic cell cycle);GO:0000166(nucleotide binding);GO:0004672(protein kinase activity);GO:0004674(protein serine/threonine kinase activity);GO:0005524(ATP binding);GO:0005737(cytoplasm);GO:0006468(protein phosphorylation);GO:0008285(negative regulation of cell population proliferation);GO:0008637(apoptotic mitochondrial changes);GO:0009615(response to virus);GO:00105…	05200(Pathways in cancer);05221(Acute myeloid leukemia)	K08806	EC:2.7.11.1
MBC	ENSSSCG00000013853	HSH2D	1.99235	1.62992	0.289673	3.74224e-51	7.06947e-47	hematopoietic SH2 domain containing [Source:NCBI gene;Acc:100511370]	GO:0005737(cytoplasm);GO:0007165(signal transduction)	NA	NA	NA
MBC	ENSSSCG00000003332	SDF4	3.22449	2.64005	0.288503	2.25886e-64	4.26721e-60	stromal cell derived factor 4 [Source:NCBI gene;Acc:100522934]	GO:0005509(calcium ion binding);GO:0005770(late endosome);GO:0005783(endoplasmic reticulum);GO:0005794(Golgi apparatus);GO:0005796(Golgi lumen);GO:0017156(calcium ion regulated exocytosis);GO:0045444(fat cell differentiation)	NA	K19934	NA
MBC	ENSSSCG00000015380	CDCA7L	1.19402	0.978183	0.287644	1.74163e-55	3.2901e-51	cell division cycle associated 7 like [Source:NCBI gene;Acc:100518624]	GO:0001650(fibrillar center);GO:0005634(nucleus);GO:0005730(nucleolus);GO:0005829(cytosol);GO:0006355(regulation of transcription, DNA-templated);GO:0008284(positive regulation of cell population proliferation)	NA	NA	NA
MBC	ENSSSCG00000027898	ATP2B1	2.65236	2.17645	0.2853	2.08183e-48	3.93279e-44	ATPase plasma membrane Ca2+ transporting 1 [Source:NCBI gene;Acc:397636]	GO:0000166(nucleotide binding);GO:0001772(immunological synapse);GO:0001818(negative regulation of cytokine production);GO:0003056(regulation of vascular smooth muscle contraction);GO:0005388(calcium-transporting ATPase activity);GO:0005524(ATP binding);GO:0005634(nucleus);GO:0005886(plasma membrane);GO:0005887(integral component of plasma membrane);GO:0006811(ion transport);GO:0006816(calcium io…	04020(Calcium signaling pathway);04022(cGMP-PKG signaling pathway);04024(cAMP signaling pathway);04261(Adrenergic signaling in cardiomyocytes);04925(Aldosterone synthesis and secretion);04970(Salivary secretion);04972(Pancreatic secretion)	K05850	EC:7.2.2.10
MBC	ENSSSCG00000025744	KDSR	1.6985	1.3961	0.282857	1.53506e-47	2.89988e-43	3-ketodihydrosphingosine reductase [Source:NCBI gene;Acc:100152988]	GO:0005783(endoplasmic reticulum);GO:0005789(endoplasmic reticulum membrane);GO:0006666(3-keto-sphinganine metabolic process);GO:0006915(apoptotic process);GO:0016020(membrane);GO:0016021(integral component of membrane);GO:0016491(oxidoreductase activity);GO:0030148(sphingolipid biosynthetic process);GO:0042981(regulation of apoptotic process);GO:0043066(negative regulation of apoptotic process);…	00600(Sphingolipid metabolism);01521(EGFR tyrosine kinase inhibitor resistance);01522(Endocrine resistance);01524(Platinum drug resistance);04064(NF-kappa B signaling pathway);04066(HIF-1 signaling pathway);04071(Sphingolipid signaling pathway);04115(p53 signaling pathway);04140(Autophagy - animal);04141(Protein processing in endoplasmic reticulum);04151(PI3K-Akt signaling pathway);04210(Apoptosi…	K02161;K04708	EC:1.1.1.102
MBC	ENSSSCG00000014850	ENSSSCG00000014850	8.72964	7.17649	0.282644	5.39352e-192	1.01889e-187	signal peptidase complex subunit 2 [Source:NCBI gene;Acc:100739125]	GO:0005787(signal peptidase complex);GO:0006465(signal peptide processing);GO:0008233(peptidase activity);GO:0016021(integral component of membrane);GO:0045047(protein targeting to ER)	03060(Protein export)	K12947	EC:3.4.-.-
MBC	ENSSSCG00000018078	COX2	158.723	130.606	0.281295	4.48622e-145	8.47491e-141	cytochrome c oxidase subunit II [Source:NCBI gene;Acc:808504]	GO:0004129(cytochrome-c oxidase activity);GO:0005507(copper ion binding);GO:0005739(mitochondrion);GO:0005743(mitochondrial inner membrane);GO:0016020(membrane);GO:0016021(integral component of membrane);GO:0016491(oxidoreductase activity);GO:0022900(electron transport chain);GO:0042773(ATP synthesis coupled electron transport);GO:0045277(respiratory chain complex IV);GO:0045907(positive regulati…	00190(Oxidative phosphorylation);04260(Cardiac muscle contraction);04714(Thermogenesis);04932(Non-alcoholic fatty liver disease (NAFLD));05010(Alzheimer disease);05012(Parkinson disease);05016(Huntington disease)	K02261	NA
MBC	ENSSSCG00000007469	PTPN1	3.29525	2.71241	0.280813	1.34205e-61	2.53526e-57	protein tyrosine phosphatase, non-receptor type 1 [Source:NCBI gene;Acc:396667]	GO:0004721(phosphoprotein phosphatase activity);GO:0004725(protein tyrosine phosphatase activity);GO:0005737(cytoplasm);GO:0005769(early endosome);GO:0005783(endoplasmic reticulum);GO:0005886(plasma membrane);GO:0006470(protein dephosphorylation);GO:0007257(activation of JUN kinase activity);GO:0008270(zinc ion binding);GO:0008286(insulin receptor signaling pathway);GO:0009966(regulation of signa…	04520(Adherens junction);04910(Insulin signaling pathway);04931(Insulin resistance)	K05696	EC:3.1.3.48
MBC	ENSSSCG00000033299	FLNA	0.751928	0.61909	0.280445	2.90366e-45	5.4853e-41	filamin A [Source:NCBI gene;Acc:733585]	GO:0001664(G protein-coupled receptor binding);GO:0003779(actin binding);GO:0005515(protein binding);GO:0005634(nucleus);GO:0005730(nucleolus);GO:0005737(cytoplasm);GO:0005829(cytosol);GO:0005886(plasma membrane);GO:0005911(cell-cell junction);GO:0007195(adenylate cyclase-inhibiting dopamine receptor signaling pathway);GO:0008134(transcription factor binding);GO:0015459(potassium channel regulato…	04010(MAPK signaling pathway);04510(Focal adhesion);05132(Salmonella infection);05205(Proteoglycans in cancer)	K04437	NA
MBC	ENSSSCG00000017206	GRB2	3.92297	3.23039	0.28024	1.22617e-50	2.31636e-46	growth factor receptor bound protein 2 [Source:NCBI gene;Acc:100192436]	GO:0001784(phosphotyrosine residue binding);GO:0005070(SH3/SH2 adaptor activity);GO:0005154(epidermal growth factor receptor binding);GO:0005168(neurotrophin TRKA receptor binding);GO:0005515(protein binding);GO:0005634(nucleus);GO:0005654(nucleoplasm);GO:0005730(nucleolus);GO:0005737(cytoplasm);GO:0005768(endosome);GO:0005886(plasma membrane);GO:0005911(cell-cell junction);GO:0007265(Ras protein…	01521(EGFR tyrosine kinase inhibitor resistance);01522(Endocrine resistance);04010(MAPK signaling pathway);04012(ErbB signaling pathway);04014(Ras signaling pathway);04062(Chemokine signaling pathway);04068(FoxO signaling pathway);04072(Phospholipase D signaling pathway);04150(mTOR signaling pathway);04151(PI3K-Akt signaling pathway);04380(Osteoclast differentiation);04510(Focal adhesion);04540(G…	K04364	NA
MBC	ENSSSCG00000036556	IL10RB	1.20227	0.991226	0.278471	3.62416e-59	6.8464e-55	interferon alpha and beta receptor subunit 2 [Source:NCBI gene;Acc:100533555]	GO:0005515(protein binding);GO:0016020(membrane);GO:0016021(integral component of membrane)	04060(Cytokine-cytokine receptor interaction);04151(PI3K-Akt signaling pathway);04217(Necroptosis);04380(Osteoclast differentiation);04620(Toll-like receptor signaling pathway);04621(NOD-like receptor signaling pathway);04630(Jak-STAT signaling pathway);04650(Natural killer cell mediated cytotoxicity);05145(Toxoplasmosis);05152(Tuberculosis);05160(Hepatitis C);05162(Measles);05163(Human cytomegal…	K05131;K05135	NA
MBC	ENSSSCG00000030351	ENSSSCG00000030351	3.8038	3.13638	0.278343	1.60914e-49	3.03983e-45	myocyte enhancer factor 2B [Source:NCBI gene;Acc:733675]	GO:0000790(nuclear chromatin);GO:0000977(RNA polymerase II regulatory region sequence-specific DNA binding);GO:0000978(RNA polymerase II proximal promoter sequence-specific DNA binding);GO:0003677(DNA binding);GO:0005634(nucleus);GO:0042826(histone deacetylase binding);GO:0045944(positive regulation of transcription by RNA polymerase II);GO:0046983(protein dimerization activity)	04022(cGMP-PKG signaling pathway);04371(Apelin signaling pathway)	K09261	NA
MBC	ENSSSCG00000020976	CSRP1	0.7167	0.591255	0.277588	2.13694e-52	4.03689e-48	cysteine and glycine rich protein 1 [Source:NCBI gene;Acc:100622890]	GO:0005634(nucleus);GO:0046872(metal ion binding)	NA	K09377	NA
MBC	ENSSSCG00000025768	CALM1	10.0511	8.2976	0.276586	1.89409e-66	3.57813e-62	calmodulin 1 [Source:NCBI gene;Acc:100154056]	GO:0005509(calcium ion binding);GO:0019722(calcium-mediated signaling)	04014(Ras signaling pathway);04015(Rap1 signaling pathway);04020(Calcium signaling pathway);04022(cGMP-PKG signaling pathway);04024(cAMP signaling pathway);04070(Phosphatidylinositol signaling system);04114(Oocyte meiosis);04218(Cellular senescence);04261(Adrenergic signaling in cardiomyocytes);04270(Vascular smooth muscle contraction);04371(Apelin signaling pathway);04625(C-type lectin receptor …	K02183	NA
MBC	ENSSSCG00000021944	RAC2	11.8924	9.82374	0.275693	8.9301e-95	1.68698e-90	Rac family small GTPase 2 [Source:NCBI gene;Acc:100621675]	GO:0000166(nucleotide binding);GO:0003924(GTPase activity);GO:0005525(GTP binding);GO:0005622(intracellular);GO:0005635(nuclear envelope);GO:0005737(cytoplasm);GO:0005829(cytosol);GO:0005884(actin filament);GO:0005886(plasma membrane);GO:0006935(chemotaxis);GO:0007015(actin filament organization);GO:0007186(G protein-coupled receptor signaling pathway);GO:0007264(small GTPase mediated signal tran…	04010(MAPK signaling pathway);04014(Ras signaling pathway);04015(Rap1 signaling pathway);04024(cAMP signaling pathway);04062(Chemokine signaling pathway);04071(Sphingolipid signaling pathway);04310(Wnt signaling pathway);04360(Axon guidance);04370(VEGF signaling pathway);04510(Focal adhesion);04520(Adherens junction);04650(Natural killer cell mediated cytotoxicity);04662(B cell receptor signaling…	K07860	NA
MBC	ENSSSCG00000008796	RBM47	0.866666	0.716088	0.275337	5.13623e-54	9.70286e-50	RNA binding motif protein 47 [Source:NCBI gene;Acc:100513606]	GO:0002244(hematopoietic progenitor cell differentiation);GO:0003676(nucleic acid binding);GO:0003723(RNA binding);GO:0003729(mRNA binding);GO:0005634(nucleus);GO:0016554(cytidine to uridine editing)	NA	NA	NA
MBC	ENSSSCG00000032330	THY1	0.566337	0.469833	0.269514	7.10513e-23	1.34223e-18	Thy-1 cell surface antigen [Source:NCBI gene;Acc:100271931]	GO:0001525(angiogenesis);GO:0001952(regulation of cell-matrix adhesion);GO:0002693(positive regulation of cellular extravasation);GO:0005096(GTPase activator activity);GO:0005178(integrin binding);GO:0005783(endoplasmic reticulum);GO:0006469(negative regulation of protein kinase activity);GO:0007010(cytoskeleton organization);GO:0007155(cell adhesion);GO:0007229(integrin-mediated signaling pathwa…	04670(Leukocyte transendothelial migration)	K06514	NA
MBC	ENSSSCG00000011033	VIM	1.89712	1.57391	0.269457	2.4686e-16	4.66343e-12	vimentin [Source:NCBI gene;Acc:100522394]	GO:0003725(double-stranded RNA binding);GO:0005198(structural molecule activity);GO:0005200(structural constituent of cytoskeleton);GO:0005212(structural constituent of eye lens);GO:0005634(nucleus);GO:0005737(cytoplasm);GO:0005777(peroxisome);GO:0005829(cytosol);GO:0005844(polysome);GO:0005856(cytoskeleton);GO:0005882(intermediate filament);GO:0005886(plasma membrane);GO:0010628(positive regulat…	05169(Epstein-Barr virus infection);05206(MicroRNAs in cancer)	K07606	NA
MBC	ENSSSCG00000015888	RBMS1	0.730774	0.606446	0.269044	1.24296e-45	2.34808e-41	RNA binding motif single stranded interacting protein 1 [Source:NCBI gene;Acc:100525434]	GO:0003676(nucleic acid binding);GO:0003723(RNA binding);GO:0003730(mRNA 3'-UTR binding);GO:0005634(nucleus);GO:0005737(cytoplasm);GO:0005829(cytosol);GO:0008143(poly(A) binding);GO:0008266(poly(U) RNA binding);GO:1990904(ribonucleoprotein complex)	NA	NA	NA
MBC	ENSSSCG00000035415	ENSSSCG00000035415	1.31504	1.0914	0.268929	1.64934e-57	3.11577e-53	NA	GO:0005515(protein binding)	NA	NA	NA
MBC	ENSSSCG00000006063	PABPC1	11.3698	9.43811	0.268632	4.9053e-70	9.2666e-66	poly(A) binding protein cytoplasmic 1 [Source:NCBI gene;Acc:100153958]	GO:0003676(nucleic acid binding);GO:0003723(RNA binding);GO:0003730(mRNA 3'-UTR binding);GO:0005634(nucleus);GO:0005737(cytoplasm);GO:0005829(cytosol);GO:0008022(protein C-terminus binding);GO:0008143(poly(A) binding);GO:0008266(poly(U) RNA binding);GO:0010494(cytoplasmic stress granule);GO:0036464(cytoplasmic ribonucleoprotein granule);GO:0045070(positive regulation of viral genome replication);…	03013(RNA transport);03015(mRNA surveillance pathway);03018(RNA degradation)	K13126	NA
MBC	ENSSSCG00000002688	PLCG2	3.26014	2.70634	0.268589	6.62459e-41	1.25145e-36	phospholipase C gamma 2 [Source:NCBI gene;Acc:100518663]	GO:0001784(phosphotyrosine residue binding);GO:0002092(positive regulation of receptor internalization);GO:0002316(follicular B cell differentiation);GO:0004435(phosphatidylinositol phospholipase C activity);GO:0005515(protein binding);GO:0005829(cytosol);GO:0005886(plasma membrane);GO:0006629(lipid metabolic process);GO:0006661(phosphatidylinositol biosynthetic process);GO:0007165(signal transdu…	00562(Inositol phosphate metabolism);01521(EGFR tyrosine kinase inhibitor resistance);04012(ErbB signaling pathway);04014(Ras signaling pathway);04020(Calcium signaling pathway);04064(NF-kappa B signaling pathway);04066(HIF-1 signaling pathway);04070(Phosphatidylinositol signaling system);04072(Phospholipase D signaling pathway);04360(Axon guidance);04370(VEGF signaling pathway);04380(Osteoclast …	K05859	EC:3.1.4.11
MBC	ENSSSCG00000034137	PPIB	9.63442	8.00062	0.268086	4.49538e-62	8.49223e-58	peptidylprolyl isomerase B [Source:NCBI gene;Acc:100737887]	GO:0000413(protein peptidyl-prolyl isomerization);GO:0003755(peptidyl-prolyl cis-trans isomerase activity);GO:0005634(nucleus);GO:0005783(endoplasmic reticulum);GO:0006457(protein folding);GO:0016018(cyclosporin A binding);GO:0016853(isomerase activity);GO:0034663(endoplasmic reticulum chaperone complex);GO:0040018(positive regulation of multicellular organism growth);GO:0044794(positive regulati…	NA	K03768	EC:5.2.1.8
MBC	ENSSSCG00000027272	PIK3CG	1.30696	1.08554	0.267805	2.10608e-57	3.9786e-53	phosphatidylinositol-4,5-bisphosphate 3-kinase catalytic subunit gamma [Source:NCBI gene;Acc:396979]	GO:0000166(nucleotide binding);GO:0001932(regulation of protein phosphorylation);GO:0005524(ATP binding);GO:0005737(cytoplasm);GO:0005886(plasma membrane);GO:0005942(phosphatidylinositol 3-kinase complex);GO:0005944(phosphatidylinositol 3-kinase complex, class IB);GO:0006468(protein phosphorylation);GO:0007186(G protein-coupled receptor signaling pathway);GO:0014065(phosphatidylinositol 3-kinase …	00562(Inositol phosphate metabolism);04022(cGMP-PKG signaling pathway);04062(Chemokine signaling pathway);04072(Phospholipase D signaling pathway);04151(PI3K-Akt signaling pathway);04261(Adrenergic signaling in cardiomyocytes);04371(Apelin signaling pathway);04611(Platelet activation);04725(Cholinergic synapse);04921(Oxytocin signaling pathway);05145(Toxoplasmosis);05167(Kaposi sarcoma-associated…	K21289	EC:2.7.1.153
MBC	ENSSSCG00000008227	ST3GAL5	0.67776	0.563366	0.2667	3.85374e-47	7.2801e-43	ST3 beta-galactoside alpha-2,3-sialyltransferase 5 [Source:NCBI gene;Acc:100625751]	GO:0005794(Golgi apparatus);GO:0006486(protein glycosylation);GO:0008373(sialyltransferase activity);GO:0016020(membrane);GO:0016021(integral component of membrane);GO:0016740(transferase activity);GO:0016757(transferase activity, transferring glycosyl groups);GO:0047291(lactosylceramide alpha-2,3-sialyltransferase activity);GO:0097503(sialylation)	00604(Glycosphingolipid biosynthesis - ganglio series)	K03370	EC:2.4.99.9
MBC	ENSSSCG00000005060	KTN1	2.03612	1.69448	0.264981	2.83348e-40	5.35273e-36	kinectin 1 [Source:NCBI gene;Acc:100152397]	GO:0005783(endoplasmic reticulum);GO:0007018(microtubule-based movement);GO:0015031(protein transport);GO:0016020(membrane);GO:0016021(integral component of membrane);GO:0019894(kinesin binding);GO:0030176(integral component of endoplasmic reticulum membrane)	NA	K17975	NA
MBC	ENSSSCG00000013731	DNASE2	1.06801	0.88961	0.26368	2.95047e-35	5.57374e-31	deoxyribonuclease 2, lysosomal [Source:NCBI gene;Acc:397398]	GO:0000737(DNA catabolic process, endonucleolytic);GO:0004531(deoxyribonuclease II activity);GO:0006259(DNA metabolic process);GO:0006308(DNA catabolic process);GO:0006309(apoptotic DNA fragmentation);GO:0030218(erythrocyte differentiation);GO:0050776(regulation of immune response)	04142(Lysosome)	K01158	EC:3.1.22.1
MBC	ENSSSCG00000035400	YPEL2	1.30335	1.08638	0.262695	1.79248e-50	3.38618e-46	yippee like 2 [Source:NCBI gene;Acc:100524105]	GO:0046872(metal ion binding)	NA	NA	NA
MBC	ENSSSCG00000005006	RPL36AL	10.3147	8.6014	0.26206	2.39685e-80	4.5279e-76	ribosomal protein L36a like [Source:NCBI gene;Acc:396952]	GO:0003674(molecular_function);GO:0003735(structural constituent of ribosome);GO:0005622(intracellular);GO:0005737(cytoplasm);GO:0005840(ribosome);GO:0006412(translation);GO:0008150(biological_process);GO:0015934(large ribosomal subunit);GO:0022625(cytosolic large ribosomal subunit);GO:0098556(cytoplasmic side of rough endoplasmic reticulum membrane)	03010(Ribosome)	K02929	NA
MBC	ENSSSCG00000006899	RPL5	25.6907	21.4501	0.26026	1.52718e-109	2.88499e-105	ribosomal protein L5 [Source:NCBI gene;Acc:100135671]	GO:0000027(ribosomal large subunit assembly);GO:0003735(structural constituent of ribosome);GO:0005622(intracellular);GO:0005840(ribosome);GO:0006412(translation);GO:0008097(5S rRNA binding);GO:0022625(cytosolic large ribosomal subunit)	03010(Ribosome)	K02932	NA
MBC	ENSSSCG00000010594	NT5C2	1.30881	1.09294	0.260043	1.05321e-45	1.98963e-41	5'-nucleotidase, cytosolic II [Source:NCBI gene;Acc:100154612]	GO:0008253(5'-nucleotidase activity);GO:0016311(dephosphorylation);GO:0046040(IMP metabolic process);GO:0046085(adenosine metabolic process);GO:0046872(metal ion binding)	00230(Purine metabolism);00240(Pyrimidine metabolism);00760(Nicotinate and nicotinamide metabolism)	K01081	EC:3.1.3.5
ASC1	ENSSSCG00000024867	ISG20	1.02563	0.735136	0.480422	4.2051e-111	7.94386e-107	Sus scrofa interferon stimulated exonuclease gene 20 (ISG20), mRNA. [Source:RefSeq mRNA;Acc:NM_001005351]	GO:0000175(3'-5'-exoribonuclease activity);GO:0000738(DNA catabolic process, exonucleolytic);GO:0003676(nucleic acid binding);GO:0004527(exonuclease activity);GO:0005634(nucleus);GO:0005730(nucleolus);GO:0005737(cytoplasm);GO:0006401(RNA catabolic process);GO:0008310(single-stranded DNA 3'-5' exodeoxyribonuclease activity);GO:0009615(response to virus);GO:0015030(Cajal body);GO:0016605(PML body);…	NA	K12579	EC:3.1.13.1
ASC1	ENSSSCG00000040377	FCER2	1.09001	0.783855	0.475676	4.4494e-122	8.40537e-118	Fc fragment of IgE receptor II [Source:NCBI gene;Acc:100037942]	GO:0002925(positive regulation of humoral immune response mediated by circulating immunoglobulin);GO:0009897(external side of plasma membrane);GO:0016020(membrane);GO:0016021(integral component of membrane);GO:0030246(carbohydrate binding);GO:0051000(positive regulation of nitric-oxide synthase activity);GO:0051712(positive regulation of killing of cells of other organism);GO:0051770(positive reg…	04640(Hematopoietic cell lineage);05169(Epstein-Barr virus infection)	K06468	NA
ASC1	ENSSSCG00000003088	APOE	1.36976	0.987595	0.471928	1.89686e-26	3.58336e-22	apolipoprotein E [Source:NCBI gene;Acc:397576]	GO:0001540(amyloid-beta binding);GO:0001937(negative regulation of endothelial cell proliferation);GO:0002021(response to dietary excess);GO:0005102(signaling receptor binding);GO:0005319(lipid transporter activity);GO:0005543(phospholipid binding);GO:0005576(extracellular region);GO:0005615(extracellular space);GO:0005783(endoplasmic reticulum);GO:0005794(Golgi apparatus);GO:0005886(plasma membr…	04979(Cholesterol metabolism);05010(Alzheimer disease)	K04524	NA
ASC1	ENSSSCG00000025499	ENSSSCG00000025499	3.11842	2.26239	0.462963	3.61441e-109	6.82798e-105	FXYD domain containing ion transport regulator 5 [Source:NCBI gene;Acc:100624274]	GO:0006811(ion transport);GO:0016020(membrane);GO:0016021(integral component of membrane);GO:0017080(sodium channel regulator activity);GO:0043269(regulation of ion transport);GO:0099106(ion channel regulator activity);GO:2000649(regulation of sodium ion transmembrane transporter activity)	NA	K13362	NA
ASC1	ENSSSCG00000008648	RSAD2	0.929621	0.678583	0.454116	3.71703e-43	7.02185e-39	radical S-adenosyl methionine domain containing 2 [Source:NCBI gene;Acc:396752]	GO:0001650(fibrillar center);GO:0003824(catalytic activity);GO:0005739(mitochondrion);GO:0005741(mitochondrial outer membrane);GO:0005743(mitochondrial inner membrane);GO:0005783(endoplasmic reticulum);GO:0005789(endoplasmic reticulum membrane);GO:0005811(lipid droplet);GO:0009615(response to virus);GO:0034157(positive regulation of toll-like receptor 7 signaling pathway);GO:0034165(positive regu…	05160(Hepatitis C);05164(Influenza A)	K15045	NA
ASC1	ENSSSCG00000020906	TNFSF10	3.05691	2.23176	0.453894	7.06726e-84	1.33508e-79	TNF superfamily member 10 [Source:NCBI gene;Acc:406191]	GO:0005125(cytokine activity);GO:0005164(tumor necrosis factor receptor binding);GO:0005515(protein binding);GO:0005615(extracellular space);GO:0006955(immune response);GO:0008270(zinc ion binding);GO:0010469(regulation of signaling receptor activity);GO:0016020(membrane);GO:0016021(integral component of membrane);GO:0042802(identical protein binding);GO:0043065(positive regulation of apoptotic p…	04060(Cytokine-cytokine receptor interaction);04068(FoxO signaling pathway);04210(Apoptosis);04217(Necroptosis);04650(Natural killer cell mediated cytotoxicity);05164(Influenza A)	K04721	NA
ASC1	ENSSSCG00000008898	ENSSSCG00000008898	0.997806	0.732185	0.44655	5.86689e-80	1.10831e-75	HOP homeobox [Source:NCBI gene;Acc:396692]	GO:0003677(DNA binding);GO:0005634(nucleus);GO:0005737(cytoplasm);GO:0007275(multicellular organism development);GO:0030154(cell differentiation)	NA	NA	NA
ASC1	ENSSSCG00000004908	LMAN1	3.36165	2.46925	0.445098	8.85836e-122	1.67343e-117	lectin, mannose binding 1 [Source:NCBI gene;Acc:100153007]	GO:0000139(Golgi membrane);GO:0005537(mannose binding);GO:0005789(endoplasmic reticulum membrane);GO:0005793(endoplasmic reticulum-Golgi intermediate compartment);GO:0006888(endoplasmic reticulum to Golgi vesicle-mediated transport);GO:0007029(endoplasmic reticulum organization);GO:0007030(Golgi organization);GO:0010638(positive regulation of organelle organization);GO:0016020(membrane);GO:001602…	04141(Protein processing in endoplasmic reticulum)	K10080	NA
ASC1	ENSSSCG00000040815	DUSP5	3.05328	2.24473	0.443817	5.76718e-78	1.08948e-73	dual specificity phosphatase 5 [Source:NCBI gene;Acc:100157144]	GO:0000188(inactivation of MAPK activity);GO:0004721(phosphoprotein phosphatase activity);GO:0004725(protein tyrosine phosphatase activity);GO:0006470(protein dephosphorylation);GO:0008138(protein tyrosine/serine/threonine phosphatase activity);GO:0016311(dephosphorylation);GO:0016787(hydrolase activity);GO:0016791(phosphatase activity);GO:0017017(MAP kinase tyrosine/serine/threonine phosphatase …	04010(MAPK signaling pathway)	K04459	3.1.3.48;EC:3.1.3.16
ASC1	ENSSSCG00000011447	SPCS1	18.2136	13.4036	0.442397	2.21379e-166	4.18208e-162	signal peptidase complex subunit 1 [Source:NCBI gene;Acc:100135675]	GO:0005783(endoplasmic reticulum);GO:0005787(signal peptidase complex);GO:0005789(endoplasmic reticulum membrane);GO:0006465(signal peptide processing);GO:0006508(proteolysis);GO:0008233(peptidase activity);GO:0016020(membrane);GO:0016021(integral component of membrane);GO:0016787(hydrolase activity);GO:0030176(integral component of endoplasmic reticulum membrane);GO:0031090(organelle membrane);G…	03060(Protein export)	K12946	EC:3.4.-.-
ASC1	ENSSSCG00000007131	CST7	1.04142	0.770819	0.43409	2.97556e-75	5.62113e-71	cystatin F [Source:NCBI gene;Acc:100152012]	GO:0004869(cysteine-type endopeptidase inhibitor activity);GO:0005615(extracellular space);GO:0005737(cytoplasm);GO:0005764(lysosome);GO:0005770(late endosome);GO:0005783(endoplasmic reticulum);GO:0010466(negative regulation of peptidase activity);GO:0030414(peptidase inhibitor activity);GO:0031410(cytoplasmic vesicle);GO:0031643(positive regulation of myelination);GO:0042803(protein homodimeriza…	NA	K13903	NA
ASC1	ENSSSCG00000004610	CCPG1	2.51041	1.87015	0.424769	7.47679e-114	1.41244e-109	cell cycle progression 1 [Source:NCBI gene;Acc:100156919]	GO:0008284(positive regulation of cell population proliferation);GO:0016020(membrane);GO:0016021(integral component of membrane);GO:0045787(positive regulation of cell cycle);GO:0045944(positive regulation of transcription by RNA polymerase II);GO:2001106(regulation of Rho guanyl-nucleotide exchange factor activity)	NA	NA	NA
ASC1	ENSSSCG00000006378	SLAMF7	2.62343	1.96487	0.417018	3.51631e-90	6.64265e-86	SLAM family member 7 [Source:NCBI gene;Acc:100154053]	GO:0016020(membrane);GO:0016021(integral component of membrane);GO:0042802(identical protein binding)	NA	K06733	NA
ASC1	ENSSSCG00000015769	SPCS3	4.82503	3.6227	0.413472	8.64531e-122	1.63319e-117	signal peptidase complex subunit 3 [Source:NCBI gene;Acc:100526140]	GO:0005783(endoplasmic reticulum);GO:0005787(signal peptidase complex);GO:0005789(endoplasmic reticulum membrane);GO:0006465(signal peptide processing);GO:0006508(proteolysis);GO:0008233(peptidase activity);GO:0016020(membrane);GO:0016021(integral component of membrane);GO:0045047(protein targeting to ER)	03060(Protein export)	K12948	EC:3.4.-.-
ASC1	ENSSSCG00000030567	SSR3	4.29284	3.22723	0.411636	2.3541e-113	4.44713e-109	signal sequence receptor subunit 3 [Source:NCBI gene;Acc:100625983]	GO:0005623(cell);GO:0006614(SRP-dependent cotranslational protein targeting to membrane);GO:0016020(membrane);GO:0016021(integral component of membrane)	04141(Protein processing in endoplasmic reticulum)	K13251	NA
ASC1	ENSSSCG00000015945	METTL8	0.887877	0.66757	0.41144	5.11694e-80	9.66641e-76	methyltransferase like 8 [Source:NCBI gene;Acc:100154157]	GO:0004402(histone acetyltransferase activity);GO:0005634(nucleus);GO:0005737(cytoplasm);GO:0007519(skeletal muscle tissue development);GO:0008168(methyltransferase activity);GO:0008174(mRNA methyltransferase activity);GO:0016020(membrane);GO:0016021(integral component of membrane);GO:0016573(histone acetylation);GO:0016740(transferase activity);GO:0030488(tRNA methylation);GO:0032259(methylation…	NA	NA	NA
ASC1	ENSSSCG00000033453	BST2	2.02994	1.53241	0.405635	5.07248e-41	9.58243e-37	bone marrow stromal cell antigen 2 [Source:NCBI gene;Acc:100302088]	GO:0016020(membrane);GO:0016021(integral component of membrane);GO:0051607(defense response to virus)	05168(Herpes simplex virus 1 infection);05170(Human immunodeficiency virus 1 infection)	K06731	NA
ASC1	ENSSSCG00000016653	DNAJB9	2.40643	1.82479	0.399164	1.70354e-85	3.21816e-81	DnaJ heat shock protein family (Hsp40) member B9 [Source:NCBI gene;Acc:100521593]	GO:0002377(immunoglobulin production);GO:0005783(endoplasmic reticulum);GO:0005788(endoplasmic reticulum lumen);GO:0030183(B cell differentiation);GO:0030433(ubiquitin-dependent ERAD pathway);GO:0030544(Hsp70 protein binding);GO:0034976(response to endoplasmic reticulum stress);GO:0051087(chaperone binding);GO:0051787(misfolded protein binding)	NA	K09515	NA
ASC1	ENSSSCG00000040134	TNFRSF13B	1.20627	0.91509	0.398563	1.36542e-80	2.57942e-76	TNF receptor superfamily member 13B [Source:NCBI gene;Acc:106508259]	GO:0005887(integral component of plasma membrane);GO:0016020(membrane);GO:0016021(integral component of membrane)	04060(Cytokine-cytokine receptor interaction);04672(Intestinal immune network for IgA production);05340(Primary immunodeficiency)	K05150	NA
ASC1	ENSSSCG00000007896	TXNDC11	2.16811	1.64959	0.394337	1.6181e-81	3.05676e-77	thioredoxin domain containing 11 [Source:NCBI gene;Acc:100622177]	GO:0005623(cell);GO:0045454(cell redox homeostasis)	NA	NA	NA
ASC1	ENSSSCG00000003439	DHRS3	0.786229	0.599581	0.390994	6.15088e-125	1.16196e-120	dehydrogenase/reductase 3 [Source:NCBI gene;Acc:100514967]	GO:0001523(retinoid metabolic process);GO:0003151(outflow tract morphogenesis);GO:0004745(retinol dehydrogenase activity);GO:0005811(lipid droplet);GO:0016020(membrane);GO:0016021(integral component of membrane);GO:0030278(regulation of ossification);GO:0042572(retinol metabolic process);GO:0048385(regulation of retinoic acid receptor signaling pathway);GO:0048387(negative regulation of retinoic …	00830(Retinol metabolism)	K11146	EC:1.1.1.300
ASC1	ENSSSCG00000010085	SDF2L1	3.38708	2.58628	0.389164	1.47553e-81	2.78743e-77	stromal cell derived factor 2 like 1 [Source:NCBI gene;Acc:100156780]	GO:0005789(endoplasmic reticulum membrane);GO:0016020(membrane);GO:0034663(endoplasmic reticulum chaperone complex);GO:0071712(ER-associated misfolded protein catabolic process)	NA	NA	NA
ASC1	ENSSSCG00000039854	ENSSSCG00000039854	0.968342	0.739931	0.388125	1.55508e-126	2.93771e-122	transmembrane protein 56 [Source:NCBI gene;Acc:106507461]	GO:0016020(membrane);GO:0016021(integral component of membrane)	NA	NA	NA
ASC1	ENSSSCG00000008701	LRPAP1	1.69858	1.30523	0.380029	2.07557e-49	3.92097e-45	LDL receptor related protein associated protein 1 [Source:NCBI gene;Acc:399654]	GO:0002091(negative regulation of receptor internalization);GO:0005768(endosome);GO:0005783(endoplasmic reticulum);GO:0005793(endoplasmic reticulum-Golgi intermediate compartment);GO:0005794(Golgi apparatus);GO:0005801(cis-Golgi network);GO:0005886(plasma membrane);GO:0008201(heparin binding);GO:0010916(negative regulation of very-low-density lipoprotein particle clearance);GO:0032091(negative re…	04979(Cholesterol metabolism)	K22290	NA
ASC1	ENSSSCG00000001457	SLA-DQB1	10.0988	7.77242	0.377747	4.72288e-55	8.922e-51	SLA-DQ beta1 domain [Source:NCBI gene;Acc:100037921]	GO:0002344(B cell affinity maturation);GO:0002376(immune system process);GO:0002504(antigen processing and presentation of peptide or polysaccharide antigen via MHC class II);GO:0002579(positive regulation of antigen processing and presentation);GO:0002827(positive regulation of T-helper 1 type immune response);GO:0005769(early endosome);GO:0005771(multivesicular body);GO:0005794(Golgi apparatus)…	04145(Phagosome);04514(Cell adhesion molecules (CAMs));04612(Antigen processing and presentation);04640(Hematopoietic cell lineage);04658(Th1 and Th2 cell differentiation);04659(Th17 cell differentiation);04672(Intestinal immune network for IgA production);04940(Type I diabetes mellitus);05140(Leishmaniasis);05145(Toxoplasmosis);05150(Staphylococcus aureus infection);05152(Tuberculosis);05164(Inf…	K06752	NA
ASC1	ENSSSCG00000011075	KIAA1217	0.923334	0.712096	0.37478	4.08267e-85	7.71258e-81	KIAA1217 ortholog [Source:NCBI gene;Acc:100519102]	GO:0048706(embryonic skeletal system development)	NA	NA	NA
ASC1	ENSSSCG00000013784	DNAJB1	3.04325	2.34732	0.374594	3.57976e-38	6.76253e-34	DnaJ heat shock protein family (Hsp40) member B1 [Source:NCBI gene;Acc:396741]	GO:0000122(negative regulation of transcription by RNA polymerase II);GO:0001671(ATPase activator activity);GO:0003714(transcription corepressor activity);GO:0005634(nucleus);GO:0005737(cytoplasm);GO:0005829(cytosol);GO:0006457(protein folding);GO:0030544(Hsp70 protein binding);GO:0032781(positive regulation of ATPase activity);GO:0051082(unfolded protein binding);GO:0051085(chaperone cofactor-de…	04141(Protein processing in endoplasmic reticulum);05164(Influenza A)	K09507	NA
ASC1	ENSSSCG00000032416	RGS1	20.5436	15.9393	0.366097	2.05345e-57	3.87917e-53	regulator of G protein signaling 1 [Source:NCBI gene;Acc:397336]	GO:0001965(G-protein alpha-subunit binding);GO:0005096(GTPase activator activity);GO:0005829(cytosol);GO:0007165(signal transduction);GO:0007186(G protein-coupled receptor signaling pathway);GO:0008277(regulation of G protein-coupled receptor signaling pathway);GO:0009617(response to bacterium);GO:0031234(extrinsic component of cytoplasmic side of plasma membrane);GO:0043547(positive regulation o…	NA	K16449	NA
ASC1	ENSSSCG00000040513	AQP3	1.0211	0.792577	0.365508	3.56296e-119	6.73078e-115	aquaporin 3 (Gill blood group) [Source:NCBI gene;Acc:100126235]	GO:0002684(positive regulation of immune system process);GO:0005634(nucleus);GO:0005737(cytoplasm);GO:0005886(plasma membrane);GO:0005911(cell-cell junction);GO:0006833(water transport);GO:0015204(urea transmembrane transporter activity);GO:0015254(glycerol channel activity);GO:0015267(channel activity);GO:0015793(glycerol transport);GO:0015840(urea transport);GO:0016020(membrane);GO:0016021(inte…	04962(Vasopressin-regulated water reabsorption)	K09876	NA
ASC1	ENSSSCG00000031912	ENSSSCG00000031912	9.0094	6.99973	0.364131	3.33208e-30	6.29462e-26	NA	NA	NA	NA	NA
ASC1	ENSSSCG00000022159	FNDC3A	1.62261	1.26173	0.362904	1.26896e-76	2.39719e-72	fibronectin type III domain containing 3A [Source:NCBI gene;Acc:100620938]	GO:0001669(acrosomal vesicle);GO:0005515(protein binding);GO:0005794(Golgi apparatus);GO:0005829(cytosol);GO:0007286(spermatid development);GO:0009566(fertilization);GO:0012506(vesicle membrane);GO:0016020(membrane);GO:0016021(integral component of membrane);GO:0031410(cytoplasmic vesicle);GO:0060009(Sertoli cell development);GO:0098609(cell-cell adhesion)	NA	NA	NA
ASC1	ENSSSCG00000002954	SPINT2	0.748299	0.58304	0.36002	6.81219e-94	1.28689e-89	serine peptidase inhibitor, Kunitz type 2 [Source:NCBI gene;Acc:100515207]	GO:0001843(neural tube closure);GO:0004867(serine-type endopeptidase inhibitor activity);GO:0005737(cytoplasm);GO:0007163(establishment or maintenance of cell polarity);GO:0010951(negative regulation of endopeptidase activity);GO:0016020(membrane);GO:0016021(integral component of membrane);GO:0022408(negative regulation of cell-cell adhesion);GO:0060672(epithelial cell morphogenesis involved in p…	NA	NA	NA
ASC1	ENSSSCG00000011752	FNDC3B	1.00744	0.785924	0.358235	1.31393e-87	2.48215e-83	fibronectin type III domain containing 3B [Source:NCBI gene;Acc:100153395]	GO:0005515(protein binding);GO:0016020(membrane);GO:0016021(integral component of membrane)	NA	NA	NA
ASC1	ENSSSCG00000000137	NCF4	1.44682	1.12896	0.357893	7.07189e-57	1.33595e-52	neutrophil cytosolic factor 4 [Source:NCBI gene;Acc:100152055]	GO:0005515(protein binding);GO:0005737(cytoplasm);GO:0005829(cytosol);GO:0006801(superoxide metabolic process);GO:0006909(phagocytosis);GO:0010008(endosome membrane);GO:0016020(membrane);GO:0016176(superoxide-generating NADPH oxidase activator activity);GO:0032266(phosphatidylinositol-3-phosphate binding);GO:0035091(phosphatidylinositol binding);GO:0043020(NADPH oxidase complex);GO:0043085(positi…	04145(Phagosome);04380(Osteoclast differentiation);04670(Leukocyte transendothelial migration);05140(Leishmaniasis)	K08012	NA
ASC1	ENSSSCG00000038489	BHLHA15	2.27656	1.78097	0.354187	8.15158e-71	1.53992e-66	basic helix-loop-helix family member a15 [Source:NCBI gene;Acc:100626975]	GO:0000977(RNA polymerase II regulatory region sequence-specific DNA binding);GO:0001228(DNA-binding transcription activator activity, RNA polymerase II-specific);GO:0003677(DNA binding);GO:0005634(nucleus);GO:0006851(mitochondrial calcium ion transmembrane transport);GO:0007030(Golgi organization);GO:0007186(G protein-coupled receptor signaling pathway);GO:0007267(cell-cell signaling);GO:0010832…	04950(Maturity onset diabetes of the young)	K08040	NA
ASC1	ENSSSCG00000007228	HM13	1.96773	1.54151	0.352188	9.82376e-69	1.85581e-64	histocompatibility minor 13 [Source:NCBI gene;Acc:100523032]	GO:0004190(aspartic-type endopeptidase activity);GO:0005783(endoplasmic reticulum);GO:0005789(endoplasmic reticulum membrane);GO:0005791(rough endoplasmic reticulum);GO:0006465(signal peptide processing);GO:0008233(peptidase activity);GO:0016020(membrane);GO:0016021(integral component of membrane);GO:0031625(ubiquitin protein ligase binding);GO:0033619(membrane protein proteolysis);GO:0036513(Der…	NA	K09595	EC:3.4.23.-
ASC1	ENSSSCG00000026082	DNAJC3	1.51925	1.19221	0.34972	5.01829e-70	9.48005e-66	DnaJ heat shock protein family (Hsp40) member C3 [Source:NCBI gene;Acc:100154166]	GO:0004860(protein kinase inhibitor activity);GO:0005515(protein binding);GO:0005737(cytoplasm);GO:0005783(endoplasmic reticulum);GO:0005788(endoplasmic reticulum lumen);GO:0005829(cytosol);GO:0006469(negative regulation of protein kinase activity);GO:0019901(protein kinase binding);GO:0034975(protein folding in endoplasmic reticulum);GO:0034976(response to endoplasmic reticulum stress);GO:003649…	04141(Protein processing in endoplasmic reticulum);05164(Influenza A)	K09523	NA
ASC1	ENSSSCG00000006527	KRTCAP2	3.78917	2.97462	0.349174	2.03963e-77	3.85306e-73	keratinocyte associated protein 2 [Source:NCBI gene;Acc:100154274]	GO:0008250(oligosaccharyltransferase complex);GO:0016020(membrane);GO:0016021(integral component of membrane);GO:0042543(protein N-linked glycosylation via arginine)	NA	NA	NA
ASC1	ENSSSCG00000001398	ENSSSCG00000001398	1.75087	1.37534	0.348278	1.51766e-64	2.86702e-60	MHC class I antigen 7 [Source:NCBI gene;Acc:396650]	GO:0016020(membrane);GO:0016021(integral component of membrane)	04144(Endocytosis);04145(Phagosome);04218(Cellular senescence);04514(Cell adhesion molecules (CAMs));04612(Antigen processing and presentation);04650(Natural killer cell mediated cytotoxicity);04940(Type I diabetes mellitus);05163(Human cytomegalovirus infection);05165(Human papillomavirus infection);05166(Human T-cell leukemia virus 1 infection);05167(Kaposi sarcoma-associated herpesvirus infect…	K06751	NA
ASC1	ENSSSCG00000038994	CLIC4	2.2568	1.77592	0.345705	7.57285e-57	1.43059e-52	chloride intracellular channel 4 [Source:NCBI gene;Acc:100622787]	GO:0001525(angiogenesis);GO:0001886(endothelial cell morphogenesis);GO:0005244(voltage-gated ion channel activity);GO:0005254(chloride channel activity);GO:0005737(cytoplasm);GO:0005739(mitochondrion);GO:0005813(centrosome);GO:0005829(cytosol);GO:0005886(plasma membrane);GO:0005902(microvillus);GO:0005911(cell-cell junction);GO:0006811(ion transport);GO:0006821(chloride transport);GO:0007035(vacu…	NA	K05024	NA
ASC1	ENSSSCG00000033727	GPX1	8.92144	7.05197	0.33925	2.10707e-44	3.98046e-40	glutathione peroxidase 1 [Source:NCBI gene;Acc:397403]	GO:0000302(response to reactive oxygen species);GO:0001659(temperature homeostasis);GO:0001885(endothelial cell development);GO:0002862(negative regulation of inflammatory response to antigenic stimulus);GO:0004601(peroxidase activity);GO:0004602(glutathione peroxidase activity);GO:0005737(cytoplasm);GO:0005739(mitochondrion);GO:0005829(cytosol);GO:0006629(lipid metabolic process);GO:0006641(trig…	00480(Glutathione metabolism);00590(Arachidonic acid metabolism);04918(Thyroid hormone synthesis)	K00432	EC:1.11.1.9
ASC1	ENSSSCG00000008973	NAAA	0.921952	0.728915	0.338942	7.19853e-70	1.35987e-65	N-acylethanolamine acid amidase [Source:NCBI gene;Acc:100521735]	GO:0005737(cytoplasm);GO:0005764(lysosome);GO:0006629(lipid metabolic process);GO:0006631(fatty acid metabolic process);GO:0008134(transcription factor binding);GO:0016810(hydrolase activity, acting on carbon-nitrogen (but not peptide) bonds);GO:0017064(fatty acid amide hydrolase activity);GO:0019898(extrinsic component of membrane);GO:0070291(N-acylethanolamine metabolic process)	NA	K13720	EC:3.5.1.-
ASC1	ENSSSCG00000040184	LMO7	0.749196	0.593034	0.337229	3.84476e-57	7.26314e-53	LIM domain 7 [Source:NCBI gene;Acc:100523918]	GO:0005515(protein binding);GO:0005635(nuclear envelope);GO:0005654(nucleoplasm);GO:0005737(cytoplasm);GO:0005886(plasma membrane);GO:0016324(apical plasma membrane);GO:0023051(regulation of signaling);GO:0030155(regulation of cell adhesion);GO:0046872(metal ion binding)	04520(Adherens junction)	K06084	NA
ASC1	ENSSSCG00000003046	RABAC1	4.20451	3.33337	0.334958	2.21135e-80	4.17746e-76	Rab acceptor 1 [Source:NCBI gene;Acc:595125]	GO:0005794(Golgi apparatus);GO:0016020(membrane);GO:0016021(integral component of membrane);GO:0042802(identical protein binding)	NA	K20359	NA
ASC1	ENSSSCG00000014168	ELL2	2.21676	1.75823	0.334329	1.73602e-79	3.27952e-75	elongation factor for RNA polymerase II 2 [Source:NCBI gene;Acc:100523777]	GO:0005654(nucleoplasm);GO:0006368(transcription elongation from RNA polymerase II promoter);GO:0008023(transcription elongation factor complex);GO:0042795(snRNA transcription by RNA polymerase II)	NA	K15183	NA
ASC1	ENSSSCG00000000774	USP18	0.843963	0.66951	0.334073	2.59666e-44	4.90535e-40	ubiquitin specific peptidase 18 [Source:NCBI gene;Acc:396777]	GO:0004197(cysteine-type endopeptidase activity);GO:0004843(thiol-dependent ubiquitin-specific protease activity);GO:0005829(cytosol);GO:0006511(ubiquitin-dependent protein catabolic process);GO:0009617(response to bacterium);GO:0016579(protein deubiquitination);GO:0019785(ISG15-specific protease activity);GO:0031647(regulation of protein stability);GO:0035634(response to stilbenoid);GO:0036459(t…	NA	K11846	EC:3.4.19.12
ASC1	ENSSSCG00000039731	ENSSSCG00000039731	2.05571	1.63285	0.332244	1.47831e-62	2.79268e-58	glutaredoxin [Source:NCBI gene;Acc:397463]	GO:0005623(cell);GO:0005737(cytoplasm);GO:0009055(electron transfer activity);GO:0015035(protein disulfide oxidoreductase activity);GO:0022900(electron transport chain);GO:0045454(cell redox homeostasis);GO:0055114(oxidation-reduction process)	NA	K03676	NA
ASC1	ENSSSCG00000007522	CTSZ	2.58662	2.05594	0.331267	1.60379e-62	3.02972e-58	cathepsin Z [Source:NCBI gene;Acc:100141405]	GO:0004180(carboxypeptidase activity);GO:0004197(cysteine-type endopeptidase activity);GO:0005615(extracellular space);GO:0005764(lysosome);GO:0005783(endoplasmic reticulum);GO:0006508(proteolysis);GO:0008234(cysteine-type peptidase activity);GO:0010757(negative regulation of plasminogen activation);GO:0031410(cytoplasmic vesicle);GO:0032091(negative regulation of protein binding);GO:0043231(intr…	04142(Lysosome);04210(Apoptosis)	K08568	EC:3.4.18.1
ASC1	ENSSSCG00000029484	EMB	0.588383	0.468155	0.329769	2.68565e-98	5.07347e-94	embigin [Source:NCBI gene;Acc:100622067]	GO:0005886(plasma membrane);GO:0007156(homophilic cell adhesion via plasma membrane adhesion molecules);GO:0007411(axon guidance);GO:0016020(membrane);GO:0016021(integral component of membrane);GO:0030424(axon);GO:0070593(dendrite self-avoidance);GO:0098632(cell-cell adhesion mediator activity)	NA	NA	NA
ASC1	ENSSSCG00000008188	MGAT4A	5.63952	4.49477	0.327327	4.12033e-90	7.78371e-86	alpha-1,3-mannosyl-glycoprotein 4-beta-N-acetylglucosaminyltransferase A [Source:NCBI gene;Acc:100524079]	GO:0006487(protein N-linked glycosylation);GO:0008375(acetylglucosaminyltransferase activity);GO:0016757(transferase activity, transferring glycosyl groups)	00510(N-Glycan biosynthesis);04714(Thermogenesis)	K00738;K18178	EC:2.4.1.145
ASC1	ENSSSCG00000016101	CFLAR	5.37207	4.29303	0.323483	1.13955e-60	2.15272e-56	CASP8 and FADD like apoptosis regulator [Source:NCBI gene;Acc:414381]	GO:0002020(protease binding);GO:0004197(cysteine-type endopeptidase activity);GO:0005515(protein binding);GO:0005737(cytoplasm);GO:0006508(proteolysis);GO:0006915(apoptotic process);GO:0007519(skeletal muscle tissue development);GO:0008047(enzyme activator activity);GO:0008234(cysteine-type peptidase activity);GO:0009617(response to bacterium);GO:0010952(positive regulation of peptidase activity)…	04064(NF-kappa B signaling pathway);04140(Autophagy - animal);04210(Apoptosis);04217(Necroptosis);04668(TNF signaling pathway);05142(Chagas disease (American trypanosomiasis));05160(Hepatitis C)	K04724	NA
ASC1	ENSSSCG00000007722	NCF1	1.46292	1.17059	0.321613	8.12166e-43	1.53426e-38	neutrophil cytosolic factor 1 [Source:NCBI gene;Acc:100134857]	GO:0005515(protein binding);GO:0005737(cytoplasm);GO:0005829(cytosol);GO:0005886(plasma membrane);GO:0006612(protein targeting to membrane);GO:0006801(superoxide metabolic process);GO:0014068(positive regulation of phosphatidylinositol 3-kinase signaling);GO:0016175(superoxide-generating NADPH oxidase activity);GO:0016176(superoxide-generating NADPH oxidase activator activity);GO:0017124(SH3 doma…	04062(Chemokine signaling pathway);04145(Phagosome);04380(Osteoclast differentiation);04666(Fc gamma R-mediated phagocytosis);04670(Leukocyte transendothelial migration);05140(Leishmaniasis);05418(Fluid shear stress and atherosclerosis)	K08011	NA
ASC1	ENSSSCG00000000811	PCED1B	0.738016	0.590847	0.320868	3.65316e-54	6.90118e-50	PC-esterase domain containing 1B [Source:HGNC Symbol;Acc:HGNC:28255]	NA	NA	NA	NA
ASC1	ENSSSCG00000003755	MCOLN2	0.851561	0.682086	0.320154	4.67552e-65	8.83252e-61	mucolipin 2 [Source:NCBI gene;Acc:100522324]	GO:0005261(cation channel activity);GO:0016020(membrane);GO:0016021(integral component of membrane);GO:0032722(positive regulation of chemokine production);GO:0034220(ion transmembrane transport);GO:0035926(chemokine (C-C motif) ligand 2 secretion);GO:0051209(release of sequestered calcium ion into cytosol);GO:0051259(protein complex oligomerization);GO:0055037(recycling endosome);GO:0071639(posi…	NA	K04993	NA
ASC1	ENSSSCG00000007737	TPST1	1.94749	1.56534	0.315138	6.12439e-61	1.15696e-56	tyrosylprotein sulfotransferase 1 [Source:NCBI gene;Acc:100517581]	GO:0005794(Golgi apparatus);GO:0006478(peptidyl-tyrosine sulfation);GO:0008476(protein-tyrosine sulfotransferase activity);GO:0016740(transferase activity);GO:0030173(integral component of Golgi membrane);GO:0042803(protein homodimerization activity)	NA	K01021	EC:2.8.2.20
ASC1	ENSSSCG00000034197	EDEM1	2.75432	2.21412	0.314965	7.38112e-69	1.39437e-64	ER degradation enhancing alpha-mannosidase like protein 1 [Source:NCBI gene;Acc:100738285]	GO:0003824(catalytic activity);GO:0004571(mannosyl-oligosaccharide 1,2-alpha-mannosidase activity);GO:0005509(calcium ion binding);GO:0005783(endoplasmic reticulum);GO:0008152(metabolic process);GO:0016020(membrane);GO:0016235(aggresome);GO:0016787(hydrolase activity);GO:0016798(hydrolase activity, acting on glycosyl bonds);GO:0030176(integral component of endoplasmic reticulum membrane);GO:00304…	04141(Protein processing in endoplasmic reticulum)	K10084	NA
ASC1	ENSSSCG00000010627	PDCD4	0.7687	0.619277	0.311835	8.04502e-70	1.51978e-65	programmed cell death 4 [Source:NCBI gene;Acc:100157112]	GO:0005634(nucleus);GO:0005737(cytoplasm);GO:0005829(cytosol);GO:0007569(cell aging);GO:0030509(BMP signaling pathway);GO:0045892(negative regulation of transcription, DNA-templated);GO:0050729(positive regulation of inflammatory response);GO:0071222(cellular response to lipopolysaccharide);GO:1900016(negative regulation of cytokine production involved in inflammatory response);GO:1901224(positiv…	05205(Proteoglycans in cancer);05206(MicroRNAs in cancer)	K16865	NA
ASC1	ENSSSCG00000014627	SMPD1	0.645575	0.520344	0.31112	6.18494e-63	1.1684e-58	sphingomyelin phosphodiesterase 1 [Source:NCBI gene;Acc:100518980]	GO:0004767(sphingomyelin phosphodiesterase activity);GO:0005615(extracellular space);GO:0005764(lysosome);GO:0005768(endosome);GO:0005886(plasma membrane);GO:0006672(ceramide metabolic process);GO:0006685(sphingomyelin catabolic process);GO:0008081(phosphoric diester hydrolase activity);GO:0008152(metabolic process);GO:0008203(cholesterol metabolic process);GO:0008270(zinc ion binding);GO:0016787…	00600(Sphingolipid metabolism);04071(Sphingolipid signaling pathway);04142(Lysosome);04217(Necroptosis)	K12350	EC:3.1.4.12
ASC1	ENSSSCG00000009963	TPST2	1.54441	1.24576	0.310028	2.54466e-73	4.80711e-69	tyrosylprotein sulfotransferase 2 [Source:NCBI gene;Acc:100154448]	GO:0005794(Golgi apparatus);GO:0006478(peptidyl-tyrosine sulfation);GO:0008476(protein-tyrosine sulfotransferase activity);GO:0016740(transferase activity)	NA	K01021	EC:2.8.2.20
ASC1	ENSSSCG00000008205	ENSSSCG00000008205	0.445951	0.36007	0.308608	4.08111e-61	7.70963e-57	NA	GO:0002377(immunoglobulin production);GO:0005615(extracellular space);GO:0006955(immune response)	NA	NA	NA
ASC1	ENSSSCG00000038914	SEC61B	11.9459	9.65861	0.306623	1.27173e-108	2.40243e-104	Sec61 translocon beta subunit [Source:NCBI gene;Acc:100511362]	GO:0005086(ARF guanyl-nucleotide exchange factor activity);GO:0005783(endoplasmic reticulum);GO:0005784(Sec61 translocon complex);GO:0006616(SRP-dependent cotranslational protein targeting to membrane, translocation);GO:0006886(intracellular protein transport);GO:0015031(protein transport);GO:0015450(P-P-bond-hydrolysis-driven protein transmembrane transporter activity);GO:0016020(membrane);GO:00…	03060(Protein export);04141(Protein processing in endoplasmic reticulum);04145(Phagosome)	K09481	NA
ASC1	ENSSSCG00000004123	UTRN	0.828747	0.670172	0.3064	3.64607e-60	6.8878e-56	utrophin [Source:NCBI gene;Acc:100523292]	GO:0001954(positive regulation of cell-matrix adhesion);GO:0003779(actin binding);GO:0005178(integrin binding);GO:0005515(protein binding);GO:0005654(nucleoplasm);GO:0005737(cytoplasm);GO:0005856(cytoskeleton);GO:0005886(plasma membrane);GO:0008270(zinc ion binding);GO:0016010(dystrophin-associated glycoprotein complex);GO:0016020(membrane);GO:0017166(vinculin binding);GO:0019901(protein kinase b…	NA	NA	NA
ASC1	ENSSSCG00000009145	OSTC	4.53063	3.66629	0.305388	1.39323e-76	2.63194e-72	oligosaccharyltransferase complex non-catalytic subunit [Source:NCBI gene;Acc:100517665]	GO:0008250(oligosaccharyltransferase complex);GO:0016020(membrane);GO:0016021(integral component of membrane)	NA	NA	NA
ASC1	ENSSSCG00000010702	PLEKHA1	0.924723	0.750038	0.302057	8.05016e-49	1.52076e-44	pleckstrin homology domain containing A1 [Source:NCBI gene;Acc:100157647]	GO:0001553(luteinization);GO:0005634(nucleus);GO:0005654(nucleoplasm);GO:0005737(cytoplasm);GO:0005829(cytosol);GO:0005886(plasma membrane);GO:0007283(spermatogenesis);GO:0008209(androgen metabolic process);GO:0008210(estrogen metabolic process);GO:0008585(female gonad development);GO:0009791(post-embryonic development);GO:0014065(phosphatidylinositol 3-kinase signaling);GO:0016020(membrane);GO:0…	NA	NA	NA
ASC1	ENSSSCG00000036383	LGALS3BP	1.27637	1.03545	0.30178	3.19362e-48	6.03306e-44	galectin 3 binding protein [Source:NCBI gene;Acc:110255948]	GO:0005044(scavenger receptor activity);GO:0005515(protein binding);GO:0005615(extracellular space);GO:0006898(receptor-mediated endocytosis);GO:0016020(membrane)	NA	K17300	NA
ASC1	ENSSSCG00000011226	TGFBR2	1.23594	1.00329	0.300868	3.66636e-51	6.92612e-47	transforming growth factor beta receptor 2 [Source:NCBI gene;Acc:100038019]	GO:0000166(nucleotide binding);GO:0001569(branching involved in blood vessel morphogenesis);GO:0001570(vasculogenesis);GO:0001701(in utero embryonic development);GO:0001947(heart looping);GO:0002053(positive regulation of mesenchymal cell proliferation);GO:0002088(lens development in camera-type eye);GO:0002651(positive regulation of tolerance induction to self antigen);GO:0002663(positive regula…	04010(MAPK signaling pathway);04060(Cytokine-cytokine receptor interaction);04068(FoxO signaling pathway);04144(Endocytosis);04218(Cellular senescence);04350(TGF-beta signaling pathway);04380(Osteoclast differentiation);04390(Hippo signaling pathway);04520(Adherens junction);04659(Th17 cell differentiation);04926(Relaxin signaling pathway);04933(AGE-RAGE signaling pathway in diabetic complication…	K04388	EC:2.7.11.30
ASC1	ENSSSCG00000030582	BATF	0.652922	0.530227	0.300302	1.10354e-43	2.0847e-39	basic leucine zipper ATF-like transcription factor [Source:NCBI gene;Acc:100624723]	GO:0000978(RNA polymerase II proximal promoter sequence-specific DNA binding);GO:0001228(DNA-binding transcription activator activity, RNA polymerase II-specific);GO:0001816(cytokine production);GO:0002320(lymphoid progenitor cell differentiation);GO:0003677(DNA binding);GO:0003700(DNA-binding transcription factor activity);GO:0005634(nucleus);GO:0005654(nucleoplasm);GO:0005737(cytoplasm);GO:0006…	NA	K09034	NA
ASC1	ENSSSCG00000015871	NR4A2	1.46937	1.19338	0.300139	4.64372e-28	8.77245e-24	nuclear receptor subfamily 4 group A member 2 [Source:NCBI gene;Acc:100157120]	GO:0000122(negative regulation of transcription by RNA polymerase II);GO:0000977(RNA polymerase II regulatory region sequence-specific DNA binding);GO:0000978(RNA polymerase II proximal promoter sequence-specific DNA binding);GO:0001228(DNA-binding transcription activator activity, RNA polymerase II-specific);GO:0001666(response to hypoxia);GO:0001764(neuron migration);GO:0001975(response to amph…	04925(Aldosterone synthesis and secretion);04928(Parathyroid hormone synthesis, secretion and action)	K08558	NA
ASC1	ENSSSCG00000001453	HLA-DRA	14.3157	11.6314	0.299573	3.08525e-33	5.82834e-29	MHC class II DR-alpha [Source:NCBI gene;Acc:100135040]	GO:0002376(immune system process);GO:0002503(peptide antigen assembly with MHC class II protein complex);GO:0002504(antigen processing and presentation of peptide or polysaccharide antigen via MHC class II);GO:0002506(polysaccharide assembly with MHC class II protein complex);GO:0005764(lysosome);GO:0005765(lysosomal membrane);GO:0005886(plasma membrane);GO:0006955(immune response);GO:0009986(cel…	04145(Phagosome);04514(Cell adhesion molecules (CAMs));04612(Antigen processing and presentation);04640(Hematopoietic cell lineage);04658(Th1 and Th2 cell differentiation);04659(Th17 cell differentiation);04672(Intestinal immune network for IgA production);04940(Type I diabetes mellitus);05140(Leishmaniasis);05145(Toxoplasmosis);05150(Staphylococcus aureus infection);05152(Tuberculosis);05164(Inf…	K06752	NA
ASC1	ENSSSCG00000017392	CCR10	0.6338	0.515281	0.298668	1.65527e-69	3.12698e-65	C-C motif chemokine receptor 10 [Source:NCBI gene;Acc:733623]	GO:0004930(G protein-coupled receptor activity);GO:0004950(chemokine receptor activity);GO:0005783(endoplasmic reticulum);GO:0006935(chemotaxis);GO:0006955(immune response);GO:0007165(signal transduction);GO:0007186(G protein-coupled receptor signaling pathway);GO:0007204(positive regulation of cytosolic calcium ion concentration);GO:0009897(external side of plasma membrane);GO:0009986(cell surfa…	04060(Cytokine-cytokine receptor interaction);04062(Chemokine signaling pathway);04672(Intestinal immune network for IgA production)	K04185	NA
ASC1	ENSSSCG00000040663	HERPUD1	14.9789	12.1786	0.29858	2.10466e-50	3.97591e-46	homocysteine inducible ER protein with ubiquitin like domain 1 [Source:NCBI gene;Acc:100622579]	GO:0005515(protein binding);GO:0005783(endoplasmic reticulum);GO:0005789(endoplasmic reticulum membrane);GO:0006511(ubiquitin-dependent protein catabolic process);GO:0006986(response to unfolded protein);GO:0016020(membrane);GO:0016021(integral component of membrane);GO:0030968(endoplasmic reticulum unfolded protein response);GO:0030970(retrograde protein transport, ER to cytosol);GO:0031396(regu…	04141(Protein processing in endoplasmic reticulum)	K14027	NA
ASC1	ENSSSCG00000000037	ARFGAP3	1.1504	0.935714	0.297996	5.98756e-63	1.13111e-58	ADP ribosylation factor GTPase activating protein 3 [Source:NCBI gene;Acc:100523962]	GO:0000139(Golgi membrane);GO:0005096(GTPase activator activity);GO:0005794(Golgi apparatus);GO:0005802(trans-Golgi network);GO:0005829(cytosol);GO:0006888(endoplasmic reticulum to Golgi vesicle-mediated transport);GO:0006890(retrograde vesicle-mediated transport, Golgi to endoplasmic reticulum);GO:0009306(protein secretion);GO:0030126(COPI vesicle coat);GO:0043547(positive regulation of GTPase a…	04144(Endocytosis)	K12493	NA
ASC1	ENSSSCG00000017754	ENSSSCG00000017754	0.759886	0.619283	0.295184	9.73702e-59	1.83942e-54	galectin 9 [Source:NCBI gene;Acc:396972]	GO:0030246(carbohydrate binding)	NA	K10093	NA
ASC1	ENSSSCG00000033684	CD79A	4.54392	3.70939	0.292755	4.58147e-43	8.65485e-39	CD79a molecule [Source:NCBI gene;Acc:100190992]	GO:0004888(transmembrane signaling receptor activity);GO:0005771(multivesicular body);GO:0007166(cell surface receptor signaling pathway);GO:0009897(external side of plasma membrane);GO:0016020(membrane);GO:0016021(integral component of membrane);GO:0019815(B cell receptor complex);GO:0030183(B cell differentiation);GO:0042100(B cell proliferation);GO:0042113(B cell activation);GO:0042803(protein…	04662(B cell receptor signaling pathway);05340(Primary immunodeficiency)	K06506	NA
ASC1	ENSSSCG00000038690	ENSSSCG00000038690	0.429796	0.351265	0.291094	6.70351e-56	1.26636e-51	NA	NA	NA	NA	NA
ASC1	ENSSSCG00000010954	ENSSSCG00000010954	2.24489	1.8349	0.290938	2.8156e-48	5.31895e-44	NA	NA	NA	NA	NA
ASC1	ENSSSCG00000005277	GCNT1	0.565987	0.462734	0.290586	6.55231e-72	1.2378e-67	glucosaminyl (N-acetyl) transferase 1 [Source:NCBI gene;Acc:106508649]	GO:0005802(trans-Golgi network);GO:0008375(acetylglucosaminyltransferase activity);GO:0009101(glycoprotein biosynthetic process);GO:0016020(membrane);GO:0031985(Golgi cisterna);GO:0048729(tissue morphogenesis);GO:0050901(leukocyte tethering or rolling);GO:0060352(cell adhesion molecule production);GO:0060993(kidney morphogenesis)	00512(Mucin type O-glycan biosynthesis)	K00727	EC:2.4.1.102
ASC1	ENSSSCG00000006418	ENSSSCG00000006418	0.870051	0.711607	0.290021	5.58258e-36	1.05461e-31	NA	GO:0002218(activation of innate immune response);GO:0035458(cellular response to interferon-beta)	NA	NA	NA
ASC1	ENSSSCG00000013768	MISP3	0.959432	0.785432	0.288694	5.09613e-58	9.6271e-54	MISP family member 3 [Source:NCBI gene;Acc:100513647]	NA	NA	NA	NA
ASC1	ENSSSCG00000027660	IFI44L	1.39789	1.14525	0.287591	9.97208e-35	1.88383e-30	interferon-induced protein 44-like [Source:NCBI gene;Acc:100511267]	GO:0006955(immune response);GO:0051607(defense response to virus)	NA	NA	NA
ASC1	ENSSSCG00000038329	PIGK	0.922547	0.75622	0.286816	1.32379e-56	2.50076e-52	phosphatidylinositol glycan anchor biosynthesis class K [Source:NCBI gene;Acc:606750]	GO:0003923(GPI-anchor transamidase activity);GO:0005789(endoplasmic reticulum membrane);GO:0006506(GPI anchor biosynthetic process);GO:0006508(proteolysis);GO:0008233(peptidase activity);GO:0008234(cysteine-type peptidase activity);GO:0016020(membrane);GO:0016021(integral component of membrane);GO:0016255(attachment of GPI anchor to protein);GO:0016787(hydrolase activity);GO:0042765(GPI-anchor tr…	00563(Glycosylphosphatidylinositol (GPI)-anchor biosynthesis)	K05290	EC:2.6.-.-
ASC1	ENSSSCG00000012452	SH3BGRL	0.596519	0.488993	0.286756	2.09296e-73	3.95382e-69	SH3 domain binding glutamate rich protein like [Source:NCBI gene;Acc:100520772]	NA	NA	NA	NA
ASC1	ENSSSCG00000014100	TBCA	1.34816	1.1061	0.28551	2.41568e-44	4.56346e-40	tubulin folding cofactor A [Source:NCBI gene;Acc:100523593]	GO:0005730(nucleolus);GO:0005737(cytoplasm);GO:0005856(cytoskeleton);GO:0005874(microtubule);GO:0007021(tubulin complex assembly);GO:0007023(post-chaperonin tubulin folding pathway);GO:0015630(microtubule cytoskeleton);GO:0048487(beta-tubulin binding)	NA	K17292	NA
ASC1	ENSSSCG00000033768	LAX1	1.35956	1.11582	0.285025	5.17199e-54	9.77041e-50	lymphocyte transmembrane adaptor 1 [Source:NCBI gene;Acc:100511526]	GO:0000188(inactivation of MAPK activity);GO:0005794(Golgi apparatus);GO:0005829(cytosol);GO:0005886(plasma membrane);GO:0006955(immune response);GO:0016020(membrane);GO:0016021(integral component of membrane);GO:0019901(protein kinase binding);GO:0035556(intracellular signal transduction);GO:0042113(B cell activation);GO:0042169(SH2 domain binding);GO:0050868(negative regulation of T cell activa…	NA	NA	NA
ASC1	ENSSSCG00000006501	SSR2	13.2359	10.8666	0.284561	6.34229e-103	1.19812e-98	signal sequence receptor subunit 2 [Source:NCBI gene;Acc:100154318]	GO:0005783(endoplasmic reticulum);GO:0005789(endoplasmic reticulum membrane);GO:0016020(membrane);GO:0016021(integral component of membrane)	04141(Protein processing in endoplasmic reticulum)	K13250	NA
ASC1	ENSSSCG00000016009	ITGA4	2.26155	1.85842	0.28324	2.73767e-52	5.17174e-48	integrin subunit alpha 4 [Source:NCBI gene;Acc:100521477]	GO:0003366(cell-matrix adhesion involved in ameboidal cell migration);GO:0005886(plasma membrane);GO:0007155(cell adhesion);GO:0007159(leukocyte cell-cell adhesion);GO:0007160(cell-matrix adhesion);GO:0007229(integrin-mediated signaling pathway);GO:0008305(integrin complex);GO:0009986(cell surface);GO:0016020(membrane);GO:0016021(integral component of membrane);GO:0019960(C-X3-C chemokine binding…	04151(PI3K-Akt signaling pathway);04510(Focal adhesion);04512(ECM-receptor interaction);04514(Cell adhesion molecules (CAMs));04640(Hematopoietic cell lineage);04670(Leukocyte transendothelial migration);04672(Intestinal immune network for IgA production);04810(Regulation of actin cytoskeleton);05140(Leishmaniasis);05165(Human papillomavirus infection);05410(Hypertrophic cardiomyopathy (HCM));054…	K06483	NA
ASC1	ENSSSCG00000037572	EPSTI1	0.84369	0.693343	0.283144	1.37148e-24	2.59087e-20	epithelial stromal interaction 1 [Source:NCBI gene;Acc:100625050]	NA	NA	NA	NA
ASC1	ENSSSCG00000006648	CTSS	2.54987	2.09723	0.281942	3.46986e-37	6.55491e-33	cathepsin S [Source:NCBI gene;Acc:100153090]	GO:0001968(fibronectin binding);GO:0002250(adaptive immune response);GO:0004197(cysteine-type endopeptidase activity);GO:0005518(collagen binding);GO:0005615(extracellular space);GO:0005764(lysosome);GO:0006508(proteolysis);GO:0008233(peptidase activity);GO:0008234(cysteine-type peptidase activity);GO:0010447(response to acidic pH);GO:0016485(protein processing);GO:0016787(hydrolase activity);GO:…	04142(Lysosome);04145(Phagosome);04210(Apoptosis);04612(Antigen processing and presentation);05152(Tuberculosis)	K01368	EC:3.4.22.27
ASC1	ENSSSCG00000012201	CXorf21	0.753042	0.620704	0.278825	7.6025e-39	1.43619e-34	chromosome X CXorf21 homolog [Source:NCBI gene;Acc:100156110]	NA	NA	NA	NA
ASC1	ENSSSCG00000008796	RBM47	0.881809	0.726907	0.278696	1.16918e-42	2.2087e-38	RNA binding motif protein 47 [Source:NCBI gene;Acc:100513606]	GO:0002244(hematopoietic progenitor cell differentiation);GO:0003676(nucleic acid binding);GO:0003723(RNA binding);GO:0003729(mRNA binding);GO:0005634(nucleus);GO:0016554(cytidine to uridine editing)	NA	NA	NA
ASC1	ENSSSCG00000013777	CLEC17A	1.34067	1.10608	0.277503	4.868e-25	9.19614e-21	C-type lectin domain containing 17A [Source:NCBI gene;Acc:100514755]	GO:0005537(mannose binding);GO:0009986(cell surface);GO:0016020(membrane);GO:0016021(integral component of membrane);GO:0030246(carbohydrate binding);GO:0042806(fucose binding)	NA	K17513	NA
ASC1	ENSSSCG00000012784	SSR4	12.0152	9.91956	0.276509	9.67219e-74	1.82717e-69	signal sequence receptor subunit 4 [Source:NCBI gene;Acc:100523300]	GO:0005783(endoplasmic reticulum);GO:0016021(integral component of membrane)	04141(Protein processing in endoplasmic reticulum)	K04571	NA
ASC1	ENSSSCG00000020750	ENSSSCG00000020750	0.463885	0.383087	0.276094	7.80743e-29	1.4749e-24	NA	GO:0002377(immunoglobulin production);GO:0005615(extracellular space);GO:0006955(immune response)	NA	NA	NA
ASC1	ENSSSCG00000013318	ENSSSCG00000013318	0.680597	0.562063	0.276069	8.75877e-44	1.65462e-39	reticulocalbin 1 [Source:NCBI gene;Acc:100516484]	GO:0001701(in utero embryonic development);GO:0005509(calcium ion binding);GO:0005783(endoplasmic reticulum);GO:0043010(camera-type eye development)	NA	NA	NA
ASC1	ENSSSCG00000003505	DDOST	3.02478	2.49868	0.275668	7.24984e-78	1.36957e-73	dolichyl-diphosphooligosaccharide--protein glycosyltransferase non-catalytic subunit [Source:NCBI gene;Acc:397385]	GO:0004579(dolichyl-diphosphooligosaccharide-protein glycotransferase activity);GO:0005783(endoplasmic reticulum);GO:0005789(endoplasmic reticulum membrane);GO:0006486(protein glycosylation);GO:0006487(protein N-linked glycosylation);GO:0008250(oligosaccharyltransferase complex);GO:0016020(membrane);GO:0016021(integral component of membrane);GO:0018279(protein N-linked glycosylation via asparagin…	00510(N-Glycan biosynthesis);04141(Protein processing in endoplasmic reticulum)	K12670	NA
ASC1	ENSSSCG00000002283	FUT8	1.66414	1.3749	0.275449	1.51927e-39	2.87004e-35	fucosyltransferase 8 [Source:NCBI gene;Acc:396933]	GO:0005515(protein binding);GO:0005794(Golgi apparatus);GO:0005829(cytosol);GO:0006486(protein glycosylation);GO:0006487(protein N-linked glycosylation);GO:0006491(N-glycan processing);GO:0007179(transforming growth factor beta receptor signaling pathway);GO:0007229(integrin-mediated signaling pathway);GO:0007585(respiratory gaseous exchange);GO:0008424(glycoprotein 6-alpha-L-fucosyltransferase a…	00510(N-Glycan biosynthesis);00533(Glycosaminoglycan biosynthesis - keratan sulfate);05202(Transcriptional misregulation in cancer)	K00717	EC:2.4.1.68
ASC1	ENSSSCG00000000136	CSF2RB	0.659524	0.545364	0.274206	2.34123e-56	4.42282e-52	colony stimulating factor 2 receptor beta common subunit [Source:NCBI gene;Acc:100153254]	GO:0004896(cytokine receptor activity);GO:0005515(protein binding);GO:0016020(membrane);GO:0016021(integral component of membrane);GO:0019221(cytokine-mediated signaling pathway)	04060(Cytokine-cytokine receptor interaction);04210(Apoptosis);04630(Jak-STAT signaling pathway);05200(Pathways in cancer)	K04738	NA
ASC1	ENSSSCG00000016573	IRF5	0.707799	0.585876	0.272746	8.30474e-41	1.56885e-36	interferon regulatory factor 5 [Source:NCBI gene;Acc:100515633]	GO:0000981(DNA-binding transcription factor activity, RNA polymerase II-specific);GO:0002376(immune system process);GO:0003700(DNA-binding transcription factor activity);GO:0005515(protein binding);GO:0005634(nucleus);GO:0005737(cytoplasm);GO:0006355(regulation of transcription, DNA-templated);GO:0006357(regulation of transcription by RNA polymerase II);GO:0019221(cytokine-mediated signaling path…	04620(Toll-like receptor signaling pathway)	K09446	NA
ASC1	ENSSSCG00000033381	IRF4	3.10828	2.5741	0.272049	1.12109e-85	2.11785e-81	interferon regulatory factor 4 [Source:NCBI gene;Acc:100144625]	GO:0000788(nuclear nucleosome);GO:0000978(RNA polymerase II proximal promoter sequence-specific DNA binding);GO:0001228(DNA-binding transcription activator activity, RNA polymerase II-specific);GO:0003700(DNA-binding transcription factor activity);GO:0005515(protein binding);GO:0005654(nucleoplasm);GO:0006355(regulation of transcription, DNA-templated);GO:0034122(negative regulation of toll-like …	04659(Th17 cell differentiation)	K09445	NA
ASC1	ENSSSCG00000030067	GINM1	1.13668	0.94197	0.271071	1.29415e-57	2.44478e-53	glycoprotein integral membrane 1 [Source:NCBI gene;Acc:102157824]	GO:0016020(membrane);GO:0016021(integral component of membrane)	NA	NA	NA
ASC1	ENSSSCG00000001456	ENSSSCG00000001456	10.3189	8.55395	0.270625	3.07783e-32	5.81433e-28	MHC class II histocompatibility antigen SLA-DQA [Source:NCBI gene;Acc:100153387]	GO:0002376(immune system process);GO:0002504(antigen processing and presentation of peptide or polysaccharide antigen via MHC class II);GO:0006955(immune response);GO:0016020(membrane);GO:0016021(integral component of membrane);GO:0019882(antigen processing and presentation);GO:0042613(MHC class II protein complex)	04145(Phagosome);04514(Cell adhesion molecules (CAMs));04612(Antigen processing and presentation);04640(Hematopoietic cell lineage);04658(Th1 and Th2 cell differentiation);04659(Th17 cell differentiation);04672(Intestinal immune network for IgA production);04940(Type I diabetes mellitus);05140(Leishmaniasis);05145(Toxoplasmosis);05150(Staphylococcus aureus infection);05152(Tuberculosis);05164(Inf…	K06752	NA
ASC1	ENSSSCG00000027272	PIK3CG	1.32218	1.09696	0.269415	2.72374e-52	5.14541e-48	phosphatidylinositol-4,5-bisphosphate 3-kinase catalytic subunit gamma [Source:NCBI gene;Acc:396979]	GO:0000166(nucleotide binding);GO:0001932(regulation of protein phosphorylation);GO:0005524(ATP binding);GO:0005737(cytoplasm);GO:0005886(plasma membrane);GO:0005942(phosphatidylinositol 3-kinase complex);GO:0005944(phosphatidylinositol 3-kinase complex, class IB);GO:0006468(protein phosphorylation);GO:0007186(G protein-coupled receptor signaling pathway);GO:0014065(phosphatidylinositol 3-kinase …	00562(Inositol phosphate metabolism);04022(cGMP-PKG signaling pathway);04062(Chemokine signaling pathway);04072(Phospholipase D signaling pathway);04151(PI3K-Akt signaling pathway);04261(Adrenergic signaling in cardiomyocytes);04371(Apelin signaling pathway);04611(Platelet activation);04725(Cholinergic synapse);04921(Oxytocin signaling pathway);05145(Toxoplasmosis);05167(Kaposi sarcoma-associated…	K21289	EC:2.7.1.153
ASC1	ENSSSCG00000017279	ERN1	0.676805	0.56162	0.269146	1.93967e-62	3.66422e-58	endoplasmic reticulum to nucleus signaling 1 [Source:NCBI gene;Acc:100510978]	GO:0000287(magnesium ion binding);GO:0001935(endothelial cell proliferation);GO:0004519(endonuclease activity);GO:0004521(endoribonuclease activity);GO:0004540(ribonuclease activity);GO:0004672(protein kinase activity);GO:0004674(protein serine/threonine kinase activity);GO:0005161(platelet-derived growth factor receptor binding);GO:0005515(protein binding);GO:0005524(ATP binding);GO:0005637(nucl…	04140(Autophagy - animal);04141(Protein processing in endoplasmic reticulum);04210(Apoptosis);04932(Non-alcoholic fatty liver disease (NAFLD));05010(Alzheimer disease)	K08852	3.1.26.-;EC:2.7.11.1
ASC1	ENSSSCG00000034378	IFNGR2	2.10506	1.7475	0.268567	1.05424e-38	1.99156e-34	interferon gamma receptor 2 [Source:NCBI gene;Acc:100126864]	GO:0005515(protein binding);GO:0016020(membrane);GO:0016021(integral component of membrane)	04060(Cytokine-cytokine receptor interaction);04066(HIF-1 signaling pathway);04217(Necroptosis);04380(Osteoclast differentiation);04630(Jak-STAT signaling pathway);04650(Natural killer cell mediated cytotoxicity);04658(Th1 and Th2 cell differentiation);04659(Th17 cell differentiation);05132(Salmonella infection);05140(Leishmaniasis);05142(Chagas disease (American trypanosomiasis));05145(Toxoplasm…	K05133	NA
ASC1	ENSSSCG00000035256	ENSSSCG00000035256	0.809579	0.672354	0.26795	1.03951e-44	1.96373e-40	sialophorin [Source:NCBI gene;Acc:100623653]	GO:0004888(transmembrane signaling receptor activity);GO:0016020(membrane);GO:0016021(integral component of membrane);GO:0032609(interferon-gamma production);GO:0050863(regulation of T cell activation);GO:2000404(regulation of T cell migration)	04514(Cell adhesion molecules (CAMs))	K06477	NA
ASC1	ENSSSCG00000009772	ENSSSCG00000009772	3.60676	2.99814	0.266639	2.31179e-54	4.3672e-50	transmembrane p24 trafficking protein 2 [Source:NCBI gene;Acc:100625917]	GO:0005783(endoplasmic reticulum);GO:0005793(endoplasmic reticulum-Golgi intermediate compartment);GO:0005794(Golgi apparatus);GO:0006886(intracellular protein transport);GO:0006888(endoplasmic reticulum to Golgi vesicle-mediated transport);GO:0007030(Golgi organization);GO:0016020(membrane);GO:0016021(integral component of membrane);GO:0030134(COPII-coated ER to Golgi transport vesicle)	NA	K20347	NA
ASC1	ENSSSCG00000002709	ENSSSCG00000002709	0.492634	0.410242	0.264041	1.84232e-69	3.48033e-65	carbohydrate sulfotransferase 6 [Source:NCBI gene;Acc:100522551]	GO:0000139(Golgi membrane);GO:0001517(N-acetylglucosamine 6-O-sulfotransferase activity);GO:0005802(trans-Golgi network);GO:0005975(carbohydrate metabolic process);GO:0006044(N-acetylglucosamine metabolic process);GO:0006790(sulfur compound metabolic process);GO:0008146(sulfotransferase activity);GO:0016740(transferase activity);GO:0018146(keratan sulfate biosynthetic process)	00533(Glycosaminoglycan biosynthesis - keratan sulfate)	K09671	EC:2.8.2.-
ASC1	ENSSSCG00000001455	ENSSSCG00000001455	7.74455	6.45009	0.263863	2.14392e-31	4.05008e-27	MHC class II histocompatibility antigen SLA-DRB1 [Source:NCBI gene;Acc:100153386]	GO:0002376(immune system process);GO:0002504(antigen processing and presentation of peptide or polysaccharide antigen via MHC class II);GO:0006955(immune response);GO:0016020(membrane);GO:0016021(integral component of membrane);GO:0019882(antigen processing and presentation);GO:0042613(MHC class II protein complex)	04145(Phagosome);04514(Cell adhesion molecules (CAMs));04612(Antigen processing and presentation);04640(Hematopoietic cell lineage);04658(Th1 and Th2 cell differentiation);04659(Th17 cell differentiation);04672(Intestinal immune network for IgA production);04940(Type I diabetes mellitus);05140(Leishmaniasis);05145(Toxoplasmosis);05150(Staphylococcus aureus infection);05152(Tuberculosis);05164(Inf…	K06752	NA
ASC1	ENSSSCG00000006612	S100A10	0.507	0.422286	0.263764	8.71417e-60	1.64619e-55	S100 calcium binding protein A10 [Source:NCBI gene;Acc:100515138]	GO:0001765(membrane raft assembly);GO:0005509(calcium ion binding);GO:0006900(vesicle budding from membrane);GO:0016020(membrane);GO:0016021(integral component of membrane);GO:0019897(extrinsic component of plasma membrane);GO:0042803(protein homodimerization activity);GO:0043547(positive regulation of GTPase activity);GO:0044325(ion channel binding);GO:0045121(membrane raft);GO:0051099(positive …	NA	K17274	NA
ASC1	ENSSSCG00000029753	CYTIP	2.11126	1.75972	0.262753	1.25332e-57	2.36765e-53	cytohesin 1 interacting protein [Source:NCBI gene;Acc:100627882]	GO:0005515(protein binding);GO:0005654(nucleoplasm);GO:0005737(cytoplasm);GO:0005829(cytosol);GO:0005938(cell cortex);GO:0030155(regulation of cell adhesion)	NA	NA	NA
ASC1	ENSSSCG00000010755	PTPRE	0.569313	0.475004	0.261281	4.53141e-67	8.56028e-63	protein tyrosine phosphatase, receptor type E [Source:NCBI gene;Acc:100155079]	GO:0004721(phosphoprotein phosphatase activity);GO:0004725(protein tyrosine phosphatase activity);GO:0005634(nucleus);GO:0005737(cytoplasm);GO:0005886(plasma membrane);GO:0006470(protein dephosphorylation);GO:0016020(membrane);GO:0016021(integral component of membrane);GO:0016311(dephosphorylation);GO:0016787(hydrolase activity);GO:0016791(phosphatase activity);GO:0035335(peptidyl-tyrosine dephos…	NA	K18033	EC:3.1.3.48
GCB1	ENSSSCG00000009414	ZC3H13	7.20744	3.04778	1.24173	0	0	zinc finger CCCH-type containing 13 [Source:NCBI gene;Acc:100521395]	GO:0005654(nucleoplasm);GO:0016607(nuclear speck);GO:0036396(RNA N6-methyladenosine methyltransferase complex);GO:0046872(metal ion binding);GO:0080009(mRNA methylation);GO:2000036(regulation of stem cell population maintenance)	NA	K22909	NA
GCB1	ENSSSCG00000000667	AICDA	10.0789	4.35235	1.21146	0	0	activation induced cytidine deaminase [Source:NCBI gene;Acc:100526050]	GO:0000178(exosome (RNase complex));GO:0000932(P-body);GO:0003723(RNA binding);GO:0003824(catalytic activity);GO:0004126(cytidine deaminase activity);GO:0005634(nucleus);GO:0005737(cytoplasm);GO:0008270(zinc ion binding);GO:0009972(cytidine deamination);GO:0010529(negative regulation of transposition);GO:0016445(somatic diversification of immunoglobulins);GO:0016446(somatic hypermutation of immun…	04672(Intestinal immune network for IgA production);05340(Primary immunodeficiency)	K10989	EC:3.5.4.38
GCB1	ENSSSCG00000030197	ENSSSCG00000030197	8.41555	3.77674	1.15592	0	0	CD2 associated protein [Source:NCBI gene;Acc:100154585]	GO:0005515(protein binding)	05100(Bacterial invasion of epithelial cells)	K13738	NA
GCB1	ENSSSCG00000014672	ENSSSCG00000014672	10.6045	4.90814	1.11143	0	0	tripartite motif-containing protein 34 [Source:NCBI gene;Acc:100738479]	GO:0005515(protein binding);GO:0008270(zinc ion binding)	NA	K11999	NA
GCB1	ENSSSCG00000036293	SRSF10	12.1392	5.64139	1.10555	0	0	serine and arginine rich splicing factor 10 [Source:NCBI gene;Acc:100625186]	GO:0000375(RNA splicing, via transesterification reactions);GO:0000398(mRNA splicing, via spliceosome);GO:0003676(nucleic acid binding);GO:0003723(RNA binding);GO:0005654(nucleoplasm);GO:0005829(cytosol);GO:0006376(mRNA splice site selection);GO:0016482(cytosolic transport);GO:0016607(nuclear speck);GO:0043484(regulation of RNA splicing);GO:0048024(regulation of mRNA splicing, via spliceosome);GO…	03040(Spliceosome)	K12900	NA
GCB1	ENSSSCG00000006261	TCEA1	15.1752	7.60919	0.995903	0	0	transcription elongation factor A1 [Source:NCBI gene;Acc:100157724]	GO:0003676(nucleic acid binding);GO:0005634(nucleus);GO:0005669(transcription factor TFIID complex);GO:0005730(nucleolus);GO:0006351(transcription, DNA-templated);GO:0006355(regulation of transcription, DNA-templated);GO:0008270(zinc ion binding);GO:0046872(metal ion binding)	NA	K03145	NA
GCB1	ENSSSCG00000040719	KIAA0040	3.99484	2.03681	0.97183	0	0	KIAA0040 ortholog [Source:NCBI gene;Acc:100519616]	GO:0016020(membrane);GO:0016021(integral component of membrane)	NA	NA	NA
GCB1	ENSSSCG00000038973	PPP1R12A	6.50473	3.39543	0.937897	0	0	protein phosphatase 1 regulatory subunit 12A [Source:HGNC Symbol;Acc:HGNC:7618]	GO:0000278(mitotic cell cycle);GO:0000776(kinetochore);GO:0004857(enzyme inhibitor activity);GO:0005515(protein binding);GO:0005813(centrosome);GO:0005829(cytosol);GO:0006470(protein dephosphorylation);GO:0007098(centrosome cycle);GO:0007165(signal transduction);GO:0015629(actin cytoskeleton);GO:0019208(phosphatase regulator activity);GO:0019901(protein kinase binding);GO:0030018(Z disc);GO:00301…	NA	NA	NA
GCB1	ENSSSCG00000001075	ENSSSCG00000001075	4.6368	2.51861	0.880503	5.19694e-239	9.81754e-235	DEK proto-oncogene [Source:NCBI gene;Acc:100156871]	GO:0005634(nucleus);GO:0042393(histone binding);GO:2000779(regulation of double-strand break repair)	NA	K17046	NA
GCB1	ENSSSCG00000004520	MAPK4	2.93483	1.60857	0.867494	1.35404e-271	2.55791e-267	mitogen-activated protein kinase 4 [Source:NCBI gene;Acc:100523414]	GO:0000165(MAPK cascade);GO:0004672(protein kinase activity);GO:0004707(MAP kinase activity);GO:0005524(ATP binding);GO:0005634(nucleus);GO:0005737(cytoplasm);GO:0006468(protein phosphorylation);GO:0010468(regulation of gene expression);GO:0019901(protein kinase binding);GO:0035556(intracellular signal transduction);GO:0042803(protein homodimerization activity);GO:0046982(protein heterodimerizati…	04657(IL-17 signaling pathway)	K06855	EC:2.7.11.24
GCB1	ENSSSCG00000015434	ENSSSCG00000015434	6.67107	3.67031	0.862014	4.76395e-307	8.99958e-303	synaptophysin like 1 [Source:NCBI gene;Acc:100518030]	GO:0008021(synaptic vesicle);GO:0016020(membrane);GO:0016021(integral component of membrane)	NA	NA	NA
GCB1	ENSSSCG00000009673	ENSSSCG00000009673	6.29741	3.46789	0.860699	9.98625e-306	1.8865e-301	nuclear GTPase, germinal center associated [Source:NCBI gene;Acc:100157947]	GO:0003924(GTPase activity)	NA	NA	NA
GCB1	ENSSSCG00000016792	RETREG1	5.87491	3.25809	0.850543	8.12006e-285	1.53396e-280	reticulophagy regulator 1 [Source:NCBI gene;Acc:100625174]	GO:0005730(nucleolus);GO:0005783(endoplasmic reticulum);GO:0005801(cis-Golgi network);GO:0016020(membrane);GO:0016021(integral component of membrane);GO:0016604(nuclear body);GO:0019233(sensory perception of pain);GO:0030176(integral component of endoplasmic reticulum membrane);GO:0043524(negative regulation of neuron apoptotic process);GO:0061709(reticulophagy)	NA	NA	NA
GCB1	ENSSSCG00000036423	CCDC50	5.2059	2.90018	0.844007	4.9178e-279	9.29022e-275	coiled-coil domain containing 50 [Source:NCBI gene;Acc:100520765]	GO:0005829(cytosol);GO:0007605(sensory perception of sound);GO:0031625(ubiquitin protein ligase binding)	NA	NA	NA
GCB1	ENSSSCG00000033733	ENSSSCG00000033733	18.6841	10.4271	0.841478	0	0	high mobility group nucleosome binding domain 1 [Source:NCBI gene;Acc:100625838]	GO:0000785(chromatin);GO:0005634(nucleus);GO:0031492(nucleosomal DNA binding)	NA	K11299	NA
GCB1	ENSSSCG00000010289	MICU1	2.86008	1.60594	0.832633	4.36438e-247	8.24474e-243	mitochondrial calcium uptake 1 [Source:NCBI gene;Acc:100155980]	GO:0005509(calcium ion binding);GO:0006851(mitochondrial calcium ion transmembrane transport);GO:0034704(calcium channel complex);GO:0046982(protein heterodimerization activity)	NA	K22827	NA
GCB1	ENSSSCG00000040183	CDK6	3.15096	1.785	0.819866	2.70254e-245	5.10538e-241	cyclin dependent kinase 6 [Source:HGNC Symbol;Acc:HGNC:1777]	GO:0000122(negative regulation of transcription by RNA polymerase II);GO:0000166(nucleotide binding);GO:0000307(cyclin-dependent protein kinase holoenzyme complex);GO:0001726(ruffle);GO:0001954(positive regulation of cell-matrix adhesion);GO:0002244(hematopoietic progenitor cell differentiation);GO:0003323(type B pancreatic cell development);GO:0004672(protein kinase activity);GO:0004674(protein …	NA	NA	NA
GCB1	ENSSSCG00000032284	CCND3	4.19696	2.38339	0.81633	1.38515e-249	2.61668e-245	cyclin D3 [Source:NCBI gene;Acc:780426]	GO:0000122(negative regulation of transcription by RNA polymerase II);GO:0000307(cyclin-dependent protein kinase holoenzyme complex);GO:0001934(positive regulation of protein phosphorylation);GO:0004693(cyclin-dependent protein serine/threonine kinase activity);GO:0005634(nucleus);GO:0005737(cytoplasm);GO:0007165(signal transduction);GO:0019901(protein kinase binding);GO:0042098(T cell proliferat…	04110(Cell cycle);04115(p53 signaling pathway);04151(PI3K-Akt signaling pathway);04218(Cellular senescence);04310(Wnt signaling pathway);04390(Hippo signaling pathway);04510(Focal adhesion);04630(Jak-STAT signaling pathway);05162(Measles);05165(Human papillomavirus infection);05166(Human T-cell leukemia virus 1 infection);05169(Epstein-Barr virus infection);05200(Pathways in cancer);05203(Viral c…	K10152	NA
GCB1	ENSSSCG00000027792	C12orf45	9.70329	5.535	0.809891	1.22996e-302	2.32351e-298	chromosome 5 C12orf45 homolog [Source:NCBI gene;Acc:100623156]	NA	NA	NA	NA
GCB1	ENSSSCG00000008788	RFC1	4.88899	2.81528	0.796259	2.49425e-242	4.71188e-238	replication factor C subunit 1 [Source:NCBI gene;Acc:100511271]	GO:0000166(nucleotide binding);GO:0003677(DNA binding);GO:0003689(DNA clamp loader activity);GO:0005524(ATP binding);GO:0005634(nucleus);GO:0005654(nucleoplasm);GO:0005663(DNA replication factor C complex);GO:0006260(DNA replication);GO:0006281(DNA repair);GO:0031391(Elg1 RFC-like complex);GO:0061860(DNA clamp unloader activity);GO:0090618(DNA clamp unloading)	03030(DNA replication);03420(Nucleotide excision repair);03430(Mismatch repair)	K10754	NA
GCB1	ENSSSCG00000012916	ENSSSCG00000012916	14.9435	8.63142	0.791849	0	0	DNA polymerase delta 4, accessory subunit [Source:NCBI gene;Acc:100736957]	GO:0003887(DNA-directed DNA polymerase activity);GO:0005634(nucleus);GO:0006260(DNA replication);GO:0006261(DNA-dependent DNA replication);GO:0043625(delta DNA polymerase complex);GO:0071897(DNA biosynthetic process)	03030(DNA replication);03410(Base excision repair);03420(Nucleotide excision repair);03430(Mismatch repair);03440(Homologous recombination)	K03505	NA
GCB1	ENSSSCG00000004695	WDR76	2.62681	1.52352	0.785904	1.23661e-214	2.33608e-210	WD repeat domain 76 [Source:NCBI gene;Acc:100519285]	GO:0000792(heterochromatin);GO:0003677(DNA binding);GO:0005515(protein binding);GO:0005634(nucleus);GO:0006974(cellular response to DNA damage stimulus);GO:0019899(enzyme binding);GO:0090734(site of DNA damage);GO:2000001(regulation of DNA damage checkpoint)	NA	NA	NA
GCB1	ENSSSCG00000000522	NAP1L1	26.494	15.4987	0.773519	0	0	nucleosome assembly protein 1 like 1 [Source:NCBI gene;Acc:100524086]	GO:0005634(nucleus);GO:0005737(cytoplasm);GO:0006334(nucleosome assembly);GO:0050769(positive regulation of neurogenesis);GO:2000179(positive regulation of neural precursor cell proliferation)	NA	K11279	NA
GCB1	ENSSSCG00000031741	ENSSSCG00000031741	3.95019	2.3332	0.75961	1.50264e-200	2.83864e-196	ribonucleotide reductase regulatory subunit M2 [Source:NCBI gene;Acc:100316853]	GO:0009263(deoxyribonucleotide biosynthetic process);GO:0016491(oxidoreductase activity);GO:0055114(oxidation-reduction process)	00230(Purine metabolism);00240(Pyrimidine metabolism);00480(Glutathione metabolism);00983(Drug metabolism - other enzymes);04115(p53 signaling pathway)	K10808	EC:1.17.4.1
GCB1	ENSSSCG00000004699	ELL3	5.07386	3.00859	0.753993	7.36536e-209	1.39139e-204	elongation factor for RNA polymerase II 3 [Source:NCBI gene;Acc:100156183]	GO:0005634(nucleus);GO:0005654(nucleoplasm);GO:0005730(nucleolus);GO:0006354(DNA-templated transcription, elongation);GO:0006366(transcription by RNA polymerase II);GO:0006368(transcription elongation from RNA polymerase II promoter);GO:0008023(transcription elongation factor complex);GO:0010717(regulation of epithelial to mesenchymal transition);GO:0032786(positive regulation of DNA-templated tr…	NA	K15183	NA
GCB1	ENSSSCG00000039514	ID3	4.73831	2.81937	0.748998	6.57114e-188	1.24135e-183	inhibitor of DNA binding 3, HLH protein [Source:NCBI gene;Acc:100626978]	GO:0000122(negative regulation of transcription by RNA polymerase II);GO:0001656(metanephros development);GO:0003700(DNA-binding transcription factor activity);GO:0005634(nucleus);GO:0005737(cytoplasm);GO:0006351(transcription, DNA-templated);GO:0007417(central nervous system development);GO:0007507(heart development);GO:0007623(circadian rhythm);GO:0008134(transcription factor binding);GO:001062…	04350(TGF-beta signaling pathway);04550(Signaling pathways regulating pluripotency of stem cells)	K17694	NA
GCB1	ENSSSCG00000028804	CCDC181	2.67918	1.60629	0.738059	2.3179e-200	4.37875e-196	coiled-coil domain containing 181 [Source:NCBI gene;Acc:100513278]	GO:0002177(manchette);GO:0008017(microtubule binding);GO:0036126(sperm flagellum)	NA	NA	NA
GCB1	ENSSSCG00000034993	NREP	2.48452	1.49039	0.737274	7.18408e-184	1.35714e-179	neuronal regeneration related protein [Source:NCBI gene;Acc:100037285]	GO:0017015(regulation of transforming growth factor beta receptor signaling pathway)	NA	NA	NA
GCB1	ENSSSCG00000006309	CD247	3.36537	2.02092	0.735752	1.30145e-205	2.45856e-201	CD247 molecule [Source:NCBI gene;Acc:397302]	GO:0004888(transmembrane signaling receptor activity);GO:0005737(cytoplasm);GO:0005886(plasma membrane);GO:0007166(cell surface receptor signaling pathway);GO:0016020(membrane);GO:0016021(integral component of membrane);GO:0032623(interleukin-2 production);GO:0042101(T cell receptor complex);GO:0042105(alpha-beta T cell receptor complex);GO:0042802(identical protein binding);GO:0042803(protein ho…	04650(Natural killer cell mediated cytotoxicity);04658(Th1 and Th2 cell differentiation);04659(Th17 cell differentiation);04660(T cell receptor signaling pathway);05142(Chagas disease (American trypanosomiasis));05169(Epstein-Barr virus infection);05170(Human immunodeficiency virus 1 infection)	K06453	NA
GCB1	ENSSSCG00000004332	BACH2	2.61135	1.5846	0.720678	6.48648e-168	1.22536e-163	BTB domain and CNC homolog 2 [Source:NCBI gene;Acc:100620522]	GO:0000122(negative regulation of transcription by RNA polymerase II);GO:0000980(RNA polymerase II distal enhancer sequence-specific DNA binding);GO:0001227(DNA-binding transcription repressor activity, RNA polymerase II-specific);GO:0003677(DNA binding);GO:0003700(DNA-binding transcription factor activity);GO:0005515(protein binding);GO:0005634(nucleus);GO:0005829(cytosol);GO:0006355(regulation …	NA	K09042	NA
GCB1	ENSSSCG00000037263	SIAH1	2.75029	1.67309	0.717071	3.23135e-191	6.10434e-187	siah E3 ubiquitin protein ligase 1 [Source:NCBI gene;Acc:100520614]	GO:0004842(ubiquitin-protein transferase activity);GO:0005515(protein binding);GO:0005634(nucleus);GO:0006511(ubiquitin-dependent protein catabolic process);GO:0007275(multicellular organism development);GO:0008022(protein C-terminus binding);GO:0008270(zinc ion binding);GO:0016567(protein ubiquitination);GO:0030163(protein catabolic process);GO:0030877(beta-catenin destruction complex);GO:004280…	04115(p53 signaling pathway);04120(Ubiquitin mediated proteolysis);04310(Wnt signaling pathway)	K04506	EC:2.3.2.27
GCB1	ENSSSCG00000007907	USP7	5.06081	3.10255	0.705916	5.05047e-225	9.54084e-221	ubiquitin specific peptidase 7 [Source:NCBI gene;Acc:100190899]	GO:0002039(p53 binding);GO:0004197(cysteine-type endopeptidase activity);GO:0004843(thiol-dependent ubiquitin-specific protease activity);GO:0005515(protein binding);GO:0005634(nucleus);GO:0005829(cytosol);GO:0006283(transcription-coupled nucleotide-excision repair);GO:0006511(ubiquitin-dependent protein catabolic process);GO:0008022(protein C-terminus binding);GO:0008134(transcription factor bin…	04068(FoxO signaling pathway);05169(Epstein-Barr virus infection);05203(Viral carcinogenesis)	K11838	EC:3.4.19.12
GCB1	ENSSSCG00000010077	ENSSSCG00000010077	4.8012	2.94468	0.705286	1.57096e-146	2.9677e-142	immunoglobulin lambda-like polypeptide 5 [Source:NCBI gene;Acc:100523213]	GO:0003823(antigen binding);GO:0006910(phagocytosis, recognition);GO:0006911(phagocytosis, engulfment);GO:0006958(complement activation, classical pathway);GO:0009897(external side of plasma membrane);GO:0034987(immunoglobulin receptor binding);GO:0042571(immunoglobulin complex, circulating);GO:0042742(defense response to bacterium);GO:0045087(innate immune response);GO:0050853(B cell receptor si…	NA	NA	NA
GCB1	ENSSSCG00000013659	DNMT1	5.83658	3.5957	0.698852	3.3475e-168	6.32377e-164	DNA methyltransferase 1 [Source:NCBI gene;Acc:606746]	GO:0000122(negative regulation of transcription by RNA polymerase II);GO:0000792(heterochromatin);GO:0003677(DNA binding);GO:0003682(chromatin binding);GO:0003723(RNA binding);GO:0003886(DNA (cytosine-5-)-methyltransferase activity);GO:0005634(nucleus);GO:0005657(replication fork);GO:0005721(pericentric heterochromatin);GO:0006306(DNA methylation);GO:0007265(Ras protein signal transduction);GO:00…	00270(Cysteine and methionine metabolism);05206(MicroRNAs in cancer)	K00558	EC:2.1.1.37
GCB1	ENSSSCG00000003555	HMGN2	17.077	10.5369	0.696608	3.10545e-167	5.8665e-163	high mobility group nucleosomal binding domain 2 [Source:NCBI gene;Acc:100524500]	GO:0000785(chromatin);GO:0003677(DNA binding);GO:0005634(nucleus);GO:0005737(cytoplasm);GO:0031492(nucleosomal DNA binding)	NA	K11300	NA
GCB1	ENSSSCG00000001727	TNFRSF21	1.63309	1.00992	0.693365	1.75211e-184	3.3099e-180	TNF receptor superfamily member 21 [Source:NCBI gene;Acc:100513161]	GO:0001783(B cell apoptotic process);GO:0002250(adaptive immune response);GO:0005515(protein binding);GO:0005887(integral component of plasma membrane);GO:0006915(apoptotic process);GO:0006959(humoral immune response);GO:0007165(signal transduction);GO:0016020(membrane);GO:0016021(integral component of membrane);GO:0030424(axon);GO:0030889(negative regulation of B cell proliferation);GO:0031226(i…	04060(Cytokine-cytokine receptor interaction)	K05157	NA
GCB1	ENSSSCG00000033528	BPTF	8.21757	5.08274	0.693105	2.7854e-266	5.2619e-262	bromodomain PHD finger transcription factor [Source:NCBI gene;Acc:100525424]	GO:0000122(negative regulation of transcription by RNA polymerase II);GO:0000790(nuclear chromatin);GO:0001892(embryonic placenta development);GO:0005634(nucleus);GO:0005654(nucleoplasm);GO:0006338(chromatin remodeling);GO:0006357(regulation of transcription by RNA polymerase II);GO:0007420(brain development);GO:0007492(endoderm development);GO:0008094(DNA-dependent ATPase activity);GO:0008134(tr…	NA	K11728	NA
GCB1	ENSSSCG00000013893	ARRDC2	2.84891	1.76457	0.691095	5.94649e-187	1.12335e-182	arrestin domain containing 2 [Source:NCBI gene;Acc:100519298]	GO:0005886(plasma membrane);GO:0031410(cytoplasmic vesicle)	NA	NA	NA
GCB1	ENSSSCG00000006790	WDR77	2.49577	1.54751	0.689539	1.79543e-168	3.39176e-164	WD repeat domain 77 [Source:NCBI gene;Acc:100156038]	GO:0005515(protein binding);GO:0005634(nucleus);GO:0005654(nucleoplasm);GO:0005737(cytoplasm);GO:0005794(Golgi apparatus);GO:0005829(cytosol);GO:0006357(regulation of transcription by RNA polymerase II);GO:0008284(positive regulation of cell population proliferation);GO:0008285(negative regulation of cell population proliferation);GO:0008327(methyl-CpG binding);GO:0030374(nuclear receptor transcr…	NA	K13221	NA
GCB1	ENSSSCG00000021511	GCSAM	4.41107	2.75757	0.677732	1.25918e-189	2.37871e-185	germinal center associated signaling and motility [Source:NCBI gene;Acc:100626350]	GO:0003779(actin binding);GO:0019901(protein kinase binding);GO:0045159(myosin II binding);GO:0050855(regulation of B cell receptor signaling pathway);GO:2000401(regulation of lymphocyte migration);GO:2000402(negative regulation of lymphocyte migration)	NA	NA	NA
GCB1	ENSSSCG00000006250	LYN	6.5854	4.12285	0.675627	3.68038e-231	6.9526e-227	LYN proto-oncogene, Src family tyrosine kinase [Source:NCBI gene;Acc:100152890]	GO:0000166(nucleotide binding);GO:0001782(B cell homeostasis);GO:0001817(regulation of cytokine production);GO:0001933(negative regulation of protein phosphorylation);GO:0001934(positive regulation of protein phosphorylation);GO:0002431(Fc receptor mediated stimulatory signaling pathway);GO:0002513(tolerance induction to self antigen);GO:0002576(platelet degranulation);GO:0002762(negative regulat…	04062(Chemokine signaling pathway);04064(NF-kappa B signaling pathway);04611(Platelet activation);04662(B cell receptor signaling pathway);04664(Fc epsilon RI signaling pathway);04666(Fc gamma R-mediated phagocytosis);04730(Long-term depression);05167(Kaposi sarcoma-associated herpesvirus infection);05169(Epstein-Barr virus infection);05203(Viral carcinogenesis)	K05854	EC:2.7.10.2
GCB1	ENSSSCG00000040383	MFAP1	3.53772	2.21865	0.673136	1.14169e-212	2.15676e-208	microfibril associated protein 1 [Source:NCBI gene;Acc:100157390]	GO:0000398(mRNA splicing, via spliceosome);GO:0001527(microfibril);GO:0005634(nucleus);GO:0071005(U2-type precatalytic spliceosome)	NA	K13110	NA
GCB1	ENSSSCG00000032355	LY86	3.34362	2.09997	0.671046	1.24362e-185	2.34932e-181	lymphocyte antigen 86 [Source:NCBI gene;Acc:396639]	GO:0006955(immune response);GO:0031666(positive regulation of lipopolysaccharide-mediated signaling pathway)	NA	NA	NA
GCB1	ENSSSCG00000001884	COMMD4	5.77108	3.6366	0.666252	2.70591e-215	5.11174e-211	COMM domain containing 4 [Source:NCBI gene;Acc:100152086]	GO:0005737(cytoplasm)	NA	K22560	NA
GCB1	ENSSSCG00000030798	FUS	3.56915	2.26864	0.653754	1.84916e-178	3.49325e-174	FUS RNA binding protein [Source:NCBI gene;Acc:100522185]	GO:0003676(nucleic acid binding);GO:0003682(chromatin binding);GO:0003713(transcription coactivator activity);GO:0003723(RNA binding);GO:0005634(nucleus);GO:0005654(nucleoplasm);GO:0005737(cytoplasm);GO:0006355(regulation of transcription, DNA-templated);GO:0006357(regulation of transcription by RNA polymerase II);GO:0008380(RNA splicing);GO:0042802(identical protein binding);GO:0043484(regulatio…	05202(Transcriptional misregulation in cancer)	K13098	NA
GCB1	ENSSSCG00000023326	PNRC2	3.51975	2.23983	0.652083	2.11952e-221	4.00399e-217	proline rich nuclear receptor coactivator 2 [Source:NCBI gene;Acc:100625012]	GO:0000184(nuclear-transcribed mRNA catabolic process, nonsense-mediated decay);GO:0000932(P-body);GO:0005634(nucleus);GO:0005654(nucleoplasm);GO:0005794(Golgi apparatus)	NA	K18751	NA
GCB1	ENSSSCG00000001882	NEIL1	4.70456	3.00134	0.648451	3.35071e-166	6.32982e-162	nei like DNA glycosylase 1 [Source:NCBI gene;Acc:100155341]	GO:0003676(nucleic acid binding);GO:0003684(damaged DNA binding);GO:0003906(DNA-(apurinic or apyrimidinic site) endonuclease activity);GO:0005634(nucleus);GO:0005654(nucleoplasm);GO:0005737(cytoplasm);GO:0006281(DNA repair);GO:0006284(base-excision repair);GO:0006289(nucleotide-excision repair);GO:0006979(response to oxidative stress);GO:0008022(protein C-terminus binding);GO:0008270(zinc ion bin…	03410(Base excision repair)	K10567	4.2.99.18;EC:3.2.2.-
GCB1	ENSSSCG00000038436	HYPK	6.19101	3.95044	0.648163	2.52129e-228	4.76298e-224	huntingtin interacting protein K [Source:HGNC Symbol;Acc:HGNC:18418]	GO:0005634(nucleus);GO:0005654(nucleoplasm);GO:0005737(cytoplasm);GO:0015630(microtubule cytoskeleton);GO:0032991(protein-containing complex);GO:0043066(negative regulation of apoptotic process);GO:0047485(protein N-terminus binding);GO:0050821(protein stabilization)	NA	NA	NA
GCB1	ENSSSCG00000035224	ENSSSCG00000035224	4.66164	2.98532	0.642953	7.09425e-184	1.34017e-179	ABI gene family member 3 [Source:NCBI gene;Acc:100621521]	GO:0005515(protein binding);GO:0017124(SH3 domain binding);GO:0030027(lamellipodium);GO:0030334(regulation of cell migration)	NA	NA	NA
GCB1	ENSSSCG00000031465	PRRT1B	1.98243	1.27008	0.642352	6.31455e-147	1.19288e-142	proline rich transmembrane protein 1B [Source:NCBI gene;Acc:100510887]	GO:0016020(membrane);GO:0016021(integral component of membrane)	NA	NA	NA
GCB1	ENSSSCG00000037532	MNDA	1.80732	1.15829	0.641862	2.32235e-115	4.38715e-111	myeloid cell nuclear differentiation antigen [Source:HGNC Symbol;Acc:HGNC:7183]	GO:0002218(activation of innate immune response);GO:0005654(nucleoplasm);GO:0005730(nucleolus);GO:0006974(cellular response to DNA damage stimulus);GO:0030889(negative regulation of B cell proliferation);GO:0035458(cellular response to interferon-beta);GO:0043065(positive regulation of apoptotic process);GO:0050853(B cell receptor signaling pathway)	NA	NA	NA
GCB1	ENSSSCG00000006179	STAU2	1.60638	1.03022	0.640856	1.4836e-157	2.80266e-153	staufen double-stranded RNA binding protein 2 [Source:NCBI gene;Acc:100516319]	GO:0003723(RNA binding);GO:0003725(double-stranded RNA binding)	NA	K17597	NA
GCB1	ENSSSCG00000021068	TRAF5	1.96138	1.26745	0.629944	4.87158e-137	9.20291e-133	TNF receptor associated factor 5 [Source:NCBI gene;Acc:396616]	GO:0005164(tumor necrosis factor receptor binding);GO:0005515(protein binding);GO:0005813(centrosome);GO:0005829(cytosol);GO:0007165(signal transduction);GO:0008270(zinc ion binding);GO:0031625(ubiquitin protein ligase binding);GO:0031996(thioesterase binding);GO:0042802(identical protein binding);GO:0042981(regulation of apoptotic process);GO:0043123(positive regulation of I-kappaB kinase/NF-kap…	04064(NF-kappa B signaling pathway);04217(Necroptosis);04621(NOD-like receptor signaling pathway);04657(IL-17 signaling pathway);04668(TNF signaling pathway);05163(Human cytomegalovirus infection);05168(Herpes simplex virus 1 infection);05169(Epstein-Barr virus infection);05170(Human immunodeficiency virus 1 infection);05200(Pathways in cancer);05203(Viral carcinogenesis);05222(Small cell lung ca…	K09849	NA
GCB1	ENSSSCG00000009801	BCL7A	2.97217	1.92099	0.629664	2.64145e-160	4.98996e-156	BCL7A, BAF complex component [Source:NCBI gene;Acc:100736875]	NA	NA	NA	NA
GCB1	ENSSSCG00000011698	GYG1	2.58463	1.67489	0.625887	9.88739e-172	1.86783e-167	glycogenin 1 [Source:NCBI gene;Acc:100620160]	GO:0005978(glycogen biosynthetic process);GO:0008466(glycogenin glucosyltransferase activity);GO:0016740(transferase activity);GO:0016757(transferase activity, transferring glycosyl groups);GO:0030145(manganese ion binding);GO:0042803(protein homodimerization activity);GO:0102751(UDP-alpha-D-glucose:glucosyl-glycogenin alpha-D-glucosyltransferase activity)	00500(Starch and sucrose metabolism)	K00750	EC:2.4.1.186
GCB1	ENSSSCG00000038853	GPR137B	1.65887	1.07669	0.623593	5.78459e-134	1.09277e-129	G protein-coupled receptor 137B [Source:NCBI gene;Acc:100154578]	GO:0016020(membrane);GO:0016021(integral component of membrane)	NA	K22989	NA
GCB1	ENSSSCG00000016738	H2AFV	10.4281	6.77317	0.622573	1.83692e-193	3.47012e-189	histone H2A.V [Source:NCBI gene;Acc:100512448]	GO:0000786(nucleosome);GO:0000790(nuclear chromatin);GO:0003677(DNA binding);GO:0005634(nucleus);GO:0005694(chromosome);GO:0006325(chromatin organization);GO:0046982(protein heterodimerization activity)	04217(Necroptosis);05034(Alcoholism);05322(Systemic lupus erythematosus)	K11251	NA
GCB1	ENSSSCG00000024206	CPPED1	4.42918	2.88019	0.620873	9.20031e-177	1.73803e-172	calcineurin like phosphoesterase domain containing 1 [Source:NCBI gene;Acc:100627178]	GO:0005829(cytosol);GO:0005886(plasma membrane);GO:0016787(hydrolase activity)	NA	K21814	EC:3.1.3.16
GCB1	ENSSSCG00000009714	NEK1	1.57941	1.02828	0.619151	1.51201e-147	2.85634e-143	NIMA related kinase 1 [Source:NCBI gene;Acc:100520589]	GO:0000242(pericentriolar material);GO:0004672(protein kinase activity);GO:0004674(protein serine/threonine kinase activity);GO:0005524(ATP binding);GO:0005634(nucleus);GO:0005737(cytoplasm);GO:0005813(centrosome);GO:0006468(protein phosphorylation);GO:0006974(cellular response to DNA damage stimulus);GO:0016301(kinase activity);GO:0023014(signal transduction by protein phosphorylation);GO:003109…	NA	K08857	EC:2.7.11.1
GCB1	ENSSSCG00000027778	ENSSSCG00000027778	1.96237	1.27786	0.618861	1.37407e-159	2.59576e-155	glyoxalase I [Source:NCBI gene;Acc:100156085]	GO:0004462(lactoylglutathione lyase activity);GO:0016829(lyase activity);GO:0046872(metal ion binding)	00620(Pyruvate metabolism)	K01759	EC:4.4.1.5
GCB1	ENSSSCG00000021966	TOPBP1	2.30939	1.5067	0.616115	6.04888e-154	1.14269e-149	DNA topoisomerase II binding protein 1 [Source:NCBI gene;Acc:100626645]	GO:0000794(condensed nuclear chromosome);GO:0001673(male germ cell nucleus);GO:0005634(nucleus);GO:0005694(chromosome);GO:0006974(cellular response to DNA damage stimulus);GO:0010212(response to ionizing radiation);GO:0015629(actin cytoskeleton);GO:0016604(nuclear body);GO:0016605(PML body);GO:0033314(mitotic DNA replication checkpoint);GO:0042802(identical protein binding)	03440(Homologous recombination)	K10728	NA
GCB1	ENSSSCG00000011720	MBNL1	6.22315	4.06779	0.613401	1.29803e-194	2.45211e-190	muscleblind like splicing regulator 1 [Source:NCBI gene;Acc:100525306]	GO:0000381(regulation of alternative mRNA splicing, via spliceosome);GO:0003723(RNA binding);GO:0003725(double-stranded RNA binding);GO:0005634(nucleus);GO:0005654(nucleoplasm);GO:0005737(cytoplasm);GO:0005829(cytosol);GO:0008380(RNA splicing);GO:0010494(cytoplasmic stress granule);GO:0043484(regulation of RNA splicing);GO:0046872(metal ion binding)	NA	K14943	NA
GCB1	ENSSSCG00000014670	TRIM22	4.84289	3.16658	0.61294	1.38608e-179	2.61844e-175	tripartite motif protein TRIM5 [Source:NCBI gene;Acc:733579]	GO:0004842(ubiquitin-protein transferase activity);GO:0005515(protein binding);GO:0005634(nucleus);GO:0005654(nucleoplasm);GO:0005737(cytoplasm);GO:0005794(Golgi apparatus);GO:0006914(autophagy);GO:0008270(zinc ion binding);GO:0010508(positive regulation of autophagy);GO:0016567(protein ubiquitination);GO:0016604(nuclear body);GO:0019901(protein kinase binding);GO:0030674(protein binding, bridgin…	05170(Human immunodeficiency virus 1 infection)	K10648	EC:2.3.2.27
GCB1	ENSSSCG00000037910	DUSP6	1.62472	1.06311	0.611906	1.91672e-138	3.62087e-134	dual specificity phosphatase 6 [Source:NCBI gene;Acc:100622968]	GO:0000188(inactivation of MAPK activity);GO:0001933(negative regulation of protein phosphorylation);GO:0004721(phosphoprotein phosphatase activity);GO:0004725(protein tyrosine phosphatase activity);GO:0005737(cytoplasm);GO:0006470(protein dephosphorylation);GO:0008138(protein tyrosine/serine/threonine phosphatase activity);GO:0016311(dephosphorylation);GO:0016787(hydrolase activity);GO:0016791(p…	04010(MAPK signaling pathway);05202(Transcriptional misregulation in cancer);05221(Acute myeloid leukemia)	K21946	3.1.3.48;EC:3.1.3.16
GCB1	ENSSSCG00000037066	GADD45A	9.88066	6.49572	0.605118	3.01339e-167	5.6926e-163	growth arrest and DNA damage inducible alpha [Source:NCBI gene;Acc:733669]	GO:0000185(activation of MAPKKK activity);GO:0000979(RNA polymerase II core promoter sequence-specific DNA binding);GO:0005634(nucleus);GO:0005737(cytoplasm);GO:0006469(negative regulation of protein kinase activity);GO:0007098(centrosome cycle);GO:0016607(nuclear speck);GO:0019900(kinase binding);GO:0042770(signal transduction in response to DNA damage);GO:0042803(protein homodimerization activi…	04010(MAPK signaling pathway);04068(FoxO signaling pathway);04110(Cell cycle);04115(p53 signaling pathway);04210(Apoptosis);04218(Cellular senescence);05169(Epstein-Barr virus infection);05200(Pathways in cancer);05202(Transcriptional misregulation in cancer);05210(Colorectal cancer);05212(Pancreatic cancer);05213(Endometrial cancer);05214(Glioma);05216(Thyroid cancer);05217(Basal cell carcinoma)…	K04402	NA
GCB1	ENSSSCG00000011213	TOP2B	3.17871	2.09474	0.60167	1.3463e-170	2.5433e-166	DNA topoisomerase II beta [Source:NCBI gene;Acc:100156319]	GO:0000166(nucleotide binding);GO:0000712(resolution of meiotic recombination intermediates);GO:0000792(heterochromatin);GO:0000819(sister chromatid segregation);GO:0001764(neuron migration);GO:0003677(DNA binding);GO:0003682(chromatin binding);GO:0003916(DNA topoisomerase activity);GO:0003918(DNA topoisomerase type II (ATP-hydrolyzing) activity);GO:0005080(protein kinase C binding);GO:0005524(AT…	01524(Platinum drug resistance)	K03164	EC:5.6.2.2
GCB1	ENSSSCG00000017283	CD79B	21.1456	13.9694	0.59809	1.69819e-304	3.20805e-300	CD79b molecule [Source:NCBI gene;Acc:100511898]	GO:0004888(transmembrane signaling receptor activity);GO:0005654(nucleoplasm);GO:0005794(Golgi apparatus);GO:0005829(cytosol);GO:0005886(plasma membrane);GO:0007166(cell surface receptor signaling pathway);GO:0009617(response to bacterium);GO:0009897(external side of plasma membrane);GO:0016020(membrane);GO:0016021(integral component of membrane);GO:0019815(B cell receptor complex);GO:0030183(B c…	04662(B cell receptor signaling pathway)	K06507	NA
GCB1	ENSSSCG00000011444	NT5DC2	2.01679	1.34081	0.588955	4.69908e-148	8.87704e-144	5'-nucleotidase domain containing 2 [Source:NCBI gene;Acc:100154818]	GO:0008253(5'-nucleotidase activity);GO:0016311(dephosphorylation);GO:0046872(metal ion binding)	NA	NA	NA
GCB1	ENSSSCG00000016656	ELMO1	2.89595	1.92617	0.588301	5.48966e-135	1.03705e-130	engulfment and cell motility 1 [Source:NCBI gene;Acc:100522109]	GO:0005085(guanyl-nucleotide exchange factor activity);GO:0005737(cytoplasm);GO:0005886(plasma membrane);GO:0006909(phagocytosis);GO:0006911(phagocytosis, engulfment);GO:0016477(cell migration);GO:0016601(Rac protein signal transduction);GO:0017124(SH3 domain binding);GO:0030029(actin filament-based process);GO:0030036(actin cytoskeleton organization);GO:0032045(guanyl-nucleotide exchange factor …	04062(Chemokine signaling pathway);05100(Bacterial invasion of epithelial cells)	K12366	NA
GCB1	ENSSSCG00000021042	BRWD1	4.15855	2.76985	0.586271	1.68307e-155	3.1795e-151	proteasome assembly chaperone 1 [Source:NCBI gene;Acc:100625573]	GO:0005515(protein binding);GO:0005634(nucleus);GO:0005730(nucleolus);GO:0005737(cytoplasm);GO:0005783(endoplasmic reticulum);GO:0005829(cytosol);GO:0006357(regulation of transcription by RNA polymerase II);GO:0007010(cytoskeleton organization);GO:0008360(regulation of cell shape);GO:0043248(proteasome assembly);GO:0070628(proteasome binding);GO:0080129(proteasome core complex assembly)	NA	K11798;K11875	NA
GCB1	ENSSSCG00000037772	ATP5PB	8.94929	5.9653	0.585177	1.75216e-195	3.31001e-191	ATP synthase peripheral stalk-membrane subunit b [Source:NCBI gene;Acc:100154817]	GO:0000276(mitochondrial proton-transporting ATP synthase complex, coupling factor F(o));GO:0005654(nucleoplasm);GO:0005739(mitochondrion);GO:0005753(mitochondrial proton-transporting ATP synthase complex);GO:0015078(proton transmembrane transporter activity);GO:0015986(ATP synthesis coupled proton transport);GO:0016887(ATPase activity)	00190(Oxidative phosphorylation);04714(Thermogenesis);05010(Alzheimer disease);05012(Parkinson disease);05016(Huntington disease)	K02127	NA
GCB1	ENSSSCG00000003820	USP1	4.04507	2.70544	0.580304	6.90882e-152	1.30514e-147	ubiquitin specific peptidase 1 [Source:NCBI gene;Acc:100523071]	GO:0001501(skeletal system development);GO:0004197(cysteine-type endopeptidase activity);GO:0004843(thiol-dependent ubiquitin-specific protease activity);GO:0005634(nucleus);GO:0005654(nucleoplasm);GO:0006282(regulation of DNA repair);GO:0006511(ubiquitin-dependent protein catabolic process);GO:0009411(response to UV);GO:0016579(protein deubiquitination);GO:0035520(monoubiquitinated protein deubi…	03460(Fanconi anemia pathway)	K11832	EC:3.4.19.12
GCB1	ENSSSCG00000001578	RNF8	2.12746	1.42427	0.578913	1.34991e-142	2.55012e-138	ring finger protein 8 [Source:NCBI gene;Acc:100153408]	GO:0000151(ubiquitin ligase complex);GO:0000781(chromosome, telomeric region);GO:0003682(chromatin binding);GO:0004842(ubiquitin-protein transferase activity);GO:0005515(protein binding);GO:0005634(nucleus);GO:0005694(chromosome);GO:0005737(cytoplasm);GO:0005829(cytosol);GO:0006281(DNA repair);GO:0006302(double-strand break repair);GO:0006325(chromatin organization);GO:0006511(ubiquitin-dependent…	NA	K10667	EC:2.3.2.27
GCB1	ENSSSCG00000011493	ENSSSCG00000011493	2.67008	1.79316	0.574375	7.38589e-137	1.39527e-132	ataxin 7 [Source:NCBI gene;Acc:100519688]	GO:0003682(chromatin binding);GO:0005634(nucleus);GO:0005737(cytoplasm);GO:0042326(negative regulation of phosphorylation);GO:0043569(negative regulation of insulin-like growth factor receptor signaling pathway);GO:0045944(positive regulation of transcription by RNA polymerase II)	NA	K11318	NA
GCB1	ENSSSCG00000021793	SMIM14	2.43585	1.63973	0.570965	2.48804e-131	4.70016e-127	small integral membrane protein 14 [Source:NCBI gene;Acc:100627474]	GO:0001835(blastocyst hatching);GO:0005783(endoplasmic reticulum);GO:0016020(membrane);GO:0016021(integral component of membrane)	NA	NA	NA
GCB1	ENSSSCG00000003192	IL4I1	2.52813	1.70216	0.570699	2.6014e-137	4.91431e-133	interleukin 4 induced 1 [Source:NCBI gene;Acc:100522257]	GO:0001716(L-amino-acid oxidase activity);GO:0009063(cellular amino acid catabolic process);GO:0016491(oxidoreductase activity);GO:0055114(oxidation-reduction process)	00250(Alanine, aspartate and glutamate metabolism);00270(Cysteine and methionine metabolism);00280(Valine, leucine and isoleucine degradation);00350(Tyrosine metabolism);00360(Phenylalanine metabolism);00380(Tryptophan metabolism);00400(Phenylalanine, tyrosine and tryptophan biosynthesis)	K03334	EC:1.4.3.2
GCB1	ENSSSCG00000010735	LHPP	1.42478	0.964545	0.562817	6.66504e-141	1.25909e-136	phospholysine phosphohistidine inorganic pyrophosphate phosphatase [Source:NCBI gene;Acc:100156052]	GO:0004427(inorganic diphosphatase activity);GO:0005634(nucleus);GO:0005829(cytosol);GO:0006470(protein dephosphorylation);GO:0006796(phosphate-containing compound metabolic process);GO:0016311(dephosphorylation);GO:0016607(nuclear speck);GO:0016791(phosphatase activity);GO:0042803(protein homodimerization activity);GO:0101006(protein histidine phosphatase activity)	00190(Oxidative phosphorylation)	K11725	3.1.3.-;EC:3.6.1.1
GCB1	ENSSSCG00000000500	ENSSSCG00000000500	1.25567	0.850782	0.5616	7.54494e-135	1.42532e-130	RAB3A interacting protein [Source:NCBI gene;Acc:100152578]	GO:0005085(guanyl-nucleotide exchange factor activity)	NA	K16779	NA
GCB1	ENSSSCG00000009007	TMEM131L	3.09947	2.10411	0.558815	3.84566e-141	7.26484e-137	transmembrane 131 like [Source:NCBI gene;Acc:100516920]	GO:0005737(cytoplasm);GO:0005886(plasma membrane);GO:0033088(negative regulation of immature T cell proliferation in thymus);GO:0090090(negative regulation of canonical Wnt signaling pathway)	NA	NA	NA
GCB1	ENSSSCG00000035213	ZBTB18	1.64708	1.11912	0.557545	4.61985e-121	8.72736e-117	zinc finger and BTB domain containing 18 [Source:NCBI gene;Acc:100623289]	GO:0003676(nucleic acid binding);GO:0003713(transcription coactivator activity);GO:0005515(protein binding);GO:0005634(nucleus);GO:0043565(sequence-specific DNA binding);GO:0045944(positive regulation of transcription by RNA polymerase II)	NA	K23196	NA
GCB1	ENSSSCG00000035690	SFPQ	9.25204	6.29934	0.55457	3.88111e-179	7.33181e-175	splicing factor proline and glutamine rich [Source:NCBI gene;Acc:110261143]	GO:0000122(negative regulation of transcription by RNA polymerase II);GO:0000380(alternative mRNA splicing, via spliceosome);GO:0000724(double-strand break repair via homologous recombination);GO:0000785(chromatin);GO:0000976(transcription regulatory region sequence-specific DNA binding);GO:0000980(RNA polymerase II distal enhancer sequence-specific DNA binding);GO:0002218(activation of innate im…	NA	K13219	NA
GCB1	ENSSSCG00000012676	MBNL3	2.04286	1.3913	0.55416	4.00266e-111	7.56143e-107	muscleblind like splicing regulator 3 [Source:NCBI gene;Acc:100512149]	GO:0000381(regulation of alternative mRNA splicing, via spliceosome);GO:0003723(RNA binding);GO:0005634(nucleus);GO:0005654(nucleoplasm);GO:0005737(cytoplasm);GO:0043484(regulation of RNA splicing);GO:0045662(negative regulation of myoblast differentiation);GO:0046872(metal ion binding)	NA	K14943	NA
GCB1	ENSSSCG00000014173	LNPEP	2.51753	1.72465	0.545701	1.35133e-131	2.55279e-127	leucyl and cystinyl aminopeptidase [Source:NCBI gene;Acc:100125826]	GO:0004177(aminopeptidase activity);GO:0005737(cytoplasm);GO:0005886(plasma membrane);GO:0005887(integral component of plasma membrane);GO:0006508(proteolysis);GO:0008237(metallopeptidase activity);GO:0008270(zinc ion binding);GO:0016020(membrane);GO:0016021(integral component of membrane);GO:0030163(protein catabolic process);GO:0030659(cytoplasmic vesicle membrane);GO:0042277(peptide binding);G…	04614(Renin-angiotensin system)	K01257	EC:3.4.11.3
GCB1	ENSSSCG00000016715	OSBPL3	1.17011	0.801703	0.545508	5.60045e-124	1.05798e-119	oxysterol binding protein like 3 [Source:NCBI gene;Acc:100523342]	GO:0005829(cytosol);GO:0005886(plasma membrane);GO:0006869(lipid transport);GO:0015485(cholesterol binding);GO:0031965(nuclear membrane);GO:0097038(perinuclear endoplasmic reticulum)	NA	K20463	NA
GCB1	ENSSSCG00000008164	MAP4K4	3.07585	2.10834	0.544881	4.94906e-127	9.34926e-123	mitogen-activated protein kinase kinase kinase kinase 4 [Source:NCBI gene;Acc:100518724]	GO:0000165(MAPK cascade);GO:0004111(creatine kinase activity);GO:0004672(protein kinase activity);GO:0004674(protein serine/threonine kinase activity);GO:0005524(ATP binding);GO:0005737(cytoplasm);GO:0005925(focal adhesion);GO:0006468(protein phosphorylation);GO:0008017(microtubule binding);GO:0023014(signal transduction by protein phosphorylation);GO:0030335(positive regulation of cell migration…	04010(MAPK signaling pathway)	K04407	EC:2.7.11.1
GCB1	ENSSSCG00000011810	BCL6	1.90699	1.30989	0.541857	2.52749e-112	4.77468e-108	BCL6, transcription repressor [Source:NCBI gene;Acc:100156549]	GO:0000122(negative regulation of transcription by RNA polymerase II);GO:0000902(cell morphogenesis);GO:0000977(RNA polymerase II regulatory region sequence-specific DNA binding);GO:0001161(intronic transcription regulatory region sequence-specific DNA binding);GO:0001227(DNA-binding transcription repressor activity, RNA polymerase II-specific);GO:0001953(negative regulation of cell-matrix adhesi…	04068(FoxO signaling pathway);05202(Transcriptional misregulation in cancer)	K15618	NA
GCB1	ENSSSCG00000036139	RRM2B	2.15435	1.48224	0.539466	1.26543e-117	2.39053e-113	ribonucleotide reductase regulatory TP53 inducible subunit M2B [Source:NCBI gene;Acc:100157205]	GO:0001822(kidney development);GO:0003014(renal system process);GO:0004748(ribonucleoside-diphosphate reductase activity, thioredoxin disulfide as acceptor);GO:0005654(nucleoplasm);GO:0005739(mitochondrion);GO:0005829(cytosol);GO:0006264(mitochondrial DNA replication);GO:0006281(DNA repair);GO:0006979(response to oxidative stress);GO:0009200(deoxyribonucleoside triphosphate metabolic process);GO:…	00230(Purine metabolism);00240(Pyrimidine metabolism);00480(Glutathione metabolism);00983(Drug metabolism - other enzymes);04115(p53 signaling pathway)	K10808	EC:1.17.4.1
GCB1	ENSSSCG00000016793	ZNF622	2.03318	1.40136	0.536916	8.18044e-134	1.54537e-129	zinc finger protein 622 [Source:NCBI gene;Acc:100521757]	GO:0003676(nucleic acid binding);GO:0005634(nucleus);GO:0005730(nucleolus);GO:0005794(Golgi apparatus);GO:0005829(cytosol);GO:0008270(zinc ion binding);GO:0008631(intrinsic apoptotic signaling pathway in response to oxidative stress);GO:0022625(cytosolic large ribosomal subunit);GO:0030687(preribosome, large subunit precursor);GO:0033674(positive regulation of kinase activity);GO:0042273(ribosoma…	NA	K14816	NA
GCB1	ENSSSCG00000011877	CD86	1.70745	1.17687	0.536898	2.74482e-113	5.18525e-109	CD86 molecule [Source:NCBI gene;Acc:397441]	GO:0006955(immune response);GO:0007165(signal transduction);GO:0007166(cell surface receptor signaling pathway);GO:0009897(external side of plasma membrane);GO:0009986(cell surface);GO:0016020(membrane);GO:0016021(integral component of membrane);GO:0031295(T cell costimulation);GO:0042102(positive regulation of T cell proliferation);GO:0042130(negative regulation of T cell proliferation);GO:00700…	04514(Cell adhesion molecules (CAMs));04620(Toll-like receptor signaling pathway);04672(Intestinal immune network for IgA production);04940(Type I diabetes mellitus);05167(Kaposi sarcoma-associated herpesvirus infection);05202(Transcriptional misregulation in cancer);05320(Autoimmune thyroid disease);05322(Systemic lupus erythematosus);05323(Rheumatoid arthritis);05330(Allograft rejection);05332(…	K05413	NA
GCB1	ENSSSCG00000027675	ENSSSCG00000027675	4.26275	2.94098	0.535489	1.90225e-145	3.59354e-141	forkhead box P1 [Source:NCBI gene;Acc:100525716]	GO:0000122(negative regulation of transcription by RNA polymerase II);GO:0000978(RNA polymerase II proximal promoter sequence-specific DNA binding);GO:0000981(DNA-binding transcription factor activity, RNA polymerase II-specific);GO:0001701(in utero embryonic development);GO:0002053(positive regulation of mesenchymal cell proliferation);GO:0002329(pre-B cell differentiation);GO:0002639(positive r…	NA	K09409	NA
GCB1	ENSSSCG00000015689	DARS	1.83104	1.26523	0.533264	1.23951e-146	2.34156e-142	aspartyl-tRNA synthetase [Source:NCBI gene;Acc:100524908]	GO:0000166(nucleotide binding);GO:0003676(nucleic acid binding);GO:0003723(RNA binding);GO:0004812(aminoacyl-tRNA ligase activity);GO:0004815(aspartate-tRNA ligase activity);GO:0005524(ATP binding);GO:0005737(cytoplasm);GO:0005829(cytosol);GO:0006418(tRNA aminoacylation for protein translation);GO:0006422(aspartyl-tRNA aminoacylation);GO:0017101(aminoacyl-tRNA synthetase multienzyme complex);GO:0…	00970(Aminoacyl-tRNA biosynthesis)	K22503	EC:6.1.1.12
GCB1	ENSSSCG00000003859	TUT4	2.99174	2.0738	0.528709	2.09509e-134	3.95784e-130	terminal uridylyl transferase 4 [Source:NCBI gene;Acc:100516979]	GO:0001556(oocyte maturation);GO:0001816(cytokine production);GO:0003676(nucleic acid binding);GO:0005634(nucleus);GO:0005730(nucleolus);GO:0005737(cytoplasm);GO:0005829(cytosol);GO:0008270(zinc ion binding);GO:0010586(miRNA metabolic process);GO:0016779(nucleotidyltransferase activity);GO:0031123(RNA 3'-end processing);GO:0031664(regulation of lipopolysaccharide-mediated signaling pathway);GO:00…	NA	K13291	EC:2.7.7.52
GCB1	ENSSSCG00000013033	BAD	2.36468	1.63921	0.528648	1.36428e-131	2.57726e-127	BCL2 associated agonist of cell death [Source:NCBI gene;Acc:100521065]	GO:0001836(release of cytochrome c from mitochondria);GO:0005543(phospholipid binding);GO:0005737(cytoplasm);GO:0005739(mitochondrion);GO:0005741(mitochondrial outer membrane);GO:0005829(cytosol);GO:0006007(glucose catabolic process);GO:0006915(apoptotic process);GO:0006919(activation of cysteine-type endopeptidase activity involved in apoptotic process);GO:0008283(cell population proliferation);…	01521(EGFR tyrosine kinase inhibitor resistance);01522(Endocrine resistance);01524(Platinum drug resistance);04012(ErbB signaling pathway);04014(Ras signaling pathway);04022(cGMP-PKG signaling pathway);04024(cAMP signaling pathway);04062(Chemokine signaling pathway);04140(Autophagy - animal);04151(PI3K-Akt signaling pathway);04210(Apoptosis);04370(VEGF signaling pathway);04510(Focal adhesion);047…	K02158	NA
GCB1	ENSSSCG00000023971	H3F3A	30.8034	21.3545	0.528549	0	0	H3 histone, family 3A [Source:NCBI gene;Acc:396970]	GO:0000786(nucleosome);GO:0003677(DNA binding);GO:0005634(nucleus);GO:0005694(chromosome);GO:0031492(nucleosomal DNA binding);GO:0046982(protein heterodimerization activity)	05034(Alcoholism);05202(Transcriptional misregulation in cancer);05322(Systemic lupus erythematosus)	K11253	NA
GCB1	ENSSSCG00000008881	RAPGEF2	1.45815	1.01384	0.524304	1.23911e-125	2.3408e-121	Rap guanine nucleotide exchange factor 2 [Source:NCBI gene;Acc:100517409]	GO:0005085(guanyl-nucleotide exchange factor activity);GO:0005088(Ras guanyl-nucleotide exchange factor activity);GO:0005096(GTPase activator activity);GO:0005515(protein binding);GO:0005622(intracellular);GO:0005737(cytoplasm);GO:0005770(late endosome);GO:0005829(cytosol);GO:0005923(bicellular tight junction);GO:0007165(signal transduction);GO:0007186(G protein-coupled receptor signaling pathway…	04010(MAPK signaling pathway);04015(Rap1 signaling pathway);04530(Tight junction)	K08018	NA
GCB1	ENSSSCG00000013460	OAZ1	31.0681	21.6493	0.521114	3.3338e-305	6.29788e-301	Sus scrofa ornithine decarboxylase antizyme 1 (OAZ1), transcript variant 1, mRNA. [Source:RefSeq mRNA;Acc:NM_001122994]	GO:0005829(cytosol);GO:0006595(polyamine metabolic process);GO:0008073(ornithine decarboxylase inhibitor activity);GO:0043086(negative regulation of catalytic activity);GO:0045732(positive regulation of protein catabolic process);GO:0090316(positive regulation of intracellular protein transport);GO:1902268(negative regulation of polyamine transmembrane transport)	NA	K16548	NA
GCB1	ENSSSCG00000006898	MTF2	3.05737	2.13208	0.520029	7.43809e-135	1.40513e-130	metal response element binding transcription factor 2 [Source:NCBI gene;Acc:100156808]	GO:0000122(negative regulation of transcription by RNA polymerase II);GO:0000977(RNA polymerase II regulatory region sequence-specific DNA binding);GO:0003700(DNA-binding transcription factor activity);GO:0005634(nucleus);GO:0005654(nucleoplasm);GO:0005737(cytoplasm);GO:0005925(focal adhesion);GO:0007379(segment specification);GO:0019827(stem cell population maintenance);GO:0031491(nucleosome bin…	NA	K11485	NA
GCB1	ENSSSCG00000031871	ENSSSCG00000031871	1.23131	0.858713	0.519945	5.09115e-119	9.61769e-115	ectonucleoside triphosphate diphosphohydrolase 4 [Source:NCBI gene;Acc:100155254]	GO:0016020(membrane);GO:0016021(integral component of membrane);GO:0016787(hydrolase activity)	00230(Purine metabolism);00240(Pyrimidine metabolism);04142(Lysosome)	K12305	EC:3.6.1.6
GCB1	ENSSSCG00000013155	ENSSSCG00000013155	3.45437	2.41544	0.516135	6.01023e-149	1.13539e-144	ZFP91 zinc finger protein [Source:NCBI gene;Acc:100525558]	GO:0003676(nucleic acid binding);GO:0005127(ciliary neurotrophic factor receptor binding);GO:0043524(negative regulation of neuron apoptotic process);GO:0070120(ciliary neurotrophic factor-mediated signaling pathway)	04060(Cytokine-cytokine receptor interaction);04630(Jak-STAT signaling pathway)	K05420	NA
GCB1	ENSSSCG00000015383	RAPGEF5	1.94577	1.36177	0.514855	2.68782e-108	5.07755e-104	Rap guanine nucleotide exchange factor 5 [Source:NCBI gene;Acc:100518983]	GO:0005085(guanyl-nucleotide exchange factor activity);GO:0005622(intracellular);GO:0005654(nucleoplasm);GO:0007264(small GTPase mediated signal transduction);GO:0016604(nuclear body);GO:0035556(intracellular signal transduction)	04014(Ras signaling pathway);04015(Rap1 signaling pathway)	K08019	NA
GCB1	ENSSSCG00000034211	ENSSSCG00000034211	2.68249	1.87831	0.514137	3.02926e-129	5.72257e-125	Spi-B transcription factor [Source:NCBI gene;Acc:100525926]	GO:0003677(DNA binding);GO:0003700(DNA-binding transcription factor activity);GO:0005634(nucleus);GO:0006355(regulation of transcription, DNA-templated);GO:0030225(macrophage differentiation);GO:0043565(sequence-specific DNA binding)	NA	K09439	NA
GCB1	ENSSSCG00000023324	ENSSSCG00000023324	3.86305	2.70874	0.512122	1.62224e-127	3.06457e-123	lysine methyltransferase 2A [Source:NCBI gene;Acc:100623006]	GO:0000980(RNA polymerase II distal enhancer sequence-specific DNA binding);GO:0003677(DNA binding);GO:0003682(chromatin binding);GO:0005515(protein binding);GO:0005634(nucleus);GO:0006306(DNA methylation);GO:0006325(chromatin organization);GO:0006355(regulation of transcription, DNA-templated);GO:0008168(methyltransferase activity);GO:0008270(zinc ion binding);GO:0008285(negative regulation of c…	00310(Lysine degradation);04934(Cushing syndrome);05202(Transcriptional misregulation in cancer)	K09186	EC:2.1.1.43
GCB1	ENSSSCG00000010238	HNRNPH3	2.83878	1.9916	0.511343	6.44768e-152	1.21803e-147	heterogeneous nuclear ribonucleoprotein H3 [Source:NCBI gene;Acc:100155513]	GO:0003676(nucleic acid binding);GO:0003723(RNA binding);GO:0005634(nucleus);GO:0005654(nucleoplasm);GO:0030855(epithelial cell differentiation)	NA	K12898	NA
GCB1	ENSSSCG00000015595	ATF3	2.18494	1.53493	0.509424	3.17843e-101	6.00438e-97	activating transcription factor 3 [Source:NCBI gene;Acc:100738612]	GO:0000122(negative regulation of transcription by RNA polymerase II);GO:0000976(transcription regulatory region sequence-specific DNA binding);GO:0000977(RNA polymerase II regulatory region sequence-specific DNA binding);GO:0000978(RNA polymerase II proximal promoter sequence-specific DNA binding);GO:0001227(DNA-binding transcription repressor activity, RNA polymerase II-specific);GO:0003677(DNA…	NA	K09032	NA
GCB1	ENSSSCG00000005749	BRD3	1.77888	1.25119	0.507668	3.59745e-106	6.79594e-102	bromodomain containing 3 [Source:HGNC Symbol;Acc:HGNC:1104]	GO:0003682(chromatin binding);GO:0005515(protein binding);GO:0006357(regulation of transcription by RNA polymerase II);GO:0070577(lysine-acetylated histone binding)	NA	NA	NA
GCB1	ENSSSCG00000008854	CPE	0.821002	0.579005	0.503808	2.86216e-115	5.4069e-111	carboxypeptidase E [Source:NCBI gene;Acc:100037304]	GO:0003214(cardiac left ventricle morphogenesis);GO:0004180(carboxypeptidase activity);GO:0004181(metallocarboxypeptidase activity);GO:0005794(Golgi apparatus);GO:0006508(proteolysis);GO:0008270(zinc ion binding);GO:0016055(Wnt signaling pathway);GO:0030070(insulin processing);GO:0030072(peptide hormone secretion);GO:0030667(secretory granule membrane);GO:0033366(protein localization to secretory…	04940(Type I diabetes mellitus)	K01294	EC:3.4.17.10
GCB1	ENSSSCG00000037598	SNX10	4.74499	3.35001	0.502242	4.4584e-132	8.42236e-128	sorting nexin 10 [Source:NCBI gene;Acc:100520876]	GO:0001696(gastric acid secretion);GO:0005545(1-phosphatidylinositol binding);GO:0005634(nucleus);GO:0005783(endoplasmic reticulum);GO:0005813(centrosome);GO:0006897(endocytosis);GO:0007032(endosome organization);GO:0030141(secretory granule);GO:0030282(bone mineralization);GO:0030316(osteoclast differentiation);GO:0031313(extrinsic component of endosome membrane);GO:0035091(phosphatidylinositol …	NA	K17924	NA
GCB1	ENSSSCG00000024263	ENSSSCG00000024263	4.84643	3.42765	0.499701	2.31402e-152	4.37141e-148	NA	NA	NA	NA	NA
GCB1	ENSSSCG00000016109	ALS2	1.46083	1.0339	0.498688	4.08468e-99	7.71637e-95	ALS2, alsin Rho guanine nucleotide exchange factor [Source:NCBI gene;Acc:100626864]	GO:0001662(behavioral fear response);GO:0001726(ruffle);GO:0001881(receptor recycling);GO:0005085(guanyl-nucleotide exchange factor activity);GO:0005089(Rho guanyl-nucleotide exchange factor activity);GO:0005737(cytoplasm);GO:0005769(early endosome);GO:0005813(centrosome);GO:0005829(cytosol);GO:0006979(response to oxidative stress);GO:0007032(endosome organization);GO:0007528(neuromuscular juncti…	05014(Amyotrophic lateral sclerosis (ALS))	K04575	NA
GCB1	ENSSSCG00000003682	ANKRD12	5.79203	4.1077	0.495738	6.17328e-143	1.16619e-138	ankyrin repeat domain 12 [Source:NCBI gene;Acc:100519490]	GO:0005515(protein binding);GO:0005654(nucleoplasm);GO:0005829(cytosol)	NA	K21436	NA
GCB1	ENSSSCG00000032141	DUT	8.49184	6.02657	0.494741	2.15252e-122	4.06632e-118	deoxyuridine triphosphatase [Source:NCBI gene;Acc:100621123]	GO:0004170(dUTP diphosphatase activity);GO:0005654(nucleoplasm);GO:0046080(dUTP metabolic process)	00240(Pyrimidine metabolism);00983(Drug metabolism - other enzymes)	K01520	EC:3.6.1.23
GCB1	ENSSSCG00000040617	TNFAIP8	3.89273	2.76637	0.49279	1.29809e-139	2.45222e-135	TNF alpha induced protein 8 [Source:NCBI gene;Acc:100524014]	GO:0005654(nucleoplasm);GO:0005737(cytoplasm);GO:0006915(apoptotic process);GO:0042981(regulation of apoptotic process);GO:0043027(cysteine-type endopeptidase inhibitor activity involved in apoptotic process);GO:0043065(positive regulation of apoptotic process);GO:0043154(negative regulation of cysteine-type endopeptidase activity involved in apoptotic process)	NA	NA	NA
GCB1	ENSSSCG00000007381	ENSSSCG00000007381	14.1231	10.0378	0.492615	1.06118e-208	2.00467e-204	tyrosine 3-monooxygenase/tryptophan 5-monooxygenase activation protein beta [Source:NCBI gene;Acc:100153160]	GO:0019904(protein domain specific binding)	04110(Cell cycle);04114(Oocyte meiosis);04151(PI3K-Akt signaling pathway);04390(Hippo signaling pathway);05160(Hepatitis C);05161(Hepatitis B);05203(Viral carcinogenesis)	K16197	NA
GCB1	ENSSSCG00000003757	SSX2IP	2.23472	1.58971	0.491334	3.77631e-96	7.13382e-92	SSX family member 2 interacting protein [Source:NCBI gene;Acc:100522497]	GO:0007098(centrosome cycle);GO:0031252(cell leading edge);GO:0032991(protein-containing complex);GO:0034451(centriolar satellite);GO:0035020(regulation of Rac protein signal transduction);GO:0035735(intraciliary transport involved in cilium assembly);GO:0036064(ciliary basal body);GO:0060271(cilium assembly);GO:2000145(regulation of cell motility)	04520(Adherens junction)	K06085	NA
GCB1	ENSSSCG00000010826	MARC2	1.18906	0.845968	0.491148	3.36883e-100	6.36406e-96	mitochondrial amidoxime reducing component 2 [Source:HGNC Symbol;Acc:HGNC:26064]	GO:0003824(catalytic activity);GO:0005739(mitochondrion);GO:0008940(nitrate reductase activity);GO:0016020(membrane);GO:0016021(integral component of membrane);GO:0030151(molybdenum ion binding);GO:0030170(pyridoxal phosphate binding);GO:0042126(nitrate metabolic process);GO:0043546(molybdopterin cofactor binding);GO:0055114(oxidation-reduction process)	NA	NA	NA
GCB1	ENSSSCG00000005373	NANS	7.0553	5.03049	0.488008	3.25557e-131	6.1501e-127	acidic nuclear phosphoprotein 32 family member B [Source:NCBI gene;Acc:100152263]	GO:0003824(catalytic activity);GO:0005515(protein binding);GO:0005634(nucleus);GO:0005829(cytosol);GO:0016051(carbohydrate biosynthetic process);GO:0042393(histone binding);GO:0047444(N-acylneuraminate-9-phosphate synthase activity)	00520(Amino sugar and nucleotide sugar metabolism)	K05304;K18647	2.5.1.132;2.5.1.57;EC:2.5.1.56
GCB1	ENSSSCG00000004938	DENND4A	1.59339	1.13758	0.486123	5.99642e-104	1.13278e-99	DENN domain containing 4A [Source:NCBI gene;Acc:100157295]	GO:0005515(protein binding);GO:0017112(Rab guanyl-nucleotide exchange factor activity)	NA	K20163	NA
GCB1	ENSSSCG00000002703	TERF2IP	3.17561	2.2705	0.484022	1.73809e-154	3.28342e-150	TERF2 interacting protein [Source:NCBI gene;Acc:100521624]	GO:0000723(telomere maintenance);GO:0000781(chromosome, telomeric region);GO:0000783(nuclear telomere cap complex);GO:0000784(nuclear chromosome, telomeric region);GO:0001933(negative regulation of protein phosphorylation);GO:0003677(DNA binding);GO:0005515(protein binding);GO:0005634(nucleus);GO:0005635(nuclear envelope);GO:0005654(nucleoplasm);GO:0005737(cytoplasm);GO:0005829(cytosol);GO:000635…	NA	K11113	NA
GCB1	ENSSSCG00000035454	B4GALT1	0.938054	0.671333	0.482642	1.61274e-105	3.04662e-101	beta-1,4-galactosyltransferase 1 [Source:NCBI gene;Acc:100511655]	GO:0000138(Golgi trans cisterna);GO:0002064(epithelial cell development);GO:0002526(acute inflammatory response);GO:0003831(beta-N-acetylglucosaminylglycopeptide beta-1,4-galactosyltransferase activity);GO:0003945(N-acetyllactosamine synthase activity);GO:0004461(lactose synthase activity);GO:0005794(Golgi apparatus);GO:0005886(plasma membrane);GO:0005975(carbohydrate metabolic process);GO:000598…	00052(Galactose metabolism);00510(N-Glycan biosynthesis);00514(Other types of O-glycan biosynthesis);00515(Mannose type O-glycan biosynthesis);00533(Glycosaminoglycan biosynthesis - keratan sulfate);00601(Glycosphingolipid biosynthesis - lacto and neolacto series)	K07966	2.4.1.-;2.4.1.38;2.4.1.90;EC:2.4.1.22
GCB1	ENSSSCG00000033591	CHD9	2.65212	1.89888	0.481995	1.14856e-120	2.16974e-116	chromodomain helicase DNA binding protein 9 [Source:NCBI gene;Acc:110260954]	GO:0005515(protein binding);GO:0005524(ATP binding);GO:0005634(nucleus);GO:0016817(hydrolase activity, acting on acid anhydrides)	NA	K14438	EC:3.6.4.12
GCB1	ENSSSCG00000009704	HMGB2	10.6754	7.65732	0.47938	8.35463e-102	1.57827e-97	high mobility group box 2 [Source:NCBI gene;Acc:397130]	GO:0000400(four-way junction DNA binding);GO:0000790(nuclear chromatin);GO:0000793(condensed chromosome);GO:0001158(enhancer sequence-specific DNA binding);GO:0001938(positive regulation of endothelial cell proliferation);GO:0002437(inflammatory response to antigenic stimulus);GO:0003677(DNA binding);GO:0003684(damaged DNA binding);GO:0003690(double-stranded DNA binding);GO:0003697(single-strande…	NA	K11295	NA
GCB1	ENSSSCG00000010341	TSPAN14	1.54572	1.10907	0.478926	6.28318e-116	1.18696e-111	tetraspanin 14 [Source:NCBI gene;Acc:100154486]	GO:0005886(plasma membrane);GO:0005887(integral component of plasma membrane);GO:0007166(cell surface receptor signaling pathway);GO:0009986(cell surface);GO:0016020(membrane);GO:0016021(integral component of membrane);GO:0019899(enzyme binding);GO:0045747(positive regulation of Notch signaling pathway);GO:0051604(protein maturation);GO:0072659(protein localization to plasma membrane);GO:0097197(…	NA	K17296	NA
GCB1	ENSSSCG00000021436	DFFB	1.72475	1.23766	0.47877	4.19822e-101	7.93085e-97	DNA fragmentation factor subunit beta [Source:NCBI gene;Acc:100513357]	GO:0000790(nuclear chromatin);GO:0003677(DNA binding);GO:0004518(nuclease activity);GO:0004536(deoxyribonuclease activity);GO:0005622(intracellular);GO:0005634(nucleus);GO:0005730(nucleolus);GO:0005737(cytoplasm);GO:0006309(apoptotic DNA fragmentation);GO:0006915(apoptotic process);GO:0016787(hydrolase activity)	04210(Apoptosis)	K02311	EC:3.-.-.-
GCB1	ENSSSCG00000010732	FAM53B	1.6742	1.20186	0.478195	3.17376e-122	5.99556e-118	family with sequence similarity 53 member B [Source:NCBI gene;Acc:100153610]	GO:0005634(nucleus);GO:0060828(regulation of canonical Wnt signaling pathway);GO:0090263(positive regulation of canonical Wnt signaling pathway)	NA	NA	NA
GCB1	ENSSSCG00000014071	ENSSSCG00000014071	11.7573	8.44934	0.476641	1.0566e-196	1.99603e-192	basic transcription factor 3 [Source:NCBI gene;Acc:100514824]	GO:0001701(in utero embryonic development)	NA	NA	NA
GCB1	ENSSSCG00000027568	BLK	2.68126	1.92715	0.476446	2.85946e-120	5.40181e-116	BLK proto-oncogene, Src family tyrosine kinase [Source:NCBI gene;Acc:100623761]	GO:0000166(nucleotide binding);GO:0004672(protein kinase activity);GO:0004713(protein tyrosine kinase activity);GO:0004715(non-membrane spanning protein tyrosine kinase activity);GO:0005102(signaling receptor binding);GO:0005515(protein binding);GO:0005524(ATP binding);GO:0006468(protein phosphorylation);GO:0007169(transmembrane receptor protein tyrosine kinase signaling pathway);GO:0016301(kinas…	NA	K08890	EC:2.7.10.2
GCB1	ENSSSCG00000002426	ZC3H14	3.21195	2.31017	0.475451	1.03557e-127	1.9563e-123	zinc finger CCCH-type containing 14 [Source:NCBI gene;Acc:100157303]	GO:0005634(nucleus);GO:0005730(nucleolus);GO:0005737(cytoplasm);GO:0008143(poly(A) binding);GO:0016607(nuclear speck);GO:0032839(dendrite cytoplasm);GO:0043488(regulation of mRNA stability);GO:0046872(metal ion binding);GO:1900364(negative regulation of mRNA polyadenylation);GO:1904115(axon cytoplasm);GO:1990904(ribonucleoprotein complex)	NA	K23038	NA
GCB1	ENSSSCG00000038615	TAF9	2.02198	1.45651	0.473254	9.16613e-140	1.73157e-135	TATA-box binding protein associated factor 9 [Source:NCBI gene;Acc:100515933]	GO:0000125(PCAF complex);GO:0002039(p53 binding);GO:0003677(DNA binding);GO:0003713(transcription coactivator activity);GO:0004402(histone acetyltransferase activity);GO:0005634(nucleus);GO:0005669(transcription factor TFIID complex);GO:0006352(DNA-templated transcription, initiation);GO:0030307(positive regulation of cell growth);GO:0030914(STAGA complex);GO:0032435(negative regulation of protea…	03022(Basal transcription factors)	K14535	NA
GCB1	ENSSSCG00000008646	RNF144A	1.19269	0.860153	0.471555	6.54428e-89	1.23628e-84	ring finger protein 144A [Source:NCBI gene;Acc:100514456]	GO:0000151(ubiquitin ligase complex);GO:0000209(protein polyubiquitination);GO:0004842(ubiquitin-protein transferase activity);GO:0005737(cytoplasm);GO:0005794(Golgi apparatus);GO:0006511(ubiquitin-dependent protein catabolic process);GO:0016020(membrane);GO:0016021(integral component of membrane);GO:0016567(protein ubiquitination);GO:0016740(transferase activity);GO:0031624(ubiquitin conjugating…	NA	K11975	EC:2.3.2.31
GCB1	ENSSSCG00000021355	SOD1	5.847	4.22383	0.469145	7.80679e-124	1.47478e-119	superoxide dismutase 1 [Source:NCBI gene;Acc:397036]	GO:0000187(activation of MAPK activity);GO:0000302(response to reactive oxygen species);GO:0000303(response to superoxide);GO:0001541(ovarian follicle development);GO:0001819(positive regulation of cytokine production);GO:0001895(retina homeostasis);GO:0002262(myeloid cell homeostasis);GO:0004784(superoxide dismutase activity);GO:0005507(copper ion binding);GO:0005615(extracellular space);GO:0005…	04146(Peroxisome);04213(Longevity regulating pathway - multiple species);05014(Amyotrophic lateral sclerosis (ALS));05016(Huntington disease);05020(Prion diseases)	K04565	EC:1.15.1.1
GCB1	ENSSSCG00000011351	TMA7	9.15173	6.61781	0.467691	1.81488e-153	3.42849e-149	translation machinery associated 7 homolog [Source:HGNC Symbol;Acc:HGNC:26932]	GO:0002181(cytoplasmic translation)	NA	NA	NA
GCB1	ENSSSCG00000022333	C16orf87	1.37249	0.993336	0.466442	5.38676e-99	1.01761e-94	UPF0547 protein C16orf87 homolog [Source:NCBI gene;Acc:100626752]	NA	NA	NA	NA
GCB1	ENSSSCG00000039416	CXCR4	13.1256	9.50763	0.465229	1.91699e-172	3.62138e-168	C-X-C motif chemokine receptor 4 [Source:NCBI gene;Acc:396659]	GO:0001666(response to hypoxia);GO:0003779(actin binding);GO:0004930(G protein-coupled receptor activity);GO:0004950(chemokine receptor activity);GO:0005764(lysosome);GO:0005768(endosome);GO:0005769(early endosome);GO:0005770(late endosome);GO:0005886(plasma membrane);GO:0006935(chemotaxis);GO:0006955(immune response);GO:0007165(signal transduction);GO:0007186(G protein-coupled receptor signaling…	04020(Calcium signaling pathway);04060(Cytokine-cytokine receptor interaction);04062(Chemokine signaling pathway);04144(Endocytosis);04360(Axon guidance);04670(Leukocyte transendothelial migration);04672(Intestinal immune network for IgA production);04810(Regulation of actin cytoskeleton);05163(Human cytomegalovirus infection);05170(Human immunodeficiency virus 1 infection);05200(Pathways in canc…	K04189	NA
GCB1	ENSSSCG00000026606	PAIP2	5.48747	3.97503	0.465176	1.85828e-163	3.51048e-159	poly(A) binding protein interacting protein 2 [Source:NCBI gene;Acc:100522309]	GO:0000900(translation repressor activity, mRNA regulatory element binding);GO:0005737(cytoplasm);GO:0030371(translation repressor activity);GO:0045947(negative regulation of translational initiation)	NA	NA	NA
GCB1	ENSSSCG00000007585	ACTB	45.631	33.0581	0.465013	0	0	actin beta [Source:NCBI gene;Acc:414396]	GO:0000166(nucleotide binding);GO:0005515(protein binding);GO:0005524(ATP binding);GO:0005634(nucleus);GO:0005737(cytoplasm);GO:0005829(cytosol);GO:0005856(cytoskeleton);GO:0005886(plasma membrane);GO:0005925(focal adhesion);GO:0015629(actin cytoskeleton);GO:0019894(kinesin binding);GO:0019901(protein kinase binding);GO:0022898(regulation of transmembrane transporter activity);GO:0030863(cortical…	04015(Rap1 signaling pathway);04145(Phagosome);04210(Apoptosis);04390(Hippo signaling pathway);04510(Focal adhesion);04520(Adherens junction);04530(Tight junction);04611(Platelet activation);04670(Leukocyte transendothelial migration);04714(Thermogenesis);04810(Regulation of actin cytoskeleton);04919(Thyroid hormone signaling pathway);04921(Oxytocin signaling pathway);05100(Bacterial invasion of …	K05692	NA
GCB1	ENSSSCG00000011980	CLDND1	1.87165	1.35637	0.464556	7.14754e-99	1.35024e-94	claudin domain containing 1 [Source:NCBI gene;Acc:100154619]	GO:0016020(membrane);GO:0016021(integral component of membrane);GO:0016324(apical plasma membrane)	NA	NA	NA
GCB1	ENSSSCG00000036314	HHEX	1.10274	0.799194	0.464473	2.03374e-87	3.84194e-83	hematopoietically expressed homeobox [Source:NCBI gene;Acc:397232]	GO:0003677(DNA binding);GO:0005634(nucleus);GO:0006355(regulation of transcription, DNA-templated);GO:0043565(sequence-specific DNA binding)	04950(Maturity onset diabetes of the young);05202(Transcriptional misregulation in cancer)	K08024	NA
GCB1	ENSSSCG00000022820	VAMP8	5.16499	3.74405	0.464165	4.02605e-142	7.60561e-138	vesicle associated membrane protein 8 [Source:NCBI gene;Acc:100620246]	GO:0005737(cytoplasm);GO:0005765(lysosomal membrane);GO:0005829(cytosol);GO:0005886(plasma membrane);GO:0016020(membrane);GO:0016021(integral component of membrane);GO:0016192(vesicle-mediated transport);GO:0016240(autophagosome membrane docking);GO:0019869(chloride channel inhibitor activity);GO:0030667(secretory granule membrane);GO:0031201(SNARE complex);GO:0031902(late endosome membrane);GO:0…	04130(SNARE interactions in vesicular transport);04140(Autophagy - animal);04611(Platelet activation)	K08512	NA
GCB1	ENSSSCG00000008192	TMEM131	2.90537	2.10634	0.463983	2.32279e-112	4.38798e-108	transmembrane protein 131 [Source:NCBI gene;Acc:100511075]	GO:0016020(membrane);GO:0016021(integral component of membrane)	NA	NA	NA
GCB1	ENSSSCG00000016737	ENSSSCG00000016737	20.1839	14.64	0.463284	1.30832e-231	2.47154e-227	peptidylprolyl isomerase A [Source:NCBI gene;Acc:397637]	GO:0000413(protein peptidyl-prolyl isomerization);GO:0003755(peptidyl-prolyl cis-trans isomerase activity);GO:0005576(extracellular region);GO:0005634(nucleus);GO:0005737(cytoplasm);GO:0005829(cytosol);GO:0006457(protein folding);GO:0016018(cyclosporin A binding);GO:0016853(isomerase activity);GO:0042026(protein refolding);GO:0045069(regulation of viral genome replication);GO:0051082(unfolded pro…	04217(Necroptosis)	K03767	EC:5.2.1.8
GCB1	ENSSSCG00000013658	S1PR2	2.08814	1.51496	0.462937	1.53541e-95	2.90055e-91	sphingosine-1-phosphate receptor 2 [Source:NCBI gene;Acc:100511551]	GO:0001664(G protein-coupled receptor binding);GO:0003376(sphingosine-1-phosphate receptor signaling pathway);GO:0004930(G protein-coupled receptor activity);GO:0005178(integrin binding);GO:0005886(plasma membrane);GO:0007186(G protein-coupled receptor signaling pathway);GO:0010800(positive regulation of peptidyl-threonine phosphorylation);GO:0016020(membrane);GO:0016021(integral component of mem…	04071(Sphingolipid signaling pathway);04080(Neuroactive ligand-receptor interaction)	K04292	NA
GCB1	ENSSSCG00000031659	ENSSSCG00000031659	1.27288	0.924066	0.462028	8.24745e-124	1.55803e-119	selenophosphate synthetase 1 [Source:NCBI gene;Acc:100626870]	GO:0004756(selenide, water dikinase activity);GO:0005524(ATP binding);GO:0016260(selenocysteine biosynthetic process);GO:0016301(kinase activity);GO:0016310(phosphorylation)	00450(Selenocompound metabolism)	K01008	EC:2.7.9.3
GCB1	ENSSSCG00000005459	ECPAS	1.51072	1.09788	0.46052	1.06317e-105	2.00843e-101	Ecm29 proteasome adaptor and scaffold [Source:NCBI gene;Acc:100628178]	GO:0005634(nucleus);GO:0032947(protein-containing complex scaffold activity);GO:0043248(proteasome assembly)	NA	K11886	NA
GCB1	ENSSSCG00000039327	DAPP1	3.46286	2.51904	0.45909	3.9915e-117	7.54035e-113	dual adaptor of phosphotyrosine and 3-phosphoinositides 1 [Source:NCBI gene;Acc:100525936]	GO:0005547(phosphatidylinositol-3,4,5-trisphosphate binding);GO:0005886(plasma membrane);GO:0043325(phosphatidylinositol-3,4-bisphosphate binding)	04662(B cell receptor signaling pathway)	K12229	NA
GCB1	ENSSSCG00000037216	PPP4R2	2.31766	1.68602	0.459043	1.69335e-131	3.1989e-127	protein phosphatase 4 regulatory subunit 2 [Source:NCBI gene;Acc:100626659]	GO:0005634(nucleus);GO:0005654(nucleoplasm);GO:0010569(regulation of double-strand break repair via homologous recombination);GO:0019888(protein phosphatase regulator activity);GO:0030289(protein phosphatase 4 complex);GO:0030674(protein binding, bridging);GO:0043666(regulation of phosphoprotein phosphatase activity)	NA	K15425	NA
GCB1	ENSSSCG00000022790	SNX2	1.92847	1.40537	0.456508	2.91377e-122	5.50439e-118	sorting nexin 2 [Source:NCBI gene;Acc:100626970]	GO:0005154(epidermal growth factor receptor binding);GO:0005158(insulin receptor binding);GO:0005737(cytoplasm);GO:0005764(lysosome);GO:0005768(endosome);GO:0005829(cytosol);GO:0006886(intracellular protein transport);GO:0006897(endocytosis);GO:0010008(endosome membrane);GO:0016020(membrane);GO:0030904(retromer complex);GO:0030905(retromer, tubulation complex);GO:0032991(protein-containing comple…	04144(Endocytosis)	K17917	NA
GCB1	ENSSSCG00000004652	COPS2	2.14232	1.56436	0.453598	1.55874e-146	2.94462e-142	COP9 signalosome subunit 2 [Source:NCBI gene;Acc:100125956]	GO:0000338(protein deneddylation);GO:0001833(inner cell mass cell proliferation);GO:0003714(transcription corepressor activity);GO:0005515(protein binding);GO:0005634(nucleus);GO:0005737(cytoplasm);GO:0006468(protein phosphorylation);GO:0008180(COP9 signalosome);GO:0008283(cell population proliferation);GO:0035914(skeletal muscle cell differentiation);GO:0045892(negative regulation of transcripti…	NA	K12176	NA
GCB1	ENSSSCG00000013237	SPI1	2.79692	2.04465	0.451986	1.13668e-110	2.1473e-106	Spi-1 proto-oncogene [Source:NCBI gene;Acc:414912]	GO:0000122(negative regulation of transcription by RNA polymerase II);GO:0000790(nuclear chromatin);GO:0000978(RNA polymerase II proximal promoter sequence-specific DNA binding);GO:0000980(RNA polymerase II distal enhancer sequence-specific DNA binding);GO:0000981(DNA-binding transcription factor activity, RNA polymerase II-specific);GO:0001085(RNA polymerase II transcription factor binding);GO:0…	04380(Osteoclast differentiation);05166(Human T-cell leukemia virus 1 infection);05200(Pathways in cancer);05202(Transcriptional misregulation in cancer);05221(Acute myeloid leukemia)	K09438	NA
GCB1	ENSSSCG00000022486	CBLB	1.45199	1.06187	0.451424	2.9278e-98	5.5309e-94	Cbl proto-oncogene B [Source:NCBI gene;Acc:100621690]	GO:0001784(phosphotyrosine residue binding);GO:0004842(ubiquitin-protein transferase activity);GO:0005509(calcium ion binding);GO:0005886(plasma membrane);GO:0007165(signal transduction);GO:0007166(cell surface receptor signaling pathway);GO:0007175(negative regulation of epidermal growth factor-activated receptor activity);GO:0016567(protein ubiquitination);GO:0016874(ligase activity);GO:0017124…	04012(ErbB signaling pathway);04120(Ubiquitin mediated proteolysis);04144(Endocytosis);04625(C-type lectin receptor signaling pathway);04660(T cell receptor signaling pathway);04910(Insulin signaling pathway);05162(Measles)	K22517	EC:2.3.2.27
GCB1	ENSSSCG00000022508	UIMC1	1.54915	1.13308	0.451228	4.81406e-118	9.09425e-114	ubiquitin interaction motif containing 1 [Source:NCBI gene;Acc:100037949]	GO:0005634(nucleus);GO:0006302(double-strand break repair);GO:0010212(response to ionizing radiation);GO:0016604(nuclear body);GO:0042393(histone binding);GO:0045739(positive regulation of DNA repair);GO:0045892(negative regulation of transcription, DNA-templated);GO:0070530(K63-linked polyubiquitin modification-dependent protein binding);GO:0070531(BRCA1-A complex);GO:0070537(histone H2A K63-lin…	03440(Homologous recombination)	K20775	NA
GCB1	ENSSSCG00000016958	PIK3R1	1.44673	1.05853	0.450734	9.27403e-104	1.75196e-99	phosphoinositide-3-kinase regulatory subunit 1 [Source:NCBI gene;Acc:100623707]	GO:0001678(cellular glucose homeostasis);GO:0001784(phosphotyrosine residue binding);GO:0001953(negative regulation of cell-matrix adhesion);GO:0005158(insulin receptor binding);GO:0005159(insulin-like growth factor receptor binding);GO:0005168(neurotrophin TRKA receptor binding);GO:0005515(protein binding);GO:0005634(nucleus);GO:0005737(cytoplasm);GO:0005801(cis-Golgi network);GO:0005829(cytosol…	01521(EGFR tyrosine kinase inhibitor resistance);01522(Endocrine resistance);01524(Platinum drug resistance);04012(ErbB signaling pathway);04014(Ras signaling pathway);04015(Rap1 signaling pathway);04024(cAMP signaling pathway);04062(Chemokine signaling pathway);04066(HIF-1 signaling pathway);04068(FoxO signaling pathway);04070(Phosphatidylinositol signaling system);04071(Sphingolipid signaling p…	K02649	NA
GCB1	ENSSSCG00000015710	ACTR3	9.36714	6.85376	0.450713	1.21614e-142	2.2974e-138	ARP3 actin related protein 3 homolog [Source:NCBI gene;Acc:396738]	GO:0005200(structural constituent of cytoskeleton);GO:0005524(ATP binding);GO:0005634(nucleus);GO:0005737(cytoplasm);GO:0005885(Arp2/3 protein complex);GO:0007015(actin filament organization);GO:0030027(lamellipodium);GO:0034314(Arp2/3 complex-mediated actin nucleation);GO:0045944(positive regulation of transcription by RNA polymerase II);GO:0051015(actin filament binding);GO:0060271(cilium assem…	04530(Tight junction)	K18584	NA
GCB1	ENSSSCG00000010651	ABLIM1	3.17248	2.32348	0.449322	1.65036e-98	3.11769e-94	actin binding LIM protein 1 [Source:NCBI gene;Acc:100154343]	GO:0001725(stress fiber);GO:0003779(actin binding);GO:0007010(cytoskeleton organization);GO:0015629(actin cytoskeleton);GO:0030027(lamellipodium);GO:0030032(lamellipodium assembly);GO:0046872(metal ion binding);GO:0051015(actin filament binding);GO:0060271(cilium assembly)	04360(Axon guidance)	K07520	NA
GCB1	ENSSSCG00000007743	ENSSSCG00000007743	9.03818	6.62962	0.447106	3.21987e-154	6.08265e-150	coiled-coil-helix-coiled-coil-helix domain containing 2 [Source:NCBI gene;Acc:100518545]	GO:0005634(nucleus);GO:0005739(mitochondrion);GO:0007005(mitochondrion organization);GO:0043565(sequence-specific DNA binding);GO:0045944(positive regulation of transcription by RNA polymerase II)	NA	K22758	NA
GCB1	ENSSSCG00000003354	CCNL2	3.69573	2.71366	0.445621	1.34591e-131	2.54256e-127	cyclin L2 [Source:NCBI gene;Acc:100739567]	GO:0000079(regulation of cyclin-dependent protein serine/threonine kinase activity);GO:0005634(nucleus);GO:0005654(nucleoplasm);GO:0006357(regulation of transcription by RNA polymerase II);GO:0016538(cyclin-dependent protein serine/threonine kinase regulator activity);GO:0043231(intracellular membrane-bounded organelle)	NA	NA	NA
GCB1	ENSSSCG00000014073	HEXB	1.18416	0.869574	0.445481	1.6292e-105	3.07773e-101	hexosaminidase subunit beta [Source:NCBI gene;Acc:396958]	GO:0001501(skeletal system development);GO:0001669(acrosomal vesicle);GO:0004553(hydrolase activity, hydrolyzing O-glycosyl compounds);GO:0004563(beta-N-acetylhexosaminidase activity);GO:0005615(extracellular space);GO:0005764(lysosome);GO:0005975(carbohydrate metabolic process);GO:0006687(glycosphingolipid metabolic process);GO:0006689(ganglioside catabolic process);GO:0006874(cellular calcium i…	00511(Other glycan degradation);00520(Amino sugar and nucleotide sugar metabolism);00531(Glycosaminoglycan degradation);00603(Glycosphingolipid biosynthesis - globo and isoglobo series);00604(Glycosphingolipid biosynthesis - ganglio series);04142(Lysosome)	K12373	EC:3.2.1.52
GCB1	ENSSSCG00000040486	BIRC5	1.74898	1.28589	0.44375	1.64945e-55	3.11597e-51	baculoviral IAP repeat containing 5 [Source:NCBI gene;Acc:397266]	GO:0000086(G2/M transition of mitotic cell cycle);GO:0000226(microtubule cytoskeleton organization);GO:0000281(mitotic cytokinesis);GO:0000775(chromosome, centromeric region);GO:0000776(kinetochore);GO:0000777(condensed chromosome kinetochore);GO:0004869(cysteine-type endopeptidase inhibitor activity);GO:0005634(nucleus);GO:0005694(chromosome);GO:0005737(cytoplasm);GO:0005814(centriole);GO:000581…	01524(Platinum drug resistance);04210(Apoptosis);04215(Apoptosis - multiple species);04390(Hippo signaling pathway);05161(Hepatitis B);05200(Pathways in cancer);05210(Colorectal cancer)	K08731	NA
GCB1	ENSSSCG00000015235	ETS1	7.36796	5.42184	0.442483	3.05455e-117	5.77035e-113	ETS proto-oncogene 1, transcription factor [Source:NCBI gene;Acc:100302363]	GO:0000978(RNA polymerase II proximal promoter sequence-specific DNA binding);GO:0000981(DNA-binding transcription factor activity, RNA polymerase II-specific);GO:0003677(DNA binding);GO:0003700(DNA-binding transcription factor activity);GO:0005634(nucleus);GO:0005654(nucleoplasm);GO:0005667(transcription factor complex);GO:0006355(regulation of transcription, DNA-templated);GO:0006357(regulation…	04014(Ras signaling pathway);04218(Cellular senescence);05166(Human T-cell leukemia virus 1 infection);05200(Pathways in cancer);05211(Renal cell carcinoma)	K02678	NA
GCB1	ENSSSCG00000008614	SMC6	5.25201	3.87282	0.439485	1.77671e-115	3.35638e-111	structural maintenance of chromosomes 6 [Source:NCBI gene;Acc:100517523]	GO:0000166(nucleotide binding);GO:0000722(telomere maintenance via recombination);GO:0000724(double-strand break repair via homologous recombination);GO:0000781(chromosome, telomeric region);GO:0000803(sex chromosome);GO:0005524(ATP binding);GO:0005634(nucleus);GO:0005654(nucleoplasm);GO:0005694(chromosome);GO:0006281(DNA repair);GO:0006310(DNA recombination);GO:0006974(cellular response to DNA d…	NA	K22804	NA
GCB1	ENSSSCG00000038977	RSBN1L	2.41033	1.77743	0.439442	5.0219e-111	9.48687e-107	round spermatid basic protein 1 like [Source:NCBI gene;Acc:110262245]	GO:0005634(nucleus)	NA	K22610	EC:1.14.11.-
GCB1	ENSSSCG00000040912	SNX6	3.60525	2.6587	0.439379	2.15309e-122	4.0674e-118	sorting nexin 6 [Source:NCBI gene;Acc:100154775]	GO:0005623(cell);GO:0006886(intracellular protein transport);GO:0015031(protein transport);GO:0034713(type I transforming growth factor beta receptor binding);GO:0035091(phosphatidylinositol binding)	04144(Endocytosis)	K17920	NA
GCB1	ENSSSCG00000001074	KDM1B	1.075	0.792882	0.439158	3.04864e-97	5.75918e-93	lysine demethylase 1B [Source:NCBI gene;Acc:100158047]	GO:0003677(DNA binding);GO:0005515(protein binding);GO:0005634(nucleus);GO:0006349(regulation of gene expression by genetic imprinting);GO:0008270(zinc ion binding);GO:0016491(oxidoreductase activity);GO:0034648(histone demethylase activity (H3-dimethyl-K4 specific));GO:0034649(histone demethylase activity (H3-monomethyl-K4 specific));GO:0034720(histone H3-K4 demethylation);GO:0043046(DNA methyla…	NA	K19413	EC:1.-.-.-
GCB1	ENSSSCG00000003771	ENSSSCG00000003771	2.46839	1.82317	0.437125	2.22272e-125	4.19894e-121	far upstream element binding protein 1 [Source:NCBI gene;Acc:100525995]	GO:0003676(nucleic acid binding);GO:0003723(RNA binding);GO:0006355(regulation of transcription, DNA-templated)	NA	K13210	NA
GCB1	ENSSSCG00000038031	CPSF6	3.46731	2.5632	0.435867	8.09598e-110	1.52941e-105	cleavage and polyadenylation specific factor 6 [Source:NCBI gene;Acc:100152191]	GO:0003676(nucleic acid binding);GO:0003723(RNA binding);GO:0003729(mRNA binding);GO:0005634(nucleus);GO:0005654(nucleoplasm);GO:0005726(perichromatin fibrils);GO:0005737(cytoplasm);GO:0005847(mRNA cleavage and polyadenylation specificity factor complex);GO:0005849(mRNA cleavage factor complex);GO:0006397(mRNA processing);GO:0016607(nuclear speck);GO:0035061(interchromatin granule);GO:0042382(par…	03015(mRNA surveillance pathway)	K14398	NA
GCB1	ENSSSCG00000025182	ELK4	1.44932	1.0715	0.435746	2.55121e-97	4.81949e-93	ELK4, ETS transcription factor [Source:NCBI gene;Acc:100626141]	GO:0000122(negative regulation of transcription by RNA polymerase II);GO:0000978(RNA polymerase II proximal promoter sequence-specific DNA binding);GO:0000981(DNA-binding transcription factor activity, RNA polymerase II-specific);GO:0003677(DNA binding);GO:0003682(chromatin binding);GO:0003700(DNA-binding transcription factor activity);GO:0005634(nucleus);GO:0005654(nucleoplasm);GO:0005829(cytoso…	04010(MAPK signaling pathway);05166(Human T-cell leukemia virus 1 infection);05202(Transcriptional misregulation in cancer)	K04376	NA
GCB1	ENSSSCG00000001562	KCTD20	1.8922	1.39902	0.435645	1.36641e-119	2.58129e-115	potassium channel tetramerization domain containing 20 [Source:NCBI gene;Acc:100154621]	GO:0005515(protein binding);GO:0005737(cytoplasm);GO:0042327(positive regulation of phosphorylation)	NA	NA	NA
GCB1	ENSSSCG00000004528	MBD2	4.04146	2.98927	0.435083	2.33425e-135	4.40963e-131	methyl-CpG binding domain protein 2 [Source:NCBI gene;Acc:100511112]	GO:0000118(histone deacetylase complex);GO:0000122(negative regulation of transcription by RNA polymerase II);GO:0000785(chromatin);GO:0000790(nuclear chromatin);GO:0000792(heterochromatin);GO:0003677(DNA binding);GO:0003682(chromatin binding);GO:0003729(mRNA binding);GO:0005634(nucleus);GO:0005654(nucleoplasm);GO:0005737(cytoplasm);GO:0005829(cytosol);GO:0006346(methylation-dependent chromatin s…	NA	K11590	NA
GCB1	ENSSSCG00000000685	TPI1	6.04849	4.47471	0.434779	3.41526e-108	6.45177e-104	triosephosphate isomerase 1 [Source:NCBI gene;Acc:100157582]	GO:0003824(catalytic activity);GO:0004807(triose-phosphate isomerase activity);GO:0005829(cytosol);GO:0006006(glucose metabolic process);GO:0006094(gluconeogenesis);GO:0006096(glycolytic process);GO:0007275(multicellular organism development);GO:0016853(isomerase activity);GO:0019563(glycerol catabolic process);GO:0019682(glyceraldehyde-3-phosphate metabolic process);GO:0031625(ubiquitin protein …	00010(Glycolysis / Gluconeogenesis);00051(Fructose and mannose metabolism);00562(Inositol phosphate metabolism)	K01803	EC:5.3.1.1
GCB1	ENSSSCG00000007504	RBM38	1.86318	1.37916	0.433978	1.60294e-93	3.02812e-89	RNA binding motif protein 38 [Source:NCBI gene;Acc:100125973]	GO:0003676(nucleic acid binding);GO:0003723(RNA binding);GO:0003729(mRNA binding);GO:0003730(mRNA 3'-UTR binding);GO:0005829(cytosol);GO:0006397(mRNA processing);GO:0010830(regulation of myotube differentiation);GO:0043484(regulation of RNA splicing);GO:0070935(3'-UTR-mediated mRNA stabilization);GO:1990904(ribonucleoprotein complex)	NA	NA	NA
GCB1	ENSSSCG00000013602	HNRNPM	5.15218	3.8199	0.431648	1.11113e-112	2.09904e-108	heterogeneous nuclear ribonucleoprotein M [Source:NCBI gene;Acc:100514153]	GO:0000380(alternative mRNA splicing, via spliceosome);GO:0000398(mRNA splicing, via spliceosome);GO:0003676(nucleic acid binding);GO:0003723(RNA binding);GO:0003729(mRNA binding);GO:0005634(nucleus);GO:0005654(nucleoplasm);GO:0005681(spliceosomal complex);GO:0005737(cytoplasm);GO:0016363(nuclear matrix);GO:0019904(protein domain specific binding);GO:0042382(paraspeckles);GO:0071013(catalytic ste…	03040(Spliceosome)	K12887	NA
GCB1	ENSSSCG00000027348	ENSSSCG00000027348	2.81126	2.08523	0.431012	7.10679e-114	1.34254e-109	WAS/WASL interacting protein family member 1 [Source:NCBI gene;Acc:100154822]	GO:0000147(actin cortical patch assembly);GO:0003779(actin binding);GO:0005884(actin filament);GO:0006897(endocytosis);GO:0008154(actin polymerization or depolymerization);GO:0015629(actin cytoskeleton);GO:0030048(actin filament-based movement);GO:0030479(actin cortical patch);GO:0051015(actin filament binding);GO:0051127(positive regulation of actin nucleation);GO:0051666(actin cortical patch lo…	04144(Endocytosis)	K19475	NA
GCB1	ENSSSCG00000003189	PRMT1	3.62837	2.69214	0.430566	4.67176e-120	8.82541e-116	protein arginine methyltransferase 1 [Source:NCBI gene;Acc:100286877]	GO:0001701(in utero embryonic development);GO:0005634(nucleus);GO:0005737(cytoplasm);GO:0005829(cytosol);GO:0006355(regulation of transcription, DNA-templated);GO:0006479(protein methylation);GO:0008168(methyltransferase activity);GO:0008170(N-methyltransferase activity);GO:0008276(protein methyltransferase activity);GO:0008284(positive regulation of cell population proliferation);GO:0008327(meth…	04068(FoxO signaling pathway);04922(Glucagon signaling pathway)	K11434	EC:2.1.1.319
GCB1	ENSSSCG00000005090	MNAT1	1.22274	0.90735	0.430385	7.06091e-107	1.33388e-102	MNAT1, CDK activating kinase assembly factor [Source:NCBI gene;Acc:100310799]	GO:0005654(nucleoplasm);GO:0005675(transcription factor TFIIH holo complex);GO:0005694(chromosome);GO:0005737(cytoplasm);GO:0005829(cytosol);GO:0006289(nucleotide-excision repair);GO:0006355(regulation of transcription, DNA-templated);GO:0006357(regulation of transcription by RNA polymerase II);GO:0006366(transcription by RNA polymerase II);GO:0006468(protein phosphorylation);GO:0007512(adult hea…	03022(Basal transcription factors);03420(Nucleotide excision repair)	K10842	NA
GCB1	ENSSSCG00000039290	MTPN	2.20675	1.63759	0.430347	2.35178e-129	4.44274e-125	myotrophin [Source:NCBI gene;Acc:100521697]	GO:0005515(protein binding);GO:0008290(F-actin capping protein complex);GO:0008361(regulation of cell size);GO:0010613(positive regulation of cardiac muscle hypertrophy);GO:2000812(regulation of barbed-end actin filament capping)	NA	NA	NA
GCB1	ENSSSCG00000013639	SLC44A2	2.55616	1.89754	0.429847	3.81275e-109	7.20266e-105	solute carrier family 44 member 2 [Source:NCBI gene;Acc:100524730]	GO:0016020(membrane);GO:0016021(integral component of membrane)	05231(Choline metabolism in cancer)	K15377	NA
GCB1	ENSSSCG00000037647	TFDP2	1.59378	1.18409	0.42867	4.01268e-98	7.58035e-94	transcription factor Dp-2 [Source:NCBI gene;Acc:100620214]	GO:0000278(mitotic cell cycle);GO:0000977(RNA polymerase II regulatory region sequence-specific DNA binding);GO:0001228(DNA-binding transcription activator activity, RNA polymerase II-specific);GO:0003677(DNA binding);GO:0003700(DNA-binding transcription factor activity);GO:0003712(transcription coregulator activity);GO:0005634(nucleus);GO:0005667(transcription factor complex);GO:0006355(regulati…	04110(Cell cycle)	K09392	NA
GCB1	ENSSSCG00000010203	ENSSSCG00000010203	9.59335	7.1451	0.425079	2.45567e-136	4.639e-132	heterogeneous nuclear ribonucleoprotein F [Source:NCBI gene;Acc:100155475]	GO:0003676(nucleic acid binding);GO:0003723(RNA binding)	NA	K12898	NA
GCB1	ENSSSCG00000004832	UBE3A	1.7835	1.32956	0.423765	2.16931e-120	4.09804e-116	ubiquitin protein ligase E3A [Source:NCBI gene;Acc:100522589]	GO:0000209(protein polyubiquitination);GO:0001541(ovarian follicle development);GO:0003713(transcription coactivator activity);GO:0004842(ubiquitin-protein transferase activity);GO:0005634(nucleus);GO:0005829(cytosol);GO:0006511(ubiquitin-dependent protein catabolic process);GO:0014068(positive regulation of phosphatidylinositol 3-kinase signaling);GO:0016567(protein ubiquitination);GO:0016740(tr…	04120(Ubiquitin mediated proteolysis);05165(Human papillomavirus infection);05203(Viral carcinogenesis)	K10587	EC:2.3.2.26
GCB1	ENSSSCG00000005717	UCK1	1.17641	0.877357	0.423152	1.38941e-103	2.62473e-99	uridine-cytidine kinase 1 [Source:NCBI gene;Acc:100525976]	GO:0000166(nucleotide binding);GO:0004849(uridine kinase activity);GO:0005524(ATP binding);GO:0005829(cytosol);GO:0016301(kinase activity);GO:0016310(phosphorylation);GO:0016740(transferase activity);GO:0019206(nucleoside kinase activity);GO:0044206(UMP salvage);GO:0044211(CTP salvage)	00240(Pyrimidine metabolism);00983(Drug metabolism - other enzymes)	K00876	EC:2.7.1.48
GCB1	ENSSSCG00000040678	TYMS	2.07077	1.5446	0.422933	1.72111e-97	3.25135e-93	thymidylate synthetase [Source:NCBI gene;Acc:100627209]	GO:0000900(translation repressor activity, mRNA regulatory element binding);GO:0004799(thymidylate synthase activity);GO:0005634(nucleus);GO:0005737(cytoplasm);GO:0005739(mitochondrion);GO:0005743(mitochondrial inner membrane);GO:0005759(mitochondrial matrix);GO:0006231(dTMP biosynthetic process);GO:0017148(negative regulation of translation);GO:0032259(methylation);GO:0035999(tetrahydrofolate in…	00240(Pyrimidine metabolism);00670(One carbon pool by folate);01523(Antifolate resistance)	K00560	EC:2.1.1.45
GCB1	ENSSSCG00000005382	TGFBR1	1.34232	1.00353	0.419641	8.50018e-97	1.60577e-92	transforming growth factor beta receptor 1 [Source:NCBI gene;Acc:396665]	GO:0000166(nucleotide binding);GO:0000186(activation of MAPKK activity);GO:0001501(skeletal system development);GO:0001525(angiogenesis);GO:0001701(in utero embryonic development);GO:0001822(kidney development);GO:0001824(blastocyst development);GO:0001837(epithelial to mesenchymal transition);GO:0001937(negative regulation of endothelial cell proliferation);GO:0002088(lens development in camera-…	04010(MAPK signaling pathway);04060(Cytokine-cytokine receptor interaction);04068(FoxO signaling pathway);04144(Endocytosis);04218(Cellular senescence);04350(TGF-beta signaling pathway);04371(Apelin signaling pathway);04380(Osteoclast differentiation);04390(Hippo signaling pathway);04520(Adherens junction);04659(Th17 cell differentiation);04926(Relaxin signaling pathway);04933(AGE-RAGE signaling …	K04674	EC:2.7.11.30
GCB1	ENSSSCG00000032612	MILR1	1.64382	1.22917	0.419371	6.83225e-80	1.29068e-75	mast cell immunoglobulin like receptor 1 [Source:NCBI gene;Acc:110255988]	GO:0016020(membrane);GO:0016021(integral component of membrane);GO:0033004(negative regulation of mast cell activation);GO:0042629(mast cell granule);GO:0043303(mast cell degranulation)	NA	NA	NA
GCB1	ENSSSCG00000001779	ZFAND6	3.00932	2.2506	0.419124	9.12235e-124	1.7233e-119	zinc finger AN1-type containing 6 [Source:NCBI gene;Acc:100155656]	GO:0003677(DNA binding);GO:0006625(protein targeting to peroxisome);GO:0008270(zinc ion binding);GO:0031593(polyubiquitin modification-dependent protein binding);GO:0043066(negative regulation of apoptotic process);GO:0043122(regulation of I-kappaB kinase/NF-kappaB signaling);GO:0046872(metal ion binding);GO:0071356(cellular response to tumor necrosis factor)	NA	NA	NA
GCB1	ENSSSCG00000040509	LIMD2	6.68243	5.00118	0.418104	5.68511e-103	1.07397e-98	LIM domain containing 2 [Source:NCBI gene;Acc:100512735]	GO:0046872(metal ion binding)	NA	NA	NA
GCB1	ENSSSCG00000016234	CUL3	2.19804	1.64874	0.414852	1.09715e-111	2.07263e-107	cullin 3 [Source:NCBI gene;Acc:100511787]	GO:0000122(negative regulation of transcription by RNA polymerase II);GO:0000139(Golgi membrane);GO:0000209(protein polyubiquitination);GO:0000278(mitotic cell cycle);GO:0000902(cell morphogenesis);GO:0001701(in utero embryonic development);GO:0001831(trophectodermal cellular morphogenesis);GO:0004842(ubiquitin-protein transferase activity);GO:0005112(Notch binding);GO:0005634(nucleus);GO:0005737…	04120(Ubiquitin mediated proteolysis);04340(Hedgehog signaling pathway)	K03869	NA
GCB1	ENSSSCG00000011811	LPP	0.920559	0.691634	0.412501	6.85648e-65	1.29526e-60	LIM domain containing preferred translocation partner in lipoma [Source:NCBI gene;Acc:100626969]	GO:0005829(cytosol);GO:0005925(focal adhesion);GO:0046872(metal ion binding)	NA	NA	NA
GCB1	ENSSSCG00000003798	SERBP1	6.72414	5.05561	0.411466	2.39108e-121	4.51699e-117	SERPINE1 mRNA binding protein 1 [Source:NCBI gene;Acc:100518613]	GO:0003723(RNA binding);GO:0003730(mRNA 3'-UTR binding);GO:0005634(nucleus);GO:0005737(cytoplasm);GO:0005829(cytosol);GO:0030578(PML body organization);GO:0032183(SUMO binding)	NA	K13199	NA
GCB1	ENSSSCG00000017519	MRPL10	1.31264	0.986975	0.411388	3.31574e-114	6.26377e-110	mitochondrial ribosomal protein L10 [Source:NCBI gene;Acc:100518988]	GO:0003735(structural constituent of ribosome);GO:0005622(intracellular);GO:0005654(nucleoplasm);GO:0005739(mitochondrion);GO:0005762(mitochondrial large ribosomal subunit);GO:0006412(translation);GO:0015934(large ribosomal subunit);GO:0042254(ribosome biogenesis)	03010(Ribosome)	K02864	NA
GCB1	ENSSSCG00000034012	CASP3	1.9136	1.43969	0.410531	1.57741e-109	2.97988e-105	caspase 3 [Source:NCBI gene;Acc:397244]	GO:0001782(B cell homeostasis);GO:0004190(aspartic-type endopeptidase activity);GO:0004197(cysteine-type endopeptidase activity);GO:0004861(cyclin-dependent protein serine/threonine kinase inhibitor activity);GO:0005634(nucleus);GO:0005737(cytoplasm);GO:0005829(cytosol);GO:0006508(proteolysis);GO:0006915(apoptotic process);GO:0006974(cellular response to DNA damage stimulus);GO:0007507(heart deve…	01524(Platinum drug resistance);04010(MAPK signaling pathway);04115(p53 signaling pathway);04210(Apoptosis);04215(Apoptosis - multiple species);04650(Natural killer cell mediated cytotoxicity);04657(IL-17 signaling pathway);04668(TNF signaling pathway);04726(Serotonergic synapse);04932(Non-alcoholic fatty liver disease (NAFLD));04933(AGE-RAGE signaling pathway in diabetic complications);05010(Alz…	K02187	EC:3.4.22.56
GCB1	ENSSSCG00000007342	RPRD1B	1.20206	0.905602	0.408559	9.2763e-94	1.75239e-89	regulation of nuclear pre-mRNA domain containing 1B [Source:NCBI gene;Acc:100157347]	GO:0000993(RNA polymerase II complex binding);GO:0005634(nucleus);GO:0005654(nucleoplasm);GO:0005813(centrosome);GO:0005829(cytosol);GO:0008284(positive regulation of cell population proliferation);GO:0010564(regulation of cell cycle process);GO:0016591(RNA polymerase II, holoenzyme);GO:0031124(mRNA 3'-end processing);GO:0042802(identical protein binding);GO:0045944(positive regulation of transcr…	NA	K15559	NA
GCB1	ENSSSCG00000009536	ARGLU1	4.75056	3.58231	0.407206	1.83929e-108	3.47461e-104	arginine and glutamate rich 1 [Source:NCBI gene;Acc:100152796]	GO:0005654(nucleoplasm);GO:0005739(mitochondrion)	NA	K13173	NA
GCB1	ENSSSCG00000033295	EIF2S1	1.84211	1.38911	0.407203	7.22175e-128	1.36426e-123	eukaryotic translation initiation factor 2 subunit alpha [Source:NCBI gene;Acc:100155472]	GO:0003676(nucleic acid binding);GO:0003723(RNA binding);GO:0003743(translation initiation factor activity);GO:0005634(nucleus);GO:0005737(cytoplasm);GO:0005850(eukaryotic translation initiation factor 2 complex);GO:0005851(eukaryotic translation initiation factor 2B complex);GO:0006412(translation);GO:0006413(translational initiation);GO:0010494(cytoplasmic stress granule);GO:0032057(negative re…	03013(RNA transport);04140(Autophagy - animal);04141(Protein processing in endoplasmic reticulum);04210(Apoptosis);04932(Non-alcoholic fatty liver disease (NAFLD));05160(Hepatitis C);05162(Measles);05164(Influenza A);05168(Herpes simplex virus 1 infection)	K03237	NA
GCB1	ENSSSCG00000017212	SUMO2	11.0803	8.35761	0.406829	3.05372e-132	5.76878e-128	small ubiquitin-like modifier 2 [Source:NCBI gene;Acc:397044]	GO:0005515(protein binding);GO:0005634(nucleus);GO:0016605(PML body);GO:0016925(protein sumoylation);GO:0031386(protein tag);GO:0031625(ubiquitin protein ligase binding);GO:0044389(ubiquitin-like protein ligase binding)	03013(RNA transport);05418(Fluid shear stress and atherosclerosis)	K12160	NA
GCB1	ENSSSCG00000020962	DYNLL2	1.59973	1.20726	0.406098	2.07481e-109	3.91951e-105	dynein light chain LC8-type 2 [Source:NCBI gene;Acc:100512860]	GO:0003774(motor activity);GO:0005737(cytoplasm);GO:0005813(centrosome);GO:0005856(cytoskeleton);GO:0005868(cytoplasmic dynein complex);GO:0005874(microtubule);GO:0005875(microtubule associated complex);GO:0007017(microtubule-based process);GO:0008574(ATP-dependent microtubule motor activity, plus-end-directed);GO:0030286(dynein complex);GO:0031475(myosin V complex);GO:0045505(dynein intermediate…	04962(Vasopressin-regulated water reabsorption)	K10418	NA
GCB1	ENSSSCG00000028168	TAF7	2.02077	1.52524	0.405865	8.46267e-97	1.59868e-92	TATA-box binding protein associated factor 7 [Source:NCBI gene;Acc:100523236]	GO:0000122(negative regulation of transcription by RNA polymerase II);GO:0001097(TFIIH-class transcription factor complex binding);GO:0003700(DNA-binding transcription factor activity);GO:0003713(transcription coactivator activity);GO:0005634(nucleus);GO:0005654(nucleoplasm);GO:0005667(transcription factor complex);GO:0005669(transcription factor TFIID complex);GO:0005737(cytoplasm);GO:0005794(Go…	03022(Basal transcription factors)	K03132	NA
GCB1	ENSSSCG00000039230	POLR2D	3.11338	2.35322	0.403842	2.84691e-134	5.37809e-130	RNA polymerase II subunit D [Source:NCBI gene;Acc:100737579]	GO:0000166(nucleotide binding);GO:0003824(catalytic activity);GO:0003899(DNA-directed 5'-3' RNA polymerase activity);GO:0005634(nucleus);GO:0005654(nucleoplasm);GO:0005665(RNA polymerase II, core complex);GO:0005829(cytosol);GO:0006352(DNA-templated transcription, initiation);GO:0006366(transcription by RNA polymerase II);GO:0016607(nuclear speck);GO:0030880(RNA polymerase complex);GO:0044237(cel…	03020(RNA polymerase);05016(Huntington disease)	K03012	NA
GCB1	ENSSSCG00000007596	ENSSSCG00000007596	1.0104	0.7638	0.403659	7.22465e-74	1.36481e-69	oncomodulin [Source:NCBI gene;Acc:100516001]	GO:0005509(calcium ion binding);GO:0005634(nucleus);GO:0005737(cytoplasm);GO:0046872(metal ion binding)	NA	NA	NA
GCB1	ENSSSCG00000032182	CGGBP1	2.71666	2.05441	0.403109	3.58157e-117	6.76594e-113	CGG triplet repeat binding protein 1 [Source:NCBI gene;Acc:110256454]	GO:0000122(negative regulation of transcription by RNA polymerase II);GO:0000977(RNA polymerase II regulatory region sequence-specific DNA binding);GO:0001227(DNA-binding transcription repressor activity, RNA polymerase II-specific);GO:0003690(double-stranded DNA binding);GO:0005634(nucleus);GO:0005654(nucleoplasm);GO:0006357(regulation of transcription by RNA polymerase II);GO:0042802(identical …	NA	NA	NA
GCB1	ENSSSCG00000040857	ENSSSCG00000040857	3.28365	2.48449	0.402352	4.3097e-119	8.14146e-115	NA	GO:0003723(RNA binding);GO:0005634(nucleus)	NA	NA	NA
GCB1	ENSSSCG00000007366	MYBL2	2.39342	1.81197	0.401516	2.82821e-90	5.34277e-86	MYB proto-oncogene like 2 [Source:NCBI gene;Acc:100157175]	GO:0000278(mitotic cell cycle);GO:0003677(DNA binding);GO:0005634(nucleus);GO:0045893(positive regulation of transcription, DNA-templated)	04218(Cellular senescence)	K21769	NA
GCB1	ENSSSCG00000027746	ENSSSCG00000027746	2.74077	2.07575	0.40095	1.73776e-132	3.28279e-128	MORF4 family-associated protein 1 [Source:NCBI gene;Acc:100621287]	NA	NA	NA	NA
GCB1	ENSSSCG00000013233	CELF1	2.4101	1.82641	0.400078	6.43381e-99	1.21541e-94	CUGBP Elav-like family member 1 [Source:NCBI gene;Acc:100514512]	GO:0000381(regulation of alternative mRNA splicing, via spliceosome);GO:0003676(nucleic acid binding);GO:0003723(RNA binding);GO:0003729(mRNA binding);GO:0005634(nucleus);GO:0005654(nucleoplasm);GO:0005737(cytoplasm);GO:0006376(mRNA splice site selection);GO:0007286(spermatid development);GO:0031369(translation initiation factor binding);GO:0040018(positive regulation of multicellular organism gr…	NA	K13207	NA
GCB1	ENSSSCG00000015581	CENPF	2.27841	1.72728	0.39953	1.47456e-43	2.78559e-39	centromere protein F [Source:NCBI gene;Acc:100521032]	GO:0000278(mitotic cell cycle);GO:0000775(chromosome, centromeric region);GO:0000776(kinetochore);GO:0000922(spindle pole);GO:0000940(condensed chromosome outer kinetochore);GO:0001822(kidney development);GO:0005634(nucleus);GO:0005635(nuclear envelope);GO:0005654(nucleoplasm);GO:0005737(cytoplasm);GO:0005813(centrosome);GO:0005819(spindle);GO:0005930(axoneme);GO:0007059(chromosome segregation);G…	NA	K11499	NA
GCB1	ENSSSCG00000009589	SYK	3.43567	2.60499	0.399316	8.61752e-96	1.62794e-91	spleen associated tyrosine kinase [Source:NCBI gene;Acc:100125540]	GO:0000166(nucleotide binding);GO:0000187(activation of MAPK activity);GO:0001784(phosphotyrosine residue binding);GO:0001820(serotonin secretion);GO:0001945(lymph vessel development);GO:0002092(positive regulation of receptor internalization);GO:0002281(macrophage activation involved in immune response);GO:0002283(neutrophil activation involved in immune response);GO:0002366(leukocyte activation…	04064(NF-kappa B signaling pathway);04072(Phospholipase D signaling pathway);04151(PI3K-Akt signaling pathway);04380(Osteoclast differentiation);04611(Platelet activation);04625(C-type lectin receptor signaling pathway);04650(Natural killer cell mediated cytotoxicity);04662(B cell receptor signaling pathway);04664(Fc epsilon RI signaling pathway);04666(Fc gamma R-mediated phagocytosis);05152(Tube…	K05855	EC:2.7.10.2
GCB1	ENSSSCG00000014101	AP3B1	1.52568	1.15743	0.398524	8.853e-111	1.67242e-106	adaptor related protein complex 3 subunit beta 1 [Source:NCBI gene;Acc:100049670]	GO:0006622(protein targeting to lysosome);GO:0006886(intracellular protein transport);GO:0007596(blood coagulation);GO:0008089(anterograde axonal transport);GO:0015031(protein transport);GO:0016020(membrane);GO:0016182(synaptic vesicle budding from endosome);GO:0016192(vesicle-mediated transport);GO:0019882(antigen processing and presentation);GO:0019903(protein phosphatase binding);GO:0030117(me…	04142(Lysosome)	K12397	NA
GCB1	ENSSSCG00000007704	NSUN5	1.10332	0.837033	0.3985	2.03601e-86	3.84622e-82	NOP2/Sun RNA methyltransferase family member 5 [Source:NCBI gene;Acc:100524245]	GO:0003723(RNA binding);GO:0005634(nucleus);GO:0005730(nucleolus);GO:0008168(methyltransferase activity);GO:0016740(transferase activity);GO:0032259(methylation);GO:0070475(rRNA base methylation)	NA	K15264	EC:2.1.1.311
GCB1	ENSSSCG00000016960	RAD17	1.12035	0.850312	0.397887	2.15237e-86	4.06605e-82	RAD17 checkpoint clamp loader component [Source:NCBI gene;Acc:100515763]	GO:0000077(DNA damage checkpoint);GO:0000781(chromosome, telomeric region);GO:0000790(nuclear chromatin);GO:0003682(chromatin binding);GO:0003689(DNA clamp loader activity);GO:0005634(nucleus);GO:0005654(nucleoplasm);GO:0005730(nucleolus);GO:0006281(DNA repair);GO:0006974(cellular response to DNA damage stimulus);GO:0007093(mitotic cell cycle checkpoint);GO:0008156(negative regulation of DNA repl…	NA	K06662	NA
GCB1	ENSSSCG00000009370	FOXO1	1.94546	1.47817	0.396304	8.35319e-94	1.578e-89	forkhead box O1 [Source:NCBI gene;Acc:397077]	GO:0000122(negative regulation of transcription by RNA polymerase II);GO:0000981(DNA-binding transcription factor activity, RNA polymerase II-specific);GO:0001227(DNA-binding transcription repressor activity, RNA polymerase II-specific);GO:0001568(blood vessel development);GO:0003677(DNA binding);GO:0003700(DNA-binding transcription factor activity);GO:0005634(nucleus);GO:0005737(cytoplasm);GO:00…	04068(FoxO signaling pathway);04152(AMPK signaling pathway);04211(Longevity regulating pathway);04213(Longevity regulating pathway - multiple species);04218(Cellular senescence);04910(Insulin signaling pathway);04919(Thyroid hormone signaling pathway);04922(Glucagon signaling pathway);04931(Insulin resistance);04933(AGE-RAGE signaling pathway in diabetic complications);05165(Human papillomavirus …	K07201	NA
GCB1	ENSSSCG00000033367	PLEKHA2	3.31696	2.52214	0.395217	2.13869e-110	4.0402e-106	pleckstrin homology domain containing A2 [Source:NCBI gene;Acc:100737847]	GO:0030165(PDZ domain binding);GO:0043325(phosphatidylinositol-3,4-bisphosphate binding)	NA	NA	NA
GCB1	ENSSSCG00000000097	ENSSSCG00000000097	3.55446	2.70282	0.395164	1.26631e-119	2.39219e-115	translocase of outer mitochondrial membrane 22 [Source:NCBI gene;Acc:100520786]	GO:0005741(mitochondrial outer membrane);GO:0006886(intracellular protein transport);GO:0016020(membrane);GO:0016021(integral component of membrane)	NA	K17769	NA
GCB1	ENSSSCG00000001837	FANCI	1.29167	0.982425	0.394819	7.86112e-85	1.48504e-80	FA complementation group I [Source:NCBI gene;Acc:100156260]	GO:0005654(nucleoplasm);GO:0005829(cytosol);GO:0006281(DNA repair);GO:0031398(positive regulation of protein ubiquitination);GO:0070182(DNA polymerase binding)	03460(Fanconi anemia pathway)	K10895	NA
GCB1	ENSSSCG00000033849	CD37	4.86364	3.70261	0.393495	5.42931e-98	1.02565e-93	CD37 molecule [Source:NCBI gene;Acc:100624694]	GO:0001772(immunological synapse);GO:0016020(membrane);GO:0016021(integral component of membrane)	04640(Hematopoietic cell lineage)	K06475	NA
GCB1	ENSSSCG00000008942	DCK	2.16094	1.64524	0.393362	1.21409e-82	2.29354e-78	MOB kinase activator 1B [Source:NCBI gene;Acc:100517174]	GO:0000166(nucleotide binding);GO:0004137(deoxycytidine kinase activity);GO:0005524(ATP binding);GO:0005634(nucleus);GO:0005737(cytoplasm);GO:0006139(nucleobase-containing compound metabolic process);GO:0006220(pyrimidine nucleotide metabolic process);GO:0008144(drug binding);GO:0009157(deoxyribonucleoside monophosphate biosynthetic process);GO:0009165(nucleotide biosynthetic process);GO:0019136(…	00230(Purine metabolism);00240(Pyrimidine metabolism);04390(Hippo signaling pathway);04392(Hippo signaling pathway - multiple species)	K00893;K06685	EC:2.7.1.74
GCB1	ENSSSCG00000011942	CD47	4.24956	3.2376	0.392392	1.38975e-115	2.62537e-111	CD47 molecule [Source:NCBI gene;Acc:397042]	GO:0005886(plasma membrane);GO:0005887(integral component of plasma membrane);GO:0007155(cell adhesion);GO:0008228(opsonization);GO:0008284(positive regulation of cell population proliferation);GO:0009617(response to bacterium);GO:0009986(cell surface);GO:0016020(membrane);GO:0016021(integral component of membrane);GO:0022409(positive regulation of cell-cell adhesion);GO:0032649(regulation of int…	04512(ECM-receptor interaction)	K06266	NA
GCB1	ENSSSCG00000034527	ENSSSCG00000034527	2.34628	1.78779	0.392195	7.23893e-118	1.36751e-113	NA	GO:0000276(mitochondrial proton-transporting ATP synthase complex, coupling factor F(o));GO:0015078(proton transmembrane transporter activity);GO:0015986(ATP synthesis coupled proton transport)	NA	NA	NA
GCB1	ENSSSCG00000022398	NUCKS1	4.87586	3.71541	0.392134	1.19809e-67	2.26332e-63	nuclear casein kinase and cyclin dependent kinase substrate 1 [Source:NCBI gene;Acc:100626322]	GO:0000724(double-strand break repair via homologous recombination);GO:0000785(chromatin);GO:0000790(nuclear chromatin);GO:0001228(DNA-binding transcription activator activity, RNA polymerase II-specific);GO:0001678(cellular glucose homeostasis);GO:0003682(chromatin binding);GO:0003690(double-stranded DNA binding);GO:0005634(nucleus);GO:0005730(nucleolus);GO:0005737(cytoplasm);GO:0006275(regulati…	NA	NA	NA
GCB1	ENSSSCG00000001002	PRPF4B	2.64873	2.01869	0.391886	1.78899e-110	3.37958e-106	pre-mRNA processing factor 4B [Source:NCBI gene;Acc:100157287]	GO:0004672(protein kinase activity);GO:0005524(ATP binding);GO:0005634(nucleus);GO:0005694(chromosome);GO:0006468(protein phosphorylation);GO:0016607(nuclear speck);GO:0071013(catalytic step 2 spliceosome)	NA	K08827	EC:2.7.11.1
GCB1	ENSSSCG00000001646	BICRAL	0.978645	0.746566	0.390516	9.89822e-77	1.86987e-72	BRD4 interacting chromatin remodeling complex associated protein like [Source:NCBI gene;Acc:100134970]	GO:0016514(SWI/SNF complex)	NA	NA	NA
GCB1	ENSSSCG00000013629	SMARCA4	1.83301	1.39861	0.390222	5.24324e-95	9.905e-91	SWI/SNF related, matrix associated, actin dependent regulator of chromatin, subfamily a, member 4 [Source:NCBI gene;Acc:102167672]	GO:0000790(nuclear chromatin);GO:0001164(RNA polymerase I CORE element sequence-specific DNA binding);GO:0001188(RNA polymerase I preinitiation complex assembly);GO:0002039(p53 binding);GO:0003407(neural retina development);GO:0003713(transcription coactivator activity);GO:0003714(transcription corepressor activity);GO:0005515(protein binding);GO:0005524(ATP binding);GO:0005634(nucleus);GO:000573…	04714(Thermogenesis);05225(Hepatocellular carcinoma)	K11647	EC:3.6.4.-
GCB1	ENSSSCG00000038055	CORO1A	15.8315	12.0819	0.38995	3.90456e-134	7.3761e-130	coronin 1A [Source:NCBI gene;Acc:100621483]	GO:0001772(immunological synapse);GO:0001845(phagolysosome assembly);GO:0001891(phagocytic cup);GO:0003779(actin binding);GO:0003785(actin monomer binding);GO:0005515(protein binding);GO:0005737(cytoplasm);GO:0005769(early endosome);GO:0005829(cytosol);GO:0005884(actin filament);GO:0005886(plasma membrane);GO:0005911(cell-cell junction);GO:0006816(calcium ion transport);GO:0006909(phagocytosis);G…	04145(Phagosome);05152(Tuberculosis)	K13882	NA
GCB1	ENSSSCG00000026644	DDX46	3.30014	2.51881	0.389786	4.28173e-101	8.08862e-97	DEAD-box helicase 46 [Source:NCBI gene;Acc:100626833]	GO:0001650(fibrillar center);GO:0003676(nucleic acid binding);GO:0005524(ATP binding);GO:0016607(nuclear speck)	03040(Spliceosome)	K12811	EC:3.6.4.13
GCB1	ENSSSCG00000010156	ARID4B	3.5112	2.68308	0.388075	6.68017e-112	1.26195e-107	RNA binding motif protein 34 [Source:NCBI gene;Acc:100154004]	GO:0003676(nucleic acid binding);GO:0003677(DNA binding);GO:0003723(RNA binding);GO:0005634(nucleus);GO:0006349(regulation of gene expression by genetic imprinting);GO:0006355(regulation of transcription, DNA-templated);GO:0006357(regulation of transcription by RNA polymerase II);GO:0007283(spermatogenesis);GO:0034773(histone H4-K20 trimethylation);GO:0036124(histone H3-K9 trimethylation);GO:0044…	NA	K14837;K19195	NA
GCB1	ENSSSCG00000003111	SAE1	1.08422	0.828751	0.387643	9.79974e-112	1.85127e-107	SUMO1 activating enzyme subunit 1 [Source:NCBI gene;Acc:100515263]	GO:0005737(cytoplasm);GO:0006464(cellular protein modification process);GO:0008022(protein C-terminus binding);GO:0008641(ubiquitin-like modifier activating enzyme activity);GO:0016925(protein sumoylation);GO:0019948(SUMO activating enzyme activity);GO:0031510(SUMO activating enzyme complex);GO:0032446(protein modification by small protein conjugation);GO:0043008(ATP-dependent protein binding);GO…	04120(Ubiquitin mediated proteolysis)	K10684	EC:6.2.1.45
GCB1	ENSSSCG00000027849	CNR2	1.55296	1.18806	0.386414	1.42508e-74	2.69212e-70	cannabinoid receptor 2 [Source:NCBI gene;Acc:100621002]	GO:0004930(G protein-coupled receptor activity);GO:0004949(cannabinoid receptor activity);GO:0007165(signal transduction);GO:0007186(G protein-coupled receptor signaling pathway);GO:0016020(membrane);GO:0016021(integral component of membrane);GO:0030595(leukocyte chemotaxis);GO:0038171(cannabinoid signaling pathway)	04080(Neuroactive ligand-receptor interaction)	K04278	NA
GCB1	ENSSSCG00000010081	MAPK1	1.80055	1.37768	0.386194	2.04573e-116	3.86459e-112	mitogen-activated protein kinase 1 [Source:NCBI gene;Acc:100153927]	GO:0000165(MAPK cascade);GO:0000166(nucleotide binding);GO:0000187(activation of MAPK activity);GO:0001784(phosphotyrosine residue binding);GO:0004672(protein kinase activity);GO:0004674(protein serine/threonine kinase activity);GO:0004707(MAP kinase activity);GO:0004708(MAP kinase kinase activity);GO:0005524(ATP binding);GO:0005634(nucleus);GO:0005737(cytoplasm);GO:0005739(mitochondrion);GO:0005…	01521(EGFR tyrosine kinase inhibitor resistance);01522(Endocrine resistance);01524(Platinum drug resistance);04010(MAPK signaling pathway);04012(ErbB signaling pathway);04014(Ras signaling pathway);04015(Rap1 signaling pathway);04022(cGMP-PKG signaling pathway);04024(cAMP signaling pathway);04062(Chemokine signaling pathway);04066(HIF-1 signaling pathway);04068(FoxO signaling pathway);04071(Sphin…	K04371	EC:2.7.11.24
GCB1	ENSSSCG00000022773	ENSSSCG00000022773	0.744438	0.569737	0.385856	1.18866e-80	2.2455e-76	caspase-15 [Source:NCBI gene;Acc:641352]	GO:0004197(cysteine-type endopeptidase activity);GO:0006508(proteolysis);GO:0008234(cysteine-type peptidase activity)	NA	K13521	NA
GCB1	ENSSSCG00000022073	ZBTB38	1.70153	1.30257	0.385467	1.73119e-90	3.27039e-86	zinc finger and BTB domain containing 38 [Source:NCBI gene;Acc:100337656]	GO:0003676(nucleic acid binding);GO:0005515(protein binding);GO:0005634(nucleus);GO:0005654(nucleoplasm);GO:0006275(regulation of DNA replication);GO:0006974(cellular response to DNA damage stimulus);GO:0008327(methyl-CpG binding);GO:0042803(protein homodimerization activity);GO:0045892(negative regulation of transcription, DNA-templated)	NA	K10510	NA
GCB1	ENSSSCG00000013315	ENSSSCG00000013315	3.66194	2.80456	0.384837	5.96871e-122	1.12755e-117	eukaryotic translation initiation factor 3 subunit M [Source:NCBI gene;Acc:100513781]	GO:0001732(formation of cytoplasmic translation initiation complex);GO:0002183(cytoplasmic translational initiation);GO:0003743(translation initiation factor activity);GO:0005737(cytoplasm);GO:0005852(eukaryotic translation initiation factor 3 complex);GO:0006412(translation);GO:0006413(translational initiation);GO:0016282(eukaryotic 43S preinitiation complex);GO:0033290(eukaryotic 48S preinitiat…	NA	K15030	NA
GCB1	ENSSSCG00000035564	MCM6	1.61488	1.23705	0.384516	5.04357e-71	9.52782e-67	minichromosome maintenance complex component 6 [Source:NCBI gene;Acc:110257107]	GO:0000166(nucleotide binding);GO:0003677(DNA binding);GO:0003678(DNA helicase activity);GO:0003697(single-stranded DNA binding);GO:0004003(ATP-dependent DNA helicase activity);GO:0004386(helicase activity);GO:0005524(ATP binding);GO:0005634(nucleus);GO:0005654(nucleoplasm);GO:0006260(DNA replication);GO:0006268(DNA unwinding involved in DNA replication);GO:0006270(DNA replication initiation);GO:…	03030(DNA replication);04110(Cell cycle)	K02542	EC:3.6.4.12
GCB1	ENSSSCG00000004963	ENSSSCG00000004963	2.41932	1.85454	0.383544	6.58404e-99	1.24379e-94	acidic nuclear phosphoprotein 32 family member A [Source:NCBI gene;Acc:100155298]	GO:0005515(protein binding);GO:0005634(nucleus);GO:0016363(nuclear matrix)	NA	K18646	NA
GCB1	ENSSSCG00000012325	SMC1A	2.42568	1.8603	0.382849	5.95067e-90	1.12414e-85	structural maintenance of chromosomes 1A [Source:NCBI gene;Acc:100523938]	GO:0000776(kinetochore);GO:0003682(chromatin binding);GO:0005515(protein binding);GO:0005524(ATP binding);GO:0005634(nucleus);GO:0005654(nucleoplasm);GO:0005694(chromosome);GO:0005829(cytosol);GO:0006281(DNA repair);GO:0007062(sister chromatid cohesion);GO:0007064(mitotic sister chromatid cohesion);GO:0008278(cohesin complex);GO:0009314(response to radiation);GO:0016020(membrane);GO:0016021(integ…	04110(Cell cycle);04114(Oocyte meiosis)	K06636	NA
GCB1	ENSSSCG00000016769	CDK13	1.09954	0.843617	0.382242	2.42702e-84	4.58489e-80	cyclin dependent kinase 13 [Source:NCBI gene;Acc:100519067]	GO:0000307(cyclin-dependent protein kinase holoenzyme complex);GO:0000380(alternative mRNA splicing, via spliceosome);GO:0000790(nuclear chromatin);GO:0002945(cyclin K-CDK13 complex);GO:0004672(protein kinase activity);GO:0004693(cyclin-dependent protein serine/threonine kinase activity);GO:0005524(ATP binding);GO:0005634(nucleus);GO:0005694(chromosome);GO:0005794(Golgi apparatus);GO:0005829(cyto…	NA	K08819	2.7.11.23;EC:2.7.11.22
GCB1	ENSSSCG00000005959	FAM49B	2.28457	1.75286	0.382209	2.34063e-99	4.42169e-95	family with sequence similarity 49 member B [Source:NCBI gene;Acc:100157574]	GO:0001916(positive regulation of T cell mediated cytotoxicity);GO:0005929(cilium);GO:0023030(MHC class Ib protein binding, via antigen binding groove);GO:0032729(positive regulation of interferon-gamma production);GO:0050870(positive regulation of T cell activation);GO:2000568(positive regulation of memory T cell activation)	NA	NA	NA
GCB1	ENSSSCG00000011295	SNRK	1.0535	0.808918	0.381125	1.45543e-83	2.74944e-79	SNF related kinase [Source:NCBI gene;Acc:100525079]	GO:0000287(magnesium ion binding);GO:0004672(protein kinase activity);GO:0004674(protein serine/threonine kinase activity);GO:0005524(ATP binding);GO:0005634(nucleus);GO:0005737(cytoplasm);GO:0006468(protein phosphorylation);GO:0035556(intracellular signal transduction)	NA	K08802	EC:2.7.11.1
GCB1	ENSSSCG00000026488	UBE2E1	1.42775	1.09709	0.38007	3.49979e-101	6.61145e-97	ubiquitin-conjugating enzyme E2 E1 [Source:NCBI gene;Acc:102160336]	GO:0000151(ubiquitin ligase complex);GO:0000166(nucleotide binding);GO:0000209(protein polyubiquitination);GO:0004842(ubiquitin-protein transferase activity);GO:0005524(ATP binding);GO:0005634(nucleus);GO:0010390(histone monoubiquitination);GO:0016567(protein ubiquitination);GO:0016740(transferase activity);GO:0032020(ISG15-protein conjugation);GO:0033523(histone H2B ubiquitination);GO:0042296(IS…	04120(Ubiquitin mediated proteolysis)	K20217	EC:2.3.2.23
GCB1	ENSSSCG00000006900	DIPK1A	1.42671	1.09676	0.379443	1.72443e-78	3.25763e-74	divergent protein kinase domain 1A [Source:NCBI gene;Acc:100157200]	GO:0016020(membrane);GO:0016021(integral component of membrane)	NA	NA	NA
GCB1	ENSSSCG00000015480	PRRC2C	5.68638	4.37235	0.379099	1.30103e-104	2.45778e-100	proline rich coiled-coil 2C [Source:NCBI gene;Acc:100157197]	GO:0002244(hematopoietic progenitor cell differentiation);GO:0005829(cytosol);GO:0008022(protein C-terminus binding)	NA	NA	NA
GCB1	ENSSSCG00000008358	ACTR2	3.00672	2.31214	0.37896	1.21733e-91	2.29966e-87	ARP2 actin related protein 2 homolog [Source:NCBI gene;Acc:100174962]	GO:0000166(nucleotide binding);GO:0003779(actin binding);GO:0005200(structural constituent of cytoskeleton);GO:0005524(ATP binding);GO:0005634(nucleus);GO:0005737(cytoplasm);GO:0005829(cytosol);GO:0005856(cytoskeleton);GO:0005885(Arp2/3 protein complex);GO:0005938(cell cortex);GO:0007015(actin filament organization);GO:0007163(establishment or maintenance of cell polarity);GO:0008356(asymmetric c…	04530(Tight junction)	K17260	NA
GCB1	ENSSSCG00000010148	ERO1B	1.28114	0.985215	0.37892	4.14142e-85	7.82357e-81	endoplasmic reticulum oxidoreductase 1 beta [Source:NCBI gene;Acc:100154974]	GO:0003756(protein disulfide isomerase activity);GO:0005783(endoplasmic reticulum);GO:0005789(endoplasmic reticulum membrane);GO:0015035(protein disulfide oxidoreductase activity);GO:0016020(membrane);GO:0016671(oxidoreductase activity, acting on a sulfur group of donors, disulfide as acceptor);GO:0019471(4-hydroxyproline metabolic process);GO:0022417(protein maturation by protein folding);GO:003…	04141(Protein processing in endoplasmic reticulum)	K10976	EC:1.8.4.-
GCB1	ENSSSCG00000011882	GOLGB1	5.1193	3.93781	0.378551	3.97975e-80	7.51815e-76	golgin B1 [Source:NCBI gene;Acc:100620515]	GO:0005793(endoplasmic reticulum-Golgi intermediate compartment);GO:0005794(Golgi apparatus);GO:0005801(cis-Golgi network);GO:0016020(membrane);GO:0016021(integral component of membrane);GO:1905793(protein localization to pericentriolar material)	NA	K20478	NA
GCB1	ENSSSCG00000011767	TTC14	2.19254	1.68665	0.378446	2.43846e-98	4.60649e-94	tetratricopeptide repeat domain 14 [Source:NCBI gene;Acc:100151821]	GO:0003676(nucleic acid binding);GO:0005515(protein binding)	NA	NA	NA
GCB1	ENSSSCG00000013650	ENSSSCG00000013650	2.08378	1.60336	0.378099	1.01089e-107	1.90968e-103	ferredoxin-2, mitochondrial [Source:NCBI gene;Acc:100526209]	GO:0003676(nucleic acid binding);GO:0003723(RNA binding);GO:0005634(nucleus);GO:0009055(electron transfer activity);GO:0022900(electron transport chain);GO:0051536(iron-sulfur cluster binding);GO:0051537(2 iron, 2 sulfur cluster binding)	NA	K22071	NA
GCB1	ENSSSCG00000012957	SF3B2	3.58852	2.76229	0.377521	9.22583e-105	1.74285e-100	splicing factor 3b subunit 2 [Source:NCBI gene;Acc:100522004]	GO:0000398(mRNA splicing, via spliceosome);GO:0005634(nucleus);GO:0005681(spliceosomal complex);GO:0005686(U2 snRNP);GO:0005689(U12-type spliceosomal complex);GO:0016607(nuclear speck);GO:0071005(U2-type precatalytic spliceosome);GO:0071013(catalytic step 2 spliceosome)	03040(Spliceosome)	K12829	NA
GCB1	ENSSSCG00000006556	TPM3	11.0109	8.47738	0.377238	1.44473e-101	2.72924e-97	tropomyosin 3 [Source:NCBI gene;Acc:414388]	GO:0005884(actin filament);GO:0007015(actin filament organization);GO:0051015(actin filament binding)	04260(Cardiac muscle contraction);04261(Adrenergic signaling in cardiomyocytes);05200(Pathways in cancer);05216(Thyroid cancer);05410(Hypertrophic cardiomyopathy (HCM));05414(Dilated cardiomyopathy (DCM))	K09290	NA
GCB1	ENSSSCG00000006372	ARHGAP30	3.09181	2.38101	0.376883	2.99798e-89	5.66348e-85	Rho GTPase activating protein 30 [Source:NCBI gene;Acc:100158101]	GO:0005096(GTPase activator activity);GO:0007165(signal transduction);GO:0007264(small GTPase mediated signal transduction);GO:0043231(intracellular membrane-bounded organelle);GO:0043547(positive regulation of GTPase activity)	NA	K20645	NA
GCB1	ENSSSCG00000022932	SNW1	1.67342	1.28905	0.376495	1.0885e-122	2.05629e-118	SNW domain containing 1 [Source:NCBI gene;Acc:100623576]	GO:0000398(mRNA splicing, via spliceosome);GO:0005654(nucleoplasm);GO:0005681(spliceosomal complex)	03040(Spliceosome);04330(Notch signaling pathway);05169(Epstein-Barr virus infection);05203(Viral carcinogenesis)	K06063	NA
GCB1	ENSSSCG00000003197	MED25	1.36983	1.05554	0.376022	4.91842e-94	9.2914e-90	mediator complex subunit 25 [Source:HGNC Symbol;Acc:HGNC:28845]	GO:0000122(negative regulation of transcription by RNA polymerase II);GO:0005654(nucleoplasm);GO:0008134(transcription factor binding);GO:0016592(mediator complex);GO:0035563(positive regulation of chromatin binding);GO:0042974(retinoic acid receptor binding);GO:0044798(nuclear transcription factor complex);GO:0045944(positive regulation of transcription by RNA polymerase II);GO:0046965(retinoid …	NA	NA	NA
GCB1	ENSSSCG00000025034	LAPTM5	5.45996	4.21013	0.375025	1.4293e-85	2.70009e-81	lysosomal protein transmembrane 5 [Source:NCBI gene;Acc:100624193]	GO:0005764(lysosome);GO:0016020(membrane);GO:0016021(integral component of membrane);GO:1990830(cellular response to leukemia inhibitory factor)	04142(Lysosome)	K12387	NA
GCB1	ENSSSCG00000038682	TAF1D	5.48981	4.23361	0.374867	3.09881e-98	5.85397e-94	TATA-box binding protein associated factor, RNA polymerase I subunit D [Source:NCBI gene;Acc:100738413]	GO:0005634(nucleus);GO:0005654(nucleoplasm);GO:0005668(RNA polymerase transcription factor SL1 complex);GO:0005815(microtubule organizing center);GO:0006355(regulation of transcription, DNA-templated)	NA	K15215	NA
GCB1	ENSSSCG00000015599	PPP2R5A	1.52974	1.17996	0.374544	3.6308e-106	6.85894e-102	protein phosphatase 2 regulatory subunit B'alpha [Source:NCBI gene;Acc:100101925]	GO:0000159(protein phosphatase type 2A complex);GO:0004721(phosphoprotein phosphatase activity);GO:0005634(nucleus);GO:0005737(cytoplasm);GO:0005813(centrosome);GO:0005829(cytosol);GO:0006470(protein dephosphorylation);GO:0007165(signal transduction);GO:0016020(membrane);GO:0019888(protein phosphatase regulator activity);GO:0019900(kinase binding);GO:0030018(Z disc);GO:0031430(M band);GO:0031952(…	03015(mRNA surveillance pathway);04071(Sphingolipid signaling pathway);04114(Oocyte meiosis);04151(PI3K-Akt signaling pathway);04152(AMPK signaling pathway);04261(Adrenergic signaling in cardiomyocytes);04728(Dopaminergic synapse);05165(Human papillomavirus infection)	K11584	NA
GCB1	ENSSSCG00000020931	MSH6	1.36191	1.05052	0.374529	1.22623e-77	2.31648e-73	mutS homolog 6 [Source:NCBI gene;Acc:100624450]	GO:0000166(nucleotide binding);GO:0000287(magnesium ion binding);GO:0000400(four-way junction DNA binding);GO:0000710(meiotic mismatch repair);GO:0000790(nuclear chromatin);GO:0003677(DNA binding);GO:0003682(chromatin binding);GO:0003684(damaged DNA binding);GO:0003690(double-stranded DNA binding);GO:0005524(ATP binding);GO:0005634(nucleus);GO:0005654(nucleoplasm);GO:0005794(Golgi apparatus);GO:0…	01524(Platinum drug resistance);03430(Mismatch repair);05200(Pathways in cancer);05210(Colorectal cancer)	K08737	NA
GCB1	ENSSSCG00000037728	ANAPC16	3.72554	2.87523	0.373773	3.98731e-103	7.53244e-99	anaphase promoting complex subunit 16 [Source:NCBI gene;Acc:100155019]	GO:0000776(kinetochore);GO:0005680(anaphase-promoting complex);GO:0005829(cytosol);GO:0016567(protein ubiquitination)	NA	NA	NA
GCB1	ENSSSCG00000027358	RPS17	7.5364	5.81671	0.373671	3.46244e-100	6.5409e-96	ribosomal protein S17 [Source:NCBI gene;Acc:414392]	GO:0003735(structural constituent of ribosome);GO:0005622(intracellular);GO:0005840(ribosome);GO:0006364(rRNA processing);GO:0006412(translation);GO:0022627(cytosolic small ribosomal subunit);GO:0034101(erythrocyte homeostasis);GO:0042274(ribosomal small subunit biogenesis);GO:0098556(cytoplasmic side of rough endoplasmic reticulum membrane)	03010(Ribosome)	K02962	NA
GCB1	ENSSSCG00000004276	SMAP1	2.73391	2.11058	0.373325	1.09763e-112	2.07353e-108	small ArfGAP 1 [Source:NCBI gene;Acc:100513326]	GO:0005096(GTPase activator activity);GO:0005737(cytoplasm);GO:0030276(clathrin binding);GO:0043547(positive regulation of GTPase activity);GO:0045648(positive regulation of erythrocyte differentiation);GO:0046872(metal ion binding);GO:2000369(regulation of clathrin-dependent endocytosis)	04144(Endocytosis)	K12486	NA
GCB1	ENSSSCG00000000036	PACSIN2	1.83126	1.41417	0.372882	4.70854e-86	8.89489e-82	protein kinase C and casein kinase substrate in neurons 2 [Source:NCBI gene;Acc:100523786]	GO:0005515(protein binding);GO:0005543(phospholipid binding);GO:0005737(cytoplasm);GO:0005829(cytosol);GO:0005856(cytoskeleton);GO:0005886(plasma membrane);GO:0005901(caveola);GO:0005911(cell-cell junction);GO:0007010(cytoskeleton organization);GO:0008092(cytoskeletal protein binding);GO:0008289(lipid binding);GO:0016607(nuclear speck);GO:0019898(extrinsic component of membrane);GO:0030036(actin …	NA	K20123	NA
GCB1	ENSSSCG00000006307	RCSD1	5.75921	4.44912	0.372351	8.06192e-94	1.52298e-89	RCSD domain containing 1 [Source:NCBI gene;Acc:100152372]	GO:0051015(actin filament binding);GO:0071474(cellular hyperosmotic response)	NA	K18615	NA
GCB1	ENSSSCG00000032180	MCM7	1.8406	1.42196	0.372295	1.75347e-64	3.31248e-60	minichromosome maintenance complex component 7 [Source:NCBI gene;Acc:110259871]	GO:0000166(nucleotide binding);GO:0003677(DNA binding);GO:0003678(DNA helicase activity);GO:0003697(single-stranded DNA binding);GO:0004003(ATP-dependent DNA helicase activity);GO:0004386(helicase activity);GO:0005524(ATP binding);GO:0005634(nucleus);GO:0005654(nucleoplasm);GO:0005829(cytosol);GO:0006260(DNA replication);GO:0006268(DNA unwinding involved in DNA replication);GO:0006270(DNA replica…	03030(DNA replication);04110(Cell cycle)	K02210	EC:3.6.4.12
GCB1	ENSSSCG00000038487	TMPO	2.2777	1.75968	0.372265	4.49077e-61	8.48351e-57	thymopoietin [Source:NCBI gene;Acc:100512350]	GO:0000785(chromatin);GO:0003677(DNA binding);GO:0005634(nucleus);GO:0005635(nuclear envelope);GO:0006355(regulation of transcription, DNA-templated);GO:0016020(membrane);GO:0016021(integral component of membrane)	NA	NA	NA
GCB1	ENSSSCG00000009472	FBXL3	1.45459	1.12402	0.37194	2.38829e-98	4.51172e-94	F-box and leucine rich repeat protein 3 [Source:NCBI gene;Acc:100152980]	GO:0004842(ubiquitin-protein transferase activity);GO:0005515(protein binding);GO:0005634(nucleus);GO:0005829(cytosol);GO:0016567(protein ubiquitination);GO:0016604(nuclear body);GO:0019005(SCF ubiquitin ligase complex);GO:0031146(SCF-dependent proteasomal ubiquitin-dependent protein catabolic process);GO:0031648(protein destabilization);GO:0042752(regulation of circadian rhythm);GO:0043153(entra…	04710(Circadian rhythm)	K10269	NA
GCB1	ENSSSCG00000031938	NEDD8	3.35172	2.59028	0.371792	3.42675e-120	6.47347e-116	neural precursor cell expressed, developmentally down-regulated 8 [Source:NCBI gene;Acc:100520086]	GO:0005515(protein binding);GO:0005634(nucleus);GO:0005654(nucleoplasm);GO:0005829(cytosol);GO:0006357(regulation of transcription by RNA polymerase II);GO:0008104(protein localization);GO:0031625(ubiquitin protein ligase binding);GO:0045116(protein neddylation)	NA	K12158	NA
GCB1	ENSSSCG00000034230	RBX1	3.74243	2.89265	0.371584	1.22318e-119	2.31071e-115	ring-box 1 [Source:NCBI gene;Acc:110260638]	GO:0004842(ubiquitin-protein transferase activity);GO:0005654(nucleoplasm);GO:0005829(cytosol);GO:0006513(protein monoubiquitination);GO:0008134(transcription factor binding);GO:0008270(zinc ion binding);GO:0016567(protein ubiquitination);GO:0019005(SCF ubiquitin ligase complex);GO:0019788(NEDD8 transferase activity);GO:0030163(protein catabolic process);GO:0031146(SCF-dependent proteasomal ubiqu…	03420(Nucleotide excision repair);04066(HIF-1 signaling pathway);04110(Cell cycle);04114(Oocyte meiosis);04120(Ubiquitin mediated proteolysis);04141(Protein processing in endoplasmic reticulum);04310(Wnt signaling pathway);04350(TGF-beta signaling pathway);04710(Circadian rhythm);05170(Human immunodeficiency virus 1 infection);05200(Pathways in cancer);05211(Renal cell carcinoma)	K03868	EC:2.3.2.32
GCB1	ENSSSCG00000007355	ENSSSCG00000007355	14.2771	11.0359	0.371501	3.04171e-126	5.74609e-122	DNA topoisomerase I [Source:NCBI gene;Acc:100518587]	GO:0003677(DNA binding);GO:0003916(DNA topoisomerase activity);GO:0003917(DNA topoisomerase type I activity);GO:0005694(chromosome);GO:0005730(nucleolus);GO:0006260(DNA replication);GO:0006265(DNA topological change);GO:0006338(chromatin remodeling);GO:0007059(chromosome segregation);GO:0016853(isomerase activity);GO:0031298(replication fork protection complex)	NA	K03163	EC:5.6.2.1
GCB1	ENSSSCG00000011491	THOC7	1.89862	1.46839	0.370723	8.49896e-111	1.60554e-106	THO complex 7 [Source:NCBI gene;Acc:100519334]	GO:0000346(transcription export complex);GO:0000347(THO complex);GO:0000445(THO complex part of transcription export complex);GO:0000784(nuclear chromosome, telomeric region);GO:0005634(nucleus);GO:0005737(cytoplasm);GO:0005829(cytosol);GO:0006397(mRNA processing);GO:0006406(mRNA export from nucleus);GO:0016607(nuclear speck);GO:0046784(viral mRNA export from host cell nucleus)	03013(RNA transport)	K13176	NA
GCB1	ENSSSCG00000006468	HDGF	2.22209	1.71952	0.36991	7.80528e-112	1.4745e-107	heparin binding growth factor [Source:NCBI gene;Acc:100153512]	GO:0000122(negative regulation of transcription by RNA polymerase II);GO:0001222(transcription corepressor binding);GO:0003714(transcription corepressor activity);GO:0005615(extracellular space);GO:0005634(nucleus);GO:0005654(nucleoplasm);GO:0009987(cellular process);GO:0017053(transcriptional repressor complex);GO:0098761(cellular response to interleukin-7)	NA	K16641	NA
GCB1	ENSSSCG00000032129	ENSSSCG00000032129	6.6462	5.14422	0.369576	2.77796e-104	5.24784e-100	cytochrome c oxidase subunit 7B, mitochondrial [Source:NCBI gene;Acc:100516480]	GO:0004129(cytochrome-c oxidase activity);GO:0005746(mitochondrial respirasome);GO:0022900(electron transport chain);GO:1902600(proton transmembrane transport)	00190(Oxidative phosphorylation);04260(Cardiac muscle contraction);04714(Thermogenesis);04932(Non-alcoholic fatty liver disease (NAFLD));05010(Alzheimer disease);05012(Parkinson disease);05016(Huntington disease)	K02271	NA
GCB1	ENSSSCG00000000496	CCT2	2.75578	2.13306	0.369535	4.78568e-99	9.04064e-95	chaperonin containing TCP1 subunit 2 [Source:NCBI gene;Acc:100157776]	GO:0000166(nucleotide binding);GO:0002199(zona pellucida receptor complex);GO:0005524(ATP binding);GO:0005737(cytoplasm);GO:0005829(cytosol);GO:0005832(chaperonin-containing T-complex);GO:0005874(microtubule);GO:0006457(protein folding);GO:0007339(binding of sperm to zona pellucida);GO:0031625(ubiquitin protein ligase binding);GO:0032212(positive regulation of telomere maintenance via telomerase)…	NA	K09494	NA
GCB1	ENSSSCG00000012166	ENSSSCG00000012166	1.87657	1.45253	0.36953	2.54408e-91	4.80601e-87	spermine synthase [Source:NCBI gene;Acc:100153052]	GO:0006596(polyamine biosynthetic process);GO:0006597(spermine biosynthetic process);GO:0016740(transferase activity);GO:0016768(spermine synthase activity)	00270(Cysteine and methionine metabolism);00330(Arginine and proline metabolism);00410(beta-Alanine metabolism);00480(Glutathione metabolism)	K00802	EC:2.5.1.22
GCB1	ENSSSCG00000004856	NFATC1	1.03507	0.801744	0.368513	4.76197e-79	8.99584e-75	nuclear factor of activated T cells 1 [Source:NCBI gene;Acc:397318]	GO:0000790(nuclear chromatin);GO:0000978(RNA polymerase II proximal promoter sequence-specific DNA binding);GO:0001816(cytokine production);GO:0003677(DNA binding);GO:0003682(chromatin binding);GO:0003700(DNA-binding transcription factor activity);GO:0005634(nucleus);GO:0005654(nucleoplasm);GO:0005667(transcription factor complex);GO:0005829(cytosol);GO:0006355(regulation of transcription, DNA-te…	04010(MAPK signaling pathway);04022(cGMP-PKG signaling pathway);04024(cAMP signaling pathway);04218(Cellular senescence);04310(Wnt signaling pathway);04380(Osteoclast differentiation);04625(C-type lectin receptor signaling pathway);04650(Natural killer cell mediated cytotoxicity);04658(Th1 and Th2 cell differentiation);04659(Th17 cell differentiation);04660(T cell receptor signaling pathway);0466…	K04446	NA
GCB1	ENSSSCG00000016842	NIPBL	2.7804	2.15431	0.368065	6.53146e-115	1.23386e-110	NIPBL, cohesin loading factor [Source:NCBI gene;Acc:100624231]	GO:0000122(negative regulation of transcription by RNA polymerase II);GO:0000228(nuclear chromosome);GO:0000785(chromatin);GO:0000790(nuclear chromatin);GO:0003007(heart morphogenesis);GO:0003151(outflow tract morphogenesis);GO:0003682(chromatin binding);GO:0005634(nucleus);GO:0006302(double-strand break repair);GO:0006357(regulation of transcription by RNA polymerase II);GO:0006974(cellular resp…	NA	K06672	NA
GCB1	ENSSSCG00000039740	ENSSSCG00000039740	54.8885	42.5559	0.367144	1.35465e-257	2.55906e-253	ubiquitin-like protein FUBI [Source:NCBI gene;Acc:110261249]	GO:0003735(structural constituent of ribosome);GO:0005515(protein binding);GO:0005622(intracellular);GO:0005840(ribosome);GO:0006412(translation)	03010(Ribosome)	K02983	NA
GCB1	ENSSSCG00000013062	MTA2	1.98908	1.54271	0.366637	7.78498e-97	1.47066e-92	metastasis associated 1 family member 2 [Source:NCBI gene;Acc:100515941]	GO:0000118(histone deacetylase complex);GO:0000122(negative regulation of transcription by RNA polymerase II);GO:0000976(transcription regulatory region sequence-specific DNA binding);GO:0001085(RNA polymerase II transcription factor binding);GO:0001103(RNA polymerase II repressing transcription factor binding);GO:0003677(DNA binding);GO:0003682(chromatin binding);GO:0003712(transcription coregul…	NA	K11660	NA
GCB1	ENSSSCG00000040248	ENSSSCG00000040248	2.1639	1.67851	0.366454	2.05479e-87	3.88171e-83	COMM domain containing 7 [Source:NCBI gene;Acc:100514995]	NA	NA	K22563	NA
GCB1	ENSSSCG00000011000	DNAJA1	5.34545	4.14683	0.366302	4.82925e-87	9.12293e-83	DnaJ heat shock protein family (Hsp40) member A1 [Source:NCBI gene;Acc:100512008]	GO:0000151(ubiquitin ligase complex);GO:0001664(G protein-coupled receptor binding);GO:0001671(ATPase activator activity);GO:0005524(ATP binding);GO:0005829(cytosol);GO:0006457(protein folding);GO:0009408(response to heat);GO:0015630(microtubule cytoskeleton);GO:0016020(membrane);GO:0030544(Hsp70 protein binding);GO:0030957(Tat protein binding);GO:0031072(heat shock protein binding);GO:0031397(ne…	04141(Protein processing in endoplasmic reticulum)	K09502	NA
GCB1	ENSSSCG00000009924	ANKRD13A	2.11261	1.63893	0.366277	1.04872e-89	1.98115e-85	ankyrin repeat domain 13A [Source:NCBI gene;Acc:100522465]	GO:0002091(negative regulation of receptor internalization);GO:0005515(protein binding);GO:0005737(cytoplasm);GO:0005770(late endosome);GO:0005886(plasma membrane);GO:0048471(perinuclear region of cytoplasm);GO:0140036(ubiquitin-dependent protein binding);GO:1905667(negative regulation of protein localization to endosome)	NA	K21437	NA
GCB1	ENSSSCG00000024916	DHX36	1.46742	1.13848	0.366172	5.26299e-96	9.94231e-92	DEAH-box helicase 36 [Source:NCBI gene;Acc:100626674]	GO:0000166(nucleotide binding);GO:0000287(magnesium ion binding);GO:0000781(chromosome, telomeric region);GO:0000978(RNA polymerase II proximal promoter sequence-specific DNA binding);GO:0001503(ossification);GO:0002151(G-quadruplex RNA binding);GO:0002735(positive regulation of myeloid dendritic cell cytokine production);GO:0003676(nucleic acid binding);GO:0003697(single-stranded DNA binding);GO…	03018(RNA degradation)	K14442	EC:3.6.4.13
GCB1	ENSSSCG00000010569	OGA	1.92125	1.49168	0.365104	4.47763e-99	8.45869e-95	O-GlcNAcase [Source:NCBI gene;Acc:100152585]	GO:0005829(cytosol);GO:0006044(N-acetylglucosamine metabolic process);GO:0006517(protein deglycosylation);GO:0009100(glycoprotein metabolic process);GO:0016231(beta-N-acetylglucosaminidase activity)	04931(Insulin resistance)	K15719	2.3.1.48;EC:3.2.1.169
GCB1	ENSSSCG00000016275	NCL	5.19864	4.03769	0.364605	6.64419e-76	1.25515e-71	nucleolin [Source:NCBI gene;Acc:100737210]	GO:0001525(angiogenesis);GO:0003676(nucleic acid binding);GO:0003723(RNA binding);GO:0005634(nucleus);GO:0005654(nucleoplasm);GO:0005730(nucleolus);GO:0005938(cell cortex);GO:0008022(protein C-terminus binding);GO:0017148(negative regulation of translation);GO:0036464(cytoplasmic ribonucleoprotein granule);GO:0042162(telomeric DNA binding);GO:0042802(identical protein binding);GO:0044547(DNA topo…	NA	K11294	NA
GCB1	ENSSSCG00000038989	ENSSSCG00000038989	2.16361	1.6807	0.364382	1.36874e-110	2.58569e-106	tyrosine 3-monooxygenase/tryptophan 5-monooxygenase activation protein epsilon [Source:NCBI gene;Acc:100620600]	GO:0019904(protein domain specific binding)	04110(Cell cycle);04114(Oocyte meiosis);04151(PI3K-Akt signaling pathway);04390(Hippo signaling pathway);04722(Neurotrophin signaling pathway);05160(Hepatitis C);05203(Viral carcinogenesis)	K06630	NA
GCB1	ENSSSCG00000004666	ENSSSCG00000004666	1.15116	0.89432	0.364222	4.04906e-83	7.64907e-79	sulfide quinone oxidoreductase [Source:NCBI gene;Acc:100154990]	GO:0016491(oxidoreductase activity);GO:0055114(oxidation-reduction process);GO:0070221(sulfide oxidation, using sulfide:quinone oxidoreductase);GO:0070224(sulfide:quinone oxidoreductase activity);GO:0071949(FAD binding)	00920(Sulfur metabolism)	K22470	EC:1.8.5.8
GCB1	ENSSSCG00000004104	KATNA1	1.22388	0.950908	0.364083	2.09667e-100	3.96081e-96	katanin catalytic subunit A1 [Source:NCBI gene;Acc:100518101]	GO:0000166(nucleotide binding);GO:0000922(spindle pole);GO:0005524(ATP binding);GO:0005634(nucleus);GO:0005737(cytoplasm);GO:0005813(centrosome);GO:0005815(microtubule organizing center);GO:0005819(spindle);GO:0005856(cytoskeleton);GO:0005874(microtubule);GO:0007049(cell cycle);GO:0008017(microtubule binding);GO:0008568(microtubule-severing ATPase activity);GO:0016853(isomerase activity);GO:00168…	NA	K07767	EC:5.6.1.1
GCB1	ENSSSCG00000009906	SRSF9	3.20791	2.49676	0.361574	5.83505e-120	1.1023e-115	serine and arginine rich splicing factor 9 [Source:NCBI gene;Acc:100154637]	GO:0000381(regulation of alternative mRNA splicing, via spliceosome);GO:0003676(nucleic acid binding);GO:0003723(RNA binding);GO:0005634(nucleus);GO:0016607(nuclear speck);GO:0045292(mRNA cis splicing, via spliceosome)	03040(Spliceosome);05168(Herpes simplex virus 1 infection)	K21123	NA
GCB1	ENSSSCG00000030616	RESF1	1.78711	1.39115	0.361348	9.85107e-66	1.86097e-61	retroelement silencing factor 1 [Source:NCBI gene;Acc:100511327]	NA	NA	NA	NA
GCB1	ENSSSCG00000010504	BLNK	3.33501	2.59622	0.361277	1.22663e-97	2.31722e-93	B cell linker [Source:NCBI gene;Acc:100152350]	GO:0005070(SH3/SH2 adaptor activity);GO:0005737(cytoplasm);GO:0005886(plasma membrane);GO:0007169(transmembrane receptor protein tyrosine kinase signaling pathway);GO:0009967(positive regulation of signal transduction);GO:0035556(intracellular signal transduction);GO:0036464(cytoplasmic ribonucleoprotein granule)	04064(NF-kappa B signaling pathway);04380(Osteoclast differentiation);04662(B cell receptor signaling pathway);05169(Epstein-Barr virus infection);05340(Primary immunodeficiency)	K07371	NA
GCB1	ENSSSCG00000004617	FAM214A	2.1596	1.68158	0.360948	2.40763e-82	4.54825e-78	family with sequence similarity 214 member A [Source:NCBI gene;Acc:100153621]	NA	NA	NA	NA
GCB1	ENSSSCG00000000374	RPS26	49.2913	38.4146	0.35968	3.33255e-204	6.29551e-200	ribosomal protein S26 [Source:NCBI gene;Acc:100037997]	GO:0002181(cytoplasmic translation);GO:0003729(mRNA binding);GO:0003735(structural constituent of ribosome);GO:0005622(intracellular);GO:0005737(cytoplasm);GO:0005783(endoplasmic reticulum);GO:0005791(rough endoplasmic reticulum);GO:0005829(cytosol);GO:0005840(ribosome);GO:0006412(translation);GO:0022627(cytosolic small ribosomal subunit);GO:0042788(polysomal ribosome);GO:0098556(cytoplasmic side…	03010(Ribosome)	K02976	NA
GCB1	ENSSSCG00000025571	POLR2G	1.80642	1.40825	0.359224	2.31696e-113	4.37696e-109	RNA polymerase II subunit G [Source:NCBI gene;Acc:100620235]	GO:0000291(nuclear-transcribed mRNA catabolic process, exonucleolytic);GO:0000932(P-body);GO:0003676(nucleic acid binding);GO:0003697(single-stranded DNA binding);GO:0003727(single-stranded RNA binding);GO:0003899(DNA-directed 5'-3' RNA polymerase activity);GO:0005634(nucleus);GO:0005654(nucleoplasm);GO:0005665(RNA polymerase II, core complex);GO:0006351(transcription, DNA-templated);GO:0006366(t…	03020(RNA polymerase);05016(Huntington disease)	K03015	NA
GCB1	ENSSSCG00000007472	BCAS4	0.853023	0.66514	0.358927	1.90224e-63	3.59352e-59	breast carcinoma amplified sequence 4 [Source:NCBI gene;Acc:100141422]	GO:0031083(BLOC-1 complex)	NA	K08366	NA
GCB1	ENSSSCG00000007720	GTF2IRD1	2.47555	1.93124	0.358224	2.50933e-59	4.74037e-55	GTF2I repeat domain containing 1 [Source:NCBI gene;Acc:100510956]	GO:0003700(DNA-binding transcription factor activity);GO:0005634(nucleus);GO:0005654(nucleoplasm);GO:0005829(cytosol);GO:0006355(regulation of transcription, DNA-templated);GO:0006366(transcription by RNA polymerase II);GO:0014886(transition between slow and fast fiber)	03022(Basal transcription factors);04022(cGMP-PKG signaling pathway)	K03121	NA
GCB1	ENSSSCG00000000694	GAPDH	20.4144	15.9296	0.35788	3.66443e-165	6.92247e-161	glyceraldehyde-3-phosphate dehydrogenase [Source:NCBI gene;Acc:396823]	GO:0000166(nucleotide binding);GO:0000226(microtubule cytoskeleton organization);GO:0004365(glyceraldehyde-3-phosphate dehydrogenase (NAD+) (phosphorylating) activity);GO:0005634(nucleus);GO:0005737(cytoplasm);GO:0005811(lipid droplet);GO:0005829(cytosol);GO:0005856(cytoskeleton);GO:0005886(plasma membrane);GO:0006006(glucose metabolic process);GO:0006096(glycolytic process);GO:0006417(regulation…	00010(Glycolysis / Gluconeogenesis);04066(HIF-1 signaling pathway);05010(Alzheimer disease)	K00134	EC:1.2.1.12
GCB1	ENSSSCG00000030118	SAP30	1.942	1.51547	0.35778	1.46908e-101	2.77525e-97	Sin3A associated protein 30 [Source:NCBI gene;Acc:100620430]	GO:0000118(histone deacetylase complex);GO:0000122(negative regulation of transcription by RNA polymerase II);GO:0003714(transcription corepressor activity);GO:0004407(histone deacetylase activity);GO:0005515(protein binding);GO:0005634(nucleus);GO:0005654(nucleoplasm);GO:0006355(regulation of transcription, DNA-templated);GO:0016575(histone deacetylation);GO:0035914(skeletal muscle cell differen…	05169(Epstein-Barr virus infection)	K19202	NA
GCB1	ENSSSCG00000022828	PNN	4.49352	3.50691	0.357647	2.17037e-98	4.10005e-94	pinin, desmosome associated protein [Source:NCBI gene;Acc:100526149]	GO:0016607(nuclear speck);GO:0035145(exon-exon junction complex);GO:0071013(catalytic step 2 spliceosome)	03013(RNA transport);03015(mRNA surveillance pathway)	K13114	NA
GCB1	ENSSSCG00000026430	ENSSSCG00000026430	5.08898	3.97295	0.357164	1.70822e-98	3.22699e-94	ATP-dependent RNA helicase DDX3X [Source:NCBI gene;Acc:100624590]	GO:0000166(nucleotide binding);GO:0003676(nucleic acid binding);GO:0004386(helicase activity);GO:0005524(ATP binding);GO:0016787(hydrolase activity)	NA	NA	NA
GCB1	ENSSSCG00000015570	IVNS1ABP	1.51362	1.18279	0.355808	1.79824e-82	3.39706e-78	influenza virus NS1A binding protein [Source:NCBI gene;Acc:100302027]	GO:0005515(protein binding);GO:0005634(nucleus);GO:0005829(cytosol);GO:0008380(RNA splicing);GO:0009615(response to virus);GO:0015629(actin cytoskeleton);GO:0031397(negative regulation of protein ubiquitination);GO:2001243(negative regulation of intrinsic apoptotic signaling pathway)	05164(Influenza A)	K15046	NA
GCB1	ENSSSCG00000013522	SAFB	2.20245	1.72129	0.355624	2.57969e-105	4.8733e-101	scaffold attachment factor B [Source:NCBI gene;Acc:100620815]	GO:0000978(RNA polymerase II proximal promoter sequence-specific DNA binding);GO:0003676(nucleic acid binding);GO:0003682(chromatin binding);GO:0003723(RNA binding);GO:0005634(nucleus);GO:0005654(nucleoplasm);GO:0006355(regulation of transcription, DNA-templated);GO:0006357(regulation of transcription by RNA polymerase II);GO:0030520(intracellular estrogen receptor signaling pathway);GO:0040008(r…	NA	NA	NA
GCB1	ENSSSCG00000022760	HNRNPK	5.79557	4.52982	0.355497	1.69042e-98	3.19337e-94	heterogeneous nuclear ribonucleoprotein K [Source:NCBI gene;Acc:100622191]	GO:0000790(nuclear chromatin);GO:0000978(RNA polymerase II proximal promoter sequence-specific DNA binding);GO:0001228(DNA-binding transcription activator activity, RNA polymerase II-specific);GO:0003676(nucleic acid binding);GO:0003677(DNA binding);GO:0003723(RNA binding);GO:0005654(nucleoplasm);GO:0006357(regulation of transcription by RNA polymerase II);GO:0006396(RNA processing);GO:0010494(cy…	03040(Spliceosome);05203(Viral carcinogenesis);05206(MicroRNAs in cancer)	K12886	NA
GCB1	ENSSSCG00000030156	APBB1IP	1.50258	1.1745	0.355387	4.46349e-78	8.43198e-74	amyloid beta precursor protein binding family B member 1 interacting protein [Source:NCBI gene;Acc:100514179]	GO:0002291(T cell activation via T cell receptor contact with antigen bound to MHC molecule on antigen presenting cell);GO:0005829(cytosol);GO:0005886(plasma membrane);GO:0007165(signal transduction);GO:0042101(T cell receptor complex);GO:0045785(positive regulation of cell adhesion)	04015(Rap1 signaling pathway);04611(Platelet activation)	K17704	NA
GCB1	ENSSSCG00000004342	NDUFAF4	0.67716	0.529526	0.354796	4.94181e-75	9.33557e-71	NADH:ubiquinone oxidoreductase complex assembly factor 4 [Source:NCBI gene;Acc:100157673]	GO:0005739(mitochondrion);GO:0010257(NADH dehydrogenase complex assembly);GO:0031966(mitochondrial membrane);GO:0032981(mitochondrial respiratory chain complex I assembly)	04714(Thermogenesis)	K18161	NA
GCB1	ENSSSCG00000017626	ENSSSCG00000017626	2.08005	1.62785	0.353646	6.3995e-90	1.20893e-85	serine and arginine rich splicing factor 1 [Source:NCBI gene;Acc:654327]	GO:0000381(regulation of alternative mRNA splicing, via spliceosome);GO:0000395(mRNA 5'-splice site recognition);GO:0001701(in utero embryonic development);GO:0003676(nucleic acid binding);GO:0003723(RNA binding);GO:0005634(nucleus);GO:0005654(nucleoplasm);GO:0005681(spliceosomal complex);GO:0005737(cytoplasm);GO:0006397(mRNA processing);GO:0008380(RNA splicing);GO:0016607(nuclear speck);GO:00452…	03040(Spliceosome);04657(IL-17 signaling pathway);05168(Herpes simplex virus 1 infection)	K12890	NA
GCB1	ENSSSCG00000016535	CALD1	0.769912	0.602622	0.353439	4.73795e-46	8.95047e-42	caldesmon 1 [Source:NCBI gene;Acc:100524227]	GO:0003779(actin binding);GO:0005516(calmodulin binding);GO:0005886(plasma membrane);GO:0006936(muscle contraction);GO:0015629(actin cytoskeleton);GO:0016020(membrane);GO:0017022(myosin binding);GO:0030478(actin cap);GO:0043231(intracellular membrane-bounded organelle)	04270(Vascular smooth muscle contraction)	K12327	NA
GCB1	ENSSSCG00000005204	RANBP6	1.13982	0.892504	0.352872	2.16598e-88	4.09175e-84	RAN binding protein 6 [Source:NCBI gene;Acc:100518819]	GO:0005515(protein binding);GO:0005737(cytoplasm);GO:0006606(protein import into nucleus);GO:0006607(NLS-bearing protein import into nucleus);GO:0006610(ribosomal protein import into nucleus);GO:0008139(nuclear localization sequence binding);GO:0008565(protein transporter activity);GO:0031965(nuclear membrane);GO:0034399(nuclear periphery)	NA	NA	NA
GCB1	ENSSSCG00000038774	MAPK13	0.724955	0.568178	0.35155	6.68893e-66	1.26361e-61	mitogen-activated protein kinase 13 [Source:NCBI gene;Acc:100155841]	GO:0000165(MAPK cascade);GO:0000166(nucleotide binding);GO:0004672(protein kinase activity);GO:0004674(protein serine/threonine kinase activity);GO:0004707(MAP kinase activity);GO:0005524(ATP binding);GO:0006468(protein phosphorylation);GO:0006970(response to osmotic stress);GO:0016301(kinase activity);GO:0016310(phosphorylation);GO:0016740(transferase activity);GO:0018105(peptidyl-serine phospho…	01522(Endocrine resistance);04010(MAPK signaling pathway);04015(Rap1 signaling pathway);04068(FoxO signaling pathway);04071(Sphingolipid signaling pathway);04218(Cellular senescence);04261(Adrenergic signaling in cardiomyocytes);04370(VEGF signaling pathway);04380(Osteoclast differentiation);04550(Signaling pathways regulating pluripotency of stem cells);04611(Platelet activation);04620(Toll-like…	K04441	EC:2.7.11.24
GCB1	ENSSSCG00000002449	ENSSSCG00000002449	1.76582	1.38395	0.351541	1.09675e-107	2.07188e-103	NADH:ubiquinone oxidoreductase subunit B1 [Source:NCBI gene;Acc:100739619]	GO:0003954(NADH dehydrogenase activity);GO:0005739(mitochondrion);GO:0055114(oxidation-reduction process)	00190(Oxidative phosphorylation);04714(Thermogenesis);04723(Retrograde endocannabinoid signaling);04932(Non-alcoholic fatty liver disease (NAFLD));05010(Alzheimer disease);05012(Parkinson disease);05016(Huntington disease)	K03957	NA
GCB1	ENSSSCG00000016062	NABP1	1.34325	1.05294	0.351308	6.18374e-75	1.16817e-70	nucleic acid binding protein 1 [Source:NCBI gene;Acc:100155066]	GO:0000724(double-strand break repair via homologous recombination);GO:0000784(nuclear chromosome, telomeric region);GO:0003697(single-stranded DNA binding);GO:0003723(RNA binding);GO:0005634(nucleus);GO:0005654(nucleoplasm);GO:0005829(cytosol);GO:0006281(DNA repair);GO:0006974(cellular response to DNA damage stimulus);GO:0007093(mitotic cell cycle checkpoint);GO:0010212(response to ionizing radi…	NA	NA	NA
GCB1	ENSSSCG00000003612	EIF3I	2.67239	2.09484	0.351288	3.88176e-95	7.33304e-91	eukaryotic translation initiation factor 3 subunit I [Source:NCBI gene;Acc:100521499]	GO:0001732(formation of cytoplasmic translation initiation complex);GO:0002183(cytoplasmic translational initiation);GO:0003743(translation initiation factor activity);GO:0005515(protein binding);GO:0005737(cytoplasm);GO:0005852(eukaryotic translation initiation factor 3 complex);GO:0006412(translation);GO:0006413(translational initiation);GO:0016282(eukaryotic 43S preinitiation complex);GO:00332…	03013(RNA transport)	K03246	NA
GCB1	ENSSSCG00000013855	FAM32A	2.19162	1.71819	0.351113	1.54497e-114	2.9186e-110	family with sequence similarity 32 member A [Source:NCBI gene;Acc:100511743]	GO:0005730(nucleolus)	NA	K13120	NA
GCB1	ENSSSCG00000024253	CTCF	2.06451	1.61857	0.351081	1.19936e-90	2.26571e-86	CCCTC-binding factor [Source:NCBI gene;Acc:100623274]	GO:0000122(negative regulation of transcription by RNA polymerase II);GO:0000775(chromosome, centromeric region);GO:0000793(condensed chromosome);GO:0000978(RNA polymerase II proximal promoter sequence-specific DNA binding);GO:0001227(DNA-binding transcription repressor activity, RNA polymerase II-specific);GO:0001228(DNA-binding transcription activator activity, RNA polymerase II-specific);GO:00…	NA	K23195	NA
GCB1	ENSSSCG00000037299	ENSSSCG00000037299	2.23717	1.75459	0.350542	4.6918e-112	8.86328e-108	translocase of inner mitochondrial membrane 10B [Source:NCBI gene;Acc:100623727]	GO:0005739(mitochondrion);GO:0015031(protein transport);GO:0046872(metal ion binding)	NA	K17779	NA
GCB1	ENSSSCG00000015754	MCPH1	1.07842	0.84611	0.349998	2.05714e-74	3.88614e-70	microcephalin 1 [Source:NCBI gene;Acc:100737787]	GO:0000122(negative regulation of transcription by RNA polymerase II);GO:0003677(DNA binding);GO:0004842(ubiquitin-protein transferase activity);GO:0005634(nucleus);GO:0006281(DNA repair);GO:0008270(zinc ion binding);GO:0016567(protein ubiquitination);GO:0021987(cerebral cortex development);GO:0042802(identical protein binding);GO:0071850(mitotic cell cycle arrest)	NA	K19403	NA
GCB1	ENSSSCG00000040327	ATXN7L3B	1.77685	1.39437	0.349717	4.9634e-115	9.37635e-111	ataxin 7 like 3B [Source:NCBI gene;Acc:100524374]	GO:0005737(cytoplasm);GO:0010468(regulation of gene expression)	NA	NA	NA
GCB1	ENSSSCG00000012619	SEPT6	2.20538	1.73125	0.349211	6.16262e-90	1.16418e-85	septin 6 [Source:NCBI gene;Acc:100515873]	GO:0000166(nucleotide binding);GO:0003924(GTPase activity);GO:0005525(GTP binding);GO:0005940(septin ring);GO:0008021(synaptic vesicle);GO:0015630(microtubule cytoskeleton);GO:0031105(septin complex);GO:0032154(cleavage furrow);GO:0032173(septin collar);GO:0032947(protein-containing complex scaffold activity);GO:0043679(axon terminus);GO:0060271(cilium assembly);GO:0061640(cytoskeleton-dependent …	05100(Bacterial invasion of epithelial cells)	K16939	NA
GCB1	ENSSSCG00000016956	MAST4	1.39922	1.0991	0.348301	6.41843e-65	1.2125e-60	microtubule associated serine/threonine kinase family member 4 [Source:NCBI gene;Acc:100514689]	GO:0000166(nucleotide binding);GO:0000287(magnesium ion binding);GO:0004672(protein kinase activity);GO:0004674(protein serine/threonine kinase activity);GO:0005515(protein binding);GO:0005524(ATP binding);GO:0006468(protein phosphorylation);GO:0007010(cytoskeleton organization);GO:0016301(kinase activity);GO:0016310(phosphorylation);GO:0016740(transferase activity);GO:0018105(peptidyl-serine pho…	NA	K08789	EC:2.7.11.1
GCB1	ENSSSCG00000006289	F5	0.534827	0.420146	0.34818	8.05529e-83	1.52172e-78	coagulation factor V [Source:NCBI gene;Acc:397217]	GO:0005507(copper ion binding);GO:0005615(extracellular space);GO:0007596(blood coagulation);GO:0008015(blood circulation);GO:0016020(membrane);GO:0016021(integral component of membrane);GO:0031091(platelet alpha granule);GO:0046872(metal ion binding)	04610(Complement and coagulation cascades)	K03902	NA
GCB1	ENSSSCG00000010877	HNRNPU	5.15448	4.04939	0.348121	2.80254e-81	5.29427e-77	heterogeneous nuclear ribonucleoprotein U [Source:HGNC Symbol;Acc:HGNC:5048]	GO:0000122(negative regulation of transcription by RNA polymerase II);GO:0000228(nuclear chromosome);GO:0000381(regulation of alternative mRNA splicing, via spliceosome);GO:0000776(kinetochore);GO:0000978(RNA polymerase II proximal promoter sequence-specific DNA binding);GO:0000993(RNA polymerase II complex binding);GO:0001097(TFIIH-class transcription factor complex binding);GO:0003677(DNA bindi…	NA	NA	NA
GCB1	ENSSSCG00000001400	DDX39B	2.94207	2.31132	0.348112	5.18065e-93	9.78676e-89	DExD-box helicase 39B [Source:NCBI gene;Acc:448813]	GO:0000245(spliceosomal complex assembly);GO:0000346(transcription export complex);GO:0000398(mRNA splicing, via spliceosome);GO:0003676(nucleic acid binding);GO:0004004(ATP-dependent RNA helicase activity);GO:0005524(ATP binding);GO:0005634(nucleus);GO:0005681(spliceosomal complex);GO:0005687(U4 snRNP);GO:0005688(U6 snRNP);GO:0005737(cytoplasm);GO:0006406(mRNA export from nucleus);GO:0008186(RNA…	03013(RNA transport);03015(mRNA surveillance pathway);03040(Spliceosome);05164(Influenza A)	K12812	EC:3.6.4.13
GCB1	ENSSSCG00000015386	FAM126A	1.28294	1.00828	0.347556	2.75792e-76	5.21e-72	family with sequence similarity 126 member A [Source:NCBI gene;Acc:100620255]	GO:0005829(cytosol);GO:0005886(plasma membrane);GO:0042552(myelination);GO:0043005(neuron projection);GO:0046854(phosphatidylinositol phosphorylation);GO:0072659(protein localization to plasma membrane)	NA	K21844	NA
GCB1	ENSSSCG00000039221	MOB1A	2.61323	2.05456	0.347005	1.49919e-100	2.83213e-96	MOB kinase activator 1A [Source:NCBI gene;Acc:100738341]	GO:0005634(nucleus);GO:0005730(nucleolus);GO:0005829(cytosol);GO:0035329(hippo signaling)	04390(Hippo signaling pathway);04392(Hippo signaling pathway - multiple species)	K06685	NA
GCB1	ENSSSCG00000023110	UBXN1	3.64575	2.86698	0.346686	1.38974e-103	2.62536e-99	UBX domain protein 1 [Source:NCBI gene;Acc:100621165]	GO:0005515(protein binding);GO:0005737(cytoplasm);GO:0005783(endoplasmic reticulum);GO:0005829(cytosol);GO:0031397(negative regulation of protein ubiquitination);GO:0031593(polyubiquitin modification-dependent protein binding);GO:0031625(ubiquitin protein ligase binding);GO:0032435(negative regulation of proteasomal ubiquitin-dependent protein catabolic process);GO:0034098(VCP-NPL4-UFD1 AAA ATPas…	NA	NA	NA
GCB1	ENSSSCG00000036350	HNRNPA2B1	16.3618	12.8707	0.346241	1.26542e-97	2.3905e-93	heterogeneous nuclear ribonucleoprotein A2/B1 [Source:NCBI gene;Acc:100521762]	GO:0000398(mRNA splicing, via spliceosome);GO:0003676(nucleic acid binding);GO:0003723(RNA binding);GO:0003730(mRNA 3'-UTR binding);GO:0005623(cell);GO:0005634(nucleus);GO:0005654(nucleoplasm);GO:0005681(spliceosomal complex);GO:0005737(cytoplasm);GO:0006397(mRNA processing);GO:0006406(mRNA export from nucleus);GO:0031053(primary miRNA processing);GO:0035198(miRNA binding);GO:0043047(single-stran…	NA	K13158	NA
GCB1	ENSSSCG00000003214	KCNC3	1.0911	0.85842	0.346026	3.06678e-71	5.79346e-67	potassium voltage-gated channel subfamily C member 3 [Source:NCBI gene;Acc:100511263]	GO:0005216(ion channel activity);GO:0005244(voltage-gated ion channel activity);GO:0005249(voltage-gated potassium channel activity);GO:0005251(delayed rectifier potassium channel activity);GO:0005267(potassium channel activity);GO:0005515(protein binding);GO:0005886(plasma membrane);GO:0006811(ion transport);GO:0006813(potassium ion transport);GO:0008076(voltage-gated potassium channel complex);…	NA	K04889	NA
GCB1	ENSSSCG00000015247	ZBTB44	1.14897	0.904657	0.3449	6.27441e-87	1.1853e-82	zinc finger and BTB domain containing 44 [Source:NCBI gene;Acc:100518028]	GO:0003676(nucleic acid binding);GO:0005515(protein binding)	NA	K10515	NA
GCB1	ENSSSCG00000033876	RAB35	1.50609	1.18596	0.34475	1.30192e-74	2.45945e-70	RAB35, member RAS oncogene family [Source:NCBI gene;Acc:100151805]	GO:0000281(mitotic cytokinesis);GO:0003924(GTPase activity);GO:0005525(GTP binding);GO:0005546(phosphatidylinositol-4,5-bisphosphate binding);GO:0005886(plasma membrane);GO:0005905(clathrin-coated pit);GO:0008104(protein localization);GO:0016197(endosomal transport);GO:0019003(GDP binding);GO:0019882(antigen processing and presentation);GO:0031175(neuron projection development);GO:0031253(cell pr…	04144(Endocytosis)	K07876	NA
GCB1	ENSSSCG00000013906	KXD1	54.3461	42.8226	0.343803	5.64853e-229	1.06706e-224	KxDL motif containing 1 [Source:NCBI gene;Acc:100522304]	GO:0016192(vesicle-mediated transport);GO:0031083(BLOC-1 complex);GO:0032418(lysosome localization);GO:0099078(BORC complex)	NA	K20818	NA
GCB1	ENSSSCG00000002505	ENSSSCG00000002505	2.60435	2.05313	0.343097	8.77808e-107	1.65827e-102	poly(A) polymerase alpha [Source:NCBI gene;Acc:100156323]	GO:0000166(nucleotide binding);GO:0003723(RNA binding);GO:0004652(polynucleotide adenylyltransferase activity);GO:0005524(ATP binding);GO:0005634(nucleus);GO:0005737(cytoplasm);GO:0006378(mRNA polyadenylation);GO:0016779(nucleotidyltransferase activity);GO:0031123(RNA 3'-end processing);GO:0043631(RNA polyadenylation);GO:0046872(metal ion binding)	03015(mRNA surveillance pathway)	K14376	EC:2.7.7.19
GCB1	ENSSSCG00000001505	ENSSSCG00000001505	1.65806	1.30726	0.342951	2.0923e-101	3.95256e-97	prefoldin subunit 6 [Source:NCBI gene;Acc:100152995]	GO:0005737(cytoplasm);GO:0006457(protein folding);GO:0016272(prefoldin complex);GO:0051082(unfolded protein binding);GO:0051087(chaperone binding);GO:0051131(chaperone-mediated protein complex assembly)	NA	K04798	NA
GCB1	ENSSSCG00000037558	YY1	2.41398	1.90338	0.342848	2.56726e-105	4.84981e-101	YY1 transcription factor [Source:NCBI gene;Acc:102162035]	GO:0000122(negative regulation of transcription by RNA polymerase II);GO:0000400(four-way junction DNA binding);GO:0000724(double-strand break repair via homologous recombination);GO:0000790(nuclear chromatin);GO:0000978(RNA polymerase II proximal promoter sequence-specific DNA binding);GO:0000987(proximal promoter sequence-specific DNA binding);GO:0001158(enhancer sequence-specific DNA binding);…	NA	K09201	NA
GCB1	ENSSSCG00000006016	EIF3H	5.93307	4.67859	0.342705	1.27801e-107	2.41428e-103	eukaryotic translation initiation factor 3 subunit H [Source:NCBI gene;Acc:100522801]	GO:0001732(formation of cytoplasmic translation initiation complex);GO:0002183(cytoplasmic translational initiation);GO:0003743(translation initiation factor activity);GO:0005515(protein binding);GO:0005737(cytoplasm);GO:0005829(cytosol);GO:0005852(eukaryotic translation initiation factor 3 complex);GO:0006412(translation);GO:0006413(translational initiation);GO:0006508(proteolysis);GO:0008237(me…	03013(RNA transport);05162(Measles)	K03247	NA
GCB1	ENSSSCG00000007672	POP7	1.84584	1.45574	0.342524	9.26468e-99	1.75019e-94	POP7 homolog, ribonuclease P/MRP subunit [Source:NCBI gene;Acc:100627239]	GO:0000172(ribonuclease MRP complex);GO:0001682(tRNA 5'-leader removal);GO:0003676(nucleic acid binding);GO:0004526(ribonuclease P activity);GO:0005634(nucleus);GO:0005730(nucleolus);GO:0005737(cytoplasm);GO:0008033(tRNA processing);GO:0016787(hydrolase activity);GO:0030681(multimeric ribonuclease P complex);GO:0033204(ribonuclease P RNA binding);GO:0090502(RNA phosphodiester bond hydrolysis, end…	03008(Ribosome biogenesis in eukaryotes);03013(RNA transport)	K14527	EC:3.1.26.5
GCB1	ENSSSCG00000040009	ENSSSCG00000040009	1.12948	0.89089	0.342333	2.1134e-88	3.99242e-84	NA	NA	NA	NA	NA
GCB1	ENSSSCG00000031170	TMEM123	10.3704	8.18061	0.342192	1.12254e-84	2.1206e-80	transmembrane protein 123 [Source:NCBI gene;Acc:100622759]	GO:0009897(external side of plasma membrane);GO:0016020(membrane);GO:0016021(integral component of membrane);GO:0070267(oncosis)	NA	NA	NA
GCB1	ENSSSCG00000024174	TGIF1	1.13452	0.895075	0.342003	6.92812e-70	1.30879e-65	TGFB induced factor homeobox 1 [Source:NCBI gene;Acc:100625732]	GO:0000122(negative regulation of transcription by RNA polymerase II);GO:0000978(RNA polymerase II proximal promoter sequence-specific DNA binding);GO:0001227(DNA-binding transcription repressor activity, RNA polymerase II-specific);GO:0003677(DNA binding);GO:0005634(nucleus);GO:0005654(nucleoplasm);GO:0006355(regulation of transcription, DNA-templated)	04350(TGF-beta signaling pathway)	K19383	NA
GCB1	ENSSSCG00000033732	ANKRD10	3.33349	2.63062	0.341631	3.96506e-88	7.49039e-84	ankyrin repeat domain 10 [Source:NCBI gene;Acc:100154231]	GO:0005515(protein binding)	NA	NA	NA
GCB1	ENSSSCG00000000895	SNRPF	1.96434	1.55022	0.341569	2.64135e-96	4.98978e-92	small nuclear ribonucleoprotein polypeptide F [Source:NCBI gene;Acc:100155855]	GO:0000387(spliceosomal snRNP assembly);GO:0000398(mRNA splicing, via spliceosome);GO:0003723(RNA binding);GO:0005634(nucleus);GO:0005681(spliceosomal complex);GO:0005683(U7 snRNP);GO:0005685(U1 snRNP);GO:0005687(U4 snRNP);GO:0005689(U12-type spliceosomal complex);GO:0005732(small nucleolar ribonucleoprotein complex);GO:0005829(cytosol);GO:0006397(mRNA processing);GO:0008380(RNA splicing);GO:0030…	03040(Spliceosome)	K11098	NA
GCB1	ENSSSCG00000014833	UCP2	4.10319	3.24039	0.34058	1.29602e-54	2.44832e-50	uncoupling protein 2 [Source:NCBI gene;Acc:397549]	GO:0001666(response to hypoxia);GO:0005739(mitochondrion);GO:0006839(mitochondrial transport);GO:0016020(membrane);GO:0016021(integral component of membrane);GO:0022857(transmembrane transporter activity);GO:0031966(mitochondrial membrane);GO:0051881(regulation of mitochondrial membrane potential);GO:0055085(transmembrane transport);GO:0120162(positive regulation of cold-induced thermogenesis)	NA	K15103	NA
GCB1	ENSSSCG00000005029	RTRAF	3.81942	3.01649	0.34048	4.5284e-105	8.55461e-101	RNA transcription, translation and transport factor [Source:NCBI gene;Acc:100154555]	GO:0000993(RNA polymerase II complex binding);GO:0003723(RNA binding);GO:0005634(nucleus);GO:0005654(nucleoplasm);GO:0005737(cytoplasm);GO:0005813(centrosome);GO:0006388(tRNA splicing, via endonucleolytic cleavage and ligation);GO:0006469(negative regulation of protein kinase activity);GO:0042802(identical protein binding);GO:0045944(positive regulation of transcription by RNA polymerase II);GO:0…	NA	K15433	NA
GCB1	ENSSSCG00000008794	RHOH	3.87519	3.06102	0.340254	3.83528e-97	7.24523e-93	ras homolog family member H [Source:NCBI gene;Acc:100513215]	GO:0000166(nucleotide binding);GO:0001772(immunological synapse);GO:0003924(GTPase activity);GO:0005525(GTP binding);GO:0005622(intracellular);GO:0005737(cytoplasm);GO:0005886(plasma membrane);GO:0005938(cell cortex);GO:0007015(actin filament organization);GO:0007163(establishment or maintenance of cell polarity);GO:0007264(small GTPase mediated signal transduction);GO:0007266(Rho protein signal …	04670(Leukocyte transendothelial migration)	K07873	NA
GCB1	ENSSSCG00000016755	POLM	2.20386	1.74105	0.340076	1.43428e-84	2.7095e-80	DNA polymerase mu [Source:NCBI gene;Acc:100515113]	GO:0003677(DNA binding);GO:0003887(DNA-directed DNA polymerase activity);GO:0005634(nucleus);GO:0006259(DNA metabolic process);GO:0006281(DNA repair);GO:0006303(double-strand break repair via nonhomologous end joining);GO:0016446(somatic hypermutation of immunoglobulin genes);GO:0016740(transferase activity);GO:0016779(nucleotidyltransferase activity);GO:0030183(B cell differentiation);GO:0034061…	03450(Non-homologous end-joining)	K03513	EC:2.7.7.7
GCB1	ENSSSCG00000034231	ENSSSCG00000034231	1.53415	1.21248	0.339475	2.28094e-81	4.30891e-77	CLK4 associating serine/arginine rich protein [Source:NCBI gene;Acc:100622514]	NA	NA	K13168	NA
GCB1	ENSSSCG00000009821	ARPC3	9.8714	7.80196	0.339419	5.18379e-92	9.79269e-88	actin related protein 2/3 complex subunit 3 [Source:NCBI gene;Acc:100154518]	GO:0003779(actin binding);GO:0005200(structural constituent of cytoskeleton);GO:0005737(cytoplasm);GO:0005856(cytoskeleton);GO:0005885(Arp2/3 protein complex);GO:0030027(lamellipodium);GO:0030833(regulation of actin filament polymerization);GO:0034314(Arp2/3 complex-mediated actin nucleation);GO:0051015(actin filament binding)	04144(Endocytosis);04666(Fc gamma R-mediated phagocytosis);04810(Regulation of actin cytoskeleton);05100(Bacterial invasion of epithelial cells);05132(Salmonella infection)	K05756	NA
GCB1	ENSSSCG00000014372	IK	2.4448	1.93233	0.339374	2.20198e-105	4.15976e-101	IK cytokine [Source:NCBI gene;Acc:100738153]	GO:0000228(nuclear chromosome);GO:0000278(mitotic cell cycle);GO:0000398(mRNA splicing, via spliceosome);GO:0005634(nucleus);GO:0005654(nucleoplasm);GO:0007094(mitotic spindle assembly checkpoint);GO:0016607(nuclear speck);GO:0034501(protein localization to kinetochore);GO:0042802(identical protein binding);GO:0071005(U2-type precatalytic spliceosome);GO:0097431(mitotic spindle pole)	NA	K13109	NA
GCB1	ENSSSCG00000024776	ENSSSCG00000024776	4.50688	3.56325	0.338938	5.22837e-77	9.87691e-73	small nuclear ribonucleoprotein polypeptide G [Source:NCBI gene;Acc:100525867]	GO:0000387(spliceosomal snRNP assembly);GO:0000398(mRNA splicing, via spliceosome);GO:0003723(RNA binding);GO:0005634(nucleus);GO:0005681(spliceosomal complex);GO:0005682(U5 snRNP);GO:0005685(U1 snRNP);GO:0005686(U2 snRNP);GO:0005687(U4 snRNP);GO:0005689(U12-type spliceosomal complex);GO:0005737(cytoplasm);GO:0005829(cytosol);GO:0006397(mRNA processing);GO:0008380(RNA splicing);GO:0034719(SMN-Sm …	03040(Spliceosome)	K11099	NA
GCB1	ENSSSCG00000017555	ENSSSCG00000017555	4.16744	3.29541	0.338702	8.89937e-90	1.68118e-85	LUC7 like 3 pre-mRNA splicing factor [Source:NCBI gene;Acc:100625081]	GO:0003729(mRNA binding);GO:0005685(U1 snRNP);GO:0006376(mRNA splice site selection);GO:0071004(U2-type prespliceosome)	NA	NA	NA
GCB1	ENSSSCG00000000862	GNPTAB	0.816519	0.645725	0.338565	5.88791e-80	1.11229e-75	N-acetylglucosamine-1-phosphate transferase subunits alpha and beta [Source:NCBI gene;Acc:100523554]	GO:0000139(Golgi membrane);GO:0003976(UDP-N-acetylglucosamine-lysosomal-enzyme N-acetylglucosaminephosphotransferase activity);GO:0005509(calcium ion binding);GO:0005794(Golgi apparatus);GO:0007040(lysosome organization);GO:0009306(protein secretion);GO:0016020(membrane);GO:0016021(integral component of membrane);GO:0016256(N-glycan processing to lysosome);GO:0016772(transferase activity, transfe…	04142(Lysosome)	K08239	EC:2.7.8.17
GCB1	ENSSSCG00000022227	BRD4	2.6894	2.12709	0.338403	1.5976e-102	3.01802e-98	bromodomain containing 4 [Source:NCBI gene;Acc:100533540]	GO:0000083(regulation of transcription involved in G1/S transition of mitotic cell cycle);GO:0000794(condensed nuclear chromosome);GO:0001134(transcription regulator recruiting activity);GO:0002039(p53 binding);GO:0003682(chromatin binding);GO:0005515(protein binding);GO:0005634(nucleus);GO:0005654(nucleoplasm);GO:0005829(cytosol);GO:0006468(protein phosphorylation);GO:0008353(RNA polymerase II C…	NA	K11722	NA
GCB1	ENSSSCG00000013445	CSNK1G2	1.66036	1.31357	0.338002	3.56239e-103	6.72972e-99	casein kinase 1 gamma 2 [Source:NCBI gene;Acc:100525276]	GO:0000166(nucleotide binding);GO:0004672(protein kinase activity);GO:0004674(protein serine/threonine kinase activity);GO:0005524(ATP binding);GO:0005634(nucleus);GO:0005737(cytoplasm);GO:0005886(plasma membrane);GO:0006468(protein phosphorylation);GO:0006897(endocytosis);GO:0018105(peptidyl-serine phosphorylation);GO:0018107(peptidyl-threonine phosphorylation);GO:0090263(positive regulation of …	04340(Hedgehog signaling pathway)	K08958	EC:2.7.11.1
GCB1	ENSSSCG00000023276	ZNF24	1.55577	1.23099	0.337811	2.02778e-93	3.83068e-89	zinc finger protein 24 [Source:NCBI gene;Acc:100628069]	GO:0001228(DNA-binding transcription activator activity, RNA polymerase II-specific);GO:0003676(nucleic acid binding);GO:0003700(DNA-binding transcription factor activity);GO:0005634(nucleus);GO:0006355(regulation of transcription, DNA-templated);GO:0042552(myelination);GO:0043565(sequence-specific DNA binding);GO:0045892(negative regulation of transcription, DNA-templated);GO:0045944(positive re…	NA	K09230	NA
GCB1	ENSSSCG00000015485	SUCO	0.847025	0.670265	0.337672	6.1908e-78	1.1695e-73	SUN domain containing ossification factor [Source:NCBI gene;Acc:100622624]	GO:0005737(cytoplasm);GO:0005791(rough endoplasmic reticulum);GO:0016020(membrane);GO:0032967(positive regulation of collagen biosynthetic process);GO:0034975(protein folding in endoplasmic reticulum);GO:0045669(positive regulation of osteoblast differentiation);GO:0046850(regulation of bone remodeling)	NA	NA	NA
GCB1	ENSSSCG00000014401	NR3C1	2.18895	1.73223	0.337614	4.97676e-94	9.4016e-90	nuclear receptor subfamily 3 group C member 1 [Source:NCBI gene;Acc:396740]	GO:0000122(negative regulation of transcription by RNA polymerase II);GO:0000978(RNA polymerase II proximal promoter sequence-specific DNA binding);GO:0001047(core promoter binding);GO:0001228(DNA-binding transcription activator activity, RNA polymerase II-specific);GO:0003677(DNA binding);GO:0003700(DNA-binding transcription factor activity);GO:0003707(steroid hormone receptor activity);GO:00048…	04080(Neuroactive ligand-receptor interaction)	K05771	NA
GCB1	ENSSSCG00000010484	NOC3L	1.05196	0.833287	0.336199	1.11004e-78	2.09698e-74	NOC3 like DNA replication regulator [Source:NCBI gene;Acc:100158153]	GO:0003682(chromatin binding);GO:0005634(nucleus);GO:0005730(nucleolus);GO:0005739(mitochondrion);GO:0016607(nuclear speck);GO:0045444(fat cell differentiation)	NA	K14834	NA
GCB1	ENSSSCG00000035666	C20orf27	1.28184	1.0155	0.336021	2.89851e-98	5.47557e-94	chromosome 17 C20orf27 homolog [Source:NCBI gene;Acc:100525089]	NA	NA	NA	NA
GCB1	ENSSSCG00000003642	INPP5B	1.36033	1.07795	0.335664	2.42518e-98	4.58141e-94	inositol polyphosphate-5-phosphatase B [Source:NCBI gene;Acc:100512110]	GO:0001701(in utero embryonic development);GO:0004439(phosphatidylinositol-4,5-bisphosphate 5-phosphatase activity);GO:0005829(cytosol);GO:0007165(signal transduction);GO:0007283(spermatogenesis);GO:0016020(membrane);GO:0016021(integral component of membrane);GO:0016787(hydrolase activity);GO:0030317(flagellated sperm motility);GO:0046855(inositol phosphate dephosphorylation);GO:0046856(phosphati…	00562(Inositol phosphate metabolism);04070(Phosphatidylinositol signaling system)	K01099	EC:3.1.3.36
GCB1	ENSSSCG00000007941	CDIP1	1.78004	1.41208	0.334095	2.18798e-97	4.13332e-93	cell death inducing p53 target 1 [Source:NCBI gene;Acc:100512098]	GO:0005634(nucleus);GO:0006915(apoptotic process);GO:0033209(tumor necrosis factor-mediated signaling pathway);GO:0042771(intrinsic apoptotic signaling pathway in response to DNA damage by p53 class mediator);GO:0098560(cytoplasmic side of late endosome membrane);GO:0098574(cytoplasmic side of lysosomal membrane)	NA	NA	NA
GCB1	ENSSSCG00000013747	RAD23A	1.706	1.35359	0.333822	1.20298e-98	2.27255e-94	RAD23 homolog A, nucleotide excision repair protein [Source:NCBI gene;Acc:100524483]	GO:0000502(proteasome complex);GO:0003684(damaged DNA binding);GO:0005515(protein binding);GO:0005634(nucleus);GO:0005654(nucleoplasm);GO:0005737(cytoplasm);GO:0005815(microtubule organizing center);GO:0005829(cytosol);GO:0006289(nucleotide-excision repair);GO:0006974(cellular response to DNA damage stimulus);GO:0019900(kinase binding);GO:0031593(polyubiquitin modification-dependent protein bindi…	03420(Nucleotide excision repair);04141(Protein processing in endoplasmic reticulum)	K10839	NA
GCB1	ENSSSCG00000013046	COX8A	8.34343	6.62533	0.33265	1.17592e-91	2.22143e-87	cytochrome c oxidase subunit 8A, mitochondrial [Source:NCBI gene;Acc:100522725]	GO:0004129(cytochrome-c oxidase activity);GO:0005739(mitochondrion);GO:0016020(membrane);GO:0016021(integral component of membrane);GO:0022900(electron transport chain);GO:0045277(respiratory chain complex IV);GO:1902600(proton transmembrane transport)	00190(Oxidative phosphorylation);04260(Cardiac muscle contraction);04714(Thermogenesis);04932(Non-alcoholic fatty liver disease (NAFLD));05010(Alzheimer disease);05012(Parkinson disease);05016(Huntington disease)	K02273	NA
GCB1	ENSSSCG00000009479	RBM26	1.71003	1.35871	0.331785	5.71289e-91	1.07922e-86	RNA binding motif protein 26 [Source:NCBI gene;Acc:100153235]	GO:0003676(nucleic acid binding);GO:0003723(RNA binding);GO:0003729(mRNA binding);GO:0005634(nucleus);GO:0006397(mRNA processing);GO:0046833(positive regulation of RNA export from nucleus);GO:0046872(metal ion binding)	NA	K13192	NA
GCB1	ENSSSCG00000007924	UBN1	2.48137	1.9718	0.331626	2.38072e-112	4.49741e-108	ubinuclein 1 [Source:NCBI gene;Acc:100512403]	GO:0005634(nucleus);GO:0005654(nucleoplasm);GO:0005923(bicellular tight junction);GO:0006325(chromatin organization);GO:0006336(DNA replication-independent nucleosome assembly);GO:0016604(nuclear body)	NA	K17492	NA
GCB1	ENSSSCG00000039175	ENSSSCG00000039175	0.874911	0.695367	0.331363	9.04816e-58	1.70929e-53	membrane associated ring-CH-type finger 1 [Source:NCBI gene;Acc:100738764]	GO:0008270(zinc ion binding);GO:0016020(membrane);GO:0016021(integral component of membrane);GO:0046872(metal ion binding)	NA	K10656	EC:2.3.2.27
GCB1	ENSSSCG00000002714	WDR59	0.709293	0.563998	0.330691	3.03405e-63	5.73163e-59	WD repeat domain 59 [Source:NCBI gene;Acc:100521092]	GO:0005515(protein binding);GO:0005765(lysosomal membrane);GO:0032008(positive regulation of TOR signaling);GO:0034198(cellular response to amino acid starvation);GO:0061700(GATOR2 complex)	04150(mTOR signaling pathway)	K20409	NA
GCB1	ENSSSCG00000024938	SH3BP5	1.93623	1.53975	0.330548	1.04656e-67	1.97706e-63	SH3 domain binding protein 5 [Source:NCBI gene;Acc:100517856]	GO:0004860(protein kinase inhibitor activity);GO:0005654(nucleoplasm);GO:0005737(cytoplasm);GO:0006469(negative regulation of protein kinase activity);GO:0016604(nuclear body);GO:0017112(Rab guanyl-nucleotide exchange factor activity);GO:0030659(cytoplasmic vesicle membrane);GO:0035556(intracellular signal transduction);GO:0061099(negative regulation of protein tyrosine kinase activity)	NA	NA	NA
GCB1	ENSSSCG00000013517	UHRF1	0.959351	0.762922	0.330524	1.5198e-56	2.87105e-52	ubiquitin like with PHD and ring finger domains 1 [Source:NCBI gene;Acc:100511003]	GO:0000122(negative regulation of transcription by RNA polymerase II);GO:0000790(nuclear chromatin);GO:0000792(heterochromatin);GO:0005515(protein binding);GO:0005634(nucleus);GO:0005657(replication fork);GO:0005720(nuclear heterochromatin);GO:0010216(maintenance of DNA methylation);GO:0010390(histone monoubiquitination);GO:0016363(nuclear matrix);GO:0016567(protein ubiquitination);GO:0031493(nuc…	NA	K10638	EC:2.3.2.27
GCB1	ENSSSCG00000032404	KLHL11	0.739544	0.58849	0.329617	9.92938e-63	1.87576e-58	kelch like family member 11 [Source:NCBI gene;Acc:110256003]	GO:0005515(protein binding)	NA	K10449	NA
GCB1	ENSSSCG00000032583	SRSF5	3.86131	3.07445	0.328762	1.12572e-96	2.12659e-92	serine and arginine rich splicing factor 5 [Source:NCBI gene;Acc:100154509]	GO:0000381(regulation of alternative mRNA splicing, via spliceosome);GO:0003676(nucleic acid binding);GO:0003723(RNA binding);GO:0005634(nucleus);GO:0005730(nucleolus);GO:0005829(cytosol);GO:0016607(nuclear speck);GO:0045292(mRNA cis splicing, via spliceosome)	03040(Spliceosome);05168(Herpes simplex virus 1 infection)	K12893	NA
GCB1	ENSSSCG00000006260	ENSSSCG00000006260	1.14866	0.914693	0.328597	4.75925e-112	8.99069e-108	lysophospholipase 1 [Source:NCBI gene;Acc:100152491]	GO:0002084(protein depalmitoylation);GO:0005737(cytoplasm);GO:0008474(palmitoyl-(protein) hydrolase activity);GO:0016787(hydrolase activity);GO:0052689(carboxylic ester hydrolase activity)	00564(Glycerophospholipid metabolism);05231(Choline metabolism in cancer)	K06128	EC:3.1.1.5
GCB1	ENSSSCG00000032028	ENSSSCG00000032028	6.4267	5.11995	0.327949	7.95638e-90	1.50304e-85	NA	GO:0003676(nucleic acid binding);GO:0003723(RNA binding);GO:0006413(translational initiation);GO:0097010(eukaryotic translation initiation factor 4F complex assembly)	NA	NA	NA
GCB1	ENSSSCG00000001708	CDC5L	1.9468	1.55123	0.327684	9.24257e-102	1.74601e-97	cell division cycle 5 like [Source:NCBI gene;Acc:100153900]	GO:0000398(mRNA splicing, via spliceosome);GO:0000974(Prp19 complex);GO:0000977(RNA polymerase II regulatory region sequence-specific DNA binding);GO:0001228(DNA-binding transcription activator activity, RNA polymerase II-specific);GO:0003677(DNA binding);GO:0005634(nucleus);GO:0005654(nucleoplasm);GO:0005662(DNA replication factor A complex);GO:0005737(cytoplasm);GO:0016607(nuclear speck);GO:004…	03040(Spliceosome)	K12860	NA
GCB1	ENSSSCG00000037676	ENSSSCG00000037676	0.452165	0.360385	0.327309	9.27813e-79	1.75273e-74	kazrin, periplakin interacting protein [Source:NCBI gene;Acc:100520199]	NA	NA	NA	NA
GCB1	ENSSSCG00000036747	WAS	3.03355	2.4186	0.326837	5.67966e-99	1.07295e-94	Wiskott-Aldrich syndrome [Source:NCBI gene;Acc:445527]	GO:0002625(regulation of T cell antigen processing and presentation);GO:0003779(actin binding);GO:0005634(nucleus);GO:0005829(cytosol);GO:0005884(actin filament);GO:0005911(cell-cell junction);GO:0006955(immune response);GO:0007015(actin filament organization);GO:0008064(regulation of actin polymerization or depolymerization);GO:0008154(actin polymerization or depolymerization);GO:0010591(regulat…	04062(Chemokine signaling pathway);04144(Endocytosis);04520(Adherens junction);04530(Tight junction);04666(Fc gamma R-mediated phagocytosis);04810(Regulation of actin cytoskeleton);05100(Bacterial invasion of epithelial cells);05132(Salmonella infection);05231(Choline metabolism in cancer)	K05747	NA
GCB1	ENSSSCG00000011552	ARPC4	5.60288	4.46876	0.326295	1.6184e-78	3.05731e-74	actin related protein 2/3 complex subunit 4 [Source:NCBI gene;Acc:100155875]	GO:0003779(actin binding);GO:0005200(structural constituent of cytoskeleton);GO:0005737(cytoplasm);GO:0005856(cytoskeleton);GO:0005885(Arp2/3 protein complex);GO:0015629(actin cytoskeleton);GO:0019899(enzyme binding);GO:0030041(actin filament polymerization);GO:0030674(protein binding, bridging);GO:0030833(regulation of actin filament polymerization);GO:0034314(Arp2/3 complex-mediated actin nucle…	04144(Endocytosis);04666(Fc gamma R-mediated phagocytosis);04810(Regulation of actin cytoskeleton);05100(Bacterial invasion of epithelial cells);05132(Salmonella infection)	K05755	NA
GCB1	ENSSSCG00000020808	ENSSSCG00000020808	1.70484	1.36	0.326027	1.59652e-95	3.01599e-91	chaperonin containing TCP1 subunit 6A [Source:NCBI gene;Acc:102163415]	GO:0000166(nucleotide binding);GO:0005524(ATP binding);GO:0005737(cytoplasm);GO:0005832(chaperonin-containing T-complex);GO:0006457(protein folding);GO:0051082(unfolded protein binding)	NA	K09498	NA
GCB1	ENSSSCG00000027872	MYBL1	2.15369	1.71816	0.325944	8.89913e-47	1.68113e-42	MYB proto-oncogene like 1 [Source:NCBI gene;Acc:100524984]	GO:0000278(mitotic cell cycle);GO:0000978(RNA polymerase II proximal promoter sequence-specific DNA binding);GO:0001228(DNA-binding transcription activator activity, RNA polymerase II-specific);GO:0003677(DNA binding);GO:0005634(nucleus);GO:0006355(regulation of transcription, DNA-templated);GO:0045893(positive regulation of transcription, DNA-templated);GO:0045944(positive regulation of transcri…	NA	K09421	NA
GCB1	ENSSSCG00000030578	MRPL15	1.09306	0.87214	0.325747	6.51128e-103	1.23005e-98	mitochondrial ribosomal protein L15 [Source:NCBI gene;Acc:100155047]	GO:0003735(structural constituent of ribosome);GO:0005739(mitochondrion);GO:0005762(mitochondrial large ribosomal subunit);GO:0006412(translation);GO:0015934(large ribosomal subunit);GO:1990830(cellular response to leukemia inhibitory factor)	03010(Ribosome)	K02876	NA
GCB1	ENSSSCG00000009249	HNRNPD	4.33426	3.46087	0.324651	2.36651e-85	4.47058e-81	heterogeneous nuclear ribonucleoprotein D [Source:NCBI gene;Acc:100512244]	GO:0003676(nucleic acid binding);GO:0003723(RNA binding);GO:0005654(nucleoplasm);GO:0032204(regulation of telomere maintenance);GO:0042162(telomeric DNA binding);GO:0042752(regulation of circadian rhythm);GO:0043488(regulation of mRNA stability);GO:0045202(synapse);GO:0045727(positive regulation of translation);GO:0097167(circadian regulation of translation);GO:1904355(positive regulation of telo…	NA	K13044	NA
GCB1	ENSSSCG00000003520	CDC42	4.44812	3.55217	0.324496	7.92184e-96	1.49652e-91	cell division cycle 42 [Source:NCBI gene;Acc:780428]	GO:0000166(nucleotide binding);GO:0000322(storage vacuole);GO:0003161(cardiac conduction system development);GO:0003924(GTPase activity);GO:0005525(GTP binding);GO:0005622(intracellular);GO:0005737(cytoplasm);GO:0005815(microtubule organizing center);GO:0005819(spindle);GO:0005829(cytosol);GO:0005856(cytoskeleton);GO:0005886(plasma membrane);GO:0005911(cell-cell junction);GO:0005938(cell cortex);…	04010(MAPK signaling pathway);04014(Ras signaling pathway);04015(Rap1 signaling pathway);04062(Chemokine signaling pathway);04144(Endocytosis);04360(Axon guidance);04370(VEGF signaling pathway);04510(Focal adhesion);04520(Adherens junction);04530(Tight junction);04660(T cell receptor signaling pathway);04666(Fc gamma R-mediated phagocytosis);04670(Leukocyte transendothelial migration);04722(Neuro…	K04393	NA
GCB1	ENSSSCG00000030122	ENSSSCG00000030122	0.863154	0.689296	0.324494	2.35369e-68	4.44635e-64	HIRA interacting protein 3 [Source:NCBI gene;Acc:100624465]	NA	NA	NA	NA
GCB1	ENSSSCG00000015988	HNRNPA3	1.83993	1.46936	0.324461	7.43955e-80	1.4054e-75	heterogeneous nuclear ribonucleoprotein A3 [Source:NCBI gene;Acc:100516520]	GO:0003676(nucleic acid binding);GO:0003723(RNA binding);GO:0003729(mRNA binding);GO:0005634(nucleus);GO:0005654(nucleoplasm);GO:0071013(catalytic step 2 spliceosome);GO:1990904(ribonucleoprotein complex)	03040(Spliceosome)	K12741	NA
GCB1	ENSSSCG00000020696	HMGN4	0.925877	0.739668	0.323943	3.77012e-80	7.12214e-76	high mobility group nucleosomal binding domain 4 [Source:NCBI gene;Acc:100157353]	GO:0000785(chromatin);GO:0005634(nucleus);GO:0031492(nucleosomal DNA binding)	NA	K11302	NA
GCB1	ENSSSCG00000034625	PXMP4	0.719928	0.575199	0.323793	1.84061e-73	3.47709e-69	peroxisomal membrane protein 4 [Source:NCBI gene;Acc:100157872]	GO:0005777(peroxisome);GO:0005778(peroxisomal membrane);GO:0016020(membrane);GO:0016021(integral component of membrane)	04146(Peroxisome)	K13350	NA
GCB1	ENSSSCG00000021893	ROCK1	2.51411	2.00872	0.323777	3.61047e-98	6.82053e-94	Rho associated coiled-coil containing protein kinase 1 [Source:NCBI gene;Acc:397447]	GO:0000166(nucleotide binding);GO:0001726(ruffle);GO:0003180(aortic valve morphogenesis);GO:0003383(apical constriction);GO:0004672(protein kinase activity);GO:0004674(protein serine/threonine kinase activity);GO:0005524(ATP binding);GO:0005856(cytoskeleton);GO:0005886(plasma membrane);GO:0006468(protein phosphorylation);GO:0007159(leukocyte cell-cell adhesion);GO:0007249(I-kappaB kinase/NF-kappa…	04022(cGMP-PKG signaling pathway);04024(cAMP signaling pathway);04062(Chemokine signaling pathway);04071(Sphingolipid signaling pathway);04270(Vascular smooth muscle contraction);04350(TGF-beta signaling pathway);04360(Axon guidance);04510(Focal adhesion);04530(Tight junction);04611(Platelet activation);04670(Leukocyte transendothelial migration);04810(Regulation of actin cytoskeleton);04921(Oxyt…	K04514	EC:2.7.11.1
GCB1	ENSSSCG00000002034	ACIN1	2.72924	2.18147	0.323198	5.71254e-95	1.07916e-90	apoptotic chromatin condensation inducer 1 [Source:NCBI gene;Acc:100156353]	GO:0003676(nucleic acid binding);GO:0005634(nucleus);GO:0005654(nucleoplasm);GO:0005730(nucleolus);GO:0005829(cytosol);GO:0005886(plasma membrane);GO:0016607(nuclear speck);GO:0030218(erythrocyte differentiation);GO:0030263(apoptotic chromosome condensation);GO:0045657(positive regulation of monocyte differentiation);GO:0061574(ASAP complex)	03013(RNA transport);03015(mRNA surveillance pathway);03040(Spliceosome)	K12875	NA
GCB1	ENSSSCG00000021885	MDFIC	1.22778	0.981413	0.323117	7.79378e-88	1.47232e-83	MyoD family inhibitor domain containing [Source:NCBI gene;Acc:100192442]	GO:0005634(nucleus);GO:0005730(nucleolus);GO:0005737(cytoplasm);GO:0008134(transcription factor binding);GO:0042308(negative regulation of protein import into nucleus);GO:0045892(negative regulation of transcription, DNA-templated);GO:0050434(positive regulation of viral transcription)	NA	NA	NA
GCB1	ENSSSCG00000010576	NOLC1	1.37327	1.09806	0.322659	5.89474e-83	1.11357e-78	nucleolar and coiled-body phosphoprotein 1 [Source:NCBI gene;Acc:100517974]	GO:0001042(RNA polymerase I core binding);GO:0001650(fibrillar center);GO:0005515(protein binding);GO:0005654(nucleoplasm);GO:0005730(nucleolus);GO:0006417(regulation of translation);GO:0007000(nucleolus organization);GO:0014029(neural crest formation);GO:0014032(neural crest cell development);GO:0015030(Cajal body);GO:0046982(protein heterodimerization activity)	NA	NA	NA
GCB1	ENSSSCG00000015867	PRPF40A	3.20572	2.56417	0.322156	1.62156e-96	3.06328e-92	pre-mRNA processing factor 40 homolog A [Source:NCBI gene;Acc:100157937]	GO:0000398(mRNA splicing, via spliceosome);GO:0003723(RNA binding);GO:0005515(protein binding);GO:0005634(nucleus);GO:0005685(U1 snRNP);GO:0005829(cytosol);GO:0007010(cytoskeleton organization);GO:0008360(regulation of cell shape);GO:0016363(nuclear matrix);GO:0016477(cell migration);GO:0016607(nuclear speck);GO:0032465(regulation of cytokinesis);GO:0045292(mRNA cis splicing, via spliceosome);GO:…	03040(Spliceosome)	K12821	NA
GCB1	ENSSSCG00000026806	DHX9	3.28402	2.62693	0.322081	6.84352e-83	1.29281e-78	DExH-box helicase 9 [Source:NCBI gene;Acc:100514066]	GO:0000166(nucleotide binding);GO:0000380(alternative mRNA splicing, via spliceosome);GO:0000978(RNA polymerase II proximal promoter sequence-specific DNA binding);GO:0000993(RNA polymerase II complex binding);GO:0001069(regulatory region RNA binding);GO:0001085(RNA polymerase II transcription factor binding);GO:0003676(nucleic acid binding);GO:0003688(DNA replication origin binding);GO:0003690(d…	NA	K13184	EC:3.6.4.13
GCB1	ENSSSCG00000024770	LIG3	1.30561	1.04471	0.321631	2.96923e-85	5.60918e-81	DNA ligase 3 [Source:NCBI gene;Acc:100626381]	GO:0000166(nucleotide binding);GO:0003677(DNA binding);GO:0003909(DNA ligase activity);GO:0003910(DNA ligase (ATP) activity);GO:0005524(ATP binding);GO:0005634(nucleus);GO:0005654(nucleoplasm);GO:0005737(cytoplasm);GO:0005739(mitochondrion);GO:0006260(DNA replication);GO:0006273(lagging strand elongation);GO:0006281(DNA repair);GO:0006288(base-excision repair, DNA ligation);GO:0006302(double-stra…	03410(Base excision repair)	K10776	EC:6.5.1.1
GCB1	ENSSSCG00000012974	CFL1	14.5692	11.6605	0.321298	5.69561e-106	1.07596e-101	cofilin 1 [Source:NCBI gene;Acc:445532]	GO:0003779(actin binding);GO:0005622(intracellular);GO:0005634(nucleus);GO:0005737(cytoplasm);GO:0005856(cytoskeleton);GO:0005886(plasma membrane);GO:0007010(cytoskeleton organization);GO:0015629(actin cytoskeleton);GO:0016020(membrane);GO:0016363(nuclear matrix);GO:0022604(regulation of cell morphogenesis);GO:0030027(lamellipodium);GO:0030042(actin filament depolymerization);GO:0031258(lamellipo…	04360(Axon guidance);04666(Fc gamma R-mediated phagocytosis);04810(Regulation of actin cytoskeleton);05133(Pertussis);05170(Human immunodeficiency virus 1 infection)	K05765	NA
GCB1	ENSSSCG00000031280	MRPL57	3.54262	2.83648	0.320714	9.94714e-101	1.87911e-96	mitochondrial ribosomal protein L57 [Source:NCBI gene;Acc:110255790]	GO:0003735(structural constituent of ribosome);GO:0005739(mitochondrion);GO:0005761(mitochondrial ribosome);GO:0005762(mitochondrial large ribosomal subunit);GO:0006412(translation)	NA	NA	NA
GCB1	ENSSSCG00000001838	POLG	1.05445	0.844299	0.320671	1.20849e-68	2.28296e-64	DNA polymerase gamma, catalytic subunit [Source:NCBI gene;Acc:100157469]	GO:0002020(protease binding);GO:0003677(DNA binding);GO:0003682(chromatin binding);GO:0003887(DNA-directed DNA polymerase activity);GO:0005739(mitochondrion);GO:0005760(gamma DNA polymerase complex);GO:0006260(DNA replication);GO:0006264(mitochondrial DNA replication);GO:0006287(base-excision repair, gap-filling);GO:0008408(3'-5' exonuclease activity);GO:0032991(protein-containing complex);GO:004…	NA	K02332	EC:2.7.7.7
GCB1	ENSSSCG00000005621	CDK9	2.22939	1.78555	0.320284	1.33904e-88	2.52959e-84	cyclin dependent kinase 9 [Source:NCBI gene;Acc:100307051]	GO:0000166(nucleotide binding);GO:0000307(cyclin-dependent protein kinase holoenzyme complex);GO:0000790(nuclear chromatin);GO:0000978(RNA polymerase II proximal promoter sequence-specific DNA binding);GO:0001223(transcription coactivator binding);GO:0003677(DNA binding);GO:0003682(chromatin binding);GO:0004672(protein kinase activity);GO:0004674(protein serine/threonine kinase activity);GO:00046…	05202(Transcriptional misregulation in cancer)	K02211	2.7.11.23;EC:2.7.11.22
GCB1	ENSSSCG00000016074	ANKRD44	1.10132	0.882266	0.319948	2.94993e-67	5.57272e-63	ankyrin repeat domain 44 [Source:NCBI gene;Acc:100620944]	GO:0005515(protein binding)	NA	K15503	NA
GCB1	ENSSSCG00000009193	SMARCAD1	1.81208	1.45168	0.319921	3.39199e-87	6.40781e-83	SWI/SNF-related, matrix-associated actin-dependent regulator of chromatin, subfamily a, containing DEAD/H box 1 [Source:NCBI gene;Acc:100515330]	GO:0000018(regulation of DNA recombination);GO:0000729(DNA double-strand break processing);GO:0000792(heterochromatin);GO:0003677(DNA binding);GO:0005515(protein binding);GO:0005524(ATP binding);GO:0005634(nucleus);GO:0005654(nucleoplasm);GO:0035861(site of double-strand break);GO:0043044(ATP-dependent chromatin remodeling);GO:0043596(nuclear replication fork);GO:0051304(chromosome separation);GO…	04550(Signaling pathways regulating pluripotency of stem cells)	K14439	EC:3.6.4.12
GCB1	ENSSSCG00000005346	ZCCHC7	1.86192	1.4918	0.319739	1.42461e-76	2.69122e-72	zinc finger CCHC-type containing 7 [Source:NCBI gene;Acc:100520354]	GO:0003676(nucleic acid binding);GO:0005730(nucleolus);GO:0005829(cytosol);GO:0008270(zinc ion binding)	03018(RNA degradation)	K12597	NA
GCB1	ENSSSCG00000024108	SLC43A2	0.815184	0.653568	0.318788	4.62822e-73	8.74316e-69	solute carrier family 43 member 2 [Source:NCBI gene;Acc:100623009]	GO:0005886(plasma membrane);GO:0015175(neutral amino acid transmembrane transporter activity);GO:0015179(L-amino acid transmembrane transporter activity);GO:0015804(neutral amino acid transport);GO:0015807(L-amino acid transport);GO:0016020(membrane);GO:0016021(integral component of membrane);GO:0055085(transmembrane transport);GO:1902475(L-alpha-amino acid transmembrane transport)	NA	K08229	NA
GCB1	ENSSSCG00000026752	BYSL	0.81491	0.65339	0.318697	2.3182e-86	4.37931e-82	bystin like [Source:NCBI gene;Acc:100156292]	GO:0000079(regulation of cyclin-dependent protein serine/threonine kinase activity);GO:0000278(mitotic cell cycle);GO:0000307(cyclin-dependent protein kinase holoenzyme complex);GO:0000462(maturation of SSU-rRNA from tricistronic rRNA transcript (SSU-rRNA, 5.8S rRNA, LSU-rRNA));GO:0001701(in utero embryonic development);GO:0001825(blastocyst formation);GO:0001829(trophectodermal cell differentiat…	NA	K14797	NA
GCB1	ENSSSCG00000006653	ENSA	2.6884	2.156	0.318393	5.36147e-95	1.01284e-90	endosulfine alpha [Source:NCBI gene;Acc:397361]	GO:0004864(protein phosphatase inhibitor activity);GO:0005102(signaling receptor binding);GO:0005737(cytoplasm);GO:0007049(cell cycle);GO:0019870(potassium channel inhibitor activity);GO:0032515(negative regulation of phosphoprotein phosphatase activity);GO:0035308(negative regulation of protein dephosphorylation);GO:0050796(regulation of insulin secretion);GO:0051301(cell division)	NA	NA	NA
GCB1	ENSSSCG00000030246	FCRLA	1.50848	1.20975	0.318389	3.13269e-44	5.91797e-40	Fc receptor like A [Source:NCBI gene;Acc:100154450]	GO:0005737(cytoplasm)	NA	NA	NA
GCB1	ENSSSCG00000005271	CARNMT1	0.928216	0.744614	0.317969	1.82452e-69	3.4467e-65	carnosine N-methyltransferase 1 [Source:NCBI gene;Acc:100518712]	GO:0005634(nucleus);GO:0005829(cytosol);GO:0008757(S-adenosylmethionine-dependent methyltransferase activity);GO:0030735(carnosine N-methyltransferase activity);GO:0032259(methylation);GO:0035498(carnosine metabolic process)	00340(Histidine metabolism)	K19787	EC:2.1.1.22
GCB1	ENSSSCG00000004893	VPS4B	2.43325	1.95206	0.317885	1.24971e-92	2.36083e-88	vacuolar protein sorting 4 homolog B [Source:NCBI gene;Acc:100625338]	GO:0000166(nucleotide binding);GO:0000922(spindle pole);GO:0005524(ATP binding);GO:0005634(nucleus);GO:0005737(cytoplasm);GO:0005768(endosome);GO:0005813(centrosome);GO:0005829(cytosol);GO:0006813(potassium ion transport);GO:0006997(nucleus organization);GO:0007032(endosome organization);GO:0007033(vacuole organization);GO:0007080(mitotic metaphase plate congression);GO:0008022(protein C-terminus…	04144(Endocytosis);04217(Necroptosis)	K12196	NA
GCB1	ENSSSCG00000036039	RAB4A	1.0377	0.832619	0.317657	9.65472e-75	1.82387e-70	RAB4A, member RAS oncogene family [Source:NCBI gene;Acc:100154662]	GO:0003924(GTPase activity);GO:0005525(GTP binding);GO:0005737(cytoplasm);GO:0005768(endosome);GO:0008565(protein transporter activity);GO:0015031(protein transport);GO:0019003(GDP binding);GO:0019882(antigen processing and presentation);GO:0030100(regulation of endocytosis);GO:0031982(vesicle);GO:0048471(perinuclear region of cytoplasm);GO:0070062(extracellular exosome)	04144(Endocytosis)	K07879	NA
GCB1	ENSSSCG00000035505	YTHDC1	2.52969	2.0304	0.317198	3.39304e-90	6.4098e-86	YTH domain containing 1 [Source:NCBI gene;Acc:110262114]	GO:0003723(RNA binding);GO:0005654(nucleoplasm);GO:0005886(plasma membrane);GO:0010608(posttranscriptional regulation of gene expression)	NA	K20100	NA
GCB1	ENSSSCG00000004247	ASF1A	0.752449	0.603985	0.317082	1.20654e-76	2.27928e-72	anti-silencing function 1A histone chaperone [Source:NCBI gene;Acc:100519343]	GO:0000790(nuclear chromatin);GO:0001649(osteoblast differentiation);GO:0003682(chromatin binding);GO:0005634(nucleus);GO:0005654(nucleoplasm);GO:0006281(DNA repair);GO:0006333(chromatin assembly or disassembly);GO:0006334(nucleosome assembly);GO:0006335(DNA replication-dependent nucleosome assembly);GO:0006336(DNA replication-independent nucleosome assembly);GO:0032991(protein-containing complex…	NA	K10753	NA
GCB1	ENSSSCG00000004739	MGA	1.15082	0.924098	0.316547	1.23704e-72	2.33689e-68	MGA, MAX dimerization protein [Source:NCBI gene;Acc:100156980]	GO:0003677(DNA binding);GO:0003700(DNA-binding transcription factor activity);GO:0005634(nucleus);GO:0006355(regulation of transcription, DNA-templated);GO:0046983(protein dimerization activity);GO:0071339(MLL1 complex)	NA	NA	NA
GCB1	ENSSSCG00000006018	TRPS1	0.805907	0.647291	0.316199	2.45661e-49	4.64078e-45	transcriptional repressor GATA binding 1 [Source:NCBI gene;Acc:102163407]	GO:0000122(negative regulation of transcription by RNA polymerase II);GO:0000790(nuclear chromatin);GO:0000977(RNA polymerase II regulatory region sequence-specific DNA binding);GO:0001501(skeletal system development);GO:0003676(nucleic acid binding);GO:0003700(DNA-binding transcription factor activity);GO:0005634(nucleus);GO:0005654(nucleoplasm);GO:0006355(regulation of transcription, DNA-templa…	NA	K22040	NA
GCB1	ENSSSCG00000040181	ELL	1.30248	1.0462	0.316097	4.71222e-93	8.90186e-89	elongation factor for RNA polymerase II [Source:NCBI gene;Acc:102162997]	GO:0001701(in utero embryonic development);GO:0006366(transcription by RNA polymerase II);GO:0006368(transcription elongation from RNA polymerase II promoter);GO:0008023(transcription elongation factor complex);GO:0010923(negative regulation of phosphatase activity);GO:0015030(Cajal body);GO:0016607(nuclear speck);GO:0019902(phosphatase binding);GO:0032968(positive regulation of transcription elo…	NA	K15183	NA
GCB1	ENSSSCG00000000104	DDX17	7.66535	6.15812	0.31586	8.96301e-79	1.6932e-74	DEAD-box helicase 17 [Source:NCBI gene;Acc:100514347]	GO:0000166(nucleotide binding);GO:0003676(nucleic acid binding);GO:0004386(helicase activity);GO:0005524(ATP binding);GO:0016787(hydrolase activity)	NA	K13178	EC:3.6.4.13
GCB1	ENSSSCG00000011120	USP6NL	2.95154	2.37168	0.315557	3.11843e-77	5.89103e-73	USP6 N-terminal like [Source:NCBI gene;Acc:100514126]	GO:0005096(GTPase activator activity);GO:0005623(cell);GO:0005886(plasma membrane);GO:0006886(intracellular protein transport);GO:0007030(Golgi organization);GO:0017137(Rab GTPase binding);GO:0019068(virion assembly);GO:0031410(cytoplasmic vesicle);GO:0035526(retrograde transport, plasma membrane to Golgi);GO:0043547(positive regulation of GTPase activity);GO:0048227(plasma membrane to endosome t…	NA	K20133	NA
GCB1	ENSSSCG00000017756	NLK	0.733429	0.589405	0.315399	2.071e-63	3.91233e-59	nemo like kinase [Source:NCBI gene;Acc:100511657]	GO:0000165(MAPK cascade);GO:0000166(nucleotide binding);GO:0000287(magnesium ion binding);GO:0004672(protein kinase activity);GO:0004674(protein serine/threonine kinase activity);GO:0004707(MAP kinase activity);GO:0005524(ATP binding);GO:0005634(nucleus);GO:0005737(cytoplasm);GO:0006355(regulation of transcription, DNA-templated);GO:0006468(protein phosphorylation);GO:0007179(transforming growth …	04010(MAPK signaling pathway);04068(FoxO signaling pathway);04310(Wnt signaling pathway);04520(Adherens junction)	K04468	EC:2.7.11.24
GCB1	ENSSSCG00000006456	FCRL1	1.21882	0.979556	0.315283	2.13461e-51	4.0325e-47	Fc receptor-like protein 1 [Source:NCBI gene;Acc:100152824]	GO:0009986(cell surface);GO:0015026(coreceptor activity);GO:0016020(membrane);GO:0016021(integral component of membrane);GO:0042113(B cell activation)	NA	K06727	NA
GCB1	ENSSSCG00000033653	U2AF1	2.39663	1.92619	0.315255	3.32392e-94	6.27922e-90	U2 small nuclear RNA auxiliary factor 1 [Source:NCBI gene;Acc:110256499]	GO:0000398(mRNA splicing, via spliceosome);GO:0003676(nucleic acid binding);GO:0003723(RNA binding);GO:0005654(nucleoplasm);GO:0005681(spliceosomal complex);GO:0016607(nuclear speck);GO:0046872(metal ion binding);GO:0050733(RS domain binding);GO:0071013(catalytic step 2 spliceosome);GO:0089701(U2AF)	03040(Spliceosome)	K12836	NA
GCB1	ENSSSCG00000021738	ENSSSCG00000021738	1.6178	1.30033	0.31515	5.58925e-96	1.05587e-91	protein tyrosine phosphatase, non-receptor type 2 [Source:NCBI gene;Acc:100171401]	GO:0004721(phosphoprotein phosphatase activity);GO:0004725(protein tyrosine phosphatase activity);GO:0006470(protein dephosphorylation);GO:0016020(membrane);GO:0016021(integral component of membrane);GO:0016311(dephosphorylation);GO:0016787(hydrolase activity);GO:0016791(phosphatase activity);GO:0035335(peptidyl-tyrosine dephosphorylation)	04630(Jak-STAT signaling pathway)	K18026	EC:3.1.3.48
GCB1	ENSSSCG00000030413	PIK3CA	1.09193	0.877757	0.314983	1.02203e-72	1.93072e-68	phosphatidylinositol-4,5-bisphosphate 3-kinase catalytic subunit alpha [Source:NCBI gene;Acc:100621789]	GO:0000166(nucleotide binding);GO:0001889(liver development);GO:0001932(regulation of protein phosphorylation);GO:0005524(ATP binding);GO:0005737(cytoplasm);GO:0005886(plasma membrane);GO:0005942(phosphatidylinositol 3-kinase complex);GO:0005943(phosphatidylinositol 3-kinase complex, class IA);GO:0006006(glucose metabolic process);GO:0006468(protein phosphorylation);GO:0010468(regulation of gene …	00562(Inositol phosphate metabolism);01521(EGFR tyrosine kinase inhibitor resistance);01522(Endocrine resistance);01524(Platinum drug resistance);04012(ErbB signaling pathway);04014(Ras signaling pathway);04015(Rap1 signaling pathway);04024(cAMP signaling pathway);04062(Chemokine signaling pathway);04066(HIF-1 signaling pathway);04068(FoxO signaling pathway);04070(Phosphatidylinositol signaling s…	K00922	EC:2.7.1.153
GCB1	ENSSSCG00000025940	ENSSSCG00000025940	1.29523	1.04153	0.314507	1.53477e-98	2.89934e-94	CCZ1 homolog, vacuolar protein trafficking and biogenesis associated [Source:NCBI gene;Acc:100513979]	GO:0016192(vesicle-mediated transport);GO:0035658(Mon1-Ccz1 complex);GO:0043231(intracellular membrane-bounded organelle)	NA	NA	NA
GCB1	ENSSSCG00000014416	TCERG1	1.02545	0.824902	0.313964	2.54092e-89	4.80005e-85	transcription elongation regulator 1 [Source:NCBI gene;Acc:100621703]	GO:0000122(negative regulation of transcription by RNA polymerase II);GO:0001103(RNA polymerase II repressing transcription factor binding);GO:0003714(transcription corepressor activity);GO:0005515(protein binding);GO:0005634(nucleus);GO:0005654(nucleoplasm);GO:0042802(identical protein binding)	03040(Spliceosome)	K12824	NA
GCB1	ENSSSCG00000026744	ZDHHC20	1.21976	0.981619	0.313362	1.93672e-83	3.65866e-79	zinc finger DHHC-type containing 20 [Source:NCBI gene;Acc:100623451]	GO:0005783(endoplasmic reticulum);GO:0005794(Golgi apparatus);GO:0005886(plasma membrane);GO:0006612(protein targeting to membrane);GO:0008270(zinc ion binding);GO:0016020(membrane);GO:0016021(integral component of membrane);GO:0016409(palmitoyltransferase activity);GO:0016740(transferase activity);GO:0016746(transferase activity, transferring acyl groups);GO:0018230(peptidyl-L-cysteine S-palmito…	NA	K20028	EC:2.3.1.225
GCB1	ENSSSCG00000011013	WAC	1.5309	1.23209	0.313268	2.88302e-91	5.44632e-87	WW domain containing adaptor with coiled-coil [Source:NCBI gene;Acc:100517599]	GO:0000993(RNA polymerase II complex binding);GO:0003682(chromatin binding);GO:0005515(protein binding);GO:0005654(nucleoplasm);GO:0005681(spliceosomal complex);GO:0006974(cellular response to DNA damage stimulus);GO:0010390(histone monoubiquitination);GO:0016239(positive regulation of macroautophagy);GO:0032435(negative regulation of proteasomal ubiquitin-dependent protein catabolic process);GO:…	NA	NA	NA
GCB1	ENSSSCG00000013001	MRPL49	1.11996	0.901411	0.313196	1.55387e-92	2.93542e-88	mitochondrial ribosomal protein L49 [Source:NCBI gene;Acc:100514890]	GO:0003735(structural constituent of ribosome);GO:0005622(intracellular);GO:0005739(mitochondrion);GO:0005761(mitochondrial ribosome);GO:0005762(mitochondrial large ribosomal subunit);GO:0005840(ribosome);GO:0006412(translation)	NA	K17430	NA
GCB1	ENSSSCG00000015861	WDR33	1.46382	1.17827	0.313076	4.96459e-88	9.3786e-84	WD repeat domain 33 [Source:NCBI gene;Acc:100517785]	GO:0001650(fibrillar center);GO:0005515(protein binding);GO:0005634(nucleus);GO:0005654(nucleoplasm);GO:0005847(mRNA cleavage and polyadenylation specificity factor complex);GO:0006378(mRNA polyadenylation)	03015(mRNA surveillance pathway)	K15542	NA
GCB1	ENSSSCG00000037053	AK6	1.10055	0.886249	0.312437	1.09472e-88	2.06803e-84	adenylate kinase 6 [Source:NCBI gene;Acc:106504175]	GO:0000166(nucleotide binding);GO:0004017(adenylate kinase activity);GO:0005524(ATP binding);GO:0005634(nucleus);GO:0005654(nucleoplasm);GO:0005829(cytosol);GO:0015030(Cajal body);GO:0016301(kinase activity);GO:0016310(phosphorylation);GO:0016740(transferase activity);GO:0016887(ATPase activity);GO:0046940(nucleoside monophosphate phosphorylation)	00230(Purine metabolism);03008(Ribosome biogenesis in eukaryotes)	K18532	EC:2.7.4.3
GCB1	ENSSSCG00000036613	POLQ	0.547769	0.441123	0.312386	3.61919e-69	6.83701e-65	DNA polymerase theta [Source:NCBI gene;Acc:110256415]	GO:0003676(nucleic acid binding);GO:0003677(DNA binding);GO:0003682(chromatin binding);GO:0003887(DNA-directed DNA polymerase activity);GO:0005524(ATP binding);GO:0006260(DNA replication);GO:0006261(DNA-dependent DNA replication);GO:0006281(DNA repair);GO:0006284(base-excision repair);GO:0006302(double-strand break repair);GO:0006974(cellular response to DNA damage stimulus);GO:0016446(somatic hy…	NA	K02349	EC:2.7.7.7
GCB1	ENSSSCG00000035153	TRIM38	1.62522	1.30886	0.31233	3.33719e-79	6.30429e-75	tripartite motif containing 38 [Source:NCBI gene;Acc:100154512]	GO:0005515(protein binding);GO:0008270(zinc ion binding);GO:0032648(regulation of interferon-beta production);GO:0043123(positive regulation of I-kappaB kinase/NF-kappaB signaling);GO:0043161(proteasome-mediated ubiquitin-dependent protein catabolic process);GO:0045070(positive regulation of viral genome replication);GO:0046598(positive regulation of viral entry into host cell);GO:0046872(metal i…	NA	K12014	EC:2.3.2.27
GCB1	ENSSSCG00000026034	NUP153	1.31322	1.05768	0.312201	9.23619e-74	1.74481e-69	nucleoporin 153 [Source:NCBI gene;Acc:100153581]	GO:0005623(cell);GO:0005643(nuclear pore);GO:0005730(nucleolus);GO:0005829(cytosol);GO:0006606(protein import into nucleus);GO:0006913(nucleocytoplasmic transport);GO:0008139(nuclear localization sequence binding);GO:0017056(structural constituent of nuclear pore);GO:0031965(nuclear membrane);GO:0034399(nuclear periphery);GO:0042405(nuclear inclusion body);GO:0042802(identical protein binding);GO…	03013(RNA transport)	K14296	NA
GCB1	ENSSSCG00000034395	CREB1	1.27754	1.02952	0.311397	2.3058e-77	4.35589e-73	Sus scrofa cAMP responsive element binding protein 1 (CREB1), transcript variant 2, mRNA. [Source:RefSeq mRNA;Acc:NM_001099929]	GO:0000790(nuclear chromatin);GO:0000978(RNA polymerase II proximal promoter sequence-specific DNA binding);GO:0000980(RNA polymerase II distal enhancer sequence-specific DNA binding);GO:0000981(DNA-binding transcription factor activity, RNA polymerase II-specific);GO:0001102(RNA polymerase II activating transcription factor binding);GO:0001228(DNA-binding transcription activator activity, RNA po…	04022(cGMP-PKG signaling pathway);04024(cAMP signaling pathway);04151(PI3K-Akt signaling pathway);04152(AMPK signaling pathway);04211(Longevity regulating pathway);04261(Adrenergic signaling in cardiomyocytes);04380(Osteoclast differentiation);04612(Antigen processing and presentation);04668(TNF signaling pathway);04710(Circadian rhythm);04713(Circadian entrainment);04714(Thermogenesis);04725(Cho…	K05870	NA
GCB1	ENSSSCG00000012817	FUNDC2	2.67813	2.15829	0.311339	2.62891e-113	4.96627e-109	FUN14 domain containing 2 [Source:NCBI gene;Acc:396564]	GO:0000422(autophagy of mitochondrion);GO:0031307(integral component of mitochondrial outer membrane)	NA	NA	NA
GCB1	ENSSSCG00000008127	SNRNP200	2.00693	1.61746	0.31126	7.92033e-87	1.49623e-82	small nuclear ribonucleoprotein U5 subunit 200 [Source:NCBI gene;Acc:100739577]	GO:0000398(mRNA splicing, via spliceosome);GO:0003676(nucleic acid binding);GO:0004004(ATP-dependent RNA helicase activity);GO:0004386(helicase activity);GO:0005524(ATP binding);GO:0005634(nucleus);GO:0005654(nucleoplasm);GO:0005681(spliceosomal complex);GO:0005682(U5 snRNP);GO:0008026(ATP-dependent helicase activity);GO:0042802(identical protein binding);GO:0046540(U4/U6 x U5 tri-snRNP complex);…	03040(Spliceosome)	K12854	EC:3.6.4.13
GCB1	ENSSSCG00000015016	POU2AF1	7.30032	5.88425	0.311101	3.59502e-76	6.79136e-72	POU class 2 associating factor 1 [Source:NCBI gene;Acc:100512063]	GO:0000978(RNA polymerase II proximal promoter sequence-specific DNA binding);GO:0000979(RNA polymerase II core promoter sequence-specific DNA binding);GO:0003677(DNA binding);GO:0003713(transcription coactivator activity);GO:0045944(positive regulation of transcription by RNA polymerase II);GO:0090575(RNA polymerase II transcription factor complex)	NA	NA	NA
GCB1	ENSSSCG00000017623	VEZF1	1.10007	0.886921	0.310715	2.8157e-69	5.31914e-65	vascular endothelial zinc finger 1 [Source:NCBI gene;Acc:100511406]	GO:0000977(RNA polymerase II regulatory region sequence-specific DNA binding);GO:0001228(DNA-binding transcription activator activity, RNA polymerase II-specific);GO:0001525(angiogenesis);GO:0001885(endothelial cell development);GO:0003676(nucleic acid binding);GO:0005634(nucleus);GO:0005654(nucleoplasm);GO:0045603(positive regulation of endothelial cell differentiation);GO:0045944(positive regul…	NA	NA	NA
GCB1	ENSSSCG00000023391	LONP2	0.822421	0.663587	0.309592	2.34019e-68	4.42085e-64	lon peptidase 2, peroxisomal [Source:NCBI gene;Acc:100625283]	GO:0000166(nucleotide binding);GO:0002020(protease binding);GO:0004176(ATP-dependent peptidase activity);GO:0004252(serine-type endopeptidase activity);GO:0005102(signaling receptor binding);GO:0005524(ATP binding);GO:0005634(nucleus);GO:0005737(cytoplasm);GO:0005777(peroxisome);GO:0005782(peroxisomal matrix);GO:0006508(proteolysis);GO:0006515(protein quality control for misfolded or incompletely…	NA	K01338	EC:3.4.21.53
GCB1	ENSSSCG00000039338	SUGT1	1.44961	1.16977	0.309444	3.57789e-103	6.75898e-99	SGT1 homolog, MIS12 kinetochore complex assembly cochaperone [Source:NCBI gene;Acc:100736854]	GO:0005515(protein binding);GO:0031647(regulation of protein stability);GO:0032991(protein-containing complex);GO:0043947(positive regulation by host of symbiont catalytic activity)	04621(NOD-like receptor signaling pathway)	K12795	NA
GCB1	ENSSSCG00000039301	UPF1	1.65707	1.33735	0.30925	6.74832e-100	1.27483e-95	UPF1, RNA helicase and ATPase [Source:NCBI gene;Acc:100738783]	GO:0000184(nuclear-transcribed mRNA catabolic process, nonsense-mediated decay);GO:0000294(nuclear-transcribed mRNA catabolic process, endonucleolytic cleavage-dependent decay);GO:0000784(nuclear chromosome, telomeric region);GO:0000785(chromatin);GO:0000956(nuclear-transcribed mRNA catabolic process);GO:0003677(DNA binding);GO:0003682(chromatin binding);GO:0003723(RNA binding);GO:0004004(ATP-dep…	03013(RNA transport);03015(mRNA surveillance pathway)	K14326	EC:3.6.4.-
GCB1	ENSSSCG00000031456	ARL5B	1.09857	0.886909	0.308772	3.19512e-74	6.0359e-70	ADP ribosylation factor like GTPase 5B [Source:NCBI gene;Acc:100627052]	GO:0000166(nucleotide binding);GO:0005525(GTP binding);GO:1903292(protein localization to Golgi membrane)	NA	K07950	NA
GCB1	ENSSSCG00000032601	RASSF2	2.68259	2.16605	0.308561	3.10332e-76	5.86249e-72	Ras association domain family member 2 [Source:NCBI gene;Acc:100157105]	GO:0000776(kinetochore);GO:0001501(skeletal system development);GO:0001503(ossification);GO:0004672(protein kinase activity);GO:0005634(nucleus);GO:0005654(nucleoplasm);GO:0005737(cytoplasm);GO:0005794(Golgi apparatus);GO:0005829(cytosol);GO:0005886(plasma membrane);GO:0006468(protein phosphorylation);GO:0007165(signal transduction);GO:0031954(positive regulation of protein autophosphorylation);G…	04392(Hippo signaling pathway - multiple species)	K09851	NA
GCB1	ENSSSCG00000007203	ENSSSCG00000007203	1.76169	1.42275	0.308281	1.24232e-96	2.34687e-92	casein kinase 2 alpha 1 [Source:NCBI gene;Acc:100517435]	GO:0000166(nucleotide binding);GO:0004672(protein kinase activity);GO:0004674(protein serine/threonine kinase activity);GO:0005524(ATP binding);GO:0006468(protein phosphorylation)	03008(Ribosome biogenesis in eukaryotes);04064(NF-kappa B signaling pathway);04137(Mitophagy - animal);04310(Wnt signaling pathway);04520(Adherens junction);05162(Measles)	K03097	EC:2.7.11.1
GCB1	ENSSSCG00000031680	GGPS1	1.03047	0.83221	0.308276	1.82486e-70	3.44733e-66	geranylgeranyl diphosphate synthase 1 [Source:NCBI gene;Acc:100739526]	GO:0004311(farnesyltranstransferase activity);GO:0004337(geranyltranstransferase activity);GO:0006720(isoprenoid metabolic process);GO:0008299(isoprenoid biosynthetic process);GO:0016740(transferase activity);GO:0042802(identical protein binding)	00900(Terpenoid backbone biosynthesis)	K00804	2.5.1.10;2.5.1.29;EC:2.5.1.1
GCB1	ENSSSCG00000009327	HMGB1	15.738	12.7111	0.308157	5.579e-87	1.05393e-82	high mobility group box 1 [Source:NCBI gene;Acc:445521]	GO:0000122(negative regulation of transcription by RNA polymerase II);GO:0000400(four-way junction DNA binding);GO:0000405(bubble DNA binding);GO:0000790(nuclear chromatin);GO:0000793(condensed chromosome);GO:0001530(lipopolysaccharide binding);GO:0001786(phosphatidylserine binding);GO:0002218(activation of innate immune response);GO:0002437(inflammatory response to antigenic stimulus);GO:0002643…	03410(Base excision repair);04140(Autophagy - animal);04217(Necroptosis)	K10802	NA
GCB1	ENSSSCG00000015649	DYRK3	1.36234	1.10086	0.307453	5.43702e-68	1.02711e-63	dual specificity tyrosine phosphorylation regulated kinase 3 [Source:NCBI gene;Acc:100739107]	GO:0000242(pericentriolar material);GO:0000287(magnesium ion binding);GO:0004672(protein kinase activity);GO:0004674(protein serine/threonine kinase activity);GO:0005524(ATP binding);GO:0005634(nucleus);GO:0005654(nucleoplasm);GO:0005737(cytoplasm);GO:0005829(cytosol);GO:0006468(protein phosphorylation);GO:0010494(cytoplasmic stress granule);GO:0016607(nuclear speck);GO:0030218(erythrocyte differ…	NA	K18669	EC:2.7.12.1
GCB1	ENSSSCG00000023296	CENPE	1.33707	1.08075	0.307036	7.45596e-35	1.40851e-30	centromere protein E [Source:NCBI gene;Acc:100626792]	GO:0000166(nucleotide binding);GO:0000278(mitotic cell cycle);GO:0000775(chromosome, centromeric region);GO:0000776(kinetochore);GO:0000779(condensed chromosome, centromeric region);GO:0003774(motor activity);GO:0003777(microtubule motor activity);GO:0005524(ATP binding);GO:0005634(nucleus);GO:0005654(nucleoplasm);GO:0005694(chromosome);GO:0005828(kinetochore microtubule);GO:0005829(cytosol);GO:0…	NA	K11498	NA
GCB1	ENSSSCG00000012842	RPLP2	31.8423	25.7384	0.307024	3.96511e-137	7.49049e-133	ribosomal protein lateral stalk subunit P2 [Source:NCBI gene;Acc:100513643]	GO:0003735(structural constituent of ribosome);GO:0005622(intracellular);GO:0005840(ribosome);GO:0006414(translational elongation)	03010(Ribosome)	K02943	NA
GCB1	ENSSSCG00000009849	SUDS3	1.45533	1.17651	0.306832	1.84242e-98	3.48052e-94	SDS3 homolog, SIN3A corepressor complex component [Source:NCBI gene;Acc:100153179]	GO:0000122(negative regulation of transcription by RNA polymerase II);GO:0004407(histone deacetylase activity);GO:0005634(nucleus);GO:0005829(cytosol);GO:0016575(histone deacetylation);GO:0016604(nuclear body);GO:0019899(enzyme binding);GO:0042826(histone deacetylase binding);GO:0043065(positive regulation of apoptotic process);GO:0070822(Sin3-type complex)	NA	K19201	NA
GCB1	ENSSSCG00000036491	PCNP	1.84796	1.4941	0.306656	1.61211e-101	3.04544e-97	PEST proteolytic signal containing nuclear protein [Source:NCBI gene;Acc:100521336]	GO:0005634(nucleus);GO:0016567(protein ubiquitination);GO:0016604(nuclear body);GO:0043161(proteasome-mediated ubiquitin-dependent protein catabolic process)	NA	NA	NA
GCB1	ENSSSCG00000015337	ENSSSCG00000015337	3.67179	2.9687	0.30665	8.2986e-79	1.56769e-74	NA	GO:0000724(double-strand break repair via homologous recombination);GO:0006406(mRNA export from nucleus);GO:0008541(proteasome regulatory particle, lid subcomplex);GO:0043248(proteasome assembly)	NA	NA	NA
GCB1	ENSSSCG00000013523	SAFB2	1.68533	1.36272	0.306546	2.16056e-92	4.08152e-88	scaffold attachment factor B2 [Source:NCBI gene;Acc:100515877]	GO:0003676(nucleic acid binding);GO:0003723(RNA binding);GO:0005634(nucleus);GO:0005654(nucleoplasm);GO:0006355(regulation of transcription, DNA-templated);GO:0006357(regulation of transcription by RNA polymerase II);GO:0016604(nuclear body);GO:0042802(identical protein binding);GO:0043231(intracellular membrane-bounded organelle);GO:0043565(sequence-specific DNA binding);GO:0050684(regulation of…	NA	NA	NA
GCB1	ENSSSCG00000003881	SPATA6	0.468254	0.378641	0.306459	5.24824e-52	9.91445e-48	spermatogenesis associated 6 [Source:NCBI gene;Acc:100415810]	GO:0007283(spermatogenesis);GO:0032027(myosin light chain binding);GO:0044458(motile cilium assembly);GO:0097224(sperm connecting piece)	NA	K23224	NA
GCB1	ENSSSCG00000030225	TRA2B	4.7102	3.80973	0.3061	1.08874e-78	2.05675e-74	transformer 2 beta homolog [Source:NCBI gene;Acc:768108]	GO:0000381(regulation of alternative mRNA splicing, via spliceosome);GO:0000398(mRNA splicing, via spliceosome);GO:0003676(nucleic acid binding);GO:0003723(RNA binding);GO:0003729(mRNA binding);GO:0005634(nucleus);GO:0005637(nuclear inner membrane);GO:0005654(nucleoplasm);GO:0005681(spliceosomal complex);GO:0019904(protein domain specific binding);GO:0021796(cerebral cortex regionalization);GO:00…	03040(Spliceosome)	K12897	NA
GCB1	ENSSSCG00000036679	SORBS2	0.727306	0.588364	0.305854	1.05139e-58	1.98619e-54	sorbin and SH3 domain containing 2 [Source:NCBI gene;Acc:396719]	GO:0003676(nucleic acid binding);GO:0005515(protein binding);GO:0005654(nucleoplasm);GO:0007015(actin filament organization);GO:0016020(membrane);GO:0016021(integral component of membrane)	NA	NA	NA
GCB1	ENSSSCG00000007309	RBM39	4.64497	3.75835	0.305569	3.73846e-89	7.06233e-85	RNA binding motif protein 39 [Source:NCBI gene;Acc:100049658]	GO:0003676(nucleic acid binding);GO:0003723(RNA binding);GO:0005634(nucleus);GO:0005654(nucleoplasm);GO:0005815(microtubule organizing center);GO:0006397(mRNA processing);GO:0015630(microtubule cytoskeleton);GO:0016607(nuclear speck);GO:0032991(protein-containing complex)	NA	K13091	NA
GCB1	ENSSSCG00000003586	EPB41	1.48488	1.20154	0.305458	1.88579e-89	3.56245e-85	erythrocyte membrane protein band 4.1 [Source:NCBI gene;Acc:100515614]	GO:0003779(actin binding);GO:0005198(structural molecule activity);GO:0005545(1-phosphatidylinositol binding);GO:0005829(cytosol);GO:0005856(cytoskeleton);GO:0005886(plasma membrane);GO:0008022(protein C-terminus binding);GO:0008092(cytoskeletal protein binding);GO:0008360(regulation of cell shape);GO:0016020(membrane);GO:0016323(basolateral plasma membrane);GO:0030054(cell junction);GO:0030863(c…	NA	K06107	NA
GCB1	ENSSSCG00000025344	PHC2	0.790626	0.639851	0.305259	6.51403e-76	1.23057e-71	polyhomeotic homolog 2 [Source:NCBI gene;Acc:100622975]	GO:0000792(heterochromatin);GO:0005515(protein binding);GO:0005634(nucleus);GO:0005654(nucleoplasm);GO:0007283(spermatogenesis);GO:0008270(zinc ion binding);GO:0031519(PcG protein complex);GO:0035102(PRC1 complex);GO:0042802(identical protein binding)	NA	K11457	NA
GCB1	ENSSSCG00000030123	CDS2	1.0353	0.837912	0.305177	9.03172e-72	1.70618e-67	CDP-diacylglycerol synthase 2 [Source:NCBI gene;Acc:100170145]	GO:0004605(phosphatidate cytidylyltransferase activity);GO:0005783(endoplasmic reticulum);GO:0005789(endoplasmic reticulum membrane);GO:0006629(lipid metabolic process);GO:0008654(phospholipid biosynthetic process);GO:0016020(membrane);GO:0016021(integral component of membrane);GO:0016024(CDP-diacylglycerol biosynthetic process);GO:0016740(transferase activity);GO:0016772(transferase activity, tr…	00564(Glycerophospholipid metabolism);04070(Phosphatidylinositol signaling system)	K00981	EC:2.7.7.41
GCB1	ENSSSCG00000005656	ENSSSCG00000005656	9.21207	7.45631	0.305063	3.72145e-84	7.03019e-80	SET nuclear proto-oncogene [Source:NCBI gene;Acc:100514028]	GO:0005634(nucleus);GO:0006334(nucleosome assembly)	NA	K11290	NA
GCB1	ENSSSCG00000013410	SWAP70	3.45505	2.79787	0.304379	1.42426e-72	2.69057e-68	switching B cell complex subunit SWAP70 [Source:NCBI gene;Acc:100521312]	GO:0003677(DNA binding);GO:0005524(ATP binding);GO:0005634(nucleus);GO:0005737(cytoplasm);GO:0007204(positive regulation of cytosolic calcium ion concentration);GO:0008064(regulation of actin polymerization or depolymerization);GO:0016444(somatic cell DNA recombination);GO:0030835(negative regulation of actin filament depolymerization);GO:0032233(positive regulation of actin filament bundle assem…	NA	K20072	NA
GCB1	ENSSSCG00000040811	PYCARD	0.979488	0.79327	0.304216	2.74158e-62	5.17912e-58	apoptosis-associated speck-like protein containing a CARD [Source:NCBI gene;Acc:100522011]	GO:0000139(Golgi membrane);GO:0001773(myeloid dendritic cell activation);GO:0002020(protease binding);GO:0002218(activation of innate immune response);GO:0002230(positive regulation of defense response to virus by host);GO:0002277(myeloid dendritic cell activation involved in immune response);GO:0002588(positive regulation of antigen processing and presentation of peptide antigen via MHC class II…	04217(Necroptosis);04621(NOD-like receptor signaling pathway);04623(Cytosolic DNA-sensing pathway);04625(C-type lectin receptor signaling pathway);05132(Salmonella infection);05133(Pertussis);05134(Legionellosis);05164(Influenza A)	K12799	NA
GCB1	ENSSSCG00000009828	PPP1CC	2.5054	2.02942	0.303973	1.18559e-83	2.2397e-79	protein phosphatase 1 catalytic subunit gamma [Source:NCBI gene;Acc:733612]	GO:0000164(protein phosphatase type 1 complex);GO:0000784(nuclear chromosome, telomeric region);GO:0004721(phosphoprotein phosphatase activity);GO:0004722(protein serine/threonine phosphatase activity);GO:0005634(nucleus);GO:0005730(nucleolus);GO:0005737(cytoplasm);GO:0005739(mitochondrion);GO:0005741(mitochondrial outer membrane);GO:0006470(protein dephosphorylation);GO:0008157(protein phosphata…	03015(mRNA surveillance pathway);04022(cGMP-PKG signaling pathway);04024(cAMP signaling pathway);04114(Oocyte meiosis);04218(Cellular senescence);04261(Adrenergic signaling in cardiomyocytes);04270(Vascular smooth muscle contraction);04390(Hippo signaling pathway);04510(Focal adhesion);04611(Platelet activation);04720(Long-term potentiation);04728(Dopaminergic synapse);04750(Inflammatory mediator…	K06269	EC:3.1.3.16
GCB1	ENSSSCG00000022149	RMI2	0.679299	0.550324	0.303767	7.45058e-70	1.40749e-65	RecQ mediated genome instability 2 [Source:NCBI gene;Acc:100518832]	GO:0005829(cytosol);GO:0006281(DNA repair);GO:0016607(nuclear speck);GO:0033045(regulation of sister chromatid segregation);GO:2000042(negative regulation of double-strand break repair via homologous recombination)	03460(Fanconi anemia pathway)	K15365	NA
GCB1	ENSSSCG00000013889	ENSSSCG00000013889	47.4269	38.4307	0.303446	4.44376e-183	8.39471e-179	ribosomal protein L18a [Source:NCBI gene;Acc:100520891]	GO:0003735(structural constituent of ribosome);GO:0005840(ribosome);GO:0006412(translation);GO:0022625(cytosolic large ribosomal subunit)	03010(Ribosome)	K02882	NA
GCB1	ENSSSCG00000023126	ENSSSCG00000023126	1.26788	1.02755	0.303206	1.60598e-85	3.03386e-81	TAR DNA binding protein [Source:NCBI gene;Acc:100739753]	GO:0003676(nucleic acid binding);GO:0003690(double-stranded DNA binding);GO:0003723(RNA binding);GO:0003727(single-stranded RNA binding);GO:0003730(mRNA 3'-UTR binding);GO:0005654(nucleoplasm);GO:0005737(cytoplasm);GO:0070935(3'-UTR-mediated mRNA stabilization);GO:1990904(ribonucleoprotein complex)	NA	NA	NA
GCB1	ENSSSCG00000037019	CAMK4	0.525629	0.426036	0.303068	2.01645e-65	3.80928e-61	calcium/calmodulin dependent protein kinase IV [Source:NCBI gene;Acc:100515364]	GO:0000166(nucleotide binding);GO:0001650(fibrillar center);GO:0004672(protein kinase activity);GO:0004674(protein serine/threonine kinase activity);GO:0004683(calmodulin-dependent protein kinase activity);GO:0005524(ATP binding);GO:0005654(nucleoplasm);GO:0006468(protein phosphorylation);GO:0007616(long-term memory);GO:0043011(myeloid dendritic cell differentiation);GO:0045893(positive regulatio…	04020(Calcium signaling pathway);04024(cAMP signaling pathway);04211(Longevity regulating pathway);04371(Apelin signaling pathway);04380(Osteoclast differentiation);04720(Long-term potentiation);04722(Neurotrophin signaling pathway);04725(Cholinergic synapse);04921(Oxytocin signaling pathway);04925(Aldosterone synthesis and secretion);05031(Amphetamine addiction);05034(Alcoholism);05214(Glioma)	K05869	EC:2.7.11.17
GCB1	ENSSSCG00000009178	H2AFZ	11.4385	9.27598	0.302329	1.07826e-86	2.03694e-82	H2A histone family, member Z [Source:NCBI gene;Acc:100141311]	GO:0000786(nucleosome);GO:0000978(RNA polymerase II proximal promoter sequence-specific DNA binding);GO:0000979(RNA polymerase II core promoter sequence-specific DNA binding);GO:0000980(RNA polymerase II distal enhancer sequence-specific DNA binding);GO:0003677(DNA binding);GO:0005634(nucleus);GO:0005694(chromosome);GO:0005719(nuclear euchromatin);GO:0005720(nuclear heterochromatin);GO:0031490(ch…	04217(Necroptosis);05034(Alcoholism);05322(Systemic lupus erythematosus)	K11251	NA
GCB1	ENSSSCG00000036658	ENSSSCG00000036658	2.62237	2.12661	0.302315	4.56675e-90	8.62704e-86	proteasome 26S subunit, non-ATPase 8 [Source:NCBI gene;Acc:100515483]	GO:0005838(proteasome regulatory particle);GO:0006508(proteolysis)	03050(Proteasome);05169(Epstein-Barr virus infection)	K03031	NA
GCB1	ENSSSCG00000010865	EXO1	1.30015	1.05444	0.302199	3.73434e-56	7.05453e-52	exonuclease 1 [Source:NCBI gene;Acc:100512301]	GO:0002455(humoral immune response mediated by circulating immunoglobulin);GO:0003677(DNA binding);GO:0003682(chromatin binding);GO:0003824(catalytic activity);GO:0004518(nuclease activity);GO:0005634(nucleus);GO:0005654(nucleoplasm);GO:0005886(plasma membrane);GO:0006281(DNA repair);GO:0006298(mismatch repair);GO:0006310(DNA recombination);GO:0016446(somatic hypermutation of immunoglobulin genes…	03430(Mismatch repair)	K10746	EC:3.1.-.-
GCB1	ENSSSCG00000007240	HCK	1.21581	0.986465	0.301574	2.15562e-60	4.07218e-56	HCK proto-oncogene, Src family tyrosine kinase [Source:NCBI gene;Acc:100526085]	GO:0000166(nucleotide binding);GO:0004672(protein kinase activity);GO:0004713(protein tyrosine kinase activity);GO:0004715(non-membrane spanning protein tyrosine kinase activity);GO:0005102(signaling receptor binding);GO:0005515(protein binding);GO:0005524(ATP binding);GO:0005654(nucleoplasm);GO:0005886(plasma membrane);GO:0006468(protein phosphorylation);GO:0007169(transmembrane receptor protein…	04062(Chemokine signaling pathway);04666(Fc gamma R-mediated phagocytosis);05167(Kaposi sarcoma-associated herpesvirus infection)	K08893	EC:2.7.10.2
GCB1	ENSSSCG00000028228	XPO1	1.1911	0.96719	0.300421	4.0695e-83	7.6877e-79	exportin 1 [Source:NCBI gene;Acc:397330]	GO:0000054(ribosomal subunit export from nucleus);GO:0000055(ribosomal large subunit export from nucleus);GO:0000056(ribosomal small subunit export from nucleus);GO:0000776(kinetochore);GO:0005049(nuclear export signal receptor activity);GO:0005634(nucleus);GO:0005642(annulate lamellae);GO:0005730(nucleolus);GO:0005737(cytoplasm);GO:0005829(cytosol);GO:0006611(protein export from nucleus);GO:0006…	03008(Ribosome biogenesis in eukaryotes);03013(RNA transport);05164(Influenza A);05166(Human T-cell leukemia virus 1 infection)	K14290	NA
GCB1	ENSSSCG00000015095	UBE4A	2.19214	1.78208	0.298775	2.14414e-81	4.0505e-77	ubiquitination factor E4A [Source:NCBI gene;Acc:100513674]	GO:0000151(ubiquitin ligase complex);GO:0000209(protein polyubiquitination);GO:0004842(ubiquitin-protein transferase activity);GO:0005634(nucleus);GO:0005737(cytoplasm);GO:0006511(ubiquitin-dependent protein catabolic process);GO:0016567(protein ubiquitination);GO:0030433(ubiquitin-dependent ERAD pathway);GO:0034450(ubiquitin-ubiquitin ligase activity)	04120(Ubiquitin mediated proteolysis)	K10596	EC:2.3.2.27
GCB1	ENSSSCG00000030253	NOL9	0.874993	0.711392	0.298628	3.37248e-79	6.37095e-75	nucleolar protein 9 [Source:NCBI gene;Acc:100518312]	GO:0000166(nucleotide binding);GO:0000448(cleavage in ITS2 between 5.8S rRNA and LSU-rRNA of tricistronic rRNA transcript (SSU-rRNA, 5.8S rRNA, LSU-rRNA));GO:0000460(maturation of 5.8S rRNA);GO:0005524(ATP binding);GO:0005730(nucleolus);GO:0016310(phosphorylation);GO:0045111(intermediate filament cytoskeleton);GO:0051731(polynucleotide 5'-hydroxyl-kinase activity)	NA	K06947	EC:2.7.1.-
GCB1	ENSSSCG00000023565	IKZF5	1.03199	0.839251	0.298251	5.69468e-66	1.07578e-61	IKAROS family zinc finger 5 [Source:NCBI gene;Acc:100153217]	GO:0000122(negative regulation of transcription by RNA polymerase II);GO:0000977(RNA polymerase II regulatory region sequence-specific DNA binding);GO:0001227(DNA-binding transcription repressor activity, RNA polymerase II-specific);GO:0003676(nucleic acid binding);GO:0003700(DNA-binding transcription factor activity);GO:0005654(nucleoplasm);GO:0008270(zinc ion binding);GO:0019904(protein domain …	NA	K09220	NA
GCB1	ENSSSCG00000006848	SLC25A24	0.685803	0.557795	0.298058	7.29532e-57	1.37816e-52	solute carrier family 25 member 24 [Source:NCBI gene;Acc:100518780]	GO:0005347(ATP transmembrane transporter activity);GO:0005509(calcium ion binding);GO:0005739(mitochondrion);GO:0005743(mitochondrial inner membrane);GO:0006839(mitochondrial transport);GO:0010941(regulation of cell death);GO:0015867(ATP transport);GO:0016020(membrane);GO:0016021(integral component of membrane);GO:0022857(transmembrane transporter activity);GO:0034599(cellular response to oxidati…	NA	K14684	NA
GCB1	ENSSSCG00000000806	SCAF11	4.88033	3.96974	0.297935	5.09693e-71	9.62861e-67	SR-related CTD associated factor 11 [Source:NCBI gene;Acc:100525109]	GO:0000245(spliceosomal complex assembly);GO:0000375(RNA splicing, via transesterification reactions);GO:0005634(nucleus);GO:0005654(nucleoplasm);GO:0005730(nucleolus);GO:0008380(RNA splicing);GO:0016604(nuclear body)	NA	NA	NA
GCB1	ENSSSCG00000024748	THUMPD1	0.99898	0.812713	0.29771	4.94689e-80	9.34517e-76	THUMP domain containing 1 [Source:NCBI gene;Acc:100512402]	GO:0003723(RNA binding);GO:0006400(tRNA modification)	NA	K06963	NA
GCB1	ENSSSCG00000023562	SNRPE	3.97175	3.23276	0.29701	1.54816e-72	2.92464e-68	small nuclear ribonucleoprotein polypeptide E [Source:NCBI gene;Acc:100038330]	GO:0000387(spliceosomal snRNP assembly);GO:0000398(mRNA splicing, via spliceosome);GO:0003723(RNA binding);GO:0005634(nucleus);GO:0005681(spliceosomal complex);GO:0005682(U5 snRNP);GO:0005685(U1 snRNP);GO:0005686(U2 snRNP);GO:0005687(U4 snRNP);GO:0005829(cytosol);GO:0006397(mRNA processing);GO:0008380(RNA splicing);GO:0046540(U4/U6 x U5 tri-snRNP complex)	03040(Spliceosome)	K11097	NA
GCB1	ENSSSCG00000025447	MID1IP1	0.721746	0.587594	0.296671	1.30368e-46	2.46278e-42	MID1 interacting protein 1 [Source:NCBI gene;Acc:100736958]	GO:0005634(nucleus);GO:0005737(cytoplasm);GO:0005829(cytosol);GO:0007026(negative regulation of microtubule depolymerization);GO:0008022(protein C-terminus binding);GO:0015630(microtubule cytoskeleton);GO:0042802(identical protein binding);GO:0045723(positive regulation of fatty acid biosynthetic process);GO:0051258(protein polymerization);GO:0051351(positive regulation of ligase activity)	NA	NA	NA
GCB1	ENSSSCG00000014094	ENSSSCG00000014094	1.38691	1.12918	0.296605	5.87598e-94	1.11003e-89	angiogenic factor with G-patch and FHA domains 1 [Source:NCBI gene;Acc:100520064]	GO:0003676(nucleic acid binding);GO:0005515(protein binding);GO:0045766(positive regulation of angiogenesis)	NA	NA	NA
GCB1	ENSSSCG00000015730	NIFK	1.45627	1.18581	0.296406	2.19831e-100	4.15282e-96	nucleolar protein interacting with the FHA domain of MKI67 [Source:NCBI gene;Acc:100124386]	GO:0000794(condensed nuclear chromosome);GO:0003676(nucleic acid binding);GO:0003723(RNA binding);GO:0005654(nucleoplasm);GO:0005730(nucleolus);GO:0005737(cytoplasm)	NA	K14838	NA
GCB1	ENSSSCG00000029125	FAM13B	0.943895	0.76865	0.2963	6.95478e-69	1.31383e-64	family with sequence similarity 13 member B [Source:NCBI gene;Acc:100517813]	GO:0007165(signal transduction)	NA	NA	NA
GCB1	ENSSSCG00000002451	RIN3	0.736631	0.599872	0.296286	4.23034e-44	7.99153e-40	Ras and Rab interactor 3 [Source:NCBI gene;Acc:100155709]	GO:0005769(early endosome);GO:0007165(signal transduction);GO:0017112(Rab guanyl-nucleotide exchange factor activity);GO:0017137(Rab GTPase binding);GO:0031410(cytoplasmic vesicle)	NA	NA	NA
GCB1	ENSSSCG00000004103	PCMT1	1.64929	1.34318	0.29619	2.43912e-93	4.60775e-89	protein-L-isoaspartate (D-aspartate) O-methyltransferase [Source:NCBI gene;Acc:100502562]	GO:0004719(protein-L-isoaspartate (D-aspartate) O-methyltransferase activity);GO:0005737(cytoplasm);GO:0005829(cytosol);GO:0006464(cellular protein modification process);GO:0006479(protein methylation);GO:0008168(methyltransferase activity);GO:0016740(transferase activity);GO:0032259(methylation)	NA	K00573	EC:2.1.1.77
GCB1	ENSSSCG00000037245	HNRNPDL	5.5466	4.52028	0.295194	1.09637e-67	2.07116e-63	heterogeneous nuclear ribonucleoprotein D like [Source:NCBI gene;Acc:100511704]	GO:0003676(nucleic acid binding);GO:0003723(RNA binding);GO:0005654(nucleoplasm)	NA	K13044	NA
GCB1	ENSSSCG00000001409	PRRC2A	1.29691	1.05696	0.295156	6.60013e-89	1.24683e-84	proline rich coiled-coil 2A [Source:NCBI gene;Acc:100137083]	GO:0005654(nucleoplasm);GO:0005829(cytosol);GO:0005886(plasma membrane)	NA	NA	NA
GCB1	ENSSSCG00000013073	FADS3	3.3832	2.75825	0.294633	1.51329e-65	2.85876e-61	fatty acid desaturase 3 [Source:NCBI gene;Acc:100518057]	GO:0006629(lipid metabolic process);GO:0016020(membrane);GO:0016021(integral component of membrane);GO:0016491(oxidoreductase activity);GO:0055114(oxidation-reduction process)	NA	K10225	EC:1.14.19.-
GCB1	ENSSSCG00000026257	STMN1	6.63037	5.40736	0.294167	1.01181e-62	1.9114e-58	stathmin 1 [Source:NCBI gene;Acc:494463]	GO:0000281(mitotic cytokinesis);GO:0005737(cytoplasm);GO:0005829(cytosol);GO:0005856(cytoskeleton);GO:0005874(microtubule);GO:0007019(microtubule depolymerization);GO:0007052(mitotic spindle organization);GO:0007275(multicellular organism development);GO:0007399(nervous system development);GO:0007409(axonogenesis);GO:0009615(response to virus);GO:0015631(tubulin binding);GO:0016020(membrane);GO:0…	04010(MAPK signaling pathway);05206(MicroRNAs in cancer)	K04381	NA
GCB1	ENSSSCG00000007861	GP2	2.65889	2.16866	0.29402	2.7224e-70	5.14288e-66	glycoprotein 2 [Source:NCBI gene;Acc:100303610]	GO:0005576(extracellular region);GO:0016020(membrane);GO:0016021(integral component of membrane)	NA	K19899	NA
GCB1	ENSSSCG00000000288	HNRNPA1	1.98594	1.62008	0.293756	8.35902e-90	1.5791e-85	heterogeneous nuclear ribonucleoprotein A1 [Source:NCBI gene;Acc:768103]	GO:0000381(regulation of alternative mRNA splicing, via spliceosome);GO:0003676(nucleic acid binding);GO:0003697(single-stranded DNA binding);GO:0003723(RNA binding);GO:0003729(mRNA binding);GO:0005634(nucleus);GO:0005654(nucleoplasm);GO:0005681(spliceosomal complex);GO:0005737(cytoplasm);GO:0019904(protein domain specific binding);GO:0032211(negative regulation of telomere maintenance via telome…	03040(Spliceosome)	K12741	NA
GCB1	ENSSSCG00000015576	TPR	2.95958	2.41609	0.292715	5.50691e-80	1.04031e-75	translocated promoter region, nuclear basket protein [Source:NCBI gene;Acc:100520507]	GO:0000122(negative regulation of transcription by RNA polymerase II);GO:0000776(kinetochore);GO:0003682(chromatin binding);GO:0003729(mRNA binding);GO:0005634(nucleus);GO:0005635(nuclear envelope);GO:0005643(nuclear pore);GO:0005737(cytoplasm);GO:0005868(cytoplasmic dynein complex);GO:0006404(RNA import into nucleus);GO:0006405(RNA export from nucleus);GO:0006606(protein import into nucleus);GO:…	03013(RNA transport);05200(Pathways in cancer);05216(Thyroid cancer)	K09291	NA
GCB1	ENSSSCG00000015961	CDCA7	0.665157	0.54319	0.292238	3.93843e-55	7.44009e-51	cell division cycle associated 7 [Source:NCBI gene;Acc:100154583]	GO:0005634(nucleus);GO:0005654(nucleoplasm);GO:0005829(cytosol);GO:0006355(regulation of transcription, DNA-templated);GO:0042127(regulation of cell population proliferation)	NA	NA	NA
GCB1	ENSSSCG00000009769	GTF2H3	1.11641	0.911824	0.292043	4.83498e-91	9.13376e-87	general transcription factor IIH subunit 3 [Source:NCBI gene;Acc:100152121]	GO:0000438(core TFIIH complex portion of holo TFIIH complex);GO:0000439(transcription factor TFIIH core complex);GO:0004672(protein kinase activity);GO:0005634(nucleus);GO:0005654(nucleoplasm);GO:0005669(transcription factor TFIID complex);GO:0005675(transcription factor TFIIH holo complex);GO:0006289(nucleotide-excision repair);GO:0006355(regulation of transcription, DNA-templated);GO:0006366(tr…	03022(Basal transcription factors);03420(Nucleotide excision repair);05203(Viral carcinogenesis)	K03143	NA
GCB1	ENSSSCG00000002135	PNP	0.89639	0.732252	0.291787	2.72235e-61	5.14278e-57	purine nucleoside phosphorylase [Source:NCBI gene;Acc:100157138]	GO:0001882(nucleoside binding);GO:0002060(purine nucleobase binding);GO:0003824(catalytic activity);GO:0004731(purine-nucleoside phosphorylase activity);GO:0005737(cytoplasm);GO:0005829(cytosol);GO:0006139(nucleobase-containing compound metabolic process);GO:0006148(inosine catabolic process);GO:0006738(nicotinamide riboside catabolic process);GO:0006955(immune response);GO:0008144(drug binding);…	00230(Purine metabolism);00240(Pyrimidine metabolism);00760(Nicotinate and nicotinamide metabolism)	K03783	EC:2.4.2.1
GCB1	ENSSSCG00000029637	KDM2A	0.947147	0.773758	0.291705	1.40701e-76	2.65799e-72	lysine demethylase 2A [Source:NCBI gene;Acc:100294703]	GO:0003677(DNA binding);GO:0005515(protein binding);GO:0005634(nucleus);GO:0006303(double-strand break repair via nonhomologous end joining);GO:0008270(zinc ion binding);GO:0010944(negative regulation of transcription by competitive promoter binding);GO:0032922(circadian regulation of gene expression);GO:0042752(regulation of circadian rhythm);GO:0046872(metal ion binding);GO:0051864(histone deme…	NA	K10276	EC:1.14.11.27
GCB1	ENSSSCG00000032947	SRRM1	3.47833	2.84276	0.291105	1.16652e-86	2.20367e-82	serine and arginine repetitive matrix 1 [Source:NCBI gene;Acc:100521629]	GO:0006397(mRNA processing);GO:0016607(nuclear speck);GO:0071013(catalytic step 2 spliceosome)	03013(RNA transport);03015(mRNA surveillance pathway)	K13171	NA
GCB1	ENSSSCG00000010652	FAM160B1	1.58139	1.29298	0.290491	1.67084e-72	3.15639e-68	family with sequence similarity 160 member B1 [Source:NCBI gene;Acc:100153060]	NA	NA	NA	NA
GCB1	ENSSSCG00000028509	RBM8A	2.84916	2.33034	0.29	1.50384e-82	2.84091e-78	RNA binding motif protein 8A [Source:NCBI gene;Acc:100156173]	GO:0000184(nuclear-transcribed mRNA catabolic process, nonsense-mediated decay);GO:0000381(regulation of alternative mRNA splicing, via spliceosome);GO:0000398(mRNA splicing, via spliceosome);GO:0003676(nucleic acid binding);GO:0003723(RNA binding);GO:0003729(mRNA binding);GO:0005634(nucleus);GO:0005737(cytoplasm);GO:0006396(RNA processing);GO:0006397(mRNA processing);GO:0008380(RNA splicing);GO:…	03013(RNA transport);03015(mRNA surveillance pathway);03040(Spliceosome)	K12876	NA
GCB1	ENSSSCG00000012160	SH3KBP1	1.78087	1.45699	0.289597	7.60971e-78	1.43755e-73	SH3 domain containing kinase binding protein 1 [Source:NCBI gene;Acc:100522530]	GO:0005515(protein binding);GO:0005737(cytoplasm);GO:0005911(cell-cell junction);GO:0007010(cytoskeleton organization);GO:0008360(regulation of cell shape);GO:0016477(cell migration);GO:0030139(endocytic vesicle)	04144(Endocytosis)	K12470	NA
GCB1	ENSSSCG00000005096	HIF1A	1.51658	1.24078	0.28958	1.26101e-76	2.38218e-72	hypoxia inducible factor 1 subunit alpha [Source:NCBI gene;Acc:396696]	GO:0000981(DNA-binding transcription factor activity, RNA polymerase II-specific);GO:0001228(DNA-binding transcription activator activity, RNA polymerase II-specific);GO:0001525(angiogenesis);GO:0001568(blood vessel development);GO:0001666(response to hypoxia);GO:0001755(neural crest cell migration);GO:0001837(epithelial to mesenchymal transition);GO:0001892(embryonic placenta development);GO:000…	04066(HIF-1 signaling pathway);04137(Mitophagy - animal);04140(Autophagy - animal);04659(Th17 cell differentiation);04919(Thyroid hormone signaling pathway);05167(Kaposi sarcoma-associated herpesvirus infection);05200(Pathways in cancer);05205(Proteoglycans in cancer);05211(Renal cell carcinoma);05230(Central carbon metabolism in cancer);05231(Choline metabolism in cancer)	K08268	NA
GCB1	ENSSSCG00000014967	FAM76B	1.33504	1.09231	0.289494	6.09046e-65	1.15055e-60	family with sequence similarity 76 member B [Source:NCBI gene;Acc:100517546]	GO:0016607(nuclear speck)	NA	NA	NA
GCB1	ENSSSCG00000007791	CD2BP2	1.33054	1.08895	0.289069	6.16084e-90	1.16384e-85	CD2 cytoplasmic tail binding protein 2 [Source:NCBI gene;Acc:100621208]	GO:0001650(fibrillar center);GO:0005515(protein binding);GO:0005634(nucleus);GO:0005654(nucleoplasm);GO:0005682(U5 snRNP);GO:0005829(cytosol);GO:0010923(negative regulation of phosphatase activity);GO:0016607(nuclear speck);GO:0043021(ribonucleoprotein complex binding)	NA	K13099	NA
GCB1	ENSSSCG00000012961	BANF1	5.67812	4.64925	0.288414	3.3608e-74	6.34889e-70	barrier to autointegration factor 1 [Source:NCBI gene;Acc:100622671]	GO:0003677(DNA binding);GO:0005634(nucleus);GO:0005654(nucleoplasm);GO:0005737(cytoplasm);GO:0005829(cytosol);GO:0008022(protein C-terminus binding);GO:0015074(DNA integration);GO:0019899(enzyme binding);GO:0042802(identical protein binding);GO:0042803(protein homodimerization activity);GO:0045071(negative regulation of viral genome replication);GO:0047485(protein N-terminus binding);GO:0097726(L…	NA	K21870	NA
GCB1	ENSSSCG00000023294	KRCC1	0.723797	0.592795	0.288051	2.96854e-61	5.60787e-57	lysine rich coiled-coil 1 [Source:NCBI gene;Acc:100515537]	NA	NA	NA	NA
GCB1	ENSSSCG00000008735	BOD1L1	1.89904	1.5556	0.287796	3.25701e-85	6.15282e-81	biorientation of chromosomes in cell division 1 like 1 [Source:NCBI gene;Acc:100525295]	GO:0005654(nucleoplasm);GO:0006974(cellular response to DNA damage stimulus);GO:0031297(replication fork processing)	NA	NA	NA
GCB1	ENSSSCG00000016026	ZC3H15	2.2277	1.82562	0.287175	3.2821e-102	6.20022e-98	zinc finger CCCH-type containing 15 [Source:NCBI gene;Acc:100158058]	GO:0002181(cytoplasmic translation);GO:0005730(nucleolus);GO:0005829(cytosol);GO:0019221(cytokine-mediated signaling pathway);GO:0043547(positive regulation of GTPase activity);GO:0046872(metal ion binding)	NA	NA	NA
GCB1	ENSSSCG00000010357	WAPL	1.82975	1.49952	0.287142	2.83338e-90	5.35253e-86	WAPL cohesin release factor [Source:NCBI gene;Acc:100157544]	GO:0000278(mitotic cell cycle);GO:0000785(chromatin);GO:0000795(synaptonemal complex);GO:0005634(nucleus);GO:0005737(cytoplasm);GO:0008156(negative regulation of DNA replication);GO:0008278(cohesin complex);GO:0009636(response to toxic substance);GO:0035562(negative regulation of chromatin binding);GO:0045132(meiotic chromosome segregation);GO:0045875(negative regulation of sister chromatid cohes…	NA	NA	NA
GCB1	ENSSSCG00000017239	ENSSSCG00000017239	36.5324	29.9421	0.287001	1.27653e-140	2.4115e-136	ribosomal protein L38 [Source:NCBI gene;Acc:100516393]	GO:0003735(structural constituent of ribosome);GO:0005622(intracellular);GO:0005840(ribosome);GO:0006412(translation);GO:0022625(cytosolic large ribosomal subunit)	03010(Ribosome)	K02923	NA
GCB1	ENSSSCG00000010070	SMARCB1	1.52435	1.24938	0.286987	9.54614e-89	1.80336e-84	SWI/SNF related, matrix associated, actin dependent regulator of chromatin, subfamily b, member 1 [Source:NCBI gene;Acc:100154735]	GO:0000228(nuclear chromosome);GO:0001650(fibrillar center);GO:0001741(XY body);GO:0001824(blastocyst development);GO:0001835(blastocyst hatching);GO:0003677(DNA binding);GO:0003713(transcription coactivator activity);GO:0005634(nucleus);GO:0005654(nucleoplasm);GO:0006337(nucleosome disassembly);GO:0006338(chromatin remodeling);GO:0006357(regulation of transcription by RNA polymerase II);GO:00082…	04714(Thermogenesis);05225(Hepatocellular carcinoma)	K11648	NA
GCB1	ENSSSCG00000023266	FOXJ3	1.01718	0.833767	0.286864	4.2008e-64	7.93573e-60	forkhead box J3 [Source:NCBI gene;Acc:100626744]	GO:0003677(DNA binding);GO:0003700(DNA-binding transcription factor activity);GO:0005634(nucleus);GO:0006355(regulation of transcription, DNA-templated);GO:0043565(sequence-specific DNA binding);GO:0045944(positive regulation of transcription by RNA polymerase II)	NA	K09403	NA
GCB1	ENSSSCG00000002257	MCTP2	0.50593	0.414783	0.28658	4.04946e-49	7.64983e-45	multiple C2 and transmembrane domain containing 2 [Source:NCBI gene;Acc:100155210]	GO:0005509(calcium ion binding);GO:0005654(nucleoplasm);GO:0005829(cytosol);GO:0016020(membrane);GO:0016021(integral component of membrane);GO:0030672(synaptic vesicle membrane)	NA	NA	NA
GCB1	ENSSSCG00000011028	EPC1	1.69148	1.38701	0.286315	6.27206e-81	1.18486e-76	enhancer of polycomb homolog 1 [Source:NCBI gene;Acc:100521573]	GO:0000122(negative regulation of transcription by RNA polymerase II);GO:0004402(histone acetyltransferase activity);GO:0005634(nucleus);GO:0005654(nucleoplasm);GO:0006357(regulation of transcription by RNA polymerase II);GO:0016573(histone acetylation);GO:0031965(nuclear membrane);GO:0032777(Piccolo NuA4 histone acetyltransferase complex);GO:0035267(NuA4 histone acetyltransferase complex);GO:004…	NA	K11322	NA
GCB1	ENSSSCG00000036960	NOP10	5.68086	4.65893	0.286113	4.32174e-83	8.1642e-79	NOP10 ribonucleoprotein [Source:NCBI gene;Acc:100156164]	GO:0001522(pseudouridine synthesis);GO:0003723(RNA binding);GO:0005697(telomerase holoenzyme complex);GO:0007004(telomere maintenance via telomerase);GO:0016604(nuclear body);GO:0030515(snoRNA binding);GO:0031429(box H/ACA snoRNP complex);GO:0034513(box H/ACA snoRNA binding);GO:0042254(ribosome biogenesis);GO:0070034(telomerase RNA binding);GO:0090661(box H/ACA telomerase RNP complex)	03008(Ribosome biogenesis in eukaryotes)	K11130	NA
GCB1	ENSSSCG00000032297	ENSSSCG00000032297	1.40112	1.14914	0.286022	4.31154e-85	8.14493e-81	centriolin [Source:NCBI gene;Acc:100153004]	GO:0000278(mitotic cell cycle);GO:0005515(protein binding);GO:0051301(cell division)	NA	K16770	NA
GCB1	ENSSSCG00000031905	KCNS3	0.372745	0.305787	0.285661	1.92835e-70	3.64285e-66	potassium voltage-gated channel modifier subfamily S member 3 [Source:NCBI gene;Acc:733666]	GO:0005216(ion channel activity);GO:0005244(voltage-gated ion channel activity);GO:0005249(voltage-gated potassium channel activity);GO:0005267(potassium channel activity);GO:0005515(protein binding);GO:0005794(Golgi apparatus);GO:0005829(cytosol);GO:0005886(plasma membrane);GO:0006811(ion transport);GO:0006813(potassium ion transport);GO:0008076(voltage-gated potassium channel complex);GO:001602…	NA	K04933	NA
GCB1	ENSSSCG00000025820	SLC15A4	0.902624	0.740616	0.285399	2.33776e-65	4.41625e-61	solute carrier family 15 member 4 [Source:NCBI gene;Acc:100623262]	GO:0005215(transporter activity);GO:0005290(L-histidine transmembrane transporter activity);GO:0006857(oligopeptide transport);GO:0015333(peptide:proton symporter activity);GO:0015817(histidine transport);GO:0016020(membrane);GO:0016021(integral component of membrane);GO:0022857(transmembrane transporter activity);GO:0035672(oligopeptide transmembrane transport);GO:0035673(oligopeptide transmembr…	NA	K14638	NA
GCB1	ENSSSCG00000035987	EHD3	1.80523	1.48174	0.284891	8.39759e-65	1.58639e-60	EH domain containing 3 [Source:NCBI gene;Acc:100621933]	GO:0001881(receptor recycling);GO:0005509(calcium ion binding);GO:0005515(protein binding);GO:0005525(GTP binding);GO:0005737(cytoplasm);GO:0005829(cytosol);GO:0020018(ciliary pocket membrane);GO:0030139(endocytic vesicle);GO:0032456(endocytic recycling);GO:0048471(perinuclear region of cytoplasm);GO:0051260(protein homooligomerization);GO:0055038(recycling endosome membrane);GO:0055117(regulatio…	04144(Endocytosis)	K12476	NA
GCB1	ENSSSCG00000010308	CHCHD1	1.58728	1.30289	0.284842	6.07251e-115	1.14716e-110	coiled-coil-helix-coiled-coil-helix domain containing 1 [Source:NCBI gene;Acc:100153416]	GO:0001650(fibrillar center);GO:0005654(nucleoplasm);GO:0005739(mitochondrion);GO:0005761(mitochondrial ribosome);GO:0005829(cytosol);GO:0032543(mitochondrial translation)	NA	NA	NA
GCB1	ENSSSCG00000002664	GSE1	1.46854	1.20558	0.284658	1.00193e-69	1.89274e-65	Gse1 coiled-coil protein [Source:NCBI gene;Acc:100513153]	NA	NA	NA	NA
GCB1	ENSSSCG00000009746	RAN	5.81434	4.77323	0.284651	4.65538e-55	8.79447e-51	RAN, member RAS oncogene family [Source:NCBI gene;Acc:397655]	GO:0000055(ribosomal large subunit export from nucleus);GO:0000056(ribosomal small subunit export from nucleus);GO:0000070(mitotic sister chromatid segregation);GO:0000166(nucleotide binding);GO:0000287(magnesium ion binding);GO:0000785(chromatin);GO:0003924(GTPase activity);GO:0005525(GTP binding);GO:0005634(nucleus);GO:0005635(nuclear envelope);GO:0005654(nucleoplasm);GO:0005730(nucleolus);GO:0…	03008(Ribosome biogenesis in eukaryotes);03013(RNA transport);05166(Human T-cell leukemia virus 1 infection)	K07936	NA
GCB1	ENSSSCG00000013285	API5	1.14659	0.941579	0.28419	2.36643e-85	4.47043e-81	apoptosis inhibitor 5 [Source:NCBI gene;Acc:100522006]	GO:0005634(nucleus);GO:0005681(spliceosomal complex);GO:0016607(nuclear speck);GO:0017134(fibroblast growth factor binding);GO:0043066(negative regulation of apoptotic process);GO:2000270(negative regulation of fibroblast apoptotic process)	NA	NA	NA
GCB1	ENSSSCG00000008575	ASXL2	1.10055	0.903951	0.283906	7.6447e-85	1.44416e-80	ASXL transcriptional regulator 2 [Source:NCBI gene;Acc:100515136]	GO:0000790(nuclear chromatin);GO:0003677(DNA binding);GO:0003682(chromatin binding);GO:0005634(nucleus);GO:0006351(transcription, DNA-templated);GO:0006355(regulation of transcription, DNA-templated);GO:0009887(animal organ morphogenesis);GO:0035517(PR-DUB complex);GO:0042975(peroxisome proliferator activated receptor binding);GO:0045944(positive regulation of transcription by RNA polymerase II)	NA	K11471	NA
GCB1	ENSSSCG00000015712	DDX18	1.25847	1.03389	0.283587	4.46614e-93	8.43699e-89	DEAD-box helicase 18 [Source:NCBI gene;Acc:100153560]	GO:0000166(nucleotide binding);GO:0003676(nucleic acid binding);GO:0003723(RNA binding);GO:0004386(helicase activity);GO:0005524(ATP binding);GO:0005694(chromosome);GO:0005730(nucleolus);GO:0016787(hydrolase activity)	NA	K13179	EC:3.6.4.13
GCB1	ENSSSCG00000003212	NAPSA	0.890708	0.73182	0.283464	1.28695e-56	2.43118e-52	napsin A aspartic peptidase [Source:NCBI gene;Acc:100525581]	GO:0004175(endopeptidase activity);GO:0004190(aspartic-type endopeptidase activity);GO:0005615(extracellular space);GO:0005764(lysosome);GO:0006508(proteolysis);GO:0008233(peptidase activity);GO:0016787(hydrolase activity);GO:0030163(protein catabolic process);GO:0033619(membrane protein proteolysis);GO:0043129(surfactant homeostasis);GO:0097208(alveolar lamellar body)	04142(Lysosome)	K08565	EC:3.4.23.-
GCB1	ENSSSCG00000022190	UBE2V2	1.72995	1.42179	0.283019	1.07005e-120	2.02144e-116	ubiquitin conjugating enzyme E2 V2 [Source:NCBI gene;Acc:100627960]	GO:0000729(DNA double-strand break processing);GO:0005634(nucleus);GO:0005654(nucleoplasm);GO:0006301(postreplication repair);GO:0031372(UBC13-MMS2 complex);GO:0042275(error-free postreplication DNA repair);GO:0061631(ubiquitin conjugating enzyme activity);GO:0070534(protein K63-linked ubiquitination)	NA	K10704	NA
GCB1	ENSSSCG00000015973	ATP5MC3	2.50862	2.06223	0.282688	1.11434e-64	2.10511e-60	ATP synthase membrane subunit c locus 3 [Source:NCBI gene;Acc:100513629]	GO:0000276(mitochondrial proton-transporting ATP synthase complex, coupling factor F(o));GO:0006811(ion transport);GO:0008289(lipid binding);GO:0015078(proton transmembrane transporter activity);GO:0015986(ATP synthesis coupled proton transport);GO:0015991(ATP hydrolysis coupled proton transport);GO:0016020(membrane);GO:0016021(integral component of membrane);GO:0033177(proton-transporting two-se…	00190(Oxidative phosphorylation);04714(Thermogenesis);05010(Alzheimer disease);05012(Parkinson disease);05016(Huntington disease)	K02128	NA
GCB1	ENSSSCG00000002307	ERH	2.97889	2.4492	0.282466	2.72292e-71	5.14387e-67	ERH, mRNA splicing and mitosis factor [Source:NCBI gene;Acc:100152505]	GO:0006221(pyrimidine nucleotide biosynthetic process);GO:0007049(cell cycle);GO:0008327(methyl-CpG binding);GO:0030496(midbody);GO:0034709(methylosome);GO:0045747(positive regulation of Notch signaling pathway)	NA	NA	NA
GCB1	ENSSSCG00000021802	ABHD17B	1.27436	1.04789	0.282288	4.6315e-79	8.74936e-75	abhydrolase domain containing 17B [Source:NCBI gene;Acc:100155547]	GO:0002084(protein depalmitoylation);GO:0005886(plasma membrane);GO:0008474(palmitoyl-(protein) hydrolase activity);GO:0014069(postsynaptic density);GO:0018345(protein palmitoylation);GO:0055038(recycling endosome membrane);GO:1902473(regulation of protein localization to synapse);GO:1902817(negative regulation of protein localization to microtubule);GO:1902950(regulation of dendritic spine maint…	NA	K01076	EC:3.1.2.22
GCB1	ENSSSCG00000033037	ENSSSCG00000033037	0.786109	0.646549	0.281971	2.33262e-53	4.40656e-49	solute carrier family 25 member 37 [Source:NCBI gene;Acc:100153622]	GO:0016020(membrane);GO:0016021(integral component of membrane);GO:0022857(transmembrane transporter activity);GO:0055085(transmembrane transport)	NA	K15113	NA
GCB1	ENSSSCG00000006487	CCT3	2.01692	1.65903	0.281815	2.52392e-62	4.76794e-58	chaperonin containing TCP1 subunit 3 [Source:NCBI gene;Acc:100154317]	GO:0000166(nucleotide binding);GO:0002199(zona pellucida receptor complex);GO:0005524(ATP binding);GO:0005737(cytoplasm);GO:0005829(cytosol);GO:0005832(chaperonin-containing T-complex);GO:0005874(microtubule);GO:0005886(plasma membrane);GO:0006457(protein folding);GO:0007339(binding of sperm to zona pellucida);GO:0032212(positive regulation of telomere maintenance via telomerase);GO:0044297(cell …	NA	K09495	NA
GCB1	ENSSSCG00000010319	SAMD8	0.887726	0.730363	0.281499	1.04775e-50	1.97931e-46	sterile alpha motif domain containing 8 [Source:NCBI gene;Acc:100151793]	GO:0002950(ceramide phosphoethanolamine synthase activity);GO:0005515(protein binding);GO:0005783(endoplasmic reticulum);GO:0005829(cytosol);GO:0005887(integral component of plasma membrane);GO:0016020(membrane);GO:0016021(integral component of membrane);GO:0030148(sphingolipid biosynthetic process);GO:0030173(integral component of Golgi membrane);GO:0030176(integral component of endoplasmic reti…	NA	K22697	NA
GCB1	ENSSSCG00000028979	UVRAG	1.35386	1.11401	0.281308	9.15732e-65	1.72991e-60	UV radiation resistance associated [Source:NCBI gene;Acc:100620224]	GO:0000149(SNARE binding);GO:0005764(lysosome);GO:0005769(early endosome);GO:0005770(late endosome);GO:0005783(endoplasmic reticulum);GO:0005813(centrosome);GO:0006281(DNA repair);GO:0006890(retrograde vesicle-mediated transport, Golgi to endoplasmic reticulum);GO:0006914(autophagy);GO:0007051(spindle organization);GO:0007059(chromosome segregation);GO:0007098(centrosome cycle);GO:0017124(SH3 dom…	04140(Autophagy - animal)	K21249	NA
GCB1	ENSSSCG00000001852	IDH2	3.29497	2.71247	0.280657	1.06223e-77	2.00666e-73	isocitrate dehydrogenase (NADP(+)) 2, mitochondrial [Source:NCBI gene;Acc:397603]	GO:0000287(magnesium ion binding);GO:0004448(isocitrate dehydrogenase activity);GO:0004450(isocitrate dehydrogenase (NADP+) activity);GO:0005739(mitochondrion);GO:0005777(peroxisome);GO:0005829(cytosol);GO:0006099(tricarboxylic acid cycle);GO:0006102(isocitrate metabolic process);GO:0006739(NADP metabolic process);GO:0016491(oxidoreductase activity);GO:0016616(oxidoreductase activity, acting on t…	00020(Citrate cycle (TCA cycle));00480(Glutathione metabolism);04146(Peroxisome)	K00031	EC:1.1.1.42
GCB1	ENSSSCG00000024028	STARD3NL	0.851059	0.700699	0.280464	1.32287e-72	2.49903e-68	STARD3 N-terminal like [Source:NCBI gene;Acc:100529117]	GO:0005789(endoplasmic reticulum membrane);GO:0015485(cholesterol binding);GO:0016020(membrane);GO:0016021(integral component of membrane);GO:0031902(late endosome membrane);GO:0042803(protein homodimerization activity);GO:0043231(intracellular membrane-bounded organelle);GO:0044232(organelle membrane contact site);GO:0099044(vesicle tethering to endoplasmic reticulum);GO:0140284(endoplasmic reti…	NA	NA	NA
GCB1	ENSSSCG00000032164	PEA15	2.57762	2.12259	0.280212	5.75457e-63	1.0871e-58	proliferation and apoptosis adaptor protein 15 [Source:NCBI gene;Acc:100152480]	GO:0000077(DNA damage checkpoint);GO:0005515(protein binding);GO:0005634(nucleus);GO:0005829(cytosol);GO:0042981(regulation of apoptotic process);GO:0046325(negative regulation of glucose import);GO:1902042(negative regulation of extrinsic apoptotic signaling pathway via death domain receptors);GO:1902043(positive regulation of extrinsic apoptotic signaling pathway via death domain receptors)	NA	NA	NA
GCB1	ENSSSCG00000011739	PDCD10	1.91213	1.57477	0.280045	5.28142e-97	9.97713e-93	programmed cell death 10 [Source:NCBI gene;Acc:100157978]	GO:0005737(cytoplasm);GO:0005794(Golgi apparatus);GO:0005829(cytosol);GO:0008284(positive regulation of cell population proliferation);GO:0010628(positive regulation of gene expression);GO:0010629(negative regulation of gene expression);GO:0019901(protein kinase binding);GO:0030335(positive regulation of cell migration);GO:0032874(positive regulation of stress-activated MAPK cascade);GO:0033138(p…	NA	K18269	NA
GCB1	ENSSSCG00000039080	TRIB2	1.29525	1.06703	0.27963	1.00705e-54	1.90243e-50	tribbles pseudokinase 2 [Source:NCBI gene;Acc:100525217]	GO:0004672(protein kinase activity);GO:0005524(ATP binding);GO:0006468(protein phosphorylation);GO:0008134(transcription factor binding);GO:0031625(ubiquitin protein ligase binding);GO:0032436(positive regulation of proteasomal ubiquitin-dependent protein catabolic process);GO:0045081(negative regulation of interleukin-10 biosynthetic process);GO:0045599(negative regulation of fat cell differenti…	NA	K08814	NA
GCB1	ENSSSCG00000010176	C1orf131	0.771891	0.635921	0.279549	1.61585e-75	3.0525e-71	chromosome 14 C1orf131 homolog [Source:NCBI gene;Acc:100155035]	GO:0005694(chromosome)	NA	NA	NA
GCB1	ENSSSCG00000038947	ENSSSCG00000038947	3.82626	3.15273	0.279332	2.56603e-85	4.84748e-81	heterogeneous nuclear ribonucleoprotein C (C1/C2) [Source:NCBI gene;Acc:100626496]	GO:0003676(nucleic acid binding);GO:0003723(RNA binding);GO:0003729(mRNA binding);GO:0005634(nucleus);GO:0045120(pronucleus)	03040(Spliceosome)	K12884	NA
GCB1	ENSSSCG00000037030	ENSSSCG00000037030	38.441	31.6766	0.279226	2.93921e-137	5.55246e-133	ribosomal protein L15 [Source:NCBI gene;Acc:100620094]	GO:0002181(cytoplasmic translation);GO:0003723(RNA binding);GO:0003735(structural constituent of ribosome);GO:0005622(intracellular);GO:0005840(ribosome);GO:0006412(translation);GO:0022625(cytosolic large ribosomal subunit)	03010(Ribosome)	K02877	NA
GCB1	ENSSSCG00000006273	MCM4	0.961118	0.792013	0.279189	1.82306e-64	3.44394e-60	minichromosome maintenance complex component 4 [Source:NCBI gene;Acc:100156398]	GO:0000166(nucleotide binding);GO:0003677(DNA binding);GO:0003678(DNA helicase activity);GO:0003697(single-stranded DNA binding);GO:0004003(ATP-dependent DNA helicase activity);GO:0004386(helicase activity);GO:0005524(ATP binding);GO:0005634(nucleus);GO:0005654(nucleoplasm);GO:0006260(DNA replication);GO:0006268(DNA unwinding involved in DNA replication);GO:0006270(DNA replication initiation);GO:…	03030(DNA replication);04110(Cell cycle)	K02212	EC:3.6.4.12
GCB1	ENSSSCG00000005715	PRRC2B	1.38555	1.14199	0.278902	7.87329e-83	1.48734e-78	proline rich coiled-coil 2B [Source:NCBI gene;Acc:100511912]	NA	NA	NA	NA
GCB1	ENSSSCG00000009717	CBR4	0.555992	0.458444	0.27832	9.175e-68	1.73325e-63	carbonyl reductase 4 [Source:NCBI gene;Acc:100153608]	GO:0003955(NAD(P)H dehydrogenase (quinone) activity);GO:0005759(mitochondrial matrix);GO:0006633(fatty acid biosynthetic process);GO:0008753(NADPH dehydrogenase (quinone) activity);GO:0016491(oxidoreductase activity);GO:0044597(daunorubicin metabolic process);GO:0044598(doxorubicin metabolic process);GO:0047025(3-oxoacyl-[acyl-carrier-protein] reductase (NADH) activity);GO:0048038(quinone binding…	NA	K11539	EC:1.1.1.-
GCB1	ENSSSCG00000009711	HPF1	1.56238	1.28938	0.277068	2.66004e-89	5.02509e-85	histone PARylation factor 1 [Source:NCBI gene;Acc:100158040]	GO:0005634(nucleus);GO:0006974(cellular response to DNA damage stimulus);GO:0008270(zinc ion binding);GO:0010835(regulation of protein ADP-ribosylation);GO:0018312(peptidyl-serine ADP-ribosylation);GO:0042393(histone binding);GO:0072572(poly-ADP-D-ribose binding)	NA	NA	NA
GCB1	ENSSSCG00000011329	ENSSSCG00000011329	1.14224	0.942763	0.276904	9.92092e-90	1.87416e-85	coiled-coil domain containing 12 [Source:NCBI gene;Acc:100515924]	NA	03040(Spliceosome)	K12871	NA
GCB1	ENSSSCG00000005232	SMARCA2	0.805996	0.665247	0.276882	2.28171e-54	4.31037e-50	SWI/SNF related, matrix associated, actin dependent regulator of chromatin, subfamily a, member 2 [Source:NCBI gene;Acc:100157302]	GO:0000790(nuclear chromatin);GO:0003713(transcription coactivator activity);GO:0005515(protein binding);GO:0005524(ATP binding);GO:0005634(nucleus);GO:0005654(nucleoplasm);GO:0006338(chromatin remodeling);GO:0006355(regulation of transcription, DNA-templated);GO:0008285(negative regulation of cell population proliferation);GO:0016514(SWI/SNF complex);GO:0016817(hydrolase activity, acting on acid…	04714(Thermogenesis);05225(Hepatocellular carcinoma)	K11647	EC:3.6.4.-
GCB1	ENSSSCG00000035123	COMMD5	0.967228	0.798492	0.276577	3.41568e-90	6.45257e-86	COMM domain containing 5 [Source:NCBI gene;Acc:100522132]	GO:0005654(nucleoplasm);GO:0005829(cytosol)	NA	K22561	NA
GCB1	ENSSSCG00000020817	RPS16	38.4035	31.7116	0.276228	1.0875e-128	2.05439e-124	ribosomal protein S16 [Source:NCBI gene;Acc:414397]	GO:0000462(maturation of SSU-rRNA from tricistronic rRNA transcript (SSU-rRNA, 5.8S rRNA, LSU-rRNA));GO:0003723(RNA binding);GO:0003735(structural constituent of ribosome);GO:0005840(ribosome);GO:0006412(translation);GO:0015935(small ribosomal subunit);GO:0022627(cytosolic small ribosomal subunit);GO:0098556(cytoplasmic side of rough endoplasmic reticulum membrane)	03010(Ribosome)	K02960	NA
GCB1	ENSSSCG00000004592	SLTM	1.57351	1.29955	0.275973	4.21491e-86	7.96238e-82	SAFB like transcription modulator [Source:NCBI gene;Acc:100154227]	GO:0003676(nucleic acid binding);GO:0003723(RNA binding);GO:0005634(nucleus);GO:0005654(nucleoplasm);GO:0006357(regulation of transcription by RNA polymerase II);GO:0016604(nuclear body);GO:0043565(sequence-specific DNA binding);GO:0050684(regulation of mRNA processing)	NA	NA	NA
[truncated: 2,236 more rows]
