# Supplementary material for: Ileum tissue single-cell mRNA sequencing elucidates the cellular architecture of pathophysiological changes associated with weaning in piglets
Source: BMC Biol. 2022 May 30;20:123. doi: 10.1186/s12915-022-01321-3 (PMC9153155; doi:10.1186/s12915-022-01321-3)
Supplement: Supplementary file 9 — Additional file 9: Table S6. GO enrichment of genes related with pseudotime analysis in Additional file 8: Fig. S3c. [file 12915_2022_1321_MOESM9_ESM.xlsx]

## Sheet: Sheet1
Additional file 9: Table S6. GO enrichment of genes related with pseudotime analysis in Additional File 8: Fig. S3c.
GO_ID	GO_Term	GO_function	GO_class	Genes	S gene number	TS gene number
GO:0016020	membrane	cellular_component	3	ENSSSCG00000034197;ENSSSCG00000004826;ENSSSCG00000039896;ENSSSCG00000040663;ENSSSCG00000020906;ENSSSCG00000004908;ENSSSCG00000004912;ENSSSCG00000033684;ENSSSCG00000003046;ENSSSCG00000004610;ENSSSCG00000038914;ENSSSCG00000011752;ENSSSCG00000011229;ENSSSCG00000011447;ENSSSCG00000030567	15	23
GO:0016021	integral component of membrane	cellular_component	5	ENSSSCG00000011229;ENSSSCG00000011752;ENSSSCG00000011447;ENSSSCG00000004912;ENSSSCG00000004826;ENSSSCG00000004610;ENSSSCG00000039896;ENSSSCG00000033684;ENSSSCG00000030567;ENSSSCG00000038914;ENSSSCG00000020906;ENSSSCG00000003046;ENSSSCG00000040663;ENSSSCG00000004908	14	23
GO:0005783	endoplasmic reticulum	cellular_component	6	ENSSSCG00000038914;ENSSSCG00000004912;ENSSSCG00000032914;ENSSSCG00000034137;ENSSSCG00000011447;ENSSSCG00000034197;ENSSSCG00000040663;ENSSSCG00000039896;ENSSSCG00000011229;ENSSSCG00000004826	10	23
GO:0005789	endoplasmic reticulum membrane	cellular_component	5	ENSSSCG00000004908;ENSSSCG00000011447;ENSSSCG00000004912;ENSSSCG00000004826;ENSSSCG00000040663；ENSSSCG00000011229;ENSSSCG00000034197;ENSSSCG00000038914;ENSSSCG00000004826	9	23
GO:0030433	ubiquitin-dependent ERAD pathway	biological_process	8	ENSSSCG00000011229;ENSSSCG00000034197;ENSSSCG00000038914;ENSSSCG00000004826;ENSSSCG00000038062;ENSSSCG00000004369;ENSSSCG00000034137;ENSSSCG00000024867	8	23
GO:0005515	protein binding	molecular_function	4	ENSSSCG00000038062;ENSSSCG00000020906;ENSSSCG00000004369;ENSSSCG00000040663;ENSSSCG00000011752	5	23
GO:0005737	cytoplasm	cellular_component	5	ENSSSCG00000004826;ENSSSCG00000024867;ENSSSCG00000004369;ENSSSCG00000033727	4	23
GO:0005634	nucleus	cellular_component	6	ENSSSCG00000038062;ENSSSCG00000004369;ENSSSCG00000034137;ENSSSCG00000024867	4	23
GO:0016787	hydrolase activity	molecular_function	4	ENSSSCG00000004912;ENSSSCG00000034197;ENSSSCG00000011447	3	23
GO:0030970	retrograde protein transport, ER to cytosol	biological_process	12	ENSSSCG00000040663;ENSSSCG00000038914;ENSSSCG00000004826	3	23
GO:0030176	integral component of endoplasmic reticulum membrane	cellular_component	7	ENSSSCG00000034197;ENSSSCG00000004826;ENSSSCG00000011447	3	23
GO:0042802	identical protein binding	molecular_function	5	ENSSSCG00000020906;ENSSSCG00000003046;ENSSSCG00000004687	3	23
GO:0005829	cytosol	cellular_component	6	ENSSSCG00000033727;ENSSSCG00000004687;ENSSSCG00000038062	3	23
GO:0005615	extracellular space	cellular_component	4	ENSSSCG00000032914;ENSSSCG00000020906	2	23
GO:0009897	external side of plasma membrane	cellular_component	5	ENSSSCG00000004687;ENSSSCG00000033684	2	23
GO:0060348	bone development	biological_process	6	ENSSSCG00000039896;ENSSSCG00000034137	2	23
GO:0032092	positive regulation of protein binding	biological_process	7	ENSSSCG00000040663;ENSSSCG00000004687	2	23
GO:0003676	nucleic acid binding	molecular_function	5	ENSSSCG00000024867;ENSSSCG00000004369	2	23
GO:0006465	signal peptide processing	biological_process	8	ENSSSCG00000011447;ENSSSCG00000004912	2	23
GO:0098869	cellular oxidant detoxification	biological_process	5	ENSSSCG00000004826;ENSSSCG00000033727	2	23
GO:0005739	mitochondrion	cellular_component	6	ENSSSCG00000033727;ENSSSCG00000026454	2	23
GO:0006508	proteolysis	biological_process	7	ENSSSCG00000011447;ENSSSCG00000004912	2	23
GO:0030968	endoplasmic reticulum unfolded protein response	biological_process	5	ENSSSCG00000004826;ENSSSCG00000040663	2	23
GO:0006955	immune response	biological_process	4	ENSSSCG00000004687;ENSSSCG00000020906	2	23
GO:0005886	plasma membrane	cellular_component	4	ENSSSCG00000038062;ENSSSCG00000004687	2	23
GO:0007029	endoplasmic reticulum organization	biological_process	6	ENSSSCG00000004908;ENSSSCG00000039896	2	23
GO:0006986	response to unfolded protein	biological_process	6	ENSSSCG00000011229;ENSSSCG00000040663	2	23
GO:0005794	Golgi apparatus	cellular_component	6	ENSSSCG00000003046;ENSSSCG00000004687	2	23
GO:0006886	intracellular protein transport	biological_process	10	ENSSSCG00000004826;ENSSSCG00000038914	2	23
GO:0045454	cell redox homeostasis	biological_process	5	ENSSSCG00000004826;ENSSSCG00000033727	2	23
GO:0006915	apoptotic process	biological_process	6	ENSSSCG00000033727;ENSSSCG00000026454	2	23
GO:0008233	peptidase activity	molecular_function	5	ENSSSCG00000011447;ENSSSCG00000004912	2	23
GO:1902236	negative regulation of endoplasmic reticulum stress-induced intrinsic apoptotic signaling pathway	biological_process	9	ENSSSCG00000004826;ENSSSCG00000040663	2	23
GO:0005787	signal peptidase complex	cellular_component	7	ENSSSCG00000011447;ENSSSCG00000004912	2	23
GO:1903069	regulation of ER-associated ubiquitin-dependent protein catabolic process	biological_process	12	ENSSSCG00000040663	1	23
GO:0043022	ribosome binding	molecular_function	6	ENSSSCG00000011447	1	23
GO:0042542	response to hydrogen peroxide	biological_process	7	ENSSSCG00000033727	1	23
GO:0070063	RNA polymerase binding	molecular_function	6	ENSSSCG00000034137	1	23
GO:0000122	negative regulation of transcription by RNA polymerase II	biological_process	10	ENSSSCG00000004369	1	23
GO:0043534	blood vessel endothelial cell migration	biological_process	10	ENSSSCG00000033727	1	23
GO:0008152	metabolic process	biological_process	3	ENSSSCG00000034197	1	23
GO:0060047	heart contraction	biological_process	7	ENSSSCG00000033727	1	23
GO:0050853	B cell receptor signaling pathway	biological_process	8	ENSSSCG00000033684	1	23
GO:0004579	dolichyl-diphosphooligosaccharide-protein glycotransferase activity	molecular_function	8	ENSSSCG00000011229	1	23
GO:0030134	COPII-coated ER to Golgi transport vesicle	cellular_component	8	ENSSSCG00000004908	1	23
GO:0006749	glutathione metabolic process	biological_process	8	ENSSSCG00000033727	1	23
GO:1904437	positive regulation of transferrin receptor binding	biological_process	9	ENSSSCG00000004687	1	23
GO:0006919	activation of cysteine-type endopeptidase activity involved in apoptotic process	biological_process	11	ENSSSCG00000026454	1	23
GO:0009650	UV protection	biological_process	8	ENSSSCG00000033727	1	23
GO:0034663	endoplasmic reticulum chaperone complex	cellular_component	4	ENSSSCG00000034137	1	23
GO:0009410	response to xenobiotic stimulus	biological_process	5	ENSSSCG00000033727	1	23
GO:0007166	cell surface receptor signaling pathway	biological_process	5	ENSSSCG00000033684	1	23
GO:0071222	cellular response to lipopolysaccharide	biological_process	8	ENSSSCG00000004826	1	23
GO:0001885	endothelial cell development	biological_process	7	ENSSSCG00000033727	1	23
GO:0042803	protein homodimerization activity	molecular_function	6	ENSSSCG00000033684	1	23
GO:0006979	response to oxidative stress	biological_process	5	ENSSSCG00000033727	1	23
GO:0019899	enzyme binding	molecular_function	5	ENSSSCG00000004826	1	23
GO:0071313	cellular response to caffeine	biological_process	7	ENSSSCG00000039896	1	23
GO:0048471	perinuclear region of cytoplasm	cellular_component	6	ENSSSCG00000034137	1	23
GO:0005509	calcium ion binding	molecular_function	7	ENSSSCG00000034197	1	23
GO:1990037	Lewy body core	cellular_component	5	ENSSSCG00000040663	1	23
GO:0071281	cellular response to iron ion	biological_process	8	ENSSSCG00000004687	1	23
GO:0009636	response to toxic substance	biological_process	5	ENSSSCG00000033727	1	23
GO:0001836	release of cytochrome c from mitochondria	biological_process	8	ENSSSCG00000026454	1	23
GO:0043565	sequence-specific DNA binding	molecular_function	7	ENSSSCG00000004369	1	23
GO:1904434	positive regulation of ferrous iron binding	biological_process	7	ENSSSCG00000004687	1	23
GO:0005537	mannose binding	molecular_function	6	ENSSSCG00000004908	1	23
GO:0036510	trimming of terminal mannose on C branch	biological_process	13	ENSSSCG00000034197	1	23
GO:0001892	embryonic placenta development	biological_process	5	ENSSSCG00000004369	1	23
GO:0005623	cell	cellular_component	3	ENSSSCG00000030567	1	23
GO:0017124	SH3 domain binding	molecular_function	6	ENSSSCG00000033727	1	23
GO:0018158	protein oxidation	biological_process	9	ENSSSCG00000033727	1	23
GO:0002820	negative regulation of adaptive immune response	biological_process	8	ENSSSCG00000038062	1	23
GO:0070278	extracellular matrix constituent secretion	biological_process	5	ENSSSCG00000039896	1	23
GO:0030619	U1 snRNA binding	molecular_function	8	ENSSSCG00000024867	1	23
GO:0001701	in utero embryonic development	biological_process	8	ENSSSCG00000004369	1	23
GO:0048844	artery morphogenesis	biological_process	7	ENSSSCG00000004369	1	23
GO:0003281	ventricular septum development	biological_process	6	ENSSSCG00000004369	1	23
GO:0060487	lung epithelial cell differentiation	biological_process	7	ENSSSCG00000039896	1	23
GO:0032991	protein-containing complex	cellular_component	3	ENSSSCG00000011229	1	23
GO:0008250	oligosaccharyltransferase complex	cellular_component	7	ENSSSCG00000011229	1	23
GO:0036513	Derlin-1 retrotranslocation complex	cellular_component	7	ENSSSCG00000004826	1	23
GO:0030183	B cell differentiation	biological_process	8	ENSSSCG00000033684	1	23
GO:0044220	host cell perinuclear region of cytoplasm	cellular_component	7	ENSSSCG00000004908	1	23
GO:0031396	regulation of protein ubiquitination	biological_process	10	ENSSSCG00000040663	1	23
GO:1902042	negative regulation of extrinsic apoptotic signaling pathway via death domain receptors	biological_process	11	ENSSSCG00000033727	1	23
GO:0016018	cyclosporin A binding	molecular_function	5	ENSSSCG00000034137	1	23
GO:0005086	ARF guanyl-nucleotide exchange factor activity	molecular_function	8	ENSSSCG00000038914	1	23
GO:0044322	endoplasmic reticulum quality control compartment	cellular_component	7	ENSSSCG00000034197	1	23
GO:0051136	regulation of NK T cell differentiation	biological_process	11	ENSSSCG00000004369	1	23
GO:0060576	intestinal epithelial cell development	biological_process	8	ENSSSCG00000004369	1	23
GO:0005784	Sec61 translocon complex	cellular_component	8	ENSSSCG00000038914	1	23
GO:0043065	positive regulation of apoptotic process	biological_process	9	ENSSSCG00000020906	1	23
GO:0032469	endoplasmic reticulum calcium ion homeostasis	biological_process	12	ENSSSCG00000040663	1	23
GO:0009791	post-embryonic development	biological_process	4	ENSSSCG00000004369	1	23
GO:1904154	positive regulation of retrograde protein transport, ER to cytosol	biological_process	11	ENSSSCG00000034197	1	23
GO:0001893	maternal placenta development	biological_process	5	ENSSSCG00000004369	1	23
GO:0005576	extracellular region	cellular_component	3	ENSSSCG00000004687	1	23
GO:0031205	endoplasmic reticulum Sec complex	cellular_component	7	ENSSSCG00000038914	1	23
GO:0048286	lung alveolus development	biological_process	5	ENSSSCG00000039896	1	23
GO:0016209	antioxidant activity	molecular_function	3	ENSSSCG00000004826	1	23
GO:0055114	oxidation-reduction process	biological_process	4	ENSSSCG00000033727	1	23
GO:0002474	antigen processing and presentation of peptide antigen via MHC class I	biological_process	6	ENSSSCG00000004687	1	23
GO:0034599	cellular response to oxidative stress	biological_process	6	ENSSSCG00000004826	1	23
GO:0010629	negative regulation of gene expression	biological_process	8	ENSSSCG00000004369	1	23
GO:0032715	negative regulation of interleukin-6 production	biological_process	8	ENSSSCG00000004826	1	23
GO:0003700	DNA-binding transcription factor activity	molecular_function	4	ENSSSCG00000004369	1	23
GO:0034998	oligosaccharyltransferase I complex	cellular_component	8	ENSSSCG00000011229	1	23
GO:0097466	ubiquitin-dependent glycoprotein ERAD pathway	biological_process	9	ENSSSCG00000034197	1	23
GO:0000139	Golgi membrane	cellular_component	7	ENSSSCG00000004908	1	23
GO:0010977	negative regulation of neuron projection development	biological_process	11	ENSSSCG00000004687	1	23
GO:1990841	promoter-specific chromatin binding	molecular_function	5	ENSSSCG00000004369	1	23
GO:0043403	skeletal muscle tissue regeneration	biological_process	7	ENSSSCG00000033727	1	23
GO:0071542	dopaminergic neuron differentiation	biological_process	7	ENSSSCG00000032914	1	23
GO:0043523	regulation of neuron apoptotic process	biological_process	9	ENSSSCG00000033727	1	23
GO:0002726	positive regulation of T cell cytokine production	biological_process	11	ENSSSCG00000004687	1	23
GO:0006614	SRP-dependent cotranslational protein targeting to membrane	biological_process	14	ENSSSCG00000030567	1	23
GO:0030282	bone mineralization	biological_process	7	ENSSSCG00000039896	1	23
GO:0007281	germ cell development	biological_process	5	ENSSSCG00000004369	1	23
GO:0034361	very-low-density lipoprotein particle	cellular_component	6	ENSSSCG00000004826	1	23
GO:0016491	oxidoreductase activity	molecular_function	4	ENSSSCG00000033727	1	23
GO:0032720	negative regulation of tumor necrosis factor production	biological_process	9	ENSSSCG00000004826	1	23
GO:0045121	membrane raft	cellular_component	6	ENSSSCG00000033684	1	23
GO:0090200	positive regulation of release of cytochrome c from mitochondria	biological_process	10	ENSSSCG00000020906	1	23
GO:0042744	hydrogen peroxide catabolic process	biological_process	8	ENSSSCG00000033727	1	23
GO:0048741	skeletal muscle fiber development	biological_process	9	ENSSSCG00000033727	1	23
GO:0045646	regulation of erythrocyte differentiation	biological_process	8	ENSSSCG00000004687	1	23
GO:0032823	regulation of natural killer cell differentiation	biological_process	9	ENSSSCG00000004369	1	23
GO:0004888	transmembrane signaling receptor activity	molecular_function	5	ENSSSCG00000033684	1	23
GO:0006888	endoplasmic reticulum to Golgi vesicle-mediated transport	biological_process	7	ENSSSCG00000004908	1	23
GO:0008654	phospholipid biosynthetic process	biological_process	8	ENSSSCG00000039896	1	23
GO:0010269	response to selenium ion	biological_process	6	ENSSSCG00000033727	1	23
GO:0018279	protein N-linked glycosylation via asparagine	biological_process	11	ENSSSCG00000011229	1	23
GO:0043686	co-translational protein modification	biological_process	9	ENSSSCG00000011229	1	23
GO:0045444	fat cell differentiation	biological_process	6	ENSSSCG00000033727	1	23
GO:0061136	regulation of proteasomal protein catabolic process	biological_process	10	ENSSSCG00000033727	1	23
GO:0033077	T cell differentiation in thymus	biological_process	9	ENSSSCG00000004687	1	23
GO:0006629	lipid metabolic process	biological_process	5	ENSSSCG00000033727	1	23
GO:0007605	sensory perception of sound	biological_process	8	ENSSSCG00000033727	1	23
GO:0090201	negative regulation of release of cytochrome c from mitochondria	biological_process	10	ENSSSCG00000033727	1	23
GO:0006983	ER overload response	biological_process	6	ENSSSCG00000004826	1	23
GO:0042824	MHC class I peptide loading complex	cellular_component	7	ENSSSCG00000004687	1	23
GO:0045944	positive regulation of transcription by RNA polymerase II	biological_process	10	ENSSSCG00000004610	1	23
GO:0050821	protein stabilization	biological_process	6	ENSSSCG00000034137	1	23
GO:0014808	release of sequestered calcium ion into cytosol by sarcoplasmic reticulum	biological_process	12	ENSSSCG00000039896	1	23
GO:0051771	negative regulation of nitric-oxide synthase biosynthetic process	biological_process	9	ENSSSCG00000004826	1	23
GO:0003170	heart valve development	biological_process	5	ENSSSCG00000004369	1	23
GO:0019815	B cell receptor complex	cellular_component	5	ENSSSCG00000033684	1	23
GO:0010638	positive regulation of organelle organization	biological_process	8	ENSSSCG00000004908	1	23
GO:0044829	positive regulation by host of viral genome replication	biological_process	9	ENSSSCG00000034137	1	23
GO:2001106	regulation of Rho guanyl-nucleotide exchange factor activity	biological_process	8	ENSSSCG00000004610	1	23
GO:0008284	positive regulation of cell population proliferation	biological_process	7	ENSSSCG00000004610	1	23
GO:0031090	organelle membrane	cellular_component	4	ENSSSCG00000011447	1	23
GO:0002865	negative regulation of acute inflammatory response to antigenic stimulus	biological_process	11	ENSSSCG00000004826	1	23
GO:0007030	Golgi organization	biological_process	6	ENSSSCG00000004908	1	23
GO:0042826	histone deacetylase binding	molecular_function	6	ENSSSCG00000004369	1	23
GO:0060055	angiogenesis involved in wound healing	biological_process	6	ENSSSCG00000033727	1	23
GO:0009615	response to virus	biological_process	7	ENSSSCG00000024867	1	23
GO:1904382	mannose trimming involved in glycoprotein ERAD pathway	biological_process	11	ENSSSCG00000034197	1	23
GO:0002862	negative regulation of inflammatory response to antigenic stimulus	biological_process	10	ENSSSCG00000033727	1	23
GO:0050869	negative regulation of B cell activation	biological_process	9	ENSSSCG00000038062	1	23
GO:0001503	ossification	biological_process	4	ENSSSCG00000039896	1	23
GO:0045047	protein targeting to ER	biological_process	12	ENSSSCG00000011447	1	23
GO:0000978	RNA polymerase II proximal promoter sequence-specific DNA binding	molecular_function	10	ENSSSCG00000004369	1	23
GO:0009749	response to glucose	biological_process	9	ENSSSCG00000004826	1	23
GO:0005771	multivesicular body	cellular_component	9	ENSSSCG00000033684	1	23
GO:1903514	release of sequestered calcium ion into cytosol by endoplasmic reticulum	biological_process	9	ENSSSCG00000039896	1	23
GO:2000110	negative regulation of macrophage apoptotic process	biological_process	11	ENSSSCG00000004826	1	23
GO:1902176	negative regulation of oxidative stress-induced intrinsic apoptotic signaling pathway	biological_process	9	ENSSSCG00000033727	1	23
GO:0034362	low-density lipoprotein particle	cellular_component	5	ENSSSCG00000004826	1	23
GO:0051702	interaction with symbiont	biological_process	5	ENSSSCG00000033727	1	23
GO:0031490	chromatin DNA binding	molecular_function	7	ENSSSCG00000004369	1	23
GO:0040018	positive regulation of multicellular organism growth	biological_process	8	ENSSSCG00000034137	1	23
GO:2001243	negative regulation of intrinsic apoptotic signaling pathway	biological_process	10	ENSSSCG00000040663	1	23
GO:0034756	regulation of iron ion transport	biological_process	9	ENSSSCG00000004687	1	23
GO:0030620	U2 snRNA binding	molecular_function	8	ENSSSCG00000024867	1	23
GO:1990381	ubiquitin-specific protease binding	molecular_function	7	ENSSSCG00000004826	1	23
GO:0005730	nucleolus	cellular_component	6	ENSSSCG00000024867	1	23
GO:0005261	cation channel activity	molecular_function	7	ENSSSCG00000039896	1	23
GO:0000977	RNA polymerase II regulatory region sequence-specific DNA binding	molecular_function	9	ENSSSCG00000004369	1	23
GO:0051897	positive regulation of protein kinase B signaling	biological_process	10	ENSSSCG00000033727	1	23
GO:0008283	cell population proliferation	biological_process	3	ENSSSCG00000033727	1	23
GO:0000302	response to reactive oxygen species	biological_process	6	ENSSSCG00000033727	1	23
GO:0001659	temperature homeostasis	biological_process	5	ENSSSCG00000033727	1	23
GO:0016605	PML body	cellular_component	8	ENSSSCG00000024867	1	23
GO:0006457	protein folding	biological_process	4	ENSSSCG00000034137	1	23
GO:0090503	RNA phosphodiester bond hydrolysis, exonucleolytic	biological_process	10	ENSSSCG00000024867	1	23
GO:0042113	B cell activation	biological_process	7	ENSSSCG00000033684	1	23
GO:0001784	phosphotyrosine residue binding	molecular_function	7	ENSSSCG00000038062	1	23
GO:0016798	hydrolase activity, acting on glycosyl bonds	molecular_function	5	ENSSSCG00000034197	1	23
GO:0001227	DNA-binding transcription repressor activity, RNA polymerase II-specific	molecular_function	6	ENSSSCG00000004369	1	23
GO:0006511	ubiquitin-dependent protein catabolic process	biological_process	10	ENSSSCG00000040663	1	23
GO:0097413	Lewy body	cellular_component	6	ENSSSCG00000033727	1	23
GO:0034704	calcium channel complex	cellular_component	8	ENSSSCG00000040663	1	23
GO:1900122	positive regulation of receptor binding	biological_process	8	ENSSSCG00000004687	1	23
GO:0061077	chaperone-mediated protein folding	biological_process	5	ENSSSCG00000034137	1	23
GO:0006401	RNA catabolic process	biological_process	9	ENSSSCG00000024867	1	23
GO:0009609	response to symbiotic bacterium	biological_process	8	ENSSSCG00000033727	1	23
GO:0035904	aorta development	biological_process	7	ENSSSCG00000004369	1	23
GO:0043231	intracellular membrane-bounded organelle	cellular_component	5	ENSSSCG00000011447	1	23
GO:0016853	isomerase activity	molecular_function	4	ENSSSCG00000034137	1	23
GO:0005793	endoplasmic reticulum-Golgi intermediate compartment	cellular_component	6	ENSSSCG00000004908	1	23
GO:0015672	monovalent inorganic cation transport	biological_process	8	ENSSSCG00000039896	1	23
GO:0042127	regulation of cell population proliferation	biological_process	6	ENSSSCG00000004369	1	23
GO:0010628	positive regulation of gene expression	biological_process	8	ENSSSCG00000004369	1	23
GO:0004576	oligosaccharyl transferase activity	molecular_function	7	ENSSSCG00000011229	1	23
GO:0051450	myoblast proliferation	biological_process	4	ENSSSCG00000033727	1	23
GO:0001763	morphogenesis of a branching structure	biological_process	5	ENSSSCG00000004369	1	23
GO:0009611	response to wounding	biological_process	5	ENSSSCG00000033727	1	23
GO:0016235	aggresome	cellular_component	6	ENSSSCG00000034197	1	23
GO:0060976	coronary vasculature development	biological_process	6	ENSSSCG00000004369	1	23
GO:0004602	glutathione peroxidase activity	molecular_function	5	ENSSSCG00000033727	1	23
GO:0044325	ion channel binding	molecular_function	5	ENSSSCG00000040663	1	23
GO:0015030	Cajal body	cellular_component	8	ENSSSCG00000024867	1	23
GO:0043280	positive regulation of cysteine-type endopeptidase activity involved in apoptotic process	biological_process	10	ENSSSCG00000020906	1	23
GO:0008310	single-stranded DNA 3'-5' exodeoxyribonuclease activity	molecular_function	10	ENSSSCG00000024867	1	23
GO:0051607	defense response to virus	biological_process	5	ENSSSCG00000024867	1	23
GO:0015450	P-P-bond-hydrolysis-driven protein transmembrane transporter activity	molecular_function	7	ENSSSCG00000038914	1	23
GO:0004527	exonuclease activity	molecular_function	7	ENSSSCG00000024867	1	23
GO:0003824	catalytic activity	molecular_function	3	ENSSSCG00000034197	1	23
GO:0006516	glycoprotein catabolic process	biological_process	8	ENSSSCG00000011229	1	23
GO:0010332	response to gamma radiation	biological_process	7	ENSSSCG00000033727	1	23
GO:0042100	B cell proliferation	biological_process	8	ENSSSCG00000033684	1	23
GO:0019885	antigen processing and presentation of endogenous peptide antigen via MHC class I	biological_process	7	ENSSSCG00000004687	1	23
GO:0033082	regulation of extrathymic T cell differentiation	biological_process	10	ENSSSCG00000004369	1	23
GO:0046872	metal ion binding	molecular_function	6	ENSSSCG00000020906	1	23
GO:0048408	epidermal growth factor binding	molecular_function	6	ENSSSCG00000038914	1	23
GO:0034976	response to endoplasmic reticulum stress	biological_process	6	ENSSSCG00000040663	1	23
GO:0015031	protein transport	biological_process	9	ENSSSCG00000038914	1	23
GO:0000413	protein peptidyl-prolyl isomerization	biological_process	11	ENSSSCG00000034137	1	23
GO:0003755	peptidyl-prolyl cis-trans isomerase activity	molecular_function	6	ENSSSCG00000034137	1	23
GO:0033599	regulation of mammary gland epithelial cell proliferation	biological_process	8	ENSSSCG00000033727	1	23
GO:0042026	protein refolding	biological_process	5	ENSSSCG00000004687	1	23
GO:0040029	regulation of gene expression, epigenetic	biological_process	8	ENSSSCG00000033727	1	23
GO:0004571	mannosyl-oligosaccharide 1,2-alpha-mannosidase activity	molecular_function	10	ENSSSCG00000034197	1	23
GO:0061033	secretion by lung epithelial cell involved in lung growth	biological_process	5	ENSSSCG00000039896	1	23
GO:0060707	trophoblast giant cell differentiation	biological_process	6	ENSSSCG00000004369	1	23
GO:0051775	response to redox state	biological_process	4	ENSSSCG00000004826	1	23
GO:0043154	negative regulation of cysteine-type endopeptidase activity involved in apoptotic process	biological_process	10	ENSSSCG00000033727	1	23
GO:0005881	cytoplasmic microtubule	cellular_component	8	ENSSSCG00000004826	1	23
GO:0006974	cellular response to DNA damage stimulus	biological_process	6	ENSSSCG00000026454	1	23
GO:0000175	3'-5'-exoribonuclease activity	molecular_function	9	ENSSSCG00000024867	1	23
GO:0051209	release of sequestered calcium ion into cytosol	biological_process	8	ENSSSCG00000039896	1	23
GO:0005164	tumor necrosis factor receptor binding	molecular_function	8	ENSSSCG00000020906	1	23
GO:0036502	Derlin-1-VIMP complex	cellular_component	7	ENSSSCG00000004826	1	23
GO:0001916	positive regulation of T cell mediated cytotoxicity	biological_process	8	ENSSSCG00000004687	1	23
GO:0005125	cytokine activity	molecular_function	7	ENSSSCG00000020906	1	23
GO:0055072	iron ion homeostasis	biological_process	11	ENSSSCG00000004687	1	23
GO:1900121	negative regulation of receptor binding	biological_process	8	ENSSSCG00000004687	1	23
GO:0051787	misfolded protein binding	molecular_function	5	ENSSSCG00000034197	1	23
GO:0004601	peroxidase activity	molecular_function	4	ENSSSCG00000033727	1	23
GO:0045071	negative regulation of viral genome replication	biological_process	10	ENSSSCG00000024867	1	23
GO:0002376	immune system process	biological_process	3	ENSSSCG00000004687	1	23
GO:0003279	cardiac septum development	biological_process	5	ENSSSCG00000004369	1	23
GO:0014902	myotube differentiation	biological_process	8	ENSSSCG00000033727	1	23
GO:0002237	response to molecule of bacterial origin	biological_process	6	ENSSSCG00000004687	1	23
GO:0071283	cellular response to iron(III) ion	biological_process	9	ENSSSCG00000004687	1	23
GO:0006616	SRP-dependent cotranslational protein targeting to membrane, translocation	biological_process	12	ENSSSCG00000038914	1	23
GO:1903071	positive regulation of ER-associated ubiquitin-dependent protein catabolic process	biological_process	13	ENSSSCG00000040663	1	23
GO:0043123	positive regulation of I-kappaB kinase/NF-kappaB signaling	biological_process	10	ENSSSCG00000020906	1	23
GO:0042462	eye photoreceptor cell development	biological_process	8	ENSSSCG00000004369	1	23
GO:0033194	response to hydroperoxide	biological_process	6	ENSSSCG00000033727	1	23
GO:0006826	iron ion transport	biological_process	10	ENSSSCG00000004687	1	23
GO:0008270	zinc ion binding	molecular_function	8	ENSSSCG00000020906	1	23
GO:1902235	regulation of endoplasmic reticulum stress-induced intrinsic apoptotic signaling pathway	biological_process	8	ENSSSCG00000040663	1	23
GO:1990654	sebum secreting cell proliferation	biological_process	4	ENSSSCG00000004369	1	23
GO:0051117	ATPase binding	molecular_function	6	ENSSSCG00000004826	1	23
GO:0043066	negative regulation of apoptotic process	biological_process	9	ENSSSCG00000033727	1	23
GO:0042311	vasodilation	biological_process	10	ENSSSCG00000033727	1	23
GO:0002481	antigen processing and presentation of exogenous protein antigen via MHC class Ib, TAP-dependent	biological_process	8	ENSSSCG00000004687	1	23
GO:0010881	regulation of cardiac muscle contraction by regulation of the release of sequestered calcium ion	biological_process	9	ENSSSCG00000039896	1	23
GO:0043687	post-translational protein modification	biological_process	9	ENSSSCG00000011229	1	23
GO:0045165	cell fate commitment	biological_process	5	ENSSSCG00000004369	1	23
GO:0031175	neuron projection development	biological_process	7	ENSSSCG00000032914	1	23
GO:0031204	posttranslational protein targeting to membrane, translocation	biological_process	12	ENSSSCG00000038914	1	23
GO:0034511	U3 snoRNA binding	molecular_function	8	ENSSSCG00000024867	1	23
GO:2001238	positive regulation of extrinsic apoptotic signaling pathway	biological_process	10	ENSSSCG00000020906	1	23
GO:0044794	positive regulation by host of viral process	biological_process	8	ENSSSCG00000034137	1	23
GO:1990712	HFE-transferrin receptor complex	cellular_component	6	ENSSSCG00000004687	1	23
GO:0080164	regulation of nitric oxide metabolic process	biological_process	6	ENSSSCG00000004826	1	23
GO:0048260	positive regulation of receptor-mediated endocytosis	biological_process	9	ENSSSCG00000004687	1	23
GO:0045787	positive regulation of cell cycle	biological_process	7	ENSSSCG00000004610	1	23
GO:0000738	DNA catabolic process, exonucleolytic	biological_process	9	ENSSSCG00000024867	1	23
GO:0006486	protein glycosylation	biological_process	9	ENSSSCG00000011229	1	23
GO:0010469	regulation of signaling receptor activity	biological_process	8	ENSSSCG00000020906	1	23
GO:0042612	MHC class I protein complex	cellular_component	7	ENSSSCG00000004687	1	23
GO:0051289	protein homotetramerization	biological_process	9	ENSSSCG00000033684	1	23
GO:0006641	triglyceride metabolic process	biological_process	9	ENSSSCG00000033727	1	23
GO:0050732	negative regulation of peptidyl-tyrosine phosphorylation	biological_process	11	ENSSSCG00000038062	1	23
GO:0008236	serine-type peptidase activity	molecular_function	6	ENSSSCG00000004912	1	23
GO:0008631	intrinsic apoptotic signaling pathway in response to oxidative stress	biological_process	7	ENSSSCG00000033727	1	23
