# Supplementary material for: Ileum tissue single-cell mRNA sequencing elucidates the cellular architecture of pathophysiological changes associated with weaning in piglets
Source: BMC Biol. 2022 May 30;20:123. doi: 10.1186/s12915-022-01321-3 (PMC9153155; doi:10.1186/s12915-022-01321-3)
Supplement: Supplementary file 10 — Additional file 10: Table S7. Differential gene expression of T cell subtypes in sub-clustering. [file 12915_2022_1321_MOESM10_ESM.xlsx]

## Sheet: Sheet1
Additional file 10: Table S7. Differential gene expression of T cell subtypes in sub-clustering.
Target_Cluster	GeneID	GeneName	Target_Cluster_mean	Other_Cluster_mean	log2FC	Pvlaue	Qvalue	Description	GO	KEGG	KO_ENTRY	EC
γδT cells	ENSSSCG00000022512	TRDC	29.2164	5.6675	2.366	0	0	T-cell receptor delta chain C region [Source:NCBI gene;Acc:102160313]	GO:0003823(antigen binding);GO:0006910(phagocytosis, recognition);GO:0006911(phagocytosis, engulfment);GO:0006958(complement activation, classical pathway);GO:0009897(external side of plasma membrane);GO:0016020(membrane);GO:0016021(integral component of membrane);GO:0034987(immunoglobulin receptor binding);GO:0042571(immunoglobulin complex, circulating);GO:0042742(defense response to bacterium);…	NA	NA	NA
γδT cells	ENSSSCG00000006298	XCL1	14.7493	5.9951	1.29879	5.28178e-198	9.97781e-194	chemokine (C motif) ligand 1 [Source:NCBI gene;Acc:100153155]	GO:0002548(monocyte chemotaxis);GO:0002690(positive regulation of leukocyte chemotaxis);GO:0002726(positive regulation of T cell cytokine production);GO:0005576(extracellular region);GO:0005615(extracellular space);GO:0005623(cell);GO:0006935(chemotaxis);GO:0006954(inflammatory response);GO:0006955(immune response);GO:0007186(G protein-coupled receptor signaling pathway);GO:0008009(chemokine acti…	04060(Cytokine-cytokine receptor interaction);04062(Chemokine signaling pathway)	K05507	NA
γδT cells	ENSSSCG00000011316	CCR9	5.56682	2.47615	1.16876	5.98268e-171	1.13019e-166	C-C motif chemokine receptor 9 [Source:NCBI gene;Acc:414377]	GO:0002305(CD8-positive, gamma-delta intraepithelial T cell differentiation);GO:0004930(G protein-coupled receptor activity);GO:0004950(chemokine receptor activity);GO:0006935(chemotaxis);GO:0006955(immune response);GO:0007165(signal transduction);GO:0007186(G protein-coupled receptor signaling pathway);GO:0007204(positive regulation of cytosolic calcium ion concentration);GO:0009897(external sid…	04060(Cytokine-cytokine receptor interaction);04062(Chemokine signaling pathway);04672(Intestinal immune network for IgA production)	K04184	NA
γδT cells	ENSSSCG00000016958	PIK3R1	13.3402	6.59697	1.01591	8.01841e-163	1.51476e-158	phosphoinositide-3-kinase regulatory subunit 1 [Source:NCBI gene;Acc:100623707]	GO:0001678(cellular glucose homeostasis);GO:0001784(phosphotyrosine residue binding);GO:0001953(negative regulation of cell-matrix adhesion);GO:0005158(insulin receptor binding);GO:0005159(insulin-like growth factor receptor binding);GO:0005168(neurotrophin TRKA receptor binding);GO:0005515(protein binding);GO:0005634(nucleus);GO:0005737(cytoplasm);GO:0005801(cis-Golgi network);GO:0005829(cytosol…	01521(EGFR tyrosine kinase inhibitor resistance);01522(Endocrine resistance);01524(Platinum drug resistance);04012(ErbB signaling pathway);04014(Ras signaling pathway);04015(Rap1 signaling pathway);04024(cAMP signaling pathway);04062(Chemokine signaling pathway);04066(HIF-1 signaling pathway);04068(FoxO signaling pathway);04070(Phosphatidylinositol signaling system);04071(Sphingolipid signaling p…	K02649	NA
γδT cells	ENSSSCG00000006309	CD247	9.62909	4.81457	0.999993	5.83338e-133	1.10198e-128	CD247 molecule [Source:NCBI gene;Acc:397302]	GO:0004888(transmembrane signaling receptor activity);GO:0005737(cytoplasm);GO:0005886(plasma membrane);GO:0007166(cell surface receptor signaling pathway);GO:0016020(membrane);GO:0016021(integral component of membrane);GO:0032623(interleukin-2 production);GO:0042101(T cell receptor complex);GO:0042105(alpha-beta T cell receptor complex);GO:0042802(identical protein binding);GO:0042803(protein ho…	04650(Natural killer cell mediated cytotoxicity);04658(Th1 and Th2 cell differentiation);04659(Th17 cell differentiation);04660(T cell receptor signaling pathway);05142(Chagas disease (American trypanosomiasis));05169(Epstein-Barr virus infection);05170(Human immunodeficiency virus 1 infection)	K06453	NA
γδT cells	ENSSSCG00000007586	FSCN1	2.95312	1.48089	0.995777	1.13847e-140	2.15068e-136	fascin actin-bundling protein 1 [Source:NCBI gene;Acc:100286741]	GO:0001725(stress fiber);GO:0001726(ruffle);GO:0002102(podosome);GO:0003779(actin binding);GO:0005737(cytoplasm);GO:0005829(cytosol);GO:0005856(cytoskeleton);GO:0005902(microvillus);GO:0005911(cell-cell junction);GO:0007015(actin filament organization);GO:0007043(cell-cell junction assembly);GO:0007163(establishment or maintenance of cell polarity);GO:0008144(drug binding);GO:0010592(positive reg…	NA	K17455	NA
γδT cells	ENSSSCG00000040465	KLRK1	7.91243	4.11943	0.941675	5.16377e-83	9.75487e-79	killer cell lectin like receptor K1 [Source:NCBI gene;Acc:396737]	GO:0002223(stimulatory C-type lectin receptor signaling pathway);GO:0002860(positive regulation of natural killer cell mediated cytotoxicity directed against tumor cell target);GO:0005515(protein binding);GO:0005886(plasma membrane);GO:0009897(external side of plasma membrane);GO:0009986(cell surface);GO:0016020(membrane);GO:0016021(integral component of membrane);GO:0019900(kinase binding);GO:00…	04650(Natural killer cell mediated cytotoxicity);05144(Malaria)	K06728	NA
γδT cells	ENSSSCG00000023842	TRAT1	11.4356	6.03408	0.922324	3.79343e-131	7.16617e-127	T-cell receptor-associated transmembrane adapter 1 [Source:NCBI gene;Acc:100620198]	GO:0001920(negative regulation of receptor recycling);GO:0005886(plasma membrane);GO:0016020(membrane);GO:0016021(integral component of membrane);GO:0042101(T cell receptor complex);GO:0050850(positive regulation of calcium-mediated signaling);GO:0050862(positive regulation of T cell receptor signaling pathway);GO:0051051(negative regulation of transport)	NA	NA	NA
γδT cells	ENSSSCG00000023584	ENSSSCG00000023584	7.74103	4.08772	0.921229	2.58626e-121	4.88571e-117	NA	GO:0016020(membrane);GO:0016021(integral component of membrane)	NA	NA	NA
γδT cells	ENSSSCG00000001453	HLA-DRA	7.36396	4.01028	0.87678	2.8759e-77	5.43286e-73	MHC class II DR-alpha [Source:NCBI gene;Acc:100135040]	GO:0002376(immune system process);GO:0002503(peptide antigen assembly with MHC class II protein complex);GO:0002504(antigen processing and presentation of peptide or polysaccharide antigen via MHC class II);GO:0002506(polysaccharide assembly with MHC class II protein complex);GO:0005764(lysosome);GO:0005765(lysosomal membrane);GO:0005886(plasma membrane);GO:0006955(immune response);GO:0009986(cel…	04145(Phagosome);04514(Cell adhesion molecules (CAMs));04612(Antigen processing and presentation);04640(Hematopoietic cell lineage);04658(Th1 and Th2 cell differentiation);04659(Th17 cell differentiation);04672(Intestinal immune network for IgA production);04940(Type I diabetes mellitus);05140(Leishmaniasis);05145(Toxoplasmosis);05150(Staphylococcus aureus infection);05152(Tuberculosis);05164(Inf…	K06752	NA
γδT cells	ENSSSCG00000015137	CRTAM	7.96469	4.35119	0.872209	1.25435e-81	2.3696e-77	cytotoxic and regulatory T cell molecule [Source:NCBI gene;Acc:100521388]	GO:0002355(detection of tumor cell);GO:0002860(positive regulation of natural killer cell mediated cytotoxicity directed against tumor cell target);GO:0005102(signaling receptor binding);GO:0005886(plasma membrane);GO:0008037(cell recognition);GO:0016020(membrane);GO:0016021(integral component of membrane);GO:0045954(positive regulation of natural killer cell mediated cytotoxicity);GO:0050715(pos…	NA	K16361	NA
γδT cells	ENSSSCG00000033262	CD74	24.3937	13.8991	0.811522	2.82905e-134	5.34435e-130	CD74 molecule [Source:NCBI gene;Acc:396660]	GO:0001516(prostaglandin biosynthetic process);GO:0001540(amyloid-beta binding);GO:0001934(positive regulation of protein phosphorylation);GO:0001961(positive regulation of cytokine-mediated signaling pathway);GO:0002606(positive regulation of dendritic cell antigen processing and presentation);GO:0002792(negative regulation of peptide secretion);GO:0002830(positive regulation of type 2 immune re…	04612(Antigen processing and presentation);05152(Tuberculosis);05168(Herpes simplex virus 1 infection)	K06505	NA
γδT cells	ENSSSCG00000017869	ITGAE	4.50503	2.60589	0.78976	8.52823e-96	1.61107e-91	integrin subunit alpha E [Source:NCBI gene;Acc:100519919]	GO:0007155(cell adhesion);GO:0007229(integrin-mediated signaling pathway);GO:0008305(integrin complex);GO:0009897(external side of plasma membrane);GO:0016020(membrane);GO:0016021(integral component of membrane)	04810(Regulation of actin cytoskeleton)	K06524	NA
γδT cells	ENSSSCG00000001457	SLA-DQB1	4.40991	2.56722	0.780542	2.50314e-76	4.72869e-72	SLA-DQ beta1 domain [Source:NCBI gene;Acc:100037921]	GO:0002344(B cell affinity maturation);GO:0002376(immune system process);GO:0002504(antigen processing and presentation of peptide or polysaccharide antigen via MHC class II);GO:0002579(positive regulation of antigen processing and presentation);GO:0002827(positive regulation of T-helper 1 type immune response);GO:0005769(early endosome);GO:0005771(multivesicular body);GO:0005794(Golgi apparatus)…	04145(Phagosome);04514(Cell adhesion molecules (CAMs));04612(Antigen processing and presentation);04640(Hematopoietic cell lineage);04658(Th1 and Th2 cell differentiation);04659(Th17 cell differentiation);04672(Intestinal immune network for IgA production);04940(Type I diabetes mellitus);05140(Leishmaniasis);05145(Toxoplasmosis);05150(Staphylococcus aureus infection);05152(Tuberculosis);05164(Inf…	K06752	NA
γδT cells	ENSSSCG00000017032	ENSSSCG00000017032	2.24136	1.31134	0.77334	4.61436e-61	8.71698e-57	pituitary tumor-transforming 1 [Source:NCBI gene;Acc:397015]	GO:0004869(cysteine-type endopeptidase inhibitor activity);GO:0005634(nucleus);GO:0005737(cytoplasm);GO:0007059(chromosome segregation);GO:0007064(mitotic sister chromatid cohesion);GO:0010951(negative regulation of endopeptidase activity);GO:0045143(homologous chromosome segregation);GO:0051276(chromosome organization);GO:2000816(negative regulation of mitotic sister chromatid separation)	04110(Cell cycle);04114(Oocyte meiosis);05166(Human T-cell leukemia virus 1 infection)	K06635	NA
γδT cells	ENSSSCG00000001081	SOX4	1.48423	0.879726	0.754591	1.84605e-75	3.48737e-71	SRY-box 4 [Source:NCBI gene;Acc:100512542]	GO:0000976(transcription regulatory region sequence-specific DNA binding);GO:0000978(RNA polymerase II proximal promoter sequence-specific DNA binding);GO:0000981(DNA-binding transcription factor activity, RNA polymerase II-specific);GO:0001228(DNA-binding transcription activator activity, RNA polymerase II-specific);GO:0001501(skeletal system development);GO:0001841(neural tube formation);GO:000…	NA	K09268	NA
γδT cells	ENSSSCG00000001455	ENSSSCG00000001455	3.79687	2.32426	0.708041	4.64132e-62	8.76792e-58	MHC class II histocompatibility antigen SLA-DRB1 [Source:NCBI gene;Acc:100153386]	GO:0002376(immune system process);GO:0002504(antigen processing and presentation of peptide or polysaccharide antigen via MHC class II);GO:0006955(immune response);GO:0016020(membrane);GO:0016021(integral component of membrane);GO:0019882(antigen processing and presentation);GO:0042613(MHC class II protein complex)	04145(Phagosome);04514(Cell adhesion molecules (CAMs));04612(Antigen processing and presentation);04640(Hematopoietic cell lineage);04658(Th1 and Th2 cell differentiation);04659(Th17 cell differentiation);04672(Intestinal immune network for IgA production);04940(Type I diabetes mellitus);05140(Leishmaniasis);05145(Toxoplasmosis);05150(Staphylococcus aureus infection);05152(Tuberculosis);05164(Inf…	K06752	NA
γδT cells	ENSSSCG00000023993	CD96	2.75911	1.69984	0.698808	5.84916e-75	1.10496e-70	CD96 molecule [Source:NCBI gene;Acc:100627543]	GO:0002534(cytokine production involved in inflammatory response);GO:0002728(negative regulation of natural killer cell cytokine production);GO:0005737(cytoplasm);GO:0005912(adherens junction);GO:0007160(cell-matrix adhesion);GO:0016020(membrane);GO:0016021(integral component of membrane);GO:0032496(response to lipopolysaccharide);GO:0032689(negative regulation of interferon-gamma production)	NA	K06517	NA
γδT cells	ENSSSCG00000001456	ENSSSCG00000001456	5.49721	3.39028	0.697297	6.02118e-66	1.13746e-61	MHC class II histocompatibility antigen SLA-DQA [Source:NCBI gene;Acc:100153387]	GO:0002376(immune system process);GO:0002504(antigen processing and presentation of peptide or polysaccharide antigen via MHC class II);GO:0006955(immune response);GO:0016020(membrane);GO:0016021(integral component of membrane);GO:0019882(antigen processing and presentation);GO:0042613(MHC class II protein complex)	04145(Phagosome);04514(Cell adhesion molecules (CAMs));04612(Antigen processing and presentation);04640(Hematopoietic cell lineage);04658(Th1 and Th2 cell differentiation);04659(Th17 cell differentiation);04672(Intestinal immune network for IgA production);04940(Type I diabetes mellitus);05140(Leishmaniasis);05145(Toxoplasmosis);05150(Staphylococcus aureus infection);05152(Tuberculosis);05164(Inf…	K06752	NA
γδT cells	ENSSSCG00000012970	CTSW	9.00431	5.55582	0.696615	1.35575e-122	2.56114e-118	cathepsin W [Source:NCBI gene;Acc:100525853]	GO:0004197(cysteine-type endopeptidase activity);GO:0005615(extracellular space);GO:0005764(lysosome);GO:0006508(proteolysis);GO:0008234(cysteine-type peptidase activity);GO:0051603(proteolysis involved in cellular protein catabolic process)	04142(Lysosome);04210(Apoptosis)	K08569	EC:3.4.22.-
γδT cells	ENSSSCG00000017705	CCL5	119.758	76.0316	0.655456	9.01876e-91	1.70373e-86	C-C motif chemokine ligand 5 [Source:NCBI gene;Acc:396613]	GO:0000165(MAPK cascade);GO:0002548(monocyte chemotaxis);GO:0004435(phosphatidylinositol phospholipase C activity);GO:0004672(protein kinase activity);GO:0005125(cytokine activity);GO:0005576(extracellular region);GO:0005615(extracellular space);GO:0005737(cytoplasm);GO:0006816(calcium ion transport);GO:0006874(cellular calcium ion homeostasis);GO:0006887(exocytosis);GO:0006935(chemotaxis);GO:000…	04060(Cytokine-cytokine receptor interaction);04062(Chemokine signaling pathway);04620(Toll-like receptor signaling pathway);04621(NOD-like receptor signaling pathway);04623(Cytosolic DNA-sensing pathway);04668(TNF signaling pathway);05020(Prion diseases);05142(Chagas disease (American trypanosomiasis));05163(Human cytomegalovirus infection);05164(Influenza A);05168(Herpes simplex virus 1 infecti…	K12499	NA
γδT cells	ENSSSCG00000006059	NCALD	4.57378	2.91997	0.647431	1.96761e-58	3.717e-54	neurocalcin delta [Source:NCBI gene;Acc:100156785]	GO:0003073(regulation of systemic arterial blood pressure);GO:0003779(actin binding);GO:0005509(calcium ion binding);GO:0015631(tubulin binding);GO:0019722(calcium-mediated signaling);GO:0030276(clathrin binding)	04740(Olfactory transduction)	K19695	NA
γδT cells	ENSSSCG00000008842	KIT	2.47054	1.57964	0.645231	2.50914e-80	4.74001e-76	KIT proto-oncogene receptor tyrosine kinase [Source:NCBI gene;Acc:396810]	GO:0000166(nucleotide binding);GO:0000187(activation of MAPK activity);GO:0001541(ovarian follicle development);GO:0002020(protease binding);GO:0002244(hematopoietic progenitor cell differentiation);GO:0002318(myeloid progenitor cell differentiation);GO:0002320(lymphoid progenitor cell differentiation);GO:0002327(immature B cell differentiation);GO:0002371(dendritic cell cytokine production);GO:0…	04010(MAPK signaling pathway);04014(Ras signaling pathway);04015(Rap1 signaling pathway);04072(Phospholipase D signaling pathway);04151(PI3K-Akt signaling pathway);04640(Hematopoietic cell lineage);04916(Melanogenesis);05200(Pathways in cancer);05221(Acute myeloid leukemia);05224(Breast cancer);05230(Central carbon metabolism in cancer)	K05091	EC:2.7.10.1
γδT cells	ENSSSCG00000040579	ZNF683	1.03487	0.662057	0.644429	3.46642e-58	6.54842e-54	zinc finger protein 683 [Source:NCBI gene;Acc:100524870]	GO:0003676(nucleic acid binding)	NA	NA	NA
γδT cells	ENSSSCG00000016164	IKZF2	4.22613	2.71406	0.638885	1.55485e-61	2.93727e-57	IKAROS family zinc finger 2 [Source:NCBI gene;Acc:100737978]	GO:0003676(nucleic acid binding);GO:0003700(DNA-binding transcription factor activity);GO:0005634(nucleus);GO:0005654(nucleoplasm);GO:0042803(protein homodimerization activity);GO:0044212(transcription regulatory region DNA binding);GO:0045944(positive regulation of transcription by RNA polymerase II)	NA	K09220	NA
γδT cells	ENSSSCG00000037241	RGS2	4.72785	3.09687	0.610372	1.45881e-59	2.75584e-55	regulator of G protein signaling 2 [Source:NCBI gene;Acc:733670]	GO:0001965(G-protein alpha-subunit binding);GO:0005096(GTPase activator activity);GO:0005634(nucleus);GO:0005730(nucleolus);GO:0005737(cytoplasm);GO:0005829(cytosol);GO:0005886(plasma membrane);GO:0006417(regulation of translation);GO:0007049(cell cycle);GO:0007283(spermatogenesis);GO:0008277(regulation of G protein-coupled receptor signaling pathway);GO:0009898(cytoplasmic side of plasma membran…	04022(cGMP-PKG signaling pathway);04740(Olfactory transduction);04921(Oxytocin signaling pathway)	K18154	NA
γδT cells	ENSSSCG00000000667	AICDA	2.37624	1.57602	0.592394	1.38906e-22	2.62407e-18	activation induced cytidine deaminase [Source:NCBI gene;Acc:100526050]	GO:0000178(exosome (RNase complex));GO:0000932(P-body);GO:0003723(RNA binding);GO:0003824(catalytic activity);GO:0004126(cytidine deaminase activity);GO:0005634(nucleus);GO:0005737(cytoplasm);GO:0008270(zinc ion binding);GO:0009972(cytidine deamination);GO:0010529(negative regulation of transposition);GO:0016445(somatic diversification of immunoglobulins);GO:0016446(somatic hypermutation of immun…	04672(Intestinal immune network for IgA production);05340(Primary immunodeficiency)	K10989	EC:3.5.4.38
γδT cells	ENSSSCG00000012254	GPR82	1.35991	0.903456	0.589984	2.50902e-47	4.73978e-43	G protein-coupled receptor 82 [Source:NCBI gene;Acc:100158124]	GO:0004930(G protein-coupled receptor activity);GO:0007186(G protein-coupled receptor signaling pathway);GO:0016020(membrane);GO:0016021(integral component of membrane)	NA	K08420	NA
γδT cells	ENSSSCG00000026454	PMAIP1	4.5159	3.02471	0.578218	2.57902e-46	4.87203e-42	phorbol-12-myristate-13-acetate-induced protein 1 [Source:NCBI gene;Acc:397278]	GO:0001836(release of cytochrome c from mitochondria);GO:0005739(mitochondrion);GO:0006915(apoptotic process);GO:0006919(activation of cysteine-type endopeptidase activity involved in apoptotic process);GO:0006974(cellular response to DNA damage stimulus)	01524(Platinum drug resistance);04115(p53 signaling pathway);04210(Apoptosis);04215(Apoptosis - multiple species);05200(Pathways in cancer);05203(Viral carcinogenesis);05210(Colorectal cancer)	K10131	NA
γδT cells	ENSSSCG00000026217	ENSSSCG00000026217	1.58527	1.06229	0.577549	1.65436e-49	3.12525e-45	natural killer cells antigen CD94 [Source:NCBI gene;Acc:100519314]	GO:0002223(stimulatory C-type lectin receptor signaling pathway);GO:0004888(transmembrane signaling receptor activity);GO:0005887(integral component of plasma membrane);GO:0009897(external side of plasma membrane);GO:0016020(membrane);GO:0016021(integral component of membrane);GO:0030101(natural killer cell activation);GO:0030246(carbohydrate binding);GO:0032729(positive regulation of interferon-…	NA	NA	NA
γδT cells	ENSSSCG00000040140	CD3E	24.009	16.1623	0.570942	2.38347e-73	4.50261e-69	CD3e molecule [Source:NCBI gene;Acc:397455]	GO:0001772(immunological synapse);GO:0001954(positive regulation of cell-matrix adhesion);GO:0002669(positive regulation of T cell anergy);GO:0004888(transmembrane signaling receptor activity);GO:0005886(plasma membrane);GO:0005911(cell-cell junction);GO:0007166(cell surface receptor signaling pathway);GO:0009897(external side of plasma membrane);GO:0010628(positive regulation of gene expression)…	04640(Hematopoietic cell lineage);04658(Th1 and Th2 cell differentiation);04659(Th17 cell differentiation);04660(T cell receptor signaling pathway);05142(Chagas disease (American trypanosomiasis));05162(Measles);05166(Human T-cell leukemia virus 1 infection);05169(Epstein-Barr virus infection);05170(Human immunodeficiency virus 1 infection);05340(Primary immunodeficiency)	K06451	NA
γδT cells	ENSSSCG00000040267	CYS1	1.08218	0.735128	0.557868	3.66853e-57	6.93022e-53	cystin 1 [Source:NCBI gene;Acc:110260059]	NA	NA	NA	NA
γδT cells	ENSSSCG00000032176	SMURF2	1.73909	1.18448	0.554078	3.88674e-41	7.34245e-37	SMAD specific E3 ubiquitin protein ligase 2 [Source:NCBI gene;Acc:100627676]	GO:0000151(ubiquitin ligase complex);GO:0004842(ubiquitin-protein transferase activity);GO:0005515(protein binding);GO:0006511(ubiquitin-dependent protein catabolic process);GO:0016567(protein ubiquitination);GO:0016607(nuclear speck);GO:0016740(transferase activity);GO:0030512(negative regulation of transforming growth factor beta receptor signaling pathway);GO:0030579(ubiquitin-dependent SMAD p…	04120(Ubiquitin mediated proteolysis);04144(Endocytosis);04340(Hedgehog signaling pathway);04350(TGF-beta signaling pathway)	K04678	EC:2.3.2.26
γδT cells	ENSSSCG00000002451	RIN3	2.7047	1.84972	0.548162	2.7775e-61	5.24697e-57	Ras and Rab interactor 3 [Source:NCBI gene;Acc:100155709]	GO:0005769(early endosome);GO:0007165(signal transduction);GO:0017112(Rab guanyl-nucleotide exchange factor activity);GO:0017137(Rab GTPase binding);GO:0031410(cytoplasmic vesicle)	NA	NA	NA
γδT cells	ENSSSCG00000021408	TKT	2.71585	1.86611	0.541371	1.80838e-50	3.4162e-46	transketolase [Source:NCBI gene;Acc:100127150]	GO:0003824(catalytic activity);GO:0004802(transketolase activity);GO:0005654(nucleoplasm);GO:0016604(nuclear body);GO:0016607(nuclear speck);GO:0040008(regulation of growth);GO:0042803(protein homodimerization activity);GO:0046166(glyceraldehyde-3-phosphate biosynthetic process);GO:0048037(cofactor binding)	00030(Pentose phosphate pathway)	K00615	EC:2.2.1.1
γδT cells	ENSSSCG00000009516	UBAC2	2.47115	1.70818	0.53272	3.33986e-58	6.30934e-54	UBA domain containing 2 [Source:NCBI gene;Acc:100521745]	GO:0005515(protein binding);GO:0005783(endoplasmic reticulum);GO:0016020(membrane);GO:0016021(integral component of membrane);GO:0070972(protein localization to endoplasmic reticulum);GO:1904153(negative regulation of retrograde protein transport, ER to cytosol)	NA	NA	NA
γδT cells	ENSSSCG00000003212	NAPSA	1.03376	0.724401	0.513043	5.70363e-48	1.07747e-43	napsin A aspartic peptidase [Source:NCBI gene;Acc:100525581]	GO:0004175(endopeptidase activity);GO:0004190(aspartic-type endopeptidase activity);GO:0005615(extracellular space);GO:0005764(lysosome);GO:0006508(proteolysis);GO:0008233(peptidase activity);GO:0016787(hydrolase activity);GO:0030163(protein catabolic process);GO:0033619(membrane protein proteolysis);GO:0043129(surfactant homeostasis);GO:0097208(alveolar lamellar body)	04142(Lysosome)	K08565	EC:3.4.23.-
γδT cells	ENSSSCG00000008986	SEPT11	3.71194	2.6033	0.511834	9.38103e-47	1.77217e-42	septin 11 [Source:NCBI gene;Acc:100523501]	GO:0000166(nucleotide binding);GO:0001725(stress fiber);GO:0003924(GTPase activity);GO:0005525(GTP binding);GO:0005940(septin ring);GO:0015630(microtubule cytoskeleton);GO:0031105(septin complex);GO:0032947(protein-containing complex scaffold activity);GO:0051291(protein heterooligomerization);GO:0061640(cytoskeleton-dependent cytokinesis)	05100(Bacterial invasion of epithelial cells)	K16939	NA
γδT cells	ENSSSCG00000001470	SLA-DMA	1.96204	1.38608	0.501348	1.98444e-40	3.7488e-36	SLA-DM alpha chain [Source:NCBI gene;Acc:445528]	GO:0002376(immune system process);GO:0002503(peptide antigen assembly with MHC class II protein complex);GO:0002504(antigen processing and presentation of peptide or polysaccharide antigen via MHC class II);GO:0006955(immune response);GO:0009986(cell surface);GO:0016020(membrane);GO:0016021(integral component of membrane);GO:0019882(antigen processing and presentation);GO:0023026(MHC class II pro…	04145(Phagosome);04514(Cell adhesion molecules (CAMs));04612(Antigen processing and presentation);04640(Hematopoietic cell lineage);04658(Th1 and Th2 cell differentiation);04659(Th17 cell differentiation);04672(Intestinal immune network for IgA production);04940(Type I diabetes mellitus);05140(Leishmaniasis);05145(Toxoplasmosis);05150(Staphylococcus aureus infection);05152(Tuberculosis);05164(Inf…	K06752	NA
γδT cells	ENSSSCG00000006374	CD244	1.84724	1.30772	0.49831	4.26615e-51	8.05918e-47	CD244 molecule [Source:NCBI gene;Acc:100153635]	GO:0002323(natural killer cell activation involved in immune response);GO:0006955(immune response);GO:0009897(external side of plasma membrane);GO:0016020(membrane);GO:0016021(integral component of membrane);GO:0038023(signaling receptor activity);GO:0042288(MHC class I protein binding);GO:0060732(positive regulation of inositol phosphate biosynthetic process);GO:0071663(positive regulation of gr…	04650(Natural killer cell mediated cytotoxicity)	K06582	NA
γδT cells	ENSSSCG00000006357	FCER1G	5.62335	4.00139	0.49093	2.23855e-106	4.22885e-102	Fc fragment of IgE receptor Ig [Source:NCBI gene;Acc:397406]	GO:0001798(positive regulation of type IIa hypersensitivity);GO:0001805(positive regulation of type III hypersensitivity);GO:0001812(positive regulation of type I hypersensitivity);GO:0002283(neutrophil activation involved in immune response);GO:0002292(T cell differentiation involved in immune response);GO:0002376(immune system process);GO:0002431(Fc receptor mediated stimulatory signaling pathw…	04071(Sphingolipid signaling pathway);04072(Phospholipase D signaling pathway);04611(Platelet activation);04625(C-type lectin receptor signaling pathway);04650(Natural killer cell mediated cytotoxicity);04664(Fc epsilon RI signaling pathway);05152(Tuberculosis);05310(Asthma)	K07983	NA
γδT cells	ENSSSCG00000001469	SLA-DMB	1.35706	0.968577	0.486549	1.20842e-38	2.28282e-34	MHC class II, DM beta [Source:NCBI gene;Acc:100135050]	GO:0002376(immune system process);GO:0002504(antigen processing and presentation of peptide or polysaccharide antigen via MHC class II);GO:0006955(immune response);GO:0016020(membrane);GO:0016021(integral component of membrane);GO:0019882(antigen processing and presentation);GO:0042613(MHC class II protein complex)	04145(Phagosome);04514(Cell adhesion molecules (CAMs));04612(Antigen processing and presentation);04640(Hematopoietic cell lineage);04658(Th1 and Th2 cell differentiation);04659(Th17 cell differentiation);04672(Intestinal immune network for IgA production);04940(Type I diabetes mellitus);05140(Leishmaniasis);05145(Toxoplasmosis);05150(Staphylococcus aureus infection);05152(Tuberculosis);05164(Inf…	K06752	NA
γδT cells	ENSSSCG00000000640	ENSSSCG00000000640	1.51658	1.0829	0.485924	2.32869e-13	4.39913e-09	NKG2-A/NKG2-B type II integral membrane protein [Source:NCBI gene;Acc:100523789]	GO:0016020(membrane);GO:0016021(integral component of membrane);GO:0030246(carbohydrate binding)	04612(Antigen processing and presentation);04650(Natural killer cell mediated cytotoxicity)	K06541	NA
γδT cells	ENSSSCG00000031261	RHOQ	1.24712	0.893968	0.480299	1.51485e-39	2.86171e-35	ras homolog family member Q [Source:NCBI gene;Acc:100523840]	GO:0000166(nucleotide binding);GO:0003924(GTPase activity);GO:0005522(profilin binding);GO:0005525(GTP binding);GO:0005622(intracellular);GO:0005884(actin filament);GO:0005886(plasma membrane);GO:0007264(small GTPase mediated signal transduction);GO:0008286(insulin receptor signaling pathway);GO:0008360(regulation of cell shape);GO:0030866(cortical actin cytoskeleton organization);GO:0032427(GBD …	04910(Insulin signaling pathway)	K07194	NA
γδT cells	ENSSSCG00000033392	SCML4	2.56985	1.85036	0.473879	1.07558e-25	2.03188e-21	Scm polycomb group protein like 4 [Source:NCBI gene;Acc:100154280]	GO:0005515(protein binding);GO:0005654(nucleoplasm)	NA	K11466	NA
γδT cells	ENSSSCG00000027487	LAT2	3.04156	2.19026	0.473705	3.40452e-49	6.43147e-45	linker for activation of T cells family member 2 [Source:NCBI gene;Acc:100627864]	GO:0002764(immune response-regulating signaling pathway);GO:0016020(membrane);GO:0016021(integral component of membrane);GO:0019722(calcium-mediated signaling);GO:0035556(intracellular signal transduction);GO:0042113(B cell activation);GO:0042169(SH2 domain binding);GO:0045121(membrane raft);GO:0050853(B cell receptor signaling pathway)	NA	NA	NA
γδT cells	ENSSSCG00000013388	PDE3B	2.53913	1.83157	0.471253	1.57311e-44	2.97177e-40	phosphodiesterase 3B [Source:NCBI gene;Acc:100516060]	GO:0004114(3',5'-cyclic-nucleotide phosphodiesterase activity);GO:0004115(3',5'-cyclic-AMP phosphodiesterase activity);GO:0007162(negative regulation of cell adhesion);GO:0007165(signal transduction);GO:0008081(phosphoric diester hydrolase activity);GO:0016020(membrane);GO:0016021(integral component of membrane);GO:0016525(negative regulation of angiogenesis);GO:0016787(hydrolase activity);GO:003…	00230(Purine metabolism);04022(cGMP-PKG signaling pathway);04024(cAMP signaling pathway);04371(Apelin signaling pathway);04910(Insulin signaling pathway);04914(Progesterone-mediated oocyte maturation);04922(Glucagon signaling pathway);04923(Regulation of lipolysis in adipocytes);04924(Renin secretion);05032(Morphine addiction)	K13296	EC:3.1.4.17
γδT cells	ENSSSCG00000006764	PTPN22	2.47967	1.82387	0.443142	3.84339e-33	7.26055e-29	protein tyrosine phosphatase, non-receptor type 22 [Source:NCBI gene;Acc:100517760]	GO:0002230(positive regulation of defense response to virus by host);GO:0002685(regulation of leukocyte migration);GO:0004721(phosphoprotein phosphatase activity);GO:0004725(protein tyrosine phosphatase activity);GO:0005634(nucleus);GO:0005737(cytoplasm);GO:0006470(protein dephosphorylation);GO:0009898(cytoplasmic side of plasma membrane);GO:0010628(positive regulation of gene expression);GO:0010…	NA	K18024	EC:3.1.3.48
γδT cells	ENSSSCG00000005970	SQLE	1.88862	1.39037	0.441865	3.38891e-28	6.40199e-24	squalene epoxidase [Source:NCBI gene;Acc:100113409]	GO:0004506(squalene monooxygenase activity);GO:0005783(endoplasmic reticulum);GO:0008203(cholesterol metabolic process);GO:0016020(membrane);GO:0016021(integral component of membrane);GO:0016126(sterol biosynthetic process);GO:0050660(flavin adenine dinucleotide binding);GO:0055114(oxidation-reduction process)	00100(Steroid biosynthesis)	K00511	EC:1.14.14.17
γδT cells	ENSSSCG00000012062	TTC3	1.28473	0.946762	0.440393	7.37823e-32	1.39382e-27	tetratricopeptide repeat domain 3 [Source:NCBI gene;Acc:106505861]	GO:0004842(ubiquitin-protein transferase activity);GO:0005515(protein binding);GO:0005634(nucleus);GO:0005730(nucleolus);GO:0005829(cytosol);GO:0006511(ubiquitin-dependent protein catabolic process);GO:0016567(protein ubiquitination);GO:0070936(protein K48-linked ubiquitination)	NA	K15712	EC:2.3.2.27
γδT cells	ENSSSCG00000007568	IQCE	1.14812	0.846149	0.440285	1.69053e-36	3.19359e-32	IQ motif containing E [Source:NCBI gene;Acc:100525687]	GO:0005515(protein binding)	NA	NA	NA
γδT cells	ENSSSCG00000032381	LITAF	1.5483	1.14242	0.438597	3.81036e-38	7.19816e-34	lipopolysaccharide induced TNF factor [Source:NCBI gene;Acc:100518302]	GO:0000978(RNA polymerase II proximal promoter sequence-specific DNA binding);GO:0001817(regulation of cytokine production);GO:0005654(nucleoplasm);GO:0005765(lysosomal membrane);GO:0005794(Golgi apparatus);GO:0005829(cytosol);GO:0005886(plasma membrane);GO:0008270(zinc ion binding);GO:0009898(cytoplasmic side of plasma membrane);GO:0032496(response to lipopolysaccharide);GO:0043231(intracellular…	04142(Lysosome)	K19363	NA
γδT cells	ENSSSCG00000034714	OTULIN	2.47979	1.83279	0.436178	1.53161e-31	2.89336e-27	OTU deubiquitinase with linear linkage specificity [Source:NCBI gene;Acc:100519060]	GO:0002040(sprouting angiogenesis);GO:0004843(thiol-dependent ubiquitin-specific protease activity);GO:0005737(cytoplasm);GO:0008234(cysteine-type peptidase activity);GO:0010803(regulation of tumor necrosis factor-mediated signaling pathway);GO:0032088(negative regulation of NF-kappaB transcription factor activity);GO:0045087(innate immune response);GO:0050728(negative regulation of inflammatory …	NA	K18343	EC:3.4.19.12
γδT cells	ENSSSCG00000029066	ENSSSCG00000029066	1.6417	1.21598	0.433069	2.93814e-32	5.55044e-28	isopentenyl-diphosphate Delta-isomerase 1 [Source:NCBI gene;Acc:100625049]	GO:0004452(isopentenyl-diphosphate delta-isomerase activity);GO:0008299(isoprenoid biosynthetic process);GO:0009240(isopentenyl diphosphate biosynthetic process);GO:0016787(hydrolase activity)	00900(Terpenoid backbone biosynthesis)	K01823	EC:5.3.3.2
γδT cells	ENSSSCG00000000841	APPL2	0.92382	0.686213	0.428956	8.90522e-42	1.68228e-37	adaptor protein, phosphotyrosine interacting with PH domain and leucine zipper 2 [Source:NCBI gene;Acc:100190991]	GO:0001726(ruffle);GO:0001786(phosphatidylserine binding);GO:0002024(diet induced thermogenesis);GO:0005515(protein binding);GO:0005634(nucleus);GO:0005737(cytoplasm);GO:0005768(endosome);GO:0005886(plasma membrane);GO:0006606(protein import into nucleus);GO:0007179(transforming growth factor beta receptor signaling pathway);GO:0008283(cell population proliferation);GO:0009631(cold acclimation);G…	NA	K20132	NA
γδT cells	ENSSSCG00000036844	GPR171	3.08454	2.29238	0.428205	2.42904e-27	4.5887e-23	G protein-coupled receptor 171 [Source:NCBI gene;Acc:110256318]	GO:0004930(G protein-coupled receptor activity);GO:0007165(signal transduction);GO:0007186(G protein-coupled receptor signaling pathway);GO:0016020(membrane);GO:0016021(integral component of membrane);GO:0045638(negative regulation of myeloid cell differentiation)	NA	K08441	NA
γδT cells	ENSSSCG00000013303	ABTB2	0.941094	0.700208	0.426556	3.34285e-43	6.31497e-39	ankyrin repeat and BTB domain containing 2 [Source:NCBI gene;Acc:100512455]	GO:0005515(protein binding);GO:0005634(nucleus);GO:0005654(nucleoplasm);GO:0046982(protein heterodimerization activity);GO:0097237(cellular response to toxic substance)	NA	K10521	NA
γδT cells	ENSSSCG00000016237	DOCK10	2.93937	2.18846	0.425594	6.03534e-30	1.14014e-25	dedicator of cytokinesis 10 [Source:NCBI gene;Acc:100512141]	GO:0005085(guanyl-nucleotide exchange factor activity);GO:0007264(small GTPase mediated signal transduction)	NA	K21853	NA
γδT cells	ENSSSCG00000037025	PLVAP	1.32452	0.987004	0.424339	7.50767e-24	1.41827e-19	plasmalemma vesicle associated protein [Source:NCBI gene;Acc:110259322]	GO:0000165(MAPK cascade);GO:0002693(positive regulation of cellular extravasation);GO:0005901(caveola);GO:0009986(cell surface);GO:0016020(membrane);GO:0016021(integral component of membrane);GO:0033209(tumor necrosis factor-mediated signaling pathway)	NA	K17309	NA
γδT cells	ENSSSCG00000016267	ITM2C	2.56215	1.91273	0.421721	5.50583e-41	1.04011e-36	integral membrane protein 2C [Source:NCBI gene;Acc:100144481]	GO:0001540(amyloid-beta binding);GO:0005524(ATP binding);GO:0005764(lysosome);GO:0005765(lysosomal membrane);GO:0005794(Golgi apparatus);GO:0005886(plasma membrane);GO:0010977(negative regulation of neuron projection development);GO:0016020(membrane);GO:0016021(integral component of membrane);GO:0030182(neuron differentiation);GO:0042985(negative regulation of amyloid precursor protein biosynthet…	NA	K18265	NA
γδT cells	ENSSSCG00000011314	LZTFL1	0.820257	0.612931	0.420351	8.50388e-39	1.60647e-34	leucine zipper transcription factor like 1 [Source:NCBI gene;Acc:100152547]	GO:0005829(cytosol);GO:0042802(identical protein binding);GO:0044877(protein-containing complex binding);GO:1903565(negative regulation of protein localization to cilium);GO:1903568(negative regulation of protein localization to ciliary membrane)	NA	K19400	NA
γδT cells	ENSSSCG00000016687	ENSSSCG00000016687	0.842572	0.629813	0.419877	8.30717e-42	1.56931e-37	chimerin 2 [Source:NCBI gene;Acc:100514933]	GO:0005096(GTPase activator activity);GO:0007165(signal transduction);GO:0035556(intracellular signal transduction);GO:0043547(positive regulation of GTPase activity);GO:0046872(metal ion binding);GO:0051056(regulation of small GTPase mediated signal transduction)	NA	K20630	NA
γδT cells	ENSSSCG00000015850	DUSP4	2.59554	1.94161	0.418783	8.82349e-36	1.66685e-31	dual specificity phosphatase 4 [Source:NCBI gene;Acc:100514374]	GO:0000188(inactivation of MAPK activity);GO:0004721(phosphoprotein phosphatase activity);GO:0004725(protein tyrosine phosphatase activity);GO:0005634(nucleus);GO:0005654(nucleoplasm);GO:0005737(cytoplasm);GO:0006470(protein dephosphorylation);GO:0008138(protein tyrosine/serine/threonine phosphatase activity);GO:0008330(protein tyrosine/threonine phosphatase activity);GO:0016311(dephosphorylation…	04010(MAPK signaling pathway)	K04459	3.1.3.48;EC:3.1.3.16
γδT cells	ENSSSCG00000007565	TTYH3	1.46384	1.09877	0.413864	2.78839e-41	5.26755e-37	tweety family member 3 [Source:NCBI gene;Acc:100525332]	GO:0005229(intracellular calcium activated chloride channel activity);GO:0005254(chloride channel activity);GO:0005886(plasma membrane);GO:0006811(ion transport);GO:0006821(chloride transport);GO:0016020(membrane);GO:0016021(integral component of membrane);GO:0034220(ion transmembrane transport);GO:0034707(chloride channel complex);GO:0072320(volume-sensitive chloride channel activity);GO:1902476…	NA	K22641	NA
γδT cells	ENSSSCG00000012163	RPS6KA3	1.35507	1.01822	0.41232	2.73419e-23	5.16517e-19	ribosomal protein S6 kinase A3 [Source:NCBI gene;Acc:100522174]	GO:0000166(nucleotide binding);GO:0000287(magnesium ion binding);GO:0002224(toll-like receptor signaling pathway);GO:0004672(protein kinase activity);GO:0004674(protein serine/threonine kinase activity);GO:0004711(ribosomal protein S6 kinase activity);GO:0005524(ATP binding);GO:0006468(protein phosphorylation);GO:0006915(apoptotic process);GO:0016301(kinase activity);GO:0016310(phosphorylation);G…	04010(MAPK signaling pathway);04114(Oocyte meiosis);04150(mTOR signaling pathway);04714(Thermogenesis);04720(Long-term potentiation);04722(Neurotrophin signaling pathway);04914(Progesterone-mediated oocyte maturation);04931(Insulin resistance)	K04373	EC:2.7.11.1
γδT cells	ENSSSCG00000010316	KAT6B	1.84598	1.38788	0.411503	2.68649e-30	5.07504e-26	lysine acetyltransferase 6B [Source:NCBI gene;Acc:100156636]	GO:0000123(histone acetyltransferase complex);GO:0000786(nucleosome);GO:0000790(nuclear chromatin);GO:0003677(DNA binding);GO:0004402(histone acetyltransferase activity);GO:0005634(nucleus);GO:0006334(nucleosome assembly);GO:0006355(regulation of transcription, DNA-templated);GO:0008134(transcription factor binding);GO:0010485(H4 histone acetyltransferase activity);GO:0016407(acetyltransferase ac…	NA	K11306	EC:2.3.1.48
γδT cells	ENSSSCG00000010128	ENSSSCG00000010128	0.63312	0.47621	0.410881	1.20648e-46	2.27916e-42	septin 5 [Source:NCBI gene;Acc:100156312]	GO:0000166(nucleotide binding);GO:0003924(GTPase activity);GO:0005525(GTP binding);GO:0005940(septin ring);GO:0008021(synaptic vesicle);GO:0015630(microtubule cytoskeleton);GO:0017157(regulation of exocytosis);GO:0031105(septin complex);GO:0032947(protein-containing complex scaffold activity);GO:0061640(cytoskeleton-dependent cytokinesis)	05012(Parkinson disease)	K04557	NA
γδT cells	ENSSSCG00000039407	ENSSSCG00000039407	1.76847	1.33047	0.41057	3.51007e-35	6.63087e-31	NA	GO:0005525(GTP binding);GO:0016020(membrane);GO:0016021(integral component of membrane)	NA	NA	NA
γδT cells	ENSSSCG00000039514	ID3	1.6879	1.27495	0.404796	8.54706e-17	1.61462e-12	inhibitor of DNA binding 3, HLH protein [Source:NCBI gene;Acc:100626978]	GO:0000122(negative regulation of transcription by RNA polymerase II);GO:0001656(metanephros development);GO:0003700(DNA-binding transcription factor activity);GO:0005634(nucleus);GO:0005737(cytoplasm);GO:0006351(transcription, DNA-templated);GO:0007417(central nervous system development);GO:0007507(heart development);GO:0007623(circadian rhythm);GO:0008134(transcription factor binding);GO:001062…	04350(TGF-beta signaling pathway);04550(Signaling pathways regulating pluripotency of stem cells)	K17694	NA
γδT cells	ENSSSCG00000000638	ENSSSCG00000000638	2.08991	1.58084	0.402756	2.55216e-12	4.82128e-08	killer cell lectin-like receptor 8 [Source:NCBI gene;Acc:106507519]	GO:0016020(membrane);GO:0016021(integral component of membrane)	NA	NA	NA
γδT cells	ENSSSCG00000005095	ENSSSCG00000005095	1.99241	1.51141	0.398616	5.2678e-28	9.95141e-24	protein kinase C eta [Source:NCBI gene;Acc:100152637]	GO:0000166(nucleotide binding);GO:0004672(protein kinase activity);GO:0004674(protein serine/threonine kinase activity);GO:0004697(protein kinase C activity);GO:0005524(ATP binding);GO:0005737(cytoplasm);GO:0005829(cytosol);GO:0005886(plasma membrane);GO:0005911(cell-cell junction);GO:0006468(protein phosphorylation);GO:0010744(positive regulation of macrophage derived foam cell differentiation);…	04270(Vascular smooth muscle contraction);04750(Inflammatory mediator regulation of TRP channels)	K18051	EC:2.7.11.13
γδT cells	ENSSSCG00000021443	SGK1	1.42363	1.08495	0.391939	2.1455e-15	4.05307e-11	serum/glucocorticoid regulated kinase 1 [Source:NCBI gene;Acc:100625739]	GO:0000166(nucleotide binding);GO:0004672(protein kinase activity);GO:0004674(protein serine/threonine kinase activity);GO:0004712(protein serine/threonine/tyrosine kinase activity);GO:0005524(ATP binding);GO:0005634(nucleus);GO:0005737(cytoplasm);GO:0005829(cytosol);GO:0006468(protein phosphorylation);GO:0006974(cellular response to DNA damage stimulus);GO:0015459(potassium channel regulator act…	04068(FoxO signaling pathway);04150(mTOR signaling pathway);04151(PI3K-Akt signaling pathway);04960(Aldosterone-regulated sodium reabsorption)	K13302	EC:2.7.11.1
γδT cells	ENSSSCG00000016872	HMGCS1	1.21085	0.924483	0.389297	1.91838e-22	3.62402e-18	3-hydroxy-3-methylglutaryl-CoA synthase 1 [Source:NCBI gene;Acc:100524223]	GO:0003824(catalytic activity);GO:0004421(hydroxymethylglutaryl-CoA synthase activity);GO:0005829(cytosol);GO:0006084(acetyl-CoA metabolic process);GO:0006629(lipid metabolic process);GO:0006694(steroid biosynthetic process);GO:0008202(steroid metabolic process);GO:0008299(isoprenoid biosynthetic process);GO:0010142(farnesyl diphosphate biosynthetic process, mevalonate pathway);GO:0016126(sterol …	00072(Synthesis and degradation of ketone bodies);00280(Valine, leucine and isoleucine degradation);00650(Butanoate metabolism);00900(Terpenoid backbone biosynthesis)	K01641	EC:2.3.3.10
γδT cells	ENSSSCG00000009815	CAMKK2	0.77943	0.597527	0.383417	5.8448e-35	1.10414e-30	calcium/calmodulin dependent protein kinase kinase 2 [Source:NCBI gene;Acc:100157312]	GO:0001934(positive regulation of protein phosphorylation);GO:0004672(protein kinase activity);GO:0005509(calcium ion binding);GO:0005524(ATP binding);GO:0005829(cytosol);GO:0006468(protein phosphorylation);GO:0046777(protein autophosphorylation);GO:0061762(CAMKK-AMPK signaling cascade)	04140(Autophagy - animal);04152(AMPK signaling pathway);04211(Longevity regulating pathway);04920(Adipocytokine signaling pathway);04921(Oxytocin signaling pathway);05034(Alcoholism)	K07359	EC:2.7.11.17
γδT cells	ENSSSCG00000033020	SLA2	3.62556	2.78125	0.382472	1.30359e-31	2.46262e-27	Src like adaptor 2 [Source:NCBI gene;Acc:100154129]	GO:0000122(negative regulation of transcription by RNA polymerase II);GO:0005070(SH3/SH2 adaptor activity);GO:0005515(protein binding);GO:0005654(nucleoplasm);GO:0005770(late endosome);GO:0005794(Golgi apparatus);GO:0005886(plasma membrane);GO:0009966(regulation of signal transduction);GO:0009967(positive regulation of signal transduction);GO:0031410(cytoplasmic vesicle);GO:0042110(T cell activat…	NA	NA	NA
γδT cells	ENSSSCG00000003729	RNF125	1.21879	0.937696	0.378259	2.01947e-27	3.81498e-23	ring finger protein 125 [Source:NCBI gene;Acc:100517591]	GO:0000139(Golgi membrane);GO:0000209(protein polyubiquitination);GO:0002039(p53 binding);GO:0006511(ubiquitin-dependent protein catabolic process);GO:0008270(zinc ion binding);GO:0031624(ubiquitin conjugating enzyme binding);GO:0032480(negative regulation of type I interferon production);GO:0034098(VCP-NPL4-UFD1 AAA ATPase complex);GO:0039536(negative regulation of RIG-I signaling pathway);GO:00…	04622(RIG-I-like receptor signaling pathway)	K12170	EC:2.3.2.27
γδT cells	ENSSSCG00000015743	PTPN4	1.40152	1.07947	0.376672	1.31182e-24	2.47816e-20	protein tyrosine phosphatase, non-receptor type 4 [Source:NCBI gene;Acc:100522902]	GO:0004721(phosphoprotein phosphatase activity);GO:0004725(protein tyrosine phosphatase activity);GO:0004726(non-membrane spanning protein tyrosine phosphatase activity);GO:0005515(protein binding);GO:0005737(cytoplasm);GO:0005856(cytoskeleton);GO:0006470(protein dephosphorylation);GO:0008092(cytoskeletal protein binding);GO:0009898(cytoplasmic side of plasma membrane);GO:0016311(dephosphorylatio…	NA	K18037	EC:3.1.3.48
γδT cells	ENSSSCG00000033734	ENSSSCG00000033734	33.6152	26.004	0.370382	1.35398e-79	2.55781e-75	thymosin beta-4-like [Source:NCBI gene;Acc:110257905]	GO:0003779(actin binding);GO:0003785(actin monomer binding);GO:0005737(cytoplasm);GO:0005856(cytoskeleton);GO:0007015(actin filament organization)	NA	NA	NA
γδT cells	ENSSSCG00000025770	ST6GAL1	1.56284	1.21066	0.368381	5.67963e-27	1.07294e-22	ST6 beta-galactoside alpha-2,6-sialyltransferase 1 [Source:NCBI gene;Acc:100302026]	GO:0000139(Golgi membrane);GO:0003835(beta-galactoside alpha-2,6-sialyltransferase activity);GO:0005794(Golgi apparatus);GO:0006054(N-acetylneuraminate metabolic process);GO:0006486(protein glycosylation);GO:0008373(sialyltransferase activity);GO:0016020(membrane);GO:0016021(integral component of membrane);GO:0016740(transferase activity);GO:0016757(transferase activity, transferring glycosyl gro…	00510(N-Glycan biosynthesis);00514(Other types of O-glycan biosynthesis)	K00778	EC:2.4.99.1
γδT cells	ENSSSCG00000012403	ENSSSCG00000012403	2.53715	1.96781	0.36662	1.27588e-20	2.41026e-16	O-linked N-acetylglucosamine (GlcNAc) transferase [Source:NCBI gene;Acc:664652]	GO:0005515(protein binding);GO:0006493(protein O-linked glycosylation);GO:0016757(transferase activity, transferring glycosyl groups)	00514(Other types of O-glycan biosynthesis);04931(Insulin resistance)	K09667	EC:2.4.1.255
γδT cells	ENSSSCG00000009240	PLAC8	12.5986	9.7932	0.363414	3.56073e-30	6.72658e-26	placenta specific 8 [Source:NCBI gene;Acc:100525175]	GO:0003682(chromatin binding);GO:0008284(positive regulation of cell population proliferation);GO:0009409(response to cold);GO:0040015(negative regulation of multicellular organism growth);GO:0042742(defense response to bacterium);GO:0043066(negative regulation of apoptotic process);GO:0045944(positive regulation of transcription by RNA polymerase II);GO:0050873(brown fat cell differentiation);GO…	NA	NA	NA
γδT cells	ENSSSCG00000021588	DAPK2	1.01503	0.790758	0.360216	9.97937e-31	1.8852e-26	death associated protein kinase 2 [Source:NCBI gene;Acc:100155578]	GO:0000166(nucleotide binding);GO:0004672(protein kinase activity);GO:0004674(protein serine/threonine kinase activity);GO:0005516(calmodulin binding);GO:0005524(ATP binding);GO:0005634(nucleus);GO:0005737(cytoplasm);GO:0005794(Golgi apparatus);GO:0006468(protein phosphorylation);GO:0035556(intracellular signal transduction);GO:0042802(identical protein binding);GO:0043231(intracellular membrane-…	04140(Autophagy - animal);05200(Pathways in cancer);05219(Bladder cancer)	K08803	EC:2.7.11.1
γδT cells	ENSSSCG00000015390	ENSSSCG00000015390	1.67217	1.30355	0.359277	2.15865e-23	4.07791e-19	ATP-binding cassette, sub-family B (MDR/TAP), member 1 [Source:NCBI gene;Acc:396910]	GO:0000166(nucleotide binding);GO:0005524(ATP binding);GO:0005886(plasma membrane);GO:0016020(membrane);GO:0016021(integral component of membrane);GO:0016887(ATPase activity);GO:0042626(ATPase activity, coupled to transmembrane movement of substances);GO:0045332(phospholipid translocation);GO:0055085(transmembrane transport);GO:0090554(phosphatidylcholine-translocating ATPase activity);GO:0090555…	02010(ABC transporters);04976(Bile secretion);05206(MicroRNAs in cancer);05226(Gastric cancer)	K05658	EC:7.6.2.2
γδT cells	ENSSSCG00000038880	RPL23	51.818	40.4186	0.358433	5.34227e-94	1.00921e-89	ribosomal protein L23 [Source:NCBI gene;Acc:414398]	GO:0003735(structural constituent of ribosome);GO:0005840(ribosome);GO:0006412(translation);GO:0015934(large ribosomal subunit);GO:0022625(cytosolic large ribosomal subunit);GO:0070180(large ribosomal subunit rRNA binding);GO:0098556(cytoplasmic side of rough endoplasmic reticulum membrane)	03010(Ribosome)	K02894	NA
γδT cells	ENSSSCG00000013295	TRIM44	0.875993	0.683712	0.357531	2.4564e-24	4.64038e-20	tripartite motif containing 44 [Source:NCBI gene;Acc:100524974]	GO:0001961(positive regulation of cytokine-mediated signaling pathway);GO:0002230(positive regulation of defense response to virus by host);GO:0008270(zinc ion binding);GO:0010468(regulation of gene expression);GO:0045893(positive regulation of transcription, DNA-templated);GO:0050821(protein stabilization);GO:0061944(negative regulation of protein K48-linked ubiquitination);GO:1901224(positive r…	NA	K12020	NA
γδT cells	ENSSSCG00000016810	PDZD2	0.442246	0.345529	0.356045	3.71442e-46	7.01691e-42	PDZ domain containing 2 [Source:NCBI gene;Acc:100525132]	GO:0005515(protein binding);GO:0005737(cytoplasm)	NA	NA	NA
γδT cells	ENSSSCG00000008794	RHOH	3.68469	2.88046	0.355243	1.01057e-18	1.90906e-14	ras homolog family member H [Source:NCBI gene;Acc:100513215]	GO:0000166(nucleotide binding);GO:0001772(immunological synapse);GO:0003924(GTPase activity);GO:0005525(GTP binding);GO:0005622(intracellular);GO:0005737(cytoplasm);GO:0005886(plasma membrane);GO:0005938(cell cortex);GO:0007015(actin filament organization);GO:0007163(establishment or maintenance of cell polarity);GO:0007264(small GTPase mediated signal transduction);GO:0007266(Rho protein signal …	04670(Leukocyte transendothelial migration)	K07873	NA
γδT cells	ENSSSCG00000031999	GPR18	2.23616	1.74817	0.355177	3.73951e-21	7.06431e-17	G protein-coupled receptor 18 [Source:NCBI gene;Acc:100153378]	GO:0002300(CD8-positive, alpha-beta intraepithelial T cell differentiation);GO:0002305(CD8-positive, gamma-delta intraepithelial T cell differentiation);GO:0002689(negative regulation of leukocyte chemotaxis);GO:0004930(G protein-coupled receptor activity);GO:0007165(signal transduction);GO:0007186(G protein-coupled receptor signaling pathway);GO:0016020(membrane);GO:0016021(integral component of…	NA	K08410	NA
γδT cells	ENSSSCG00000036855	SLC25A36	2.72355	2.13584	0.350686	4.78013e-21	9.03014e-17	solute carrier family 25 member 36 [Source:NCBI gene;Acc:100513238]	GO:0000002(mitochondrial genome maintenance);GO:0005739(mitochondrion);GO:0006864(pyrimidine nucleotide transport);GO:0007005(mitochondrion organization);GO:0015218(pyrimidine nucleotide transmembrane transporter activity);GO:0016020(membrane);GO:0016021(integral component of membrane);GO:0022857(transmembrane transporter activity);GO:0051881(regulation of mitochondrial membrane potential);GO:005…	NA	K15116	NA
γδT cells	ENSSSCG00000006899	RPL5	23.993	18.8972	0.344437	4.20782e-53	7.94899e-49	ribosomal protein L5 [Source:NCBI gene;Acc:100135671]	GO:0000027(ribosomal large subunit assembly);GO:0003735(structural constituent of ribosome);GO:0005622(intracellular);GO:0005840(ribosome);GO:0006412(translation);GO:0008097(5S rRNA binding);GO:0022625(cytosolic large ribosomal subunit)	03010(Ribosome)	K02932	NA
γδT cells	ENSSSCG00000006140	CA2	0.458118	0.361412	0.342073	1.61681e-41	3.05431e-37	carbonic anhydrase 2 [Source:NCBI gene;Acc:100154873]	GO:0002009(morphogenesis of an epithelium);GO:0004064(arylesterase activity);GO:0004089(carbonate dehydratase activity);GO:0005737(cytoplasm);GO:0005829(cytosol);GO:0005886(plasma membrane);GO:0008270(zinc ion binding);GO:0015670(carbon dioxide transport);GO:0032230(positive regulation of synaptic transmission, GABAergic);GO:0032849(positive regulation of cellular pH reduction);GO:0038166(angiote…	00910(Nitrogen metabolism);04964(Proximal tubule bicarbonate reclamation);04966(Collecting duct acid secretion);04971(Gastric acid secretion);04972(Pancreatic secretion);04976(Bile secretion)	K18245	EC:4.2.1.1
γδT cells	ENSSSCG00000006831	SORT1	0.758398	0.60015	0.337631	6.5886e-19	1.24465e-14	sortilin 1 [Source:NCBI gene;Acc:106504120]	GO:0005515(protein binding);GO:0005764(lysosome);GO:0005769(early endosome);GO:0005794(Golgi apparatus);GO:0005829(cytosol);GO:0005886(plasma membrane);GO:0005905(clathrin-coated pit);GO:0006895(Golgi to endosome transport);GO:0006897(endocytosis);GO:0007186(G protein-coupled receptor signaling pathway);GO:0007218(neuropeptide signaling pathway);GO:0008333(endosome to lysosome transport);GO:00086…	04142(Lysosome);04722(Neurotrophin signaling pathway);04979(Cholesterol metabolism)	K12388	NA
γδT cells	ENSSSCG00000035592	GPR55	0.546394	0.432833	0.336129	1.7315e-29	3.27098e-25	G protein-coupled receptor 55 [Source:NCBI gene;Acc:100517685]	GO:0004930(G protein-coupled receptor activity);GO:0007165(signal transduction);GO:0007186(G protein-coupled receptor signaling pathway);GO:0016020(membrane);GO:0016021(integral component of membrane);GO:0038171(cannabinoid signaling pathway)	NA	K08413	NA
γδT cells	ENSSSCG00000008344	ARHGAP25	2.33109	1.84666	0.336089	6.47136e-20	1.2225e-15	Rho GTPase activating protein 25 [Source:NCBI gene;Acc:100514401]	GO:0001891(phagocytic cup);GO:0005096(GTPase activator activity);GO:0006911(phagocytosis, engulfment);GO:0007015(actin filament organization);GO:0007165(signal transduction);GO:0043547(positive regulation of GTPase activity);GO:0051058(negative regulation of small GTPase mediated signal transduction)	NA	K20642	NA
γδT cells	ENSSSCG00000015136	UBASH3B	1.21581	0.964473	0.334105	4.35414e-24	8.22541e-20	ubiquitin associated and SH3 domain containing B [Source:NCBI gene;Acc:100521108]	GO:0004725(protein tyrosine phosphatase activity);GO:0005515(protein binding);GO:0006469(negative regulation of protein kinase activity);GO:0009968(negative regulation of signal transduction);GO:0016791(phosphatase activity);GO:0030168(platelet activation);GO:0035335(peptidyl-tyrosine dephosphorylation);GO:0038063(collagen-activated tyrosine kinase receptor signaling pathway);GO:0038065(collagen-…	NA	K18993	EC:3.1.3.48
γδT cells	ENSSSCG00000038405	STMN3	0.609741	0.484066	0.332994	4.76341e-27	8.99855e-23	stathmin 3 [Source:NCBI gene;Acc:110257413]	GO:0001835(blastocyst hatching);GO:0005737(cytoplasm);GO:0015631(tubulin binding);GO:0019904(protein domain specific binding);GO:0031110(regulation of microtubule polymerization or depolymerization);GO:0031122(cytoplasmic microtubule organization);GO:0031175(neuron projection development);GO:0035021(negative regulation of Rac protein signal transduction);GO:0043087(regulation of GTPase activity);…	NA	NA	NA
γδT cells	ENSSSCG00000003231	NKG7	7.52906	5.9798	0.332371	1.06603e-79	2.01384e-75	natural killer cell granule protein 7 [Source:NCBI gene;Acc:100513287]	GO:0005886(plasma membrane);GO:0016020(membrane);GO:0016021(integral component of membrane)	NA	NA	NA
γδT cells	ENSSSCG00000011741	GOLIM4	0.658725	0.524825	0.327841	5.93399e-24	1.12099e-19	golgi integral membrane protein 4 [Source:NCBI gene;Acc:100517915]	GO:0005794(Golgi apparatus);GO:0016020(membrane);GO:0016021(integral component of membrane)	NA	NA	NA
γδT cells	ENSSSCG00000031489	DUSP22	1.25078	0.997521	0.326404	8.3091e-27	1.56967e-22	dual specificity phosphatase 22 [Source:NCBI gene;Acc:110261760]	GO:0000122(negative regulation of transcription by RNA polymerase II);GO:0002710(negative regulation of T cell mediated immunity);GO:0004725(protein tyrosine phosphatase activity);GO:0004726(non-membrane spanning protein tyrosine phosphatase activity);GO:0005737(cytoplasm);GO:0005886(plasma membrane);GO:0006470(protein dephosphorylation);GO:0007179(transforming growth factor beta receptor signali…	NA	K14165	3.1.3.48;EC:3.1.3.16
γδT cells	ENSSSCG00000015882	BAZ2B	0.672598	0.536429	0.326356	3.0226e-21	5.71e-17	bromodomain adjacent to zinc finger domain 2B [Source:NCBI gene;Acc:100523825]	GO:0003677(DNA binding);GO:0005515(protein binding);GO:0005634(nucleus);GO:0046872(metal ion binding)	NA	NA	NA
γδT cells	ENSSSCG00000040957	CD52	20.0116	16.0118	0.321701	2.5046e-21	4.73143e-17	CD52 molecule [Source:NCBI gene;Acc:100873164]	GO:0005623(cell);GO:0016020(membrane);GO:0016021(integral component of membrane)	NA	K06488	NA
γδT cells	ENSSSCG00000008857	MSMO1	1.14692	0.917822	0.321474	7.52232e-18	1.42104e-13	methylsterol monooxygenase 1 [Source:NCBI gene;Acc:396590]	GO:0000254(C-4 methylsterol oxidase activity);GO:0005506(iron ion binding);GO:0005789(endoplasmic reticulum membrane);GO:0008610(lipid biosynthetic process);GO:0016020(membrane);GO:0016021(integral component of membrane);GO:0016126(sterol biosynthetic process);GO:0016491(oxidoreductase activity);GO:0055114(oxidation-reduction process)	00100(Steroid biosynthesis)	K07750	EC:1.14.18.9
γδT cells	ENSSSCG00000014156	ARRDC3	1.33076	1.06498	0.321413	1.38828e-17	2.62259e-13	arrestin domain containing 3 [Source:NCBI gene;Acc:100520233]	GO:0001659(temperature homeostasis);GO:0005768(endosome);GO:0005886(plasma membrane);GO:0031651(negative regulation of heat generation);GO:0031699(beta-3 adrenergic receptor binding);GO:0043588(skin development);GO:0051443(positive regulation of ubiquitin-protein transferase activity);GO:0060613(fat pad development);GO:0071878(negative regulation of adenylate cyclase-activating adrenergic recepto…	NA	NA	NA
γδT cells	ENSSSCG00000000437	ARHGAP9	1.47701	1.18404	0.318955	1.32993e-14	2.51237e-10	Rho GTPase activating protein 9 [Source:NCBI gene;Acc:100518732]	GO:0005096(GTPase activator activity);GO:0005515(protein binding);GO:0005737(cytoplasm);GO:0007165(signal transduction);GO:0043087(regulation of GTPase activity);GO:0043547(positive regulation of GTPase activity)	NA	K20634	NA
γδT cells	ENSSSCG00000035027	ZDHHC14	0.957306	0.768719	0.316523	1.21802e-20	2.30097e-16	zinc finger DHHC-type containing 14 [Source:NCBI gene;Acc:100525194]	GO:0005783(endoplasmic reticulum);GO:0016020(membrane);GO:0016021(integral component of membrane);GO:0016409(palmitoyltransferase activity);GO:0016740(transferase activity);GO:0016746(transferase activity, transferring acyl groups);GO:0018345(protein palmitoylation);GO:0019706(protein-cysteine S-palmitoyltransferase activity)	NA	NA	NA
γδT cells	ENSSSCG00000009237	HPSE	0.712111	0.57222	0.315534	2.30821e-18	4.36044e-14	heparanase [Source:NCBI gene;Acc:100271932]	GO:0005634(nucleus);GO:0005654(nucleoplasm);GO:0005764(lysosome);GO:0007160(cell-matrix adhesion);GO:0010575(positive regulation of vascular endothelial growth factor production);GO:0016020(membrane);GO:0016798(hydrolase activity, acting on glycosyl bonds);GO:0030194(positive regulation of blood coagulation);GO:0030200(heparan sulfate proteoglycan catabolic process);GO:0030305(heparanase activity…	00531(Glycosaminoglycan degradation);05205(Proteoglycans in cancer)	K07964	EC:3.2.1.166
γδT cells	ENSSSCG00000033786	ENSSSCG00000033786	0.999777	0.803671	0.315002	2.48766e-21	4.69945e-17	RAS related 2 [Source:NCBI gene;Acc:110259297]	GO:0000166(nucleotide binding);GO:0003924(GTPase activity);GO:0005525(GTP binding);GO:0007165(signal transduction);GO:0016020(membrane)	NA	NA	NA
γδT cells	ENSSSCG00000032686	RUNX3	2.14701	1.73028	0.311318	4.64241e-19	8.76997e-15	runt related transcription factor 3 [Source:NCBI gene;Acc:100622884]	GO:0003677(DNA binding);GO:0003700(DNA-binding transcription factor activity);GO:0005524(ATP binding);GO:0005634(nucleus);GO:0005730(nucleolus);GO:0005737(cytoplasm);GO:0005829(cytosol);GO:0006355(regulation of transcription, DNA-templated);GO:0006468(protein phosphorylation);GO:0043231(intracellular membrane-bounded organelle);GO:0045893(positive regulation of transcription, DNA-templated);GO:00…	04658(Th1 and Th2 cell differentiation);05169(Epstein-Barr virus infection)	K09279	NA
γδT cells	ENSSSCG00000036236	ELOVL6	0.759683	0.612468	0.310763	2.25182e-18	4.2539e-14	ELOVL fatty acid elongase 6 [Source:NCBI gene;Acc:100312970]	GO:0005783(endoplasmic reticulum);GO:0005789(endoplasmic reticulum membrane);GO:0006629(lipid metabolic process);GO:0006631(fatty acid metabolic process);GO:0006633(fatty acid biosynthetic process);GO:0006636(unsaturated fatty acid biosynthetic process);GO:0009922(fatty acid elongase activity);GO:0016020(membrane);GO:0016021(integral component of membrane);GO:0016740(transferase activity);GO:0016…	00062(Fatty acid elongation);01040(Biosynthesis of unsaturated fatty acids)	K10203	EC:2.3.1.199
γδT cells	ENSSSCG00000038693	RAB19	0.827137	0.666968	0.310509	2.76352e-19	5.22056e-15	RAB19, member RAS oncogene family [Source:NCBI gene;Acc:100514435]	GO:0003924(GTPase activity);GO:0005525(GTP binding)	NA	K17047	NA
γδT cells	ENSSSCG00000005628	ST6GALNAC4	3.38205	2.72762	0.310258	5.11491e-21	9.66257e-17	ST6 N-acetylgalactosaminide alpha-2,6-sialyltransferase 4 [Source:NCBI gene;Acc:396676]	GO:0005794(Golgi apparatus);GO:0006486(protein glycosylation);GO:0008373(sialyltransferase activity);GO:0016020(membrane);GO:0016021(integral component of membrane);GO:0016740(transferase activity);GO:0016757(transferase activity, transferring glycosyl groups);GO:0097503(sialylation)	00604(Glycosphingolipid biosynthesis - ganglio series)	K03374	EC:2.4.99.7
γδT cells	ENSSSCG00000026092	SREBF2	1.40617	1.13647	0.307217	2.68037e-21	5.06349e-17	sterol regulatory element binding transcription factor 2 [Source:NCBI gene;Acc:396675]	GO:0000122(negative regulation of transcription by RNA polymerase II);GO:0000978(RNA polymerase II proximal promoter sequence-specific DNA binding);GO:0001227(DNA-binding transcription repressor activity, RNA polymerase II-specific);GO:0003677(DNA binding);GO:0003700(DNA-binding transcription factor activity);GO:0005634(nucleus);GO:0005654(nucleoplasm);GO:0005737(cytoplasm);GO:0005739(mitochondri…	NA	K09107	NA
γδT cells	ENSSSCG00000015871	NR4A2	10.7196	8.67442	0.30541	2.07716e-27	3.92396e-23	nuclear receptor subfamily 4 group A member 2 [Source:NCBI gene;Acc:100157120]	GO:0000122(negative regulation of transcription by RNA polymerase II);GO:0000977(RNA polymerase II regulatory region sequence-specific DNA binding);GO:0000978(RNA polymerase II proximal promoter sequence-specific DNA binding);GO:0001228(DNA-binding transcription activator activity, RNA polymerase II-specific);GO:0001666(response to hypoxia);GO:0001764(neuron migration);GO:0001975(response to amph…	04925(Aldosterone synthesis and secretion);04928(Parathyroid hormone synthesis, secretion and action)	K08558	NA
γδT cells	ENSSSCG00000035836	DDT	2.95203	2.38941	0.30505	8.08204e-19	1.52678e-14	D-dopachrome tautomerase [Source:NCBI gene;Acc:100155535]	GO:0002020(protease binding);GO:0005615(extracellular space);GO:0050729(positive regulation of inflammatory response)	NA	K10028	EC:4.1.1.84
γδT cells	ENSSSCG00000015094	CD3G	12.4296	10.0787	0.302472	7.12279e-37	1.34557e-32	CD3g molecule [Source:NCBI gene;Acc:494013]	GO:0002250(adaptive immune response);GO:0002376(immune system process);GO:0004888(transmembrane signaling receptor activity);GO:0005886(plasma membrane);GO:0007163(establishment or maintenance of cell polarity);GO:0007166(cell surface receptor signaling pathway);GO:0009897(external side of plasma membrane);GO:0015031(protein transport);GO:0016020(membrane);GO:0016021(integral component of membran…	04640(Hematopoietic cell lineage);04658(Th1 and Th2 cell differentiation);04659(Th17 cell differentiation);04660(T cell receptor signaling pathway);05142(Chagas disease (American trypanosomiasis));05162(Measles);05166(Human T-cell leukemia virus 1 infection);05169(Epstein-Barr virus infection);05170(Human immunodeficiency virus 1 infection)	K06452	NA
γδT cells	ENSSSCG00000001701	ENSSSCG00000001701	18.606	15.0931	0.30188	1.37101e-37	2.58998e-33	heat shock protein 90 alpha family class B member 1 [Source:NCBI gene;Acc:396742]	GO:0005515(protein binding);GO:0005524(ATP binding);GO:0005737(cytoplasm);GO:0005829(cytosol);GO:0006457(protein folding);GO:0019901(protein kinase binding);GO:0051082(unfolded protein binding);GO:1901799(negative regulation of proteasomal protein catabolic process);GO:1903827(regulation of cellular protein localization)	04141(Protein processing in endoplasmic reticulum);04151(PI3K-Akt signaling pathway);04217(Necroptosis);04612(Antigen processing and presentation);04621(NOD-like receptor signaling pathway);04657(IL-17 signaling pathway);04659(Th17 cell differentiation);04914(Progesterone-mediated oocyte maturation);04915(Estrogen signaling pathway);05200(Pathways in cancer);05215(Prostate cancer);05418(Fluid she…	K04079	NA
γδT cells	ENSSSCG00000003917	TESK2	0.734478	0.59587	0.301722	6.97922e-24	1.31845e-19	testis associated actin remodelling kinase 2 [Source:NCBI gene;Acc:100513361]	GO:0004672(protein kinase activity);GO:0004674(protein serine/threonine kinase activity);GO:0005524(ATP binding);GO:0005634(nucleus);GO:0005654(nucleoplasm);GO:0005737(cytoplasm);GO:0006468(protein phosphorylation);GO:0016604(nuclear body);GO:0030036(actin cytoskeleton organization)	NA	K08842	EC:2.7.12.1
γδT cells	ENSSSCG00000009592	NFIL3	1.48976	1.2089	0.301387	1.43848e-16	2.71742e-12	nuclear factor, interleukin 3 regulated [Source:NCBI gene;Acc:100153822]	GO:0000122(negative regulation of transcription by RNA polymerase II);GO:0000977(RNA polymerase II regulatory region sequence-specific DNA binding);GO:0000978(RNA polymerase II proximal promoter sequence-specific DNA binding);GO:0001227(DNA-binding transcription repressor activity, RNA polymerase II-specific);GO:0003677(DNA binding);GO:0003700(DNA-binding transcription factor activity);GO:0005634…	NA	K09059	NA
γδT cells	ENSSSCG00000015411	PTPN12	2.50741	2.03541	0.300876	6.78463e-21	1.28168e-16	protein tyrosine phosphatase, non-receptor type 12 [Source:NCBI gene;Acc:100625763]	GO:0002102(podosome);GO:0004721(phosphoprotein phosphatase activity);GO:0004725(protein tyrosine phosphatase activity);GO:0005737(cytoplasm);GO:0005829(cytosol);GO:0006470(protein dephosphorylation);GO:0016311(dephosphorylation);GO:0016787(hydrolase activity);GO:0016791(phosphatase activity);GO:0017124(SH3 domain binding);GO:0035335(peptidyl-tyrosine dephosphorylation);GO:0042058(regulation of ep…	NA	K18024	EC:3.1.3.48
γδT cells	ENSSSCG00000010627	PDCD4	2.73298	2.2233	0.297772	3.88375e-20	7.33679e-16	programmed cell death 4 [Source:NCBI gene;Acc:100157112]	GO:0005634(nucleus);GO:0005737(cytoplasm);GO:0005829(cytosol);GO:0007569(cell aging);GO:0030509(BMP signaling pathway);GO:0045892(negative regulation of transcription, DNA-templated);GO:0050729(positive regulation of inflammatory response);GO:0071222(cellular response to lipopolysaccharide);GO:1900016(negative regulation of cytokine production involved in inflammatory response);GO:1901224(positiv…	05205(Proteoglycans in cancer);05206(MicroRNAs in cancer)	K16865	NA
γδT cells	ENSSSCG00000023792	ENSSSCG00000023792	2.56309	2.08691	0.296516	6.38749e-17	1.20666e-12	small nuclear ribonucleoprotein U1 subunit 70 [Source:NCBI gene;Acc:100628160]	GO:0000398(mRNA splicing, via spliceosome);GO:0003676(nucleic acid binding);GO:0003723(RNA binding);GO:0003729(mRNA binding);GO:0005685(U1 snRNP)	03040(Spliceosome)	K11093	NA
γδT cells	ENSSSCG00000000958	DYRK2	0.880398	0.716863	0.296458	2.50027e-15	4.72326e-11	dual specificity tyrosine phosphorylation regulated kinase 2 [Source:NCBI gene;Acc:100515779]	GO:0000151(ubiquitin ligase complex);GO:0000287(magnesium ion binding);GO:0004672(protein kinase activity);GO:0004674(protein serine/threonine kinase activity);GO:0004713(protein tyrosine kinase activity);GO:0005524(ATP binding);GO:0005634(nucleus);GO:0005654(nucleoplasm);GO:0005737(cytoplasm);GO:0005829(cytosol);GO:0006468(protein phosphorylation);GO:0006974(cellular response to DNA damage stimu…	NA	K18669	EC:2.7.12.1
γδT cells	ENSSSCG00000031531	TSPAN10	0.400092	0.32606	0.295192	6.44533e-35	1.21759e-30	tetraspanin 10 [Source:NCBI gene;Acc:110255941]	GO:0016020(membrane);GO:0016021(integral component of membrane)	NA	K17351	NA
γδT cells	ENSSSCG00000008980	SCARB2	0.68783	0.56069	0.294848	1.48833e-21	2.81161e-17	scavenger receptor class B member 2 [Source:NCBI gene;Acc:414407]	GO:0001786(phosphatidylserine binding);GO:0005044(scavenger receptor activity);GO:0005548(phospholipid transporter activity);GO:0005764(lysosome);GO:0005765(lysosomal membrane);GO:0005886(plasma membrane);GO:0006622(protein targeting to lysosome);GO:0006898(receptor-mediated endocytosis);GO:0008565(protein transporter activity);GO:0015485(cholesterol binding);GO:0015917(aminophospholipid transpor…	04142(Lysosome)	K12384	NA
γδT cells	ENSSSCG00000017037	FABP6	1.08373	0.88342	0.294837	0.00752997	1	fatty acid binding protein 6 [Source:NCBI gene;Acc:397423]	GO:0005737(cytoplasm);GO:0008289(lipid binding);GO:0032052(bile acid binding)	03320(PPAR signaling pathway)	K08755	NA
γδT cells	ENSSSCG00000039873	DCXR	0.952746	0.777671	0.292931	4.00869e-19	7.57282e-15	L-xylulose reductase [Source:NCBI gene;Acc:110255927]	GO:0005881(cytoplasmic microtubule);GO:0005902(microvillus);GO:0005903(brush border);GO:0005997(xylulose metabolic process);GO:0006006(glucose metabolic process);GO:0006739(NADP metabolic process);GO:0016491(oxidoreductase activity);GO:0016614(oxidoreductase activity, acting on CH-OH group of donors);GO:0016655(oxidoreductase activity, acting on NAD(P)H, quinone or similar compound as acceptor);G…	00040(Pentose and glucuronate interconversions)	K03331	EC:1.1.1.10
γδT cells	ENSSSCG00000009664	PTK2B	2.06085	1.68343	0.291842	5.34422e-21	1.00958e-16	protein tyrosine kinase 2 beta [Source:NCBI gene;Acc:100157507]	GO:0001525(angiogenesis);GO:0001954(positive regulation of cell-matrix adhesion);GO:0002040(sprouting angiogenesis);GO:0002315(marginal zone B cell differentiation);GO:0002688(regulation of leukocyte chemotaxis);GO:0004672(protein kinase activity);GO:0004713(protein tyrosine kinase activity);GO:0004715(non-membrane spanning protein tyrosine kinase activity);GO:0005524(ATP binding);GO:0005634(nucl…	04020(Calcium signaling pathway);04062(Chemokine signaling pathway);04072(Phospholipase D signaling pathway);04650(Natural killer cell mediated cytotoxicity);04670(Leukocyte transendothelial migration);04912(GnRH signaling pathway);05161(Hepatitis B);05163(Human cytomegalovirus infection);05170(Human immunodeficiency virus 1 infection)	K05871	EC:2.7.10.2
γδT cells	ENSSSCG00000004049	ACAT2	0.811739	0.663433	0.291065	5.72752e-20	1.08199e-15	acetyl-CoA acetyltransferase 2 [Source:NCBI gene;Acc:100152303]	GO:0003824(catalytic activity);GO:0003985(acetyl-CoA C-acetyltransferase activity);GO:0003988(acetyl-CoA C-acyltransferase activity);GO:0005634(nucleus);GO:0005730(nucleolus);GO:0005737(cytoplasm);GO:0005739(mitochondrion);GO:0005829(cytosol);GO:0006635(fatty acid beta-oxidation);GO:0016740(transferase activity);GO:0016746(transferase activity, transferring acyl groups);GO:0016747(transferase act…	00071(Fatty acid degradation);00072(Synthesis and degradation of ketone bodies);00280(Valine, leucine and isoleucine degradation);00310(Lysine degradation);00380(Tryptophan metabolism);00620(Pyruvate metabolism);00630(Glyoxylate and dicarboxylate metabolism);00640(Propanoate metabolism);00650(Butanoate metabolism);00900(Terpenoid backbone biosynthesis)	K00626	EC:2.3.1.9
γδT cells	ENSSSCG00000014080	HMGCR	0.720762	0.591734	0.284574	6.5674e-17	1.24065e-12	3-hydroxy-3-methylglutaryl-CoA reductase [Source:NCBI gene;Acc:100144446]	GO:0004420(hydroxymethylglutaryl-CoA reductase (NADPH) activity);GO:0005778(peroxisomal membrane);GO:0005783(endoplasmic reticulum);GO:0005789(endoplasmic reticulum membrane);GO:0006695(cholesterol biosynthetic process);GO:0008299(isoprenoid biosynthetic process);GO:0008542(visual learning);GO:0015936(coenzyme A metabolic process);GO:0016020(membrane);GO:0016021(integral component of membrane);GO…	00900(Terpenoid backbone biosynthesis);04152(AMPK signaling pathway);04976(Bile secretion)	K00021	EC:1.1.1.34
γδT cells	ENSSSCG00000005480	ENSSSCG00000005480	0.615751	0.506029	0.283128	2.52846e-18	4.77652e-14	regulator of G protein signaling 3 [Source:NCBI gene;Acc:100517994]	GO:0005515(protein binding)	04360(Axon guidance)	K07524	NA
γδT cells	ENSSSCG00000038940	GNPDA1	0.965211	0.793497	0.28262	2.93253e-24	5.53985e-20	glucosamine-6-phosphate deaminase 1 [Source:NCBI gene;Acc:100512094]	GO:0004342(glucosamine-6-phosphate deaminase activity);GO:0005737(cytoplasm);GO:0005975(carbohydrate metabolic process);GO:0006043(glucosamine catabolic process);GO:0006044(N-acetylglucosamine metabolic process);GO:0006091(generation of precursor metabolites and energy);GO:0016787(hydrolase activity)	00520(Amino sugar and nucleotide sugar metabolism)	K02564	EC:3.5.99.6
γδT cells	ENSSSCG00000005481	ENSSSCG00000005481	0.988562	0.813375	0.281411	8.05999e-20	1.52261e-15	NA	NA	NA	NA	NA
γδT cells	ENSSSCG00000008988	CCNG2	1.24576	1.02596	0.280049	6.8946e-13	1.30246e-08	cyclin G2 [Source:NCBI gene;Acc:100523979]	GO:0000079(regulation of cyclin-dependent protein serine/threonine kinase activity);GO:0000278(mitotic cell cycle);GO:0000307(cyclin-dependent protein kinase holoenzyme complex);GO:0004672(protein kinase activity);GO:0005634(nucleus);GO:0005737(cytoplasm);GO:0006468(protein phosphorylation);GO:0007088(regulation of mitotic nuclear division);GO:0008284(positive regulation of cell population prolif…	04068(FoxO signaling pathway);04115(p53 signaling pathway)	K10146	NA
γδT cells	ENSSSCG00000036423	CCDC50	2.77191	2.28554	0.278345	1.19142e-12	2.2507e-08	coiled-coil domain containing 50 [Source:NCBI gene;Acc:100520765]	GO:0005829(cytosol);GO:0007605(sensory perception of sound);GO:0031625(ubiquitin protein ligase binding)	NA	NA	NA
γδT cells	ENSSSCG00000026044	FDFT1	1.00207	0.826342	0.278168	2.23588e-13	4.22381e-09	farnesyl-diphosphate farnesyltransferase 1 [Source:NCBI gene;Acc:100312971]	GO:0004310(farnesyl-diphosphate farnesyltransferase activity);GO:0005789(endoplasmic reticulum membrane);GO:0006695(cholesterol biosynthetic process);GO:0006696(ergosterol biosynthetic process);GO:0008610(lipid biosynthetic process);GO:0009058(biosynthetic process);GO:0016021(integral component of membrane);GO:0016740(transferase activity);GO:0016765(transferase activity, transferring alkyl or ar…	00100(Steroid biosynthesis)	K00801	EC:2.5.1.21
γδT cells	ENSSSCG00000032266	SLC37A3	0.887818	0.732617	0.277204	2.50832e-14	4.73846e-10	solute carrier family 37 member 3 [Source:NCBI gene;Acc:100626074]	GO:0005829(cytosol);GO:0016020(membrane);GO:0016021(integral component of membrane);GO:0022857(transmembrane transporter activity);GO:0030176(integral component of endoplasmic reticulum membrane);GO:0055085(transmembrane transport)	NA	K03447	NA
γδT cells	ENSSSCG00000039130	RPL6	46.3642	38.2657	0.276962	2.04145e-61	3.8565e-57	ribosomal protein L6 [Source:NCBI gene;Acc:733592]	GO:0000027(ribosomal large subunit assembly);GO:0002181(cytoplasmic translation);GO:0003723(RNA binding);GO:0003735(structural constituent of ribosome);GO:0005622(intracellular);GO:0005737(cytoplasm);GO:0005783(endoplasmic reticulum);GO:0005791(rough endoplasmic reticulum);GO:0005829(cytosol);GO:0005840(ribosome);GO:0006412(translation);GO:0015934(large ribosomal subunit);GO:0022625(cytosolic lar…	03010(Ribosome)	K02934	NA
γδT cells	ENSSSCG00000027348	ENSSSCG00000027348	3.31734	2.7382	0.2768	1.15283e-14	2.1778e-10	WAS/WASL interacting protein family member 1 [Source:NCBI gene;Acc:100154822]	GO:0000147(actin cortical patch assembly);GO:0003779(actin binding);GO:0005884(actin filament);GO:0006897(endocytosis);GO:0008154(actin polymerization or depolymerization);GO:0015629(actin cytoskeleton);GO:0030048(actin filament-based movement);GO:0030479(actin cortical patch);GO:0051015(actin filament binding);GO:0051127(positive regulation of actin nucleation);GO:0051666(actin cortical patch lo…	04144(Endocytosis)	K19475	NA
γδT cells	ENSSSCG00000030680	TCF7	4.23188	3.49375	0.276521	5.41068e-39	1.02213e-34	transcription factor 7 (T-cell specific, HMG-box) [Source:NCBI gene;Acc:100512951]	GO:0000978(RNA polymerase II proximal promoter sequence-specific DNA binding);GO:0003677(DNA binding);GO:0003700(DNA-binding transcription factor activity);GO:0005634(nucleus);GO:0005654(nucleoplasm);GO:0005667(transcription factor complex);GO:0006355(regulation of transcription, DNA-templated);GO:0006357(regulation of transcription by RNA polymerase II);GO:0008013(beta-catenin binding);GO:001605…	04310(Wnt signaling pathway);04390(Hippo signaling pathway);04520(Adherens junction);04916(Melanogenesis);04934(Cushing syndrome);05165(Human papillomavirus infection);05200(Pathways in cancer);05210(Colorectal cancer);05213(Endometrial cancer);05215(Prostate cancer);05216(Thyroid cancer);05217(Basal cell carcinoma);05221(Acute myeloid leukemia);05224(Breast cancer);05225(Hepatocellular carcinoma…	K02620	NA
γδT cells	ENSSSCG00000033623	ENSSSCG00000033623	0.853235	0.705216	0.274878	1.39857e-11	2.64204e-07	apolipoprotein B receptor [Source:NCBI gene;Acc:102163208]	GO:0006869(lipid transport);GO:0006898(receptor-mediated endocytosis);GO:0030228(lipoprotein particle receptor activity)	NA	NA	NA
γδT cells	ENSSSCG00000004544	SPG21	1.1503	0.952089	0.272842	2.35562e-17	4.45e-13	SPG21, maspardin [Source:NCBI gene;Acc:100514084]	GO:0005829(cytosol);GO:0030140(trans-Golgi network transport vesicle);GO:0042609(CD4 receptor binding);GO:0043231(intracellular membrane-bounded organelle)	04144(Endocytosis)	K19367	NA
γδT cells	ENSSSCG00000030241	TSC22D3	3.10418	2.5729	0.270816	2.74642e-14	5.18826e-10	TSC22 domain family member 3 [Source:NCBI gene;Acc:100517321]	GO:0003700(DNA-binding transcription factor activity);GO:0005634(nucleus);GO:0005737(cytoplasm);GO:0006355(regulation of transcription, DNA-templated);GO:0006970(response to osmotic stress);GO:0070236(negative regulation of activation-induced cell death of T cells)	NA	NA	NA
γδT cells	ENSSSCG00000025537	PTPN6	2.4995	2.07335	0.269677	3.76711e-16	7.11645e-12	protein tyrosine phosphatase, non-receptor type 6 [Source:NCBI gene;Acc:100171389]	GO:0001784(phosphotyrosine residue binding);GO:0002244(hematopoietic progenitor cell differentiation);GO:0002924(negative regulation of humoral immune response mediated by circulating immunoglobulin);GO:0004721(phosphoprotein phosphatase activity);GO:0004725(protein tyrosine phosphatase activity);GO:0005001(transmembrane receptor protein tyrosine phosphatase activity);GO:0005634(nucleus);GO:00057…	04520(Adherens junction);04630(Jak-STAT signaling pathway);04650(Natural killer cell mediated cytotoxicity);04660(T cell receptor signaling pathway);04662(B cell receptor signaling pathway);05140(Leishmaniasis);05205(Proteoglycans in cancer)	K05697	EC:3.1.3.48
γδT cells	ENSSSCG00000004570	TPM1	0.622833	0.516737	0.269414	3.53577e-21	6.67943e-17	tropomyosin 1 [Source:NCBI gene;Acc:100037999]	GO:0001701(in utero embryonic development);GO:0001725(stress fiber);GO:0003065(positive regulation of heart rate by epinephrine);GO:0005737(cytoplasm);GO:0005829(cytosol);GO:0005884(actin filament);GO:0007015(actin filament organization);GO:0008092(cytoskeletal protein binding);GO:0008360(regulation of cell shape);GO:0015629(actin cytoskeleton);GO:0030016(myofibril);GO:0032059(bleb);GO:0032587(ru…	04260(Cardiac muscle contraction);04261(Adrenergic signaling in cardiomyocytes);05206(MicroRNAs in cancer);05410(Hypertrophic cardiomyopathy (HCM));05414(Dilated cardiomyopathy (DCM))	K10373	NA
γδT cells	ENSSSCG00000022187	CISD3	0.732654	0.608079	0.268874	9.69297e-17	1.8311e-12	CDGSH iron sulfur domain 3 [Source:NCBI gene;Acc:100628092]	GO:0005739(mitochondrion);GO:0043231(intracellular membrane-bounded organelle);GO:0046872(metal ion binding);GO:0051537(2 iron, 2 sulfur cluster binding);GO:0106034(protein maturation by [2Fe-2S] cluster transfer)	NA	NA	NA
γδT cells	ENSSSCG00000003549	LDLRAP1	0.768916	0.638224	0.268764	2.70138e-17	5.10317e-13	low density lipoprotein receptor adaptor protein 1 [Source:NCBI gene;Acc:100125967]	GO:0001540(amyloid-beta binding);GO:0001784(phosphotyrosine residue binding);GO:0005515(protein binding);GO:0005546(phosphatidylinositol-4,5-bisphosphate binding);GO:0005737(cytoplasm);GO:0005769(early endosome);GO:0005829(cytosol);GO:0005883(neurofilament);GO:0006898(receptor-mediated endocytosis);GO:0009898(cytoplasmic side of plasma membrane);GO:0009925(basal plasma membrane);GO:0009967(positi…	04144(Endocytosis);04979(Cholesterol metabolism)	K12474	NA
γδT cells	ENSSSCG00000010452	IFIT1	4.42999	3.67755	0.268555	2.14795e-23	4.0577e-19	interferon-induced protein with tetratricopeptide repeats 1 [Source:NCBI gene;Acc:100153038]	GO:0005515(protein binding);GO:0005737(cytoplasm);GO:0005739(mitochondrion);GO:0005829(cytosol);GO:0008285(negative regulation of cell population proliferation);GO:0009615(response to virus);GO:0035457(cellular response to interferon-alpha);GO:0042802(identical protein binding);GO:0043066(negative regulation of apoptotic process);GO:0051607(defense response to virus)	05160(Hepatitis C)	K14217	NA
γδT cells	ENSSSCG00000011226	TGFBR2	1.32844	1.1032	0.26804	2.78108e-14	5.25374e-10	transforming growth factor beta receptor 2 [Source:NCBI gene;Acc:100038019]	GO:0000166(nucleotide binding);GO:0001569(branching involved in blood vessel morphogenesis);GO:0001570(vasculogenesis);GO:0001701(in utero embryonic development);GO:0001947(heart looping);GO:0002053(positive regulation of mesenchymal cell proliferation);GO:0002088(lens development in camera-type eye);GO:0002651(positive regulation of tolerance induction to self antigen);GO:0002663(positive regula…	04010(MAPK signaling pathway);04060(Cytokine-cytokine receptor interaction);04068(FoxO signaling pathway);04144(Endocytosis);04218(Cellular senescence);04350(TGF-beta signaling pathway);04380(Osteoclast differentiation);04390(Hippo signaling pathway);04520(Adherens junction);04659(Th17 cell differentiation);04926(Relaxin signaling pathway);04933(AGE-RAGE signaling pathway in diabetic complication…	K04388	EC:2.7.11.30
γδT cells	ENSSSCG00000037898	CXXC5	0.533376	0.443657	0.26571	1.68663e-19	3.18621e-15	CXXC finger protein 5 [Source:NCBI gene;Acc:100524854]	GO:0000122(negative regulation of transcription by RNA polymerase II);GO:0003677(DNA binding);GO:0005654(nucleoplasm);GO:0005829(cytosol);GO:0008134(transcription factor binding);GO:0008270(zinc ion binding);GO:0043565(sequence-specific DNA binding)	NA	K22760	NA
γδT cells	ENSSSCG00000016420	INSIG1	1.09056	0.90723	0.26553	3.34383e-11	6.31682e-07	insulin induced gene 1 [Source:NCBI gene;Acc:403162]	GO:0005783(endoplasmic reticulum);GO:0005789(endoplasmic reticulum membrane);GO:0006629(lipid metabolic process);GO:0006641(triglyceride metabolic process);GO:0006695(cholesterol biosynthetic process);GO:0006991(response to sterol depletion);GO:0008202(steroid metabolic process);GO:0008203(cholesterol metabolic process);GO:0010894(negative regulation of steroid biosynthetic process);GO:0016020(me…	NA	NA	NA
γδT cells	ENSSSCG00000016406	ESYT2	1.16643	0.970508	0.265284	2.2658e-14	4.28032e-10	extended synaptotagmin 2 [Source:NCBI gene;Acc:100737296]	GO:0005509(calcium ion binding);GO:0005544(calcium-dependent phospholipid binding);GO:0006869(lipid transport);GO:0008289(lipid binding);GO:0008429(phosphatidylethanolamine binding);GO:0016020(membrane);GO:0016021(integral component of membrane);GO:0031210(phosphatidylcholine binding);GO:0031227(intrinsic component of endoplasmic reticulum membrane);GO:0031234(extrinsic component of cytoplasmic s…	NA	NA	NA
γδT cells	ENSSSCG00000002815	ADGRG1	2.22252	1.85124	0.263709	5.33419e-28	1.00768e-23	adhesion G protein-coupled receptor G1 [Source:NCBI gene;Acc:100515029]	GO:0001525(angiogenesis);GO:0004888(transmembrane signaling receptor activity);GO:0004930(G protein-coupled receptor activity);GO:0005518(collagen binding);GO:0005887(integral component of plasma membrane);GO:0007155(cell adhesion);GO:0007166(cell surface receptor signaling pathway);GO:0007186(G protein-coupled receptor signaling pathway);GO:0007189(adenylate cyclase-activating G protein-coupled …	NA	K08450	NA
γδT cells	ENSSSCG00000024439	PTGER4	2.46486	2.0575	0.260619	1.493e-13	2.82043e-09	prostaglandin E receptor 4 [Source:NCBI gene;Acc:100625072]	GO:0004930(G protein-coupled receptor activity);GO:0004955(prostaglandin receptor activity);GO:0004957(prostaglandin E receptor activity);GO:0005623(cell);GO:0006954(inflammatory response);GO:0006955(immune response);GO:0007165(signal transduction);GO:0007186(G protein-coupled receptor signaling pathway);GO:0007188(adenylate cyclase-modulating G protein-coupled receptor signaling pathway);GO:0007…	04080(Neuroactive ligand-receptor interaction);04750(Inflammatory mediator regulation of TRP channels);04924(Renin secretion);05163(Human cytomegalovirus infection);05165(Human papillomavirus infection);05200(Pathways in cancer)	K04261	NA
γδT cells	ENSSSCG00000025525	ENSSSCG00000025525	1.80396	1.50587	0.260568	1.07675e-12	2.03409e-08	glutamine amidotransferase like class 1 domain containing 3A [Source:NCBI gene;Acc:100623793]	GO:0005739(mitochondrion)	NA	NA	NA
T-FH	ENSSSCG00000016916	IL6ST	6.45284	2.31755	1.47734	1.80604e-189	3.4118e-185	interleukin 6 signal transducer [Source:NCBI gene;Acc:100037294]	GO:0004896(cytokine receptor activity);GO:0004897(ciliary neurotrophic factor receptor activity);GO:0004915(interleukin-6 receptor activity);GO:0004921(interleukin-11 receptor activity);GO:0004923(leukemia inhibitory factor receptor activity);GO:0004924(oncostatin-M receptor activity);GO:0005127(ciliary neurotrophic factor receptor binding);GO:0005138(interleukin-6 receptor binding);GO:0005515(pr…	04060(Cytokine-cytokine receptor interaction);04550(Signaling pathways regulating pluripotency of stem cells);04630(Jak-STAT signaling pathway);04659(Th17 cell differentiation);05167(Kaposi sarcoma-associated herpesvirus infection);05200(Pathways in cancer);05203(Viral carcinogenesis)	K05060	NA
T-FH	ENSSSCG00000030172	CD40LG	5.02713	1.89644	1.40644	3.56621e-162	6.73694e-158	CD40 ligand [Source:NCBI gene;Acc:397231]	GO:0005125(cytokine activity);GO:0005164(tumor necrosis factor receptor binding);GO:0005515(protein binding);GO:0005615(extracellular space);GO:0006954(inflammatory response);GO:0006955(immune response);GO:0007257(activation of JUN kinase activity);GO:0009897(external side of plasma membrane);GO:0009986(cell surface);GO:0010469(regulation of signaling receptor activity);GO:0016020(membrane);GO:00…	04060(Cytokine-cytokine receptor interaction);04064(NF-kappa B signaling pathway);04514(Cell adhesion molecules (CAMs));04660(T cell receptor signaling pathway);04672(Intestinal immune network for IgA production);05144(Malaria);05145(Toxoplasmosis);05310(Asthma);05320(Autoimmune thyroid disease);05322(Systemic lupus erythematosus);05330(Allograft rejection);05340(Primary immunodeficiency);05416(V…	K03161	NA
T-FH	ENSSSCG00000037319	PDCD1	6.45372	2.53951	1.34558	1.66681e-143	3.14878e-139	programmed cell death 1 [Source:NCBI gene;Acc:100533201]	GO:0002644(negative regulation of tolerance induction);GO:0009897(external side of plasma membrane);GO:0016020(membrane);GO:0016021(integral component of membrane);GO:0043065(positive regulation of apoptotic process);GO:0043066(negative regulation of apoptotic process);GO:0070234(positive regulation of T cell apoptotic process)	04514(Cell adhesion molecules (CAMs));04660(T cell receptor signaling pathway)	K06744	NA
T-FH	ENSSSCG00000027628	IL6R	4.57564	1.81624	1.33302	1.51759e-167	2.86689e-163	interleukin 6 receptor [Source:NCBI gene;Acc:399522]	GO:0002827(positive regulation of T-helper 1 type immune response);GO:0004896(cytokine receptor activity);GO:0004897(ciliary neurotrophic factor receptor activity);GO:0004915(interleukin-6 receptor activity);GO:0005138(interleukin-6 receptor binding);GO:0005143(interleukin-12 receptor binding);GO:0005515(protein binding);GO:0005576(extracellular region);GO:0005896(interleukin-6 receptor complex);…	01521(EGFR tyrosine kinase inhibitor resistance);04060(Cytokine-cytokine receptor interaction);04066(HIF-1 signaling pathway);04151(PI3K-Akt signaling pathway);04630(Jak-STAT signaling pathway);04640(Hematopoietic cell lineage);04659(Th17 cell differentiation);04932(Non-alcoholic fatty liver disease (NAFLD));05163(Human cytomegalovirus infection);05200(Pathways in cancer)	K05055	NA
T-FH	ENSSSCG00000007811	LAT	9.61929	4.14581	1.21428	9.77449e-189	1.8465e-184	linker for activation of T cells [Source:NCBI gene;Acc:100517816]	GO:0001772(immunological synapse);GO:0002260(lymphocyte homeostasis);GO:0005070(SH3/SH2 adaptor activity);GO:0005794(Golgi apparatus);GO:0005886(plasma membrane);GO:0005911(cell-cell junction);GO:0006954(inflammatory response);GO:0006955(immune response);GO:0007165(signal transduction);GO:0007229(integrin-mediated signaling pathway);GO:0007265(Ras protein signal transduction);GO:0008180(COP9 sign…	04014(Ras signaling pathway);04015(Rap1 signaling pathway);04064(NF-kappa B signaling pathway);04650(Natural killer cell mediated cytotoxicity);04658(Th1 and Th2 cell differentiation);04659(Th17 cell differentiation);04660(T cell receptor signaling pathway);04664(Fc epsilon RI signaling pathway);04666(Fc gamma R-mediated phagocytosis)	K07362	NA
T-FH	ENSSSCG00000009434	RGCC	8.86012	4.3045	1.04148	4.18903e-88	7.9135e-84	regulator of cell cycle [Source:NCBI gene;Acc:100625944]	GO:0001100(negative regulation of exit from mitosis);GO:0001937(negative regulation of endothelial cell proliferation);GO:0003331(positive regulation of extracellular matrix constituent secretion);GO:0005634(nucleus);GO:0005730(nucleolus);GO:0005737(cytoplasm);GO:0005813(centrosome);GO:0006956(complement activation);GO:0008285(negative regulation of cell population proliferation);GO:0010628(posit…	NA	NA	NA
T-FH	ENSSSCG00000012643	SH2D1A	5.21649	2.55896	1.02752	4.76089e-93	8.9938e-89	SH2 domain containing 1A [Source:NCBI gene;Acc:780420]	GO:0002250(adaptive immune response);GO:0002376(immune system process);GO:0005070(SH3/SH2 adaptor activity);GO:0005737(cytoplasm);GO:0006959(humoral immune response);GO:0006968(cellular defense response);GO:0007267(cell-cell signaling);GO:0009967(positive regulation of signal transduction);GO:0045087(innate immune response);GO:0045954(positive regulation of natural killer cell mediated cytotoxici…	04650(Natural killer cell mediated cytotoxicity)	K07990	NA
T-FH	ENSSSCG00000001549	FKBP5	4.14864	2.07214	1.00151	3.84813e-122	7.26951e-118	FKBP prolyl isomerase 5 [Source:NCBI gene;Acc:100155423]	GO:0000413(protein peptidyl-prolyl isomerization);GO:0003755(peptidyl-prolyl cis-trans isomerase activity);GO:0005515(protein binding);GO:0005528(FK506 binding);GO:0005654(nucleoplasm);GO:0005737(cytoplasm);GO:0009617(response to bacterium);GO:0016853(isomerase activity);GO:0031072(heat shock protein binding);GO:0061077(chaperone-mediated protein folding)	04915(Estrogen signaling pathway)	K09571	EC:5.2.1.8
T-FH	ENSSSCG00000027806	SAMHD1	6.48744	3.24114	1.00115	1.40647e-122	2.65696e-118	SAM and HD domain containing deoxynucleoside triphosphate triphosphohydrolase 1 [Source:NCBI gene;Acc:100154500]	GO:0000724(double-strand break repair via homologous recombination);GO:0003676(nucleic acid binding);GO:0003697(single-stranded DNA binding);GO:0003723(RNA binding);GO:0004540(ribonuclease activity);GO:0005515(protein binding);GO:0005634(nucleus);GO:0005654(nucleoplasm);GO:0005886(plasma membrane);GO:0006203(dGTP catabolic process);GO:0006974(cellular response to DNA damage stimulus);GO:0008270(z…	05170(Human immunodeficiency virus 1 infection)	K22544	EC:3.1.5.-
T-FH	ENSSSCG00000017668	VMP1	12.4241	6.33976	0.970647	1.57019e-122	2.96624e-118	vacuole membrane protein 1 [Source:HGNC Symbol;Acc:HGNC:29559]	GO:0000045(autophagosome assembly);GO:0000407(phagophore assembly site);GO:0005730(nucleolus);GO:0005783(endoplasmic reticulum);GO:0006914(autophagy);GO:0007030(Golgi organization);GO:0007566(embryo implantation);GO:0016020(membrane);GO:0016021(integral component of membrane);GO:0034329(cell junction assembly);GO:0098609(cell-cell adhesion)	NA	NA	NA
T-FH	ENSSSCG00000022780	UGCG	4.30905	2.20951	0.963644	4.88635e-111	9.2308e-107	UDP-glucose ceramide glucosyltransferase [Source:NCBI gene;Acc:100152737]	GO:0000139(Golgi membrane);GO:0006497(protein lipidation);GO:0006679(glucosylceramide biosynthetic process);GO:0008120(ceramide glucosyltransferase activity);GO:0009966(regulation of signal transduction);GO:0016020(membrane);GO:0016021(integral component of membrane);GO:0016740(transferase activity);GO:0016757(transferase activity, transferring glycosyl groups);GO:0030154(cell differentiation);GO…	00600(Sphingolipid metabolism)	K00720	EC:2.4.1.80
T-FH	ENSSSCG00000002452	LGMN	4.53584	2.33004	0.961017	7.20179e-88	1.36049e-83	legumain [Source:NCBI gene;Acc:100154477]	GO:0003014(renal system process);GO:0004197(cysteine-type endopeptidase activity);GO:0005576(extracellular region);GO:0005737(cytoplasm);GO:0005764(lysosome);GO:0005770(late endosome);GO:0005773(vacuole);GO:0006508(proteolysis);GO:0006624(vacuolar protein processing);GO:0007613(memory);GO:0008233(peptidase activity);GO:0008284(positive regulation of cell population proliferation);GO:0008306(assoc…	04142(Lysosome);04612(Antigen processing and presentation)	K01369	EC:3.4.22.34
T-FH	ENSSSCG00000005437	ENSSSCG00000005437	2.32121	1.19494	0.957936	1.82368e-72	3.44511e-68	Kruppel like factor 4 [Source:NCBI gene;Acc:595111]	GO:0003676(nucleic acid binding)	04550(Signaling pathways regulating pluripotency of stem cells)	K17846	NA
T-FH	ENSSSCG00000037885	ENSSSCG00000037885	40.8549	21.276	0.94128	1.7065e-111	3.22375e-107	NA	GO:0016020(membrane);GO:0016021(integral component of membrane)	NA	NA	NA
T-FH	ENSSSCG00000031023	ENSSSCG00000031023	3.37947	1.79363	0.913912	3.78155e-48	7.14373e-44	NA	GO:0007155(cell adhesion);GO:0031362(anchored component of external side of plasma membrane)	NA	NA	NA
T-FH	ENSSSCG00000006066	RNF19A	7.06887	3.81845	0.888491	1.7968e-118	3.39434e-114	ring finger protein 19A, RBR E3 ubiquitin protein ligase [Source:NCBI gene;Acc:654326]	GO:0000151(ubiquitin ligase complex);GO:0000209(protein polyubiquitination);GO:0004842(ubiquitin-protein transferase activity);GO:0005737(cytoplasm);GO:0005815(microtubule organizing center);GO:0005856(cytoskeleton);GO:0006511(ubiquitin-dependent protein catabolic process);GO:0016020(membrane);GO:0016021(integral component of membrane);GO:0016567(protein ubiquitination);GO:0016740(transferase act…	NA	K11972	EC:2.3.2.31
T-FH	ENSSSCG00000028322	BTG2	12.8499	6.95917	0.884774	8.39633e-92	1.58615e-87	BTG anti-proliferation factor 2 [Source:NCBI gene;Acc:100048932]	GO:0005634(nucleus);GO:0005737(cytoplasm);GO:0006479(protein methylation);GO:0006974(cellular response to DNA damage stimulus);GO:0008285(negative regulation of cell population proliferation);GO:0008306(associative learning);GO:0009952(anterior/posterior pattern specification);GO:0017148(negative regulation of translation);GO:0021542(dentate gyrus development);GO:0021954(central nervous system ne…	03018(RNA degradation)	K14443	NA
T-FH	ENSSSCG00000012173	SAT1	30.1088	16.4632	0.870946	2.29844e-147	4.34198e-143	spermidine/spermine N1-acetyltransferase 1 [Source:NCBI gene;Acc:397645]	GO:0004145(diamine N-acetyltransferase activity);GO:0005515(protein binding);GO:0005737(cytoplasm);GO:0005829(cytosol);GO:0008080(N-acetyltransferase activity);GO:0009447(putrescine catabolic process);GO:0016740(transferase activity);GO:0016746(transferase activity, transferring acyl groups);GO:0019809(spermidine binding);GO:0032918(spermidine acetylation)	00330(Arginine and proline metabolism);04216(Ferroptosis)	K00657	EC:2.3.1.57
T-FH	ENSSSCG00000002383	FOS	15.2393	8.44719	0.851254	7.72488e-50	1.45931e-45	Fos proto-oncogene, AP-1 transcription factor subunit [Source:NCBI gene;Acc:100144486]	GO:0000978(RNA polymerase II proximal promoter sequence-specific DNA binding);GO:0000979(RNA polymerase II core promoter sequence-specific DNA binding);GO:0001102(RNA polymerase II activating transcription factor binding);GO:0001228(DNA-binding transcription activator activity, RNA polymerase II-specific);GO:0003677(DNA binding);GO:0003682(chromatin binding);GO:0003700(DNA-binding transcription f…	01522(Endocrine resistance);04010(MAPK signaling pathway);04024(cAMP signaling pathway);04210(Apoptosis);04380(Osteoclast differentiation);04620(Toll-like receptor signaling pathway);04657(IL-17 signaling pathway);04658(Th1 and Th2 cell differentiation);04659(Th17 cell differentiation);04660(T cell receptor signaling pathway);04662(B cell receptor signaling pathway);04668(TNF signaling pathway);0…	K04379	NA
T-FH	ENSSSCG00000016991	DUSP1	6.62829	3.77078	0.813776	1.33613e-61	2.52409e-57	dual specificity phosphatase 1 [Source:NCBI gene;Acc:100522469]	GO:0000188(inactivation of MAPK activity);GO:0004721(phosphoprotein phosphatase activity);GO:0004722(protein serine/threonine phosphatase activity);GO:0004725(protein tyrosine phosphatase activity);GO:0005634(nucleus);GO:0005737(cytoplasm);GO:0006470(protein dephosphorylation);GO:0007162(negative regulation of cell adhesion);GO:0008138(protein tyrosine/serine/threonine phosphatase activity);GO:00…	04010(MAPK signaling pathway);04726(Serotonergic synapse);05418(Fluid shear stress and atherosclerosis)	K21278	3.1.3.48;EC:3.1.3.16
T-FH	ENSSSCG00000036956	ENSSSCG00000036956	1.93152	1.10283	0.808524	1.29447e-51	2.44538e-47	suppressor of cytokine signaling 3 [Source:NCBI gene;Acc:493186]	GO:0007259(receptor signaling pathway via JAK-STAT);GO:0016567(protein ubiquitination);GO:0035556(intracellular signal transduction);GO:0043066(negative regulation of apoptotic process)	04120(Ubiquitin mediated proteolysis);04380(Osteoclast differentiation);04630(Jak-STAT signaling pathway);04668(TNF signaling pathway);04910(Insulin signaling pathway);04917(Prolactin signaling pathway);04920(Adipocytokine signaling pathway);04930(Type II diabetes mellitus);04931(Insulin resistance);04932(Non-alcoholic fatty liver disease (NAFLD));05160(Hepatitis C);05164(Influenza A);05168(Herpe…	K04696	NA
T-FH	ENSSSCG00000004132	PHACTR2	2.38896	1.37959	0.792146	4.03731e-86	7.62688e-82	phosphatase and actin regulator 2 [Source:NCBI gene;Acc:100524350]	GO:0003779(actin binding);GO:0004864(protein phosphatase inhibitor activity);GO:0032515(negative regulation of phosphoprotein phosphatase activity)	NA	NA	NA
T-FH	ENSSSCG00000039327	DAPP1	2.26943	1.31924	0.782619	7.60888e-87	1.43739e-82	dual adaptor of phosphotyrosine and 3-phosphoinositides 1 [Source:NCBI gene;Acc:100525936]	GO:0005547(phosphatidylinositol-3,4,5-trisphosphate binding);GO:0005886(plasma membrane);GO:0043325(phosphatidylinositol-3,4-bisphosphate binding)	04662(B cell receptor signaling pathway)	K12229	NA
T-FH	ENSSSCG00000007503	RAE1	4.30868	2.50666	0.78148	1.81588e-42	3.43038e-38	ribonucleic acid export 1 [Source:NCBI gene;Acc:100125839]	GO:0000922(spindle pole);GO:0000972(transcription-dependent tethering of RNA polymerase II gene DNA at nuclear periphery);GO:0001650(fibrillar center);GO:0003723(RNA binding);GO:0005515(protein binding);GO:0005634(nucleus);GO:0005635(nuclear envelope);GO:0005643(nuclear pore);GO:0005737(cytoplasm);GO:0005856(cytoskeleton);GO:0006406(mRNA export from nucleus);GO:0007049(cell cycle);GO:0043130(ubiq…	03013(RNA transport);05164(Influenza A)	K14298	NA
T-FH	ENSSSCG00000023374	SRGN	36.3105	21.1293	0.781138	1.50407e-116	2.84134e-112	serglycin [Source:NCBI gene;Acc:100049692]	GO:0005615(extracellular space);GO:0005794(Golgi apparatus);GO:0008626(granzyme-mediated apoptotic signaling pathway);GO:0030502(negative regulation of bone mineralization)	NA	K06849	NA
T-FH	ENSSSCG00000015499	ENSSSCG00000015499	3.68773	2.14871	0.779259	4.15719e-96	7.85335e-92	RAB GTPase activating protein 1 like [Source:NCBI gene;Acc:100519968]	GO:0005096(GTPase activator activity);GO:0005515(protein binding);GO:0005623(cell);GO:0006886(intracellular protein transport);GO:0017137(Rab GTPase binding);GO:0043547(positive regulation of GTPase activity);GO:0090630(activation of GTPase activity)	NA	K20284	NA
T-FH	ENSSSCG00000030680	TCF7	6.62233	3.869	0.775376	2.28259e-90	4.31205e-86	transcription factor 7 (T-cell specific, HMG-box) [Source:NCBI gene;Acc:100512951]	GO:0000978(RNA polymerase II proximal promoter sequence-specific DNA binding);GO:0003677(DNA binding);GO:0003700(DNA-binding transcription factor activity);GO:0005634(nucleus);GO:0005654(nucleoplasm);GO:0005667(transcription factor complex);GO:0006355(regulation of transcription, DNA-templated);GO:0006357(regulation of transcription by RNA polymerase II);GO:0008013(beta-catenin binding);GO:001605…	04310(Wnt signaling pathway);04390(Hippo signaling pathway);04520(Adherens junction);04916(Melanogenesis);04934(Cushing syndrome);05165(Human papillomavirus infection);05200(Pathways in cancer);05210(Colorectal cancer);05213(Endometrial cancer);05215(Prostate cancer);05216(Thyroid cancer);05217(Basal cell carcinoma);05221(Acute myeloid leukemia);05224(Breast cancer);05225(Hepatocellular carcinoma…	K02620	NA
T-FH	ENSSSCG00000006018	TRPS1	3.1134	1.82074	0.773962	9.50455e-74	1.7955e-69	transcriptional repressor GATA binding 1 [Source:NCBI gene;Acc:102163407]	GO:0000122(negative regulation of transcription by RNA polymerase II);GO:0000790(nuclear chromatin);GO:0000977(RNA polymerase II regulatory region sequence-specific DNA binding);GO:0001501(skeletal system development);GO:0003676(nucleic acid binding);GO:0003700(DNA-binding transcription factor activity);GO:0005634(nucleus);GO:0005654(nucleoplasm);GO:0006355(regulation of transcription, DNA-templa…	NA	K22040	NA
T-FH	ENSSSCG00000005096	HIF1A	3.94421	2.31136	0.770993	5.52225e-86	1.04321e-81	hypoxia inducible factor 1 subunit alpha [Source:NCBI gene;Acc:396696]	GO:0000981(DNA-binding transcription factor activity, RNA polymerase II-specific);GO:0001228(DNA-binding transcription activator activity, RNA polymerase II-specific);GO:0001525(angiogenesis);GO:0001568(blood vessel development);GO:0001666(response to hypoxia);GO:0001755(neural crest cell migration);GO:0001837(epithelial to mesenchymal transition);GO:0001892(embryonic placenta development);GO:000…	04066(HIF-1 signaling pathway);04137(Mitophagy - animal);04140(Autophagy - animal);04659(Th17 cell differentiation);04919(Thyroid hormone signaling pathway);05167(Kaposi sarcoma-associated herpesvirus infection);05200(Pathways in cancer);05205(Proteoglycans in cancer);05211(Renal cell carcinoma);05230(Central carbon metabolism in cancer);05231(Choline metabolism in cancer)	K08268	NA
T-FH	ENSSSCG00000000687	CD4	2.04952	1.20131	0.77068	1.56969e-61	2.9653e-57	CD4 molecule [Source:NCBI gene;Acc:404704]	GO:0001934(positive regulation of protein phosphorylation);GO:0005886(plasma membrane);GO:0005887(integral component of plasma membrane);GO:0006948(induction by virus of host cell-cell fusion);GO:0006955(immune response);GO:0007155(cell adhesion);GO:0008270(zinc ion binding);GO:0009897(external side of plasma membrane);GO:0015026(coreceptor activity);GO:0016020(membrane);GO:0016021(integral compo…	04060(Cytokine-cytokine receptor interaction);04514(Cell adhesion molecules (CAMs));04612(Antigen processing and presentation);04640(Hematopoietic cell lineage);04658(Th1 and Th2 cell differentiation);04659(Th17 cell differentiation);04660(T cell receptor signaling pathway);05166(Human T-cell leukemia virus 1 infection);05170(Human immunodeficiency virus 1 infection);05340(Primary immunodeficienc…	K06454	NA
T-FH	ENSSSCG00000015098	CXCR5	1.56891	0.929445	0.755317	1.51064e-79	2.85375e-75	C-X-C motif chemokine receptor 5 [Source:NCBI gene;Acc:100515679]	GO:0004930(G protein-coupled receptor activity);GO:0006935(chemotaxis);GO:0006955(immune response);GO:0007165(signal transduction);GO:0007186(G protein-coupled receptor signaling pathway);GO:0007204(positive regulation of cytosolic calcium ion concentration);GO:0009897(external side of plasma membrane);GO:0016020(membrane);GO:0016021(integral component of membrane);GO:0016493(C-C chemokine recept…	04060(Cytokine-cytokine receptor interaction);04062(Chemokine signaling pathway)	K04190	NA
T-FH	ENSSSCG00000014013	ENSSSCG00000014013	2.3438	1.39038	0.753367	8.29507e-83	1.56702e-78	ring finger protein 130 [Source:NCBI gene;Acc:100519887]	GO:0006511(ubiquitin-dependent protein catabolic process);GO:0016020(membrane);GO:0016021(integral component of membrane);GO:0016567(protein ubiquitination);GO:0061630(ubiquitin protein ligase activity)	NA	K15701	EC:2.3.2.27
T-FH	ENSSSCG00000040617	TNFAIP8	4.56686	2.72348	0.745749	1.02555e-92	1.93736e-88	TNF alpha induced protein 8 [Source:NCBI gene;Acc:100524014]	GO:0005654(nucleoplasm);GO:0005737(cytoplasm);GO:0006915(apoptotic process);GO:0042981(regulation of apoptotic process);GO:0043027(cysteine-type endopeptidase inhibitor activity involved in apoptotic process);GO:0043065(positive regulation of apoptotic process);GO:0043154(negative regulation of cysteine-type endopeptidase activity involved in apoptotic process)	NA	NA	NA
T-FH	ENSSSCG00000039416	CXCR4	26.1903	15.6411	0.743691	6.12259e-62	1.15662e-57	C-X-C motif chemokine receptor 4 [Source:NCBI gene;Acc:396659]	GO:0001666(response to hypoxia);GO:0003779(actin binding);GO:0004930(G protein-coupled receptor activity);GO:0004950(chemokine receptor activity);GO:0005764(lysosome);GO:0005768(endosome);GO:0005769(early endosome);GO:0005770(late endosome);GO:0005886(plasma membrane);GO:0006935(chemotaxis);GO:0006955(immune response);GO:0007165(signal transduction);GO:0007186(G protein-coupled receptor signaling…	04020(Calcium signaling pathway);04060(Cytokine-cytokine receptor interaction);04062(Chemokine signaling pathway);04144(Endocytosis);04360(Axon guidance);04670(Leukocyte transendothelial migration);04672(Intestinal immune network for IgA production);04810(Regulation of actin cytoskeleton);05163(Human cytomegalovirus infection);05170(Human immunodeficiency virus 1 infection);05200(Pathways in canc…	K04189	NA
T-FH	ENSSSCG00000025042	ICOS	3.43284	2.06726	0.731685	4.19235e-55	7.91978e-51	inducible T cell costimulator [Source:NCBI gene;Acc:733597]	GO:0005887(integral component of plasma membrane);GO:0009897(external side of plasma membrane);GO:0016020(membrane);GO:0016021(integral component of membrane);GO:0031295(T cell costimulation)	04514(Cell adhesion molecules (CAMs));04660(T cell receptor signaling pathway);04672(Intestinal immune network for IgA production);05340(Primary immunodeficiency)	K06713	NA
T-FH	ENSSSCG00000010219	ARID5B	2.9426	1.77217	0.731577	6.0354e-58	1.14015e-53	AT-rich interaction domain 5B [Source:NCBI gene;Acc:100622249]	GO:0000122(negative regulation of transcription by RNA polymerase II);GO:0000977(RNA polymerase II regulatory region sequence-specific DNA binding);GO:0001227(DNA-binding transcription repressor activity, RNA polymerase II-specific);GO:0001822(kidney development);GO:0003677(DNA binding);GO:0003713(transcription coactivator activity);GO:0005634(nucleus);GO:0006355(regulation of transcription, DNA-…	NA	NA	NA
T-FH	ENSSSCG00000015853	HERC2	2.04173	1.23002	0.731115	4.09016e-68	7.72672e-64	HECT and RLD domain containing E3 ubiquitin protein ligase 2 [Source:NCBI gene;Acc:100737018]	GO:0004842(ubiquitin-protein transferase activity);GO:0005634(nucleus);GO:0005737(cytoplasm);GO:0006974(cellular response to DNA damage stimulus);GO:0007283(spermatogenesis);GO:0008270(zinc ion binding);GO:0016567(protein ubiquitination);GO:0016740(transferase activity);GO:0031625(ubiquitin protein ligase binding);GO:0032183(SUMO binding);GO:0043161(proteasome-mediated ubiquitin-dependent protein…	04120(Ubiquitin mediated proteolysis)	K10595	EC:2.3.2.26
T-FH	ENSSSCG00000040607	MAF	3.63747	2.22062	0.711973	4.14288e-53	7.82631e-49	MAF bZIP transcription factor [Source:NCBI gene;Acc:106510466]	GO:0000122(negative regulation of transcription by RNA polymerase II);GO:0001228(DNA-binding transcription activator activity, RNA polymerase II-specific);GO:0001816(cytokine production);GO:0002088(lens development in camera-type eye);GO:0003677(DNA binding);GO:0003700(DNA-binding transcription factor activity);GO:0005634(nucleus);GO:0005737(cytoplasm);GO:0006355(regulation of transcription, DNA-…	04658(Th1 and Th2 cell differentiation);05202(Transcriptional misregulation in cancer);05321(Inflammatory bowel disease (IBD))	K09035	NA
T-FH	ENSSSCG00000015735	PTPN18	6.29507	3.84572	0.710971	2.31437e-121	4.37208e-117	protein tyrosine phosphatase, non-receptor type 18 [Source:NCBI gene;Acc:100521585]	GO:0001825(blastocyst formation);GO:0004721(phosphoprotein phosphatase activity);GO:0004725(protein tyrosine phosphatase activity);GO:0004726(non-membrane spanning protein tyrosine phosphatase activity);GO:0005634(nucleus);GO:0005737(cytoplasm);GO:0006470(protein dephosphorylation);GO:0016311(dephosphorylation);GO:0016787(hydrolase activity);GO:0016791(phosphatase activity);GO:0035335(peptidyl-ty…	NA	K18024	EC:3.1.3.48
T-FH	ENSSSCG00000031912	ENSSSCG00000031912	16.2058	9.99832	0.696757	6.13499e-53	1.15896e-48	NA	NA	NA	NA	NA
T-FH	ENSSSCG00000009464	COMMD6	3.3604	2.07978	0.692201	1.72405e-86	3.25691e-82	COMM domain containing 6 [Source:NCBI gene;Acc:100623421]	GO:0005096(GTPase activator activity);GO:0005515(protein binding);GO:0005623(cell);GO:0005829(cytosol);GO:0006886(intracellular protein transport);GO:0016192(vesicle-mediated transport);GO:0017137(Rab GTPase binding);GO:0032869(cellular response to insulin stimulus);GO:0043547(positive regulation of GTPase activity);GO:0090630(activation of GTPase activity)	04919(Thyroid hormone signaling pathway);04931(Insulin resistance)	K17902;K22562	NA
T-FH	ENSSSCG00000010908	PTPRC	34.9609	21.7671	0.683591	1.89474e-131	3.57935e-127	protein tyrosine phosphatase, receptor type C [Source:NCBI gene;Acc:100522631]	GO:0000187(activation of MAPK activity);GO:0001779(natural killer cell differentiation);GO:0001915(negative regulation of T cell mediated cytotoxicity);GO:0001916(positive regulation of T cell mediated cytotoxicity);GO:0001960(negative regulation of cytokine-mediated signaling pathway);GO:0002244(hematopoietic progenitor cell differentiation);GO:0002378(immunoglobulin biosynthetic process);GO:000…	04514(Cell adhesion molecules (CAMs));04660(T cell receptor signaling pathway);04666(Fc gamma R-mediated phagocytosis);05340(Primary immunodeficiency)	K06478	EC:3.1.3.48	CD45
T-FH	ENSSSCG00000033260	TNNI2	1.50102	0.939188	0.67646	3.46088e-47	6.53795e-43	troponin I2, fast skeletal type [Source:NCBI gene;Acc:606751]	GO:0003009(skeletal muscle contraction);GO:0003779(actin binding);GO:0005634(nucleus);GO:0005861(troponin complex);GO:0031014(troponin T binding);GO:0045893(positive regulation of transcription, DNA-templated)	NA	K12043	NA
T-FH	ENSSSCG00000000811	PCED1B	2.89385	1.81339	0.674299	3.82489e-56	7.2256e-52	PC-esterase domain containing 1B [Source:HGNC Symbol;Acc:HGNC:28255]	NA	NA	NA	NA
T-FH	ENSSSCG00000035790	BTG1	25.5509	16.0964	0.666637	2.07595e-97	3.92168e-93	BTG anti-proliferation factor 1 [Source:NCBI gene;Acc:100101473]	GO:0005634(nucleus);GO:0005737(cytoplasm);GO:0008285(negative regulation of cell population proliferation);GO:0045930(negative regulation of mitotic cell cycle)	03018(RNA degradation)	K14443	NA
T-FH	ENSSSCG00000040701	GYPC	1.55104	0.978613	0.664427	5.92787e-75	1.11983e-70	glycophorin C (Gerbich blood group) [Source:NCBI gene;Acc:100518277]	GO:0005515(protein binding);GO:0016020(membrane);GO:0016021(integral component of membrane);GO:0019897(extrinsic component of plasma membrane);GO:0030863(cortical cytoskeleton)	05144(Malaria)	K06576	NA
T-FH	ENSSSCG00000000653	CD69	8.23502	5.22422	0.656557	3.92401e-48	7.41284e-44	CD69 molecule [Source:NCBI gene;Acc:397165]	GO:0009897(external side of plasma membrane);GO:0009986(cell surface);GO:0016020(membrane);GO:0016021(integral component of membrane);GO:0030246(carbohydrate binding);GO:0032991(protein-containing complex);GO:0035690(cellular response to drug);GO:0042803(protein homodimerization activity)	NA	K06502	NA
T-FH	ENSSSCG00000022292	NPL	1.64328	1.04937	0.647046	3.90125e-57	7.36986e-53	N-acetylneuraminate pyruvate lyase [Source:NCBI gene;Acc:397141]	GO:0003824(catalytic activity);GO:0005737(cytoplasm);GO:0005975(carbohydrate metabolic process);GO:0008747(N-acetylneuraminate lyase activity);GO:0016829(lyase activity);GO:0019262(N-acetylneuraminate catabolic process);GO:0042802(identical protein binding)	00520(Amino sugar and nucleotide sugar metabolism)	K01639	EC:4.1.3.3
T-FH	ENSSSCG00000010651	ABLIM1	6.92606	4.4247	0.646455	6.76615e-75	1.27819e-70	actin binding LIM protein 1 [Source:NCBI gene;Acc:100154343]	GO:0001725(stress fiber);GO:0003779(actin binding);GO:0007010(cytoskeleton organization);GO:0015629(actin cytoskeleton);GO:0030027(lamellipodium);GO:0030032(lamellipodium assembly);GO:0046872(metal ion binding);GO:0051015(actin filament binding);GO:0060271(cilium assembly)	04360(Axon guidance)	K07520	NA
T-FH	ENSSSCG00000003236	ENSSSCG00000003236	1.60097	1.02957	0.636903	3.0681e-41	5.79595e-37	sialic acid binding Ig like lectin 5 [Source:NCBI gene;Acc:100514653]	GO:0016020(membrane);GO:0016021(integral component of membrane)	NA	K06549	NA
T-FH	ENSSSCG00000015595	ATF3	2.16093	1.39358	0.632852	1.0197e-42	1.92632e-38	activating transcription factor 3 [Source:NCBI gene;Acc:100738612]	GO:0000122(negative regulation of transcription by RNA polymerase II);GO:0000976(transcription regulatory region sequence-specific DNA binding);GO:0000977(RNA polymerase II regulatory region sequence-specific DNA binding);GO:0000978(RNA polymerase II proximal promoter sequence-specific DNA binding);GO:0001227(DNA-binding transcription repressor activity, RNA polymerase II-specific);GO:0003677(DNA…	NA	K09032	NA
T-FH	ENSSSCG00000033154	ARL6IP5	4.10602	2.65188	0.630724	1.34325e-89	2.53753e-85	ADP ribosylation factor like GTPase 6 interacting protein 5 [Source:NCBI gene;Acc:595127]	GO:0002037(negative regulation of L-glutamate import across plasma membrane);GO:0005737(cytoplasm);GO:0005783(endoplasmic reticulum);GO:0005789(endoplasmic reticulum membrane);GO:0005856(cytoskeleton);GO:0005886(plasma membrane);GO:0015813(L-glutamate transmembrane transport);GO:0016020(membrane);GO:0016021(integral component of membrane)	NA	K20393	NA
T-FH	ENSSSCG00000004917	MALT1	2.15262	1.39547	0.625339	7.15815e-61	1.35225e-56	MALT1 paracaspase [Source:NCBI gene;Acc:100153830]	GO:0001650(fibrillar center);GO:0001923(B-1 B cell differentiation);GO:0002020(protease binding);GO:0002237(response to molecule of bacterial origin);GO:0002726(positive regulation of T cell cytokine production);GO:0004197(cysteine-type endopeptidase activity);GO:0004842(ubiquitin-protein transferase activity);GO:0005634(nucleus);GO:0005730(nucleolus);GO:0005737(cytoplasm);GO:0005829(cytosol);GO:…	04064(NF-kappa B signaling pathway);04625(C-type lectin receptor signaling pathway);04660(T cell receptor signaling pathway);04662(B cell receptor signaling pathway);05152(Tuberculosis)	K07369	EC:3.4.22.-
T-FH	ENSSSCG00000000033	TSPO	2.36774	1.53515	0.625131	2.21895e-69	4.19181e-65	translocator protein [Source:NCBI gene;Acc:396592]	GO:0005739(mitochondrion);GO:0005783(endoplasmic reticulum);GO:0010823(negative regulation of mitochondrion organization);GO:0015485(cholesterol binding);GO:0016020(membrane);GO:0016021(integral component of membrane);GO:0031397(negative regulation of protein ubiquitination);GO:0044325(ion channel binding);GO:0072655(establishment of protein localization to mitochondrion);GO:0072656(maintenance o…	04080(Neuroactive ligand-receptor interaction);04979(Cholesterol metabolism);05166(Human T-cell leukemia virus 1 infection)	K05770	NA
T-FH	ENSSSCG00000033115	IFNAR1	1.76026	1.14574	0.619507	5.83723e-65	1.10271e-60	interferon alpha and beta receptor subunit 1 [Source:NCBI gene;Acc:396658]	GO:0004904(interferon receptor activity);GO:0004905(type I interferon receptor activity);GO:0005515(protein binding);GO:0005887(integral component of plasma membrane);GO:0016020(membrane);GO:0016021(integral component of membrane);GO:0019221(cytokine-mediated signaling pathway);GO:0060337(type I interferon signaling pathway)	04060(Cytokine-cytokine receptor interaction);04151(PI3K-Akt signaling pathway);04217(Necroptosis);04380(Osteoclast differentiation);04620(Toll-like receptor signaling pathway);04621(NOD-like receptor signaling pathway);04630(Jak-STAT signaling pathway);04650(Natural killer cell mediated cytotoxicity);05160(Hepatitis C);05161(Hepatitis B);05162(Measles);05164(Influenza A);05165(Human papillomavir…	K05130	NA
T-FH	ENSSSCG00000022202	TOX2	0.997116	0.650668	0.61584	1.92799e-61	3.64217e-57	TOX high mobility group box family member 2 [Source:NCBI gene;Acc:100738797]	GO:0000978(RNA polymerase II proximal promoter sequence-specific DNA binding);GO:0001228(DNA-binding transcription activator activity, RNA polymerase II-specific);GO:0003677(DNA binding);GO:0005634(nucleus);GO:0005654(nucleoplasm);GO:0045944(positive regulation of transcription by RNA polymerase II)	NA	NA	NA
T-FH	ENSSSCG00000028561	CD28	1.93866	1.26778	0.612756	6.4852e-48	1.22512e-43	CD28 molecule [Source:NCBI gene;Acc:100515419]	GO:0001772(immunological synapse);GO:0002020(protease binding);GO:0002863(positive regulation of inflammatory response to antigenic stimulus);GO:0005070(SH3/SH2 adaptor activity);GO:0005886(plasma membrane);GO:0006955(immune response);GO:0009897(external side of plasma membrane);GO:0009986(cell surface);GO:0010628(positive regulation of gene expression);GO:0010629(negative regulation of gene expr…	04514(Cell adhesion molecules (CAMs));04660(T cell receptor signaling pathway);04672(Intestinal immune network for IgA production);04940(Type I diabetes mellitus);05162(Measles);05320(Autoimmune thyroid disease);05322(Systemic lupus erythematosus);05323(Rheumatoid arthritis);05330(Allograft rejection);05332(Graft-versus-host disease);05416(Viral myocarditis)	K06470	NA
T-FH	ENSSSCG00000031378	KBTBD6	1.23747	0.80925	0.612735	5.8222e-38	1.09987e-33	kelch repeat and BTB domain-containing protein 6 [Source:NCBI gene;Acc:100154105]	GO:0005515(protein binding)	NA	K10474	NA
T-FH	ENSSSCG00000035863	PLIN2	1.6755	1.09707	0.610935	2.5951e-53	4.9024e-49	perilipin 2 [Source:NCBI gene;Acc:397402]	GO:0005634(nucleus);GO:0005737(cytoplasm);GO:0005811(lipid droplet);GO:0005829(cytosol);GO:0005886(plasma membrane);GO:0015909(long-chain fatty acid transport);GO:0019915(lipid storage)	03320(PPAR signaling pathway)	K17284	NA
T-FH	ENSSSCG00000006235	TOX	3.32599	2.18056	0.609088	2.33135e-66	4.40416e-62	thymocyte selection associated high mobility group box [Source:NCBI gene;Acc:100155888]	GO:0003677(DNA binding);GO:0005634(nucleus);GO:0030098(lymphocyte differentiation);GO:0032825(positive regulation of natural killer cell differentiation);GO:0048535(lymph node development);GO:0048541(Peyer's patch development)	NA	NA	NA
T-FH	ENSSSCG00000017202	ENSSSCG00000017202	41.0823	26.9813	0.606559	5.1261e-74	9.68372e-70	histone H3.3 [Source:NCBI gene;Acc:100521680]	GO:0000786(nucleosome);GO:0001649(osteoblast differentiation);GO:0001740(Barr body);GO:0003677(DNA binding);GO:0005634(nucleus);GO:0005694(chromosome);GO:0006997(nucleus organization);GO:0007283(spermatogenesis);GO:0007286(spermatid development);GO:0007338(single fertilization);GO:0007566(embryo implantation);GO:0008283(cell population proliferation);GO:0008584(male gonad development);GO:0031492(…	05034(Alcoholism);05202(Transcriptional misregulation in cancer);05322(Systemic lupus erythematosus)	K11253	NA
T-FH	ENSSSCG00000015879	DAPL1	2.16805	1.42455	0.605886	3.5554e-36	6.71651e-32	death associated protein like 1 [Source:NCBI gene;Acc:100157537]	GO:0010507(negative regulation of autophagy);GO:0034198(cellular response to amino acid starvation);GO:0070513(death domain binding);GO:0097190(apoptotic signaling pathway)	NA	NA	NA
T-FH	ENSSSCG00000029710	GCNT4	0.990018	0.65119	0.604375	1.03441e-47	1.95411e-43	glucosaminyl (N-acetyl) transferase 4 [Source:NCBI gene;Acc:100518180]	GO:0002121(inter-male aggressive behavior);GO:0008375(acetylglucosaminyltransferase activity);GO:0016020(membrane);GO:0016021(integral component of membrane);GO:0042403(thyroid hormone metabolic process);GO:0048729(tissue morphogenesis);GO:0048872(homeostasis of number of cells);GO:0060993(kidney morphogenesis)	00512(Mucin type O-glycan biosynthesis)	K09663	EC:2.4.1.-
T-FH	ENSSSCG00000030616	RESF1	5.1808	3.43538	0.592706	2.65713e-60	5.01958e-56	retroelement silencing factor 1 [Source:NCBI gene;Acc:100511327]	NA	NA	NA	NA
T-FH	ENSSSCG00000015565	C1orf21	1.50636	1.00034	0.590579	1.79377e-49	3.3886e-45	chromosome 9 C1orf21 homolog [Source:NCBI gene;Acc:100516567]	NA	NA	NA	NA
T-FH	ENSSSCG00000004612	RAB27A	2.5628	1.70248	0.590085	3.50543e-67	6.62211e-63	RAB27A, member RAS oncogene family [Source:NCBI gene;Acc:606749]	GO:0000166(nucleotide binding);GO:0001750(photoreceptor outer segment);GO:0003924(GTPase activity);GO:0005525(GTP binding);GO:0005764(lysosome);GO:0005768(endosome);GO:0005770(late endosome);GO:0005794(Golgi apparatus);GO:0006605(protein targeting);GO:0006886(intracellular protein transport);GO:0006887(exocytosis);GO:0007596(blood coagulation);GO:0010628(positive regulation of gene expression);GO…	NA	K07885	NA
T-FH	ENSSSCG00000015346	ICA1	1.14285	0.76134	0.586028	7.01727e-36	1.32563e-31	islet cell autoantigen 1 [Source:NCBI gene;Acc:100511342]	GO:0000139(Golgi membrane);GO:0005829(cytosol);GO:0019904(protein domain specific binding);GO:0030667(secretory granule membrane);GO:0030672(synaptic vesicle membrane);GO:0043231(intracellular membrane-bounded organelle);GO:0050796(regulation of insulin secretion)	04940(Type I diabetes mellitus)	K19863	NA
T-FH	ENSSSCG00000003155	ENSSSCG00000003155	4.04912	2.70422	0.582395	1.11442e-61	2.10525e-57	protein phosphatase 1 regulatory subunit 15A [Source:NCBI gene;Acc:100522679]	GO:0000164(protein phosphatase type 1 complex);GO:0005737(cytoplasm);GO:0005783(endoplasmic reticulum);GO:0019888(protein phosphatase regulator activity);GO:0032516(positive regulation of phosphoprotein phosphatase activity);GO:0034976(response to endoplasmic reticulum stress)	04141(Protein processing in endoplasmic reticulum)	K14019	NA
T-FH	ENSSSCG00000006175	LY96	1.9312	1.29199	0.579908	3.51321e-58	6.63681e-54	lymphocyte antigen 96 [Source:NCBI gene;Acc:100125555]	GO:0001530(lipopolysaccharide binding);GO:0001875(lipopolysaccharide receptor activity);GO:0031226(intrinsic component of plasma membrane);GO:0031663(lipopolysaccharide-mediated signaling pathway);GO:0031666(positive regulation of lipopolysaccharide-mediated signaling pathway);GO:0032496(response to lipopolysaccharide);GO:0032497(detection of lipopolysaccharide);GO:0032760(positive regulation of …	04064(NF-kappa B signaling pathway);04620(Toll-like receptor signaling pathway);05133(Pertussis);05145(Toxoplasmosis)	K05400	NA
T-FH	ENSSSCG00000016855	FYB1	3.37804	2.27024	0.573341	6.91772e-66	1.30683e-61	FYN binding protein 1 [Source:HGNC Symbol;Acc:HGNC:4036]	GO:0005515(protein binding);GO:0005886(plasma membrane);GO:0006955(immune response);GO:0007229(integrin-mediated signaling pathway);GO:0008289(lipid binding);GO:0015629(actin cytoskeleton);GO:0050852(T cell receptor signaling pathway);GO:0072659(protein localization to plasma membrane)	NA	NA	NA
T-FH	ENSSSCG00000017895	RABEP1	2.19159	1.47466	0.571593	3.6102e-63	6.82004e-59	rabaptin, RAB GTPase binding effector protein 1 [Source:NCBI gene;Acc:100626730]	GO:0003676(nucleic acid binding);GO:0003700(DNA-binding transcription factor activity);GO:0005096(GTPase activator activity);GO:0005634(nucleus);GO:0005654(nucleoplasm);GO:0005768(endosome);GO:0006893(Golgi to plasma membrane transport);GO:0006897(endocytosis);GO:0008083(growth factor activity);GO:0010469(regulation of signaling receptor activity);GO:0016192(vesicle-mediated transport);GO:0019904…	NA	NA	NA
T-FH	ENSSSCG00000011592	PLXND1	1.07793	0.72696	0.56831	4.93919e-45	9.33063e-41	plexin D1 [Source:NCBI gene;Acc:100152254]	GO:0001525(angiogenesis);GO:0001569(branching involved in blood vessel morphogenesis);GO:0002116(semaphorin receptor complex);GO:0003151(outflow tract morphogenesis);GO:0003279(cardiac septum development);GO:0005515(protein binding);GO:0005887(integral component of plasma membrane);GO:0007162(negative regulation of cell adhesion);GO:0007165(signal transduction);GO:0007416(synapse assembly);GO:000…	NA	K06822	NA
T-FH	ENSSSCG00000014565	ENSSSCG00000014565	36.9118	24.9768	0.563492	2.07523e-64	3.92031e-60	interferon-induced transmembrane protein 1 [Source:NCBI gene;Acc:100127358]	GO:0005886(plasma membrane);GO:0016020(membrane);GO:0016021(integral component of membrane);GO:0034341(response to interferon-gamma);GO:0035455(response to interferon-alpha);GO:0035456(response to interferon-beta);GO:0045071(negative regulation of viral genome replication);GO:0046597(negative regulation of viral entry into host cell);GO:0051607(defense response to virus);GO:0060337(type I interfe…	04662(B cell receptor signaling pathway)	K06566;K19831	NA
T-FH	ENSSSCG00000037105	EVL	10.4689	7.10137	0.559939	2.73473e-75	5.16618e-71	Enah/Vasp-like [Source:NCBI gene;Acc:100513162]	GO:0003779(actin binding);GO:0005522(profilin binding);GO:0005737(cytoplasm);GO:0005856(cytoskeleton);GO:0005925(focal adhesion);GO:0008154(actin polymerization or depolymerization);GO:0010633(negative regulation of epithelial cell migration);GO:0017124(SH3 domain binding);GO:0030027(lamellipodium);GO:0030838(positive regulation of actin filament polymerization);GO:0042995(cell projection);GO:004…	NA	NA	NA
T-FH	ENSSSCG00000010283	SPOCK2	3.40963	2.32037	0.55526	4.57596e-57	8.64444e-53	SPARC (osteonectin), cwcv and kazal like domains proteoglycan 2 [Source:NCBI gene;Acc:100158017]	GO:0005509(calcium ion binding);GO:0005515(protein binding);GO:0005518(collagen binding);GO:0005539(glycosaminoglycan binding);GO:0005615(extracellular space);GO:0010811(positive regulation of cell-substrate adhesion);GO:0019800(peptide cross-linking via chondroitin 4-sulfate glycosaminoglycan);GO:0030198(extracellular matrix organization);GO:0050840(extracellular matrix binding);GO:1990830(cellu…	NA	K08136	NA
T-FH	ENSSSCG00000034350	SERHL2	1.04734	0.713705	0.553327	1.61163e-49	3.04454e-45	serine hydrolase like 2 [Source:NCBI gene;Acc:106508710]	GO:0031410(cytoplasmic vesicle)	NA	NA	NA
T-FH	ENSSSCG00000039243	CD81	11.5159	7.85555	0.551844	3.35004e-59	6.32856e-55	CD81 molecule [Source:NCBI gene;Acc:780427]	GO:0000187(activation of MAPK activity);GO:0001618(virus receptor activity);GO:0001771(immunological synapse formation);GO:0001772(immunological synapse);GO:0002455(humoral immune response mediated by circulating immunoglobulin);GO:0002863(positive regulation of inflammatory response to antigenic stimulus);GO:0005178(integrin binding);GO:0005886(plasma membrane);GO:0005887(integral component of p…	04662(B cell receptor signaling pathway);05144(Malaria);05160(Hepatitis C)	K06508	NA
T-FH	ENSSSCG00000025644	ENSSSCG00000025644	1.1588	0.790907	0.551048	1.3653e-32	2.57919e-28	CD1 antigen [Source:NCBI gene;Acc:396785]	GO:0001916(positive regulation of T cell mediated cytotoxicity);GO:0005615(extracellular space);GO:0005886(plasma membrane);GO:0006955(immune response);GO:0009897(external side of plasma membrane);GO:0016020(membrane);GO:0016021(integral component of membrane);GO:0030883(endogenous lipid antigen binding);GO:0030884(exogenous lipid antigen binding);GO:0048006(antigen processing and presentation, e…	04530(Tight junction);04640(Hematopoietic cell lineage)	K06448	NA
T-FH	ENSSSCG00000006756	BCAS2	3.41018	2.34747	0.538739	1.23538e-77	2.33375e-73	BCAS2, pre-mRNA processing factor [Source:NCBI gene;Acc:100154006]	GO:0000974(Prp19 complex);GO:0005662(DNA replication factor A complex);GO:0005681(spliceosomal complex);GO:0005813(centrosome);GO:0006397(mRNA processing);GO:0016607(nuclear speck);GO:0071007(U2-type catalytic step 2 spliceosome)	03040(Spliceosome)	K12861	NA
T-FH	ENSSSCG00000006736	CD2	14.8794	10.2459	0.538266	2.79391e-64	5.27797e-60	CD2 molecule [Source:NCBI gene;Acc:396662]	GO:0005102(signaling receptor binding);GO:0007155(cell adhesion);GO:0009897(external side of plasma membrane);GO:0009986(cell surface);GO:0016020(membrane);GO:0016021(integral component of membrane);GO:0032760(positive regulation of tumor necrosis factor production);GO:0034113(heterotypic cell-cell adhesion);GO:1902715(positive regulation of interferon-gamma secretion);GO:2000484(positive regulat…	04514(Cell adhesion molecules (CAMs));04640(Hematopoietic cell lineage)	K06449	NA
T-FH	ENSSSCG00000028056	ZFP36	4.42912	3.05358	0.536518	2.26775e-62	4.28401e-58	ZFP36 ring finger protein [Source:NCBI gene;Acc:100316849]	GO:0000122(negative regulation of transcription by RNA polymerase II);GO:0000165(MAPK cascade);GO:0000288(nuclear-transcribed mRNA catabolic process, deadenylation-dependent decay);GO:0000289(nuclear-transcribed mRNA poly(A) tail shortening);GO:0003729(mRNA binding);GO:0003730(mRNA 3'-UTR binding);GO:0005634(nucleus);GO:0005737(cytoplasm);GO:0005829(cytosol);GO:0006357(regulation of transcription…	05166(Human T-cell leukemia virus 1 infection);05167(Kaposi sarcoma-associated herpesvirus infection)	K15308	NA
T-FH	ENSSSCG00000009480	NDFIP2	2.43811	1.68427	0.533642	9.34865e-53	1.76605e-48	Nedd4 family interacting protein 2 [Source:NCBI gene;Acc:100152028]	GO:0005737(cytoplasm);GO:0005739(mitochondrion);GO:0005783(endoplasmic reticulum);GO:0005794(Golgi apparatus);GO:0007034(vacuolar transport);GO:0010629(negative regulation of gene expression);GO:0016020(membrane);GO:0016021(integral component of membrane);GO:0030001(metal ion transport);GO:0031398(positive regulation of protein ubiquitination);GO:0032410(negative regulation of transporter activit…	NA	NA	NA
T-FH	ENSSSCG00000038549	ZFP36L2	33.3287	23.0479	0.532133	4.61797e-48	8.72382e-44	ZFP36 ring finger protein like 2 [Source:NCBI gene;Acc:100513591]	GO:0000165(MAPK cascade);GO:0000288(nuclear-transcribed mRNA catabolic process, deadenylation-dependent decay);GO:0005634(nucleus);GO:0005737(cytoplasm);GO:0006402(mRNA catabolic process);GO:0009611(response to wounding);GO:0017091(AU-rich element binding);GO:0030097(hemopoiesis);GO:0033077(T cell differentiation in thymus);GO:0035019(somatic stem cell population maintenance);GO:0035925(mRNA 3'-U…	04218(Cellular senescence)	K18753	NA
T-FH	ENSSSCG00000039953	PNRC1	12.3179	8.52106	0.531655	8.57009e-75	1.61897e-70	proline rich nuclear receptor coactivator 1 [Source:NCBI gene;Acc:106508885]	GO:0005634(nucleus)	NA	K18774	NA
T-FH	ENSSSCG00000012160	SH3KBP1	2.94448	2.04514	0.525814	1.03941e-78	1.96354e-74	SH3 domain containing kinase binding protein 1 [Source:NCBI gene;Acc:100522530]	GO:0005515(protein binding);GO:0005737(cytoplasm);GO:0005911(cell-cell junction);GO:0007010(cytoskeleton organization);GO:0008360(regulation of cell shape);GO:0016477(cell migration);GO:0030139(endocytic vesicle)	04144(Endocytosis)	K12470	NA
T-FH	ENSSSCG00000017671	ENSSSCG00000017671	2.59086	1.80137	0.524341	3.44184e-64	6.50198e-60	ring finger protein, transmembrane 1 [Source:NCBI gene;Acc:100524826]	GO:0016020(membrane);GO:0016021(integral component of membrane)	NA	K22379	EC:2.3.2.27
T-FH	ENSSSCG00000034378	IFNGR2	1.3602	0.948746	0.519728	2.90396e-33	5.48586e-29	interferon gamma receptor 2 [Source:NCBI gene;Acc:100126864]	GO:0005515(protein binding);GO:0016020(membrane);GO:0016021(integral component of membrane)	04060(Cytokine-cytokine receptor interaction);04066(HIF-1 signaling pathway);04217(Necroptosis);04380(Osteoclast differentiation);04630(Jak-STAT signaling pathway);04650(Natural killer cell mediated cytotoxicity);04658(Th1 and Th2 cell differentiation);04659(Th17 cell differentiation);05132(Salmonella infection);05140(Leishmaniasis);05142(Chagas disease (American trypanosomiasis));05145(Toxoplasm…	K05133	NA
T-FH	ENSSSCG00000005312	SIT1	2.99508	2.09065	0.518645	6.23296e-50	1.17747e-45	signaling threshold regulating transmembrane adaptor 1 [Source:NCBI gene;Acc:100153191]	GO:0005886(plasma membrane);GO:0007165(signal transduction);GO:0016020(membrane);GO:0016021(integral component of membrane);GO:0019900(kinase binding);GO:0043029(T cell homeostasis);GO:0050863(regulation of T cell activation)	NA	NA	NA
T-FH	ENSSSCG00000010473	EXOC6	1.16456	0.814317	0.516123	5.11514e-49	9.663e-45	exocyst complex component 6 [Source:NCBI gene;Acc:102158067]	GO:0000145(exocyst);GO:0006887(exocytosis);GO:0006893(Golgi to plasma membrane transport);GO:0006904(vesicle docking involved in exocytosis);GO:0016020(membrane)	NA	K19985	NA
T-FH	ENSSSCG00000031462	ZNRF1	2.36466	1.6622	0.508538	5.26119e-68	9.93891e-64	zinc and ring finger 1 [Source:HGNC Symbol;Acc:HGNC:18452]	GO:0004842(ubiquitin-protein transferase activity);GO:0005768(endosome);GO:0005829(cytosol);GO:0016020(membrane);GO:0043161(proteasome-mediated ubiquitin-dependent protein catabolic process);GO:0061630(ubiquitin protein ligase activity);GO:0070936(protein K48-linked ubiquitination)	NA	NA	NA
T-FH	ENSSSCG00000004109	ZC3H12D	1.26232	0.887423	0.50838	8.53412e-45	1.61218e-40	zinc finger CCCH-type containing 12D [Source:NCBI gene;Acc:100156984]	GO:0000932(P-body);GO:0005654(nucleoplasm);GO:0036464(cytoplasmic ribonucleoprotein granule);GO:0046872(metal ion binding)	NA	K18668	EC:3.1.-.-
T-FH	ENSSSCG00000006382	ENSSSCG00000006382	1.68053	1.18421	0.504995	7.25332e-55	1.37022e-50	SLAM family member 6 [Source:NCBI gene;Acc:100156912]	GO:0016020(membrane);GO:0016021(integral component of membrane)	NA	K16852	NA
T-FH	ENSSSCG00000021944	RAC2	21.8481	15.4312	0.501659	3.03005e-84	5.72406e-80	Rac family small GTPase 2 [Source:NCBI gene;Acc:100621675]	GO:0000166(nucleotide binding);GO:0003924(GTPase activity);GO:0005525(GTP binding);GO:0005622(intracellular);GO:0005635(nuclear envelope);GO:0005737(cytoplasm);GO:0005829(cytosol);GO:0005884(actin filament);GO:0005886(plasma membrane);GO:0006935(chemotaxis);GO:0007015(actin filament organization);GO:0007186(G protein-coupled receptor signaling pathway);GO:0007264(small GTPase mediated signal tran…	04010(MAPK signaling pathway);04014(Ras signaling pathway);04015(Rap1 signaling pathway);04024(cAMP signaling pathway);04062(Chemokine signaling pathway);04071(Sphingolipid signaling pathway);04310(Wnt signaling pathway);04360(Axon guidance);04370(VEGF signaling pathway);04510(Focal adhesion);04520(Adherens junction);04650(Natural killer cell mediated cytotoxicity);04662(B cell receptor signaling…	K07860	NA
T-FH	ENSSSCG00000017047	CLINT1	3.61955	2.5575	0.501075	6.02606e-61	1.13838e-56	clathrin interactor 1 [Source:NCBI gene;Acc:100522525]	GO:0005654(nucleoplasm);GO:0005794(Golgi apparatus);GO:0016020(membrane);GO:0016192(vesicle-mediated transport);GO:0030276(clathrin binding);GO:0043231(intracellular membrane-bounded organelle)	NA	NA	NA
T-FH	ENSSSCG00000006381	CD84	1.8497	1.30973	0.498029	7.90961e-38	1.4942e-33	CD84 molecule [Source:NCBI gene;Acc:100152851]	GO:0016020(membrane);GO:0016021(integral component of membrane);GO:0032685(negative regulation of granulocyte macrophage colony-stimulating factor production);GO:0032701(negative regulation of interleukin-18 production);GO:0033004(negative regulation of mast cell activation);GO:0042802(identical protein binding);GO:0043305(negative regulation of mast cell degranulation);GO:2001256(regulation of s…	NA	K06511	NA
T-FH	ENSSSCG00000017494	IKZF3	5.97547	4.24706	0.492588	2.74713e-48	5.1896e-44	IKAROS family zinc finger 3 [Source:NCBI gene;Acc:100516292]	GO:0000977(RNA polymerase II regulatory region sequence-specific DNA binding);GO:0001228(DNA-binding transcription activator activity, RNA polymerase II-specific);GO:0003676(nucleic acid binding);GO:0003700(DNA-binding transcription factor activity);GO:0005634(nucleus);GO:0005654(nucleoplasm);GO:0005737(cytoplasm);GO:0005829(cytosol);GO:0005886(plasma membrane);GO:0009617(response to bacterium);G…	NA	K09220	NA
T-FH	ENSSSCG00000011125	GATA3	2.57249	1.83798	0.485043	1.06116e-40	2.00463e-36	GATA binding protein 3 [Source:NCBI gene;Acc:733631]	GO:0000122(negative regulation of transcription by RNA polymerase II);GO:0000790(nuclear chromatin);GO:0000902(cell morphogenesis);GO:0000976(transcription regulatory region sequence-specific DNA binding);GO:0000977(RNA polymerase II regulatory region sequence-specific DNA binding);GO:0000978(RNA polymerase II proximal promoter sequence-specific DNA binding);GO:0000981(DNA-binding transcription f…	04658(Th1 and Th2 cell differentiation);04659(Th17 cell differentiation);04928(Parathyroid hormone synthesis, secretion and action)	K17895	NA
T-FH	ENSSSCG00000014112	JMY	1.77488	1.26892	0.484125	3.78431e-33	7.14894e-29	junction mediating and regulatory protein, p53 cofactor [Source:NCBI gene;Acc:100510894]	GO:0003713(transcription coactivator activity);GO:0003779(actin binding);GO:0005634(nucleus);GO:0005737(cytoplasm);GO:0006357(regulation of transcription by RNA polymerase II);GO:0007050(cell cycle arrest);GO:0031252(cell leading edge);GO:0034314(Arp2/3 complex-mediated actin nucleation);GO:0043065(positive regulation of apoptotic process);GO:0051091(positive regulation of DNA-binding transcripti…	NA	NA	NA
T-FH	ENSSSCG00000012853	IRF7	1.8007	1.28804	0.483389	6.2253e-30	1.17602e-25	interferon regulatory factor 7 [Source:NCBI gene;Acc:100037289]	GO:0000978(RNA polymerase II proximal promoter sequence-specific DNA binding);GO:0000981(DNA-binding transcription factor activity, RNA polymerase II-specific);GO:0000987(proximal promoter sequence-specific DNA binding);GO:0001158(enhancer sequence-specific DNA binding);GO:0002376(immune system process);GO:0002819(regulation of adaptive immune response);GO:0003677(DNA binding);GO:0003700(DNA-bind…	04620(Toll-like receptor signaling pathway);04621(NOD-like receptor signaling pathway);04622(RIG-I-like receptor signaling pathway);04623(Cytosolic DNA-sensing pathway);05160(Hepatitis C);05161(Hepatitis B);05162(Measles);05164(Influenza A);05167(Kaposi sarcoma-associated herpesvirus infection);05168(Herpes simplex virus 1 infection);05169(Epstein-Barr virus infection);05203(Viral carcinogenesis)	K09447	NA
T-FH	ENSSSCG00000037019	CAMK4	3.62522	2.59406	0.482858	5.07843e-58	9.59366e-54	calcium/calmodulin dependent protein kinase IV [Source:NCBI gene;Acc:100515364]	GO:0000166(nucleotide binding);GO:0001650(fibrillar center);GO:0004672(protein kinase activity);GO:0004674(protein serine/threonine kinase activity);GO:0004683(calmodulin-dependent protein kinase activity);GO:0005524(ATP binding);GO:0005654(nucleoplasm);GO:0006468(protein phosphorylation);GO:0007616(long-term memory);GO:0043011(myeloid dendritic cell differentiation);GO:0045893(positive regulatio…	04020(Calcium signaling pathway);04024(cAMP signaling pathway);04211(Longevity regulating pathway);04371(Apelin signaling pathway);04380(Osteoclast differentiation);04720(Long-term potentiation);04722(Neurotrophin signaling pathway);04725(Cholinergic synapse);04921(Oxytocin signaling pathway);04925(Aldosterone synthesis and secretion);05031(Amphetamine addiction);05034(Alcoholism);05214(Glioma)	K05869	EC:2.7.11.17
T-FH	ENSSSCG00000029813	TSPAN5	1.65973	1.1891	0.481074	2.49588e-38	4.71496e-34	tetraspanin 5 [Source:NCBI gene;Acc:100622240]	GO:0005886(plasma membrane);GO:0005887(integral component of plasma membrane);GO:0007166(cell surface receptor signaling pathway);GO:0016020(membrane);GO:0016021(integral component of membrane);GO:0019899(enzyme binding);GO:0045747(positive regulation of Notch signaling pathway);GO:0051604(protein maturation);GO:0072659(protein localization to plasma membrane)	NA	K17345	NA
T-FH	ENSSSCG00000015671	ARHGAP15	3.01419	2.1649	0.47747	2.38532e-57	4.50611e-53	Rho GTPase activating protein 15 [Source:NCBI gene;Acc:100520808]	GO:0005096(GTPase activator activity);GO:0005737(cytoplasm);GO:0007165(signal transduction);GO:0008360(regulation of cell shape);GO:0043087(regulation of GTPase activity);GO:0043547(positive regulation of GTPase activity)	NA	K20637	NA
T-FH	ENSSSCG00000013115	CD5	3.42273	2.45945	0.476811	5.54301e-41	1.04713e-36	CD5 molecule [Source:NCBI gene;Acc:100513336]	GO:0005044(scavenger receptor activity);GO:0005886(plasma membrane);GO:0006898(receptor-mediated endocytosis);GO:0009897(external side of plasma membrane);GO:0016020(membrane);GO:0016021(integral component of membrane);GO:0031295(T cell costimulation);GO:0097190(apoptotic signaling pathway)	04640(Hematopoietic cell lineage)	K06455	NA
T-FH	ENSSSCG00000012822	MPP1	1.6474	1.18774	0.471972	6.7336e-65	1.27204e-60	membrane palmitoylated protein 1 [Source:NCBI gene;Acc:100517992]	GO:0005515(protein binding);GO:0005829(cytosol);GO:0016020(membrane);GO:0016607(nuclear speck);GO:0030863(cortical cytoskeleton);GO:0090022(regulation of neutrophil chemotaxis)	NA	K21880	NA
T-FH	ENSSSCG00000023660	PARP1	2.44895	1.76864	0.469522	6.14204e-74	1.16029e-69	poly(ADP-ribose) polymerase 1 [Source:NCBI gene;Acc:100621034]	GO:0000977(RNA polymerase II regulatory region sequence-specific DNA binding);GO:0001228(DNA-binding transcription activator activity, RNA polymerase II-specific);GO:0003677(DNA binding);GO:0003950(NAD+ ADP-ribosyltransferase activity);GO:0005634(nucleus);GO:0005635(nuclear envelope);GO:0005667(transcription factor complex);GO:0005730(nucleolus);GO:0005739(mitochondrion);GO:0006302(double-strand …	03410(Base excision repair);04210(Apoptosis);04217(Necroptosis)	K10798	EC:2.4.2.30
T-FH	ENSSSCG00000028304	ZFP36L1	19.4675	14.1085	0.464503	1.44948e-33	2.73821e-29	ZFP36 ring finger protein like 1 [Source:NCBI gene;Acc:100624279]	GO:0000165(MAPK cascade);GO:0000288(nuclear-transcribed mRNA catabolic process, deadenylation-dependent decay);GO:0000932(P-body);GO:0001570(vasculogenesis);GO:0003342(proepicardium development);GO:0003729(mRNA binding);GO:0003730(mRNA 3'-UTR binding);GO:0005634(nucleus);GO:0005737(cytoplasm);GO:0005829(cytosol);GO:0006417(regulation of translation);GO:0006915(apoptotic process);GO:0007507(heart …	04218(Cellular senescence)	K18753	NA
T-FH	ENSSSCG00000033721	ENSSSCG00000033721	17.7003	12.8452	0.462549	9.1265e-52	1.72409e-47	NA	GO:0016020(membrane);GO:0016021(integral component of membrane)	NA	NA	NA
T-FH	ENSSSCG00000015701	MGAT5	1.63512	1.18723	0.4618	4.92543e-44	9.30463e-40	alpha-1,6-mannosylglycoprotein 6-beta-N-acetylglucosaminyltransferase [Source:NCBI gene;Acc:100512563]	GO:0004864(protein phosphatase inhibitor activity);GO:0005794(Golgi apparatus);GO:0006487(protein N-linked glycosylation);GO:0008375(acetylglucosaminyltransferase activity);GO:0016020(membrane);GO:0016021(integral component of membrane);GO:0016757(transferase activity, transferring glycosyl groups);GO:0018279(protein N-linked glycosylation via asparagine);GO:0030144(alpha-1,6-mannosylglycoprotein…	00510(N-Glycan biosynthesis)	K00744	EC:2.4.1.155
T-FH	ENSSSCG00000005211	CD274	0.772851	0.561528	0.460832	9.44541e-22	1.78433e-17	CD274 molecule [Source:NCBI gene;Acc:574058]	GO:0002845(positive regulation of tolerance induction to tumor cell);GO:0005515(protein binding);GO:0005886(plasma membrane);GO:0006955(immune response);GO:0007165(signal transduction);GO:0007166(cell surface receptor signaling pathway);GO:0009897(external side of plasma membrane);GO:0009986(cell surface);GO:0016020(membrane);GO:0016021(integral component of membrane);GO:0031295(T cell costimulat…	04514(Cell adhesion molecules (CAMs))	K06745	NA
T-FH	ENSSSCG00000036096	ENSSSCG00000036096	3.27602	2.38893	0.455579	5.02525e-49	9.4932e-45	NA	NA	NA	NA	NA
T-FH	ENSSSCG00000003586	EPB41	3.04451	2.22225	0.454191	7.01275e-65	1.32478e-60	erythrocyte membrane protein band 4.1 [Source:NCBI gene;Acc:100515614]	GO:0003779(actin binding);GO:0005198(structural molecule activity);GO:0005545(1-phosphatidylinositol binding);GO:0005829(cytosol);GO:0005856(cytoskeleton);GO:0005886(plasma membrane);GO:0008022(protein C-terminus binding);GO:0008092(cytoskeletal protein binding);GO:0008360(regulation of cell shape);GO:0016020(membrane);GO:0016323(basolateral plasma membrane);GO:0030054(cell junction);GO:0030863(c…	NA	K06107	NA
T-FH	ENSSSCG00000029267	TIGIT	0.941277	0.68866	0.450828	7.55476e-29	1.42717e-24	T cell immunoreceptor with Ig and ITIM domains [Source:NCBI gene;Acc:100624099]	GO:0005102(signaling receptor binding);GO:0009986(cell surface);GO:0016020(membrane);GO:0016021(integral component of membrane);GO:0032695(negative regulation of interleukin-12 production);GO:0032733(positive regulation of interleukin-10 production);GO:0042802(identical protein binding);GO:0050868(negative regulation of T cell activation)	04514(Cell adhesion molecules (CAMs))	K16350	NA
T-FH	ENSSSCG00000028113	CAPZA2	3.88674	2.84536	0.449951	1.77102e-78	3.34563e-74	capping actin protein of muscle Z-line subunit alpha 2 [Source:NCBI gene;Acc:100037958]	GO:0003779(actin binding);GO:0008290(F-actin capping protein complex);GO:0030036(actin cytoskeleton organization);GO:0030479(actin cortical patch);GO:0051015(actin filament binding);GO:0051016(barbed-end actin filament capping);GO:0051693(actin filament capping)	04144(Endocytosis)	K10364	NA
T-FH	ENSSSCG00000034293	ARL4C	2.54705	1.86479	0.449811	1.94087e-31	3.66649e-27	ADP ribosylation factor like GTPase 4C [Source:NCBI gene;Acc:100514255]	GO:0000166(nucleotide binding);GO:0005525(GTP binding);GO:0005737(cytoplasm);GO:0005829(cytosol);GO:0005886(plasma membrane);GO:0032456(endocytic recycling);GO:0043014(alpha-tubulin binding)	NA	K07945	NA
T-FH	ENSSSCG00000032721	TRAF3IP3	3.7148	2.7267	0.446131	5.36712e-76	1.0139e-71	TRAF3 interacting protein 3 [Source:NCBI gene;Acc:110255538]	GO:0016020(membrane);GO:0016021(integral component of membrane)	NA	NA	NA
T-FH	ENSSSCG00000004919	NEDD4L	0.79546	0.585788	0.441412	4.72876e-30	8.9331e-26	neural precursor cell expressed, developmentally down-regulated 4-like, E3 ubiquitin protein ligase [Source:NCBI gene;Acc:100512083]	GO:0000209(protein polyubiquitination);GO:0003254(regulation of membrane depolarization);GO:0004842(ubiquitin-protein transferase activity);GO:0005515(protein binding);GO:0005737(cytoplasm);GO:0005886(plasma membrane);GO:0006511(ubiquitin-dependent protein catabolic process);GO:0010038(response to metal ion);GO:0015459(potassium channel regulator activity);GO:0016567(protein ubiquitination);GO:00…	04120(Ubiquitin mediated proteolysis);04144(Endocytosis);04530(Tight junction);04960(Aldosterone-regulated sodium reabsorption)	K13305	EC:2.3.2.26
T-FH	ENSSSCG00000009047	SMARCA5	4.2422	3.12434	0.441259	1.62045e-72	3.06119e-68	SWI/SNF related, matrix associated, actin dependent regulator of chromatin, subfamily a, member 5 [Source:NCBI gene;Acc:100188903]	GO:0000166(nucleotide binding);GO:0000183(chromatin silencing at rDNA);GO:0000793(condensed chromosome);GO:0001650(fibrillar center);GO:0003676(nucleic acid binding);GO:0003677(DNA binding);GO:0004386(helicase activity);GO:0005524(ATP binding);GO:0005634(nucleus);GO:0005677(chromatin silencing complex);GO:0006325(chromatin organization);GO:0006333(chromatin assembly or disassembly);GO:0006334(nuc…	NA	K11654	EC:3.6.4.-
T-FH	ENSSSCG00000038366	RAP2B	2.67786	1.97296	0.440718	1.36736e-55	2.58309e-51	RAP2B, member of RAS oncogene family [Source:NCBI gene;Acc:100144507]	GO:0000166(nucleotide binding);GO:0003924(GTPase activity);GO:0005525(GTP binding);GO:0005768(endosome);GO:0005829(cytosol);GO:0005886(plasma membrane);GO:0005923(bicellular tight junction);GO:0007165(signal transduction);GO:0016020(membrane);GO:0019003(GDP binding);GO:0019904(protein domain specific binding);GO:0030168(platelet activation);GO:0030336(negative regulation of cell migration);GO:003…	NA	K07838	NA
T-FH	ENSSSCG00000017401	ATP6V0A1	0.629114	0.463636	0.440329	9.78829e-41	1.84911e-36	ATPase H+ transporting V0 subunit a1 [Source:NCBI gene;Acc:100523018]	GO:0000220(vacuolar proton-transporting V-type ATPase, V0 domain);GO:0005737(cytoplasm);GO:0005794(Golgi apparatus);GO:0005829(cytosol);GO:0005886(plasma membrane);GO:0006811(ion transport);GO:0007035(vacuolar acidification);GO:0015078(proton transmembrane transporter activity);GO:0015991(ATP hydrolysis coupled proton transport);GO:0016020(membrane);GO:0016021(integral component of membrane);GO:0…	00190(Oxidative phosphorylation);04142(Lysosome);04145(Phagosome);04721(Synaptic vesicle cycle);04966(Collecting duct acid secretion);05152(Tuberculosis);05165(Human papillomavirus infection);05323(Rheumatoid arthritis)	K02154	NA
T-FH	ENSSSCG00000030211	NBR1	1.56246	1.15178	0.439954	9.37961e-45	1.7719e-40	NBR1, autophagy cargo receptor [Source:NCBI gene;Acc:100625110]	GO:0000407(phagophore assembly site);GO:0005515(protein binding);GO:0005654(nucleoplasm);GO:0005739(mitochondrion);GO:0005770(late endosome);GO:0005776(autophagosome);GO:0005829(cytosol);GO:0008270(zinc ion binding);GO:0016236(macroautophagy);GO:0016604(nuclear body);GO:0030500(regulation of bone mineralization);GO:0032872(regulation of stress-activated MAPK cascade);GO:0043130(ubiquitin binding)…	04137(Mitophagy - animal)	K17987	NA
T-FH	ENSSSCG00000016342	HES6	1.27677	0.941689	0.43917	6.56745e-42	1.24066e-37	hes family bHLH transcription factor 6 [Source:NCBI gene;Acc:100622397]	GO:0000122(negative regulation of transcription by RNA polymerase II);GO:0000977(RNA polymerase II regulatory region sequence-specific DNA binding);GO:0001227(DNA-binding transcription repressor activity, RNA polymerase II-specific);GO:0001756(somitogenesis);GO:0003677(DNA binding);GO:0003700(DNA-binding transcription factor activity);GO:0003712(transcription coregulator activity);GO:0003714(tran…	05165(Human papillomavirus infection)	K09087	NA
T-FH	ENSSSCG00000000694	GAPDH	23.8159	17.5739	0.43849	1.39807e-51	2.64109e-47	glyceraldehyde-3-phosphate dehydrogenase [Source:NCBI gene;Acc:396823]	GO:0000166(nucleotide binding);GO:0000226(microtubule cytoskeleton organization);GO:0004365(glyceraldehyde-3-phosphate dehydrogenase (NAD+) (phosphorylating) activity);GO:0005634(nucleus);GO:0005737(cytoplasm);GO:0005811(lipid droplet);GO:0005829(cytosol);GO:0005856(cytoskeleton);GO:0005886(plasma membrane);GO:0006006(glucose metabolic process);GO:0006096(glycolytic process);GO:0006417(regulation…	00010(Glycolysis / Gluconeogenesis);04066(HIF-1 signaling pathway);05010(Alzheimer disease)	K00134	EC:1.2.1.12
T-FH	ENSSSCG00000015958	PDK1	1.26988	0.937348	0.438032	2.69601e-37	5.09303e-33	pyruvate dehydrogenase kinase 1 [Source:NCBI gene;Acc:100286871]	GO:0004672(protein kinase activity);GO:0004740(pyruvate dehydrogenase (acetyl-transferring) kinase activity);GO:0005634(nucleus);GO:0005730(nucleolus);GO:0005739(mitochondrion);GO:0005967(mitochondrial pyruvate dehydrogenase complex);GO:0006468(protein phosphorylation);GO:0008283(cell population proliferation);GO:0008631(intrinsic apoptotic signaling pathway in response to oxidative stress);GO:00…	04066(HIF-1 signaling pathway);04360(Axon guidance);05230(Central carbon metabolism in cancer)	K12077	EC:2.7.11.2
T-FH	ENSSSCG00000006418	ENSSSCG00000006418	2.80096	2.06984	0.436403	1.16424e-40	2.19936e-36	NA	GO:0002218(activation of innate immune response);GO:0035458(cellular response to interferon-beta)	NA	NA	NA
T-FH	ENSSSCG00000012034	TIAM1	0.976092	0.721423	0.436172	7.67964e-29	1.45076e-24	T cell lymphoma invasion and metastasis 1 [Source:NCBI gene;Acc:100524587]	GO:0005085(guanyl-nucleotide exchange factor activity);GO:0005089(Rho guanyl-nucleotide exchange factor activity);GO:0005515(protein binding);GO:0005829(cytosol);GO:0005886(plasma membrane);GO:0005911(cell-cell junction);GO:0007160(cell-matrix adhesion);GO:0007165(signal transduction);GO:0008284(positive regulation of cell population proliferation);GO:0010717(regulation of epithelial to mesenchym…	04014(Ras signaling pathway);04015(Rap1 signaling pathway);04024(cAMP signaling pathway);04062(Chemokine signaling pathway);04530(Tight junction);04810(Regulation of actin cytoskeleton);05205(Proteoglycans in cancer)	K05731	NA
T-FH	ENSSSCG00000022230	CD9	0.947835	0.700838	0.435556	1.90325e-16	3.59542e-12	CD9 molecule [Source:NCBI gene;Acc:397067]	GO:0005178(integrin binding);GO:0005886(plasma membrane);GO:0005887(integral component of plasma membrane);GO:0007155(cell adhesion);GO:0007166(cell surface receptor signaling pathway);GO:0007338(single fertilization);GO:0007342(fusion of sperm to egg plasma membrane involved in single fertilization);GO:0008285(negative regulation of cell population proliferation);GO:0009897(external side of plas…	04640(Hematopoietic cell lineage)	K06460	NA
T-FH	ENSSSCG00000000635	ENSSSCG00000000635	1.7488	1.29326	0.435357	6.88893e-62	1.30139e-57	mago homolog B, exon junction complex subunit [Source:NCBI gene;Acc:100518306]	GO:0005634(nucleus);GO:0008380(RNA splicing);GO:0035145(exon-exon junction complex);GO:0071013(catalytic step 2 spliceosome)	03013(RNA transport);03015(mRNA surveillance pathway);03040(Spliceosome)	K12877	NA
T-FH	ENSSSCG00000017527	SKAP1	5.43951	4.02637	0.433999	1.57158e-71	2.96886e-67	src kinase associated phosphoprotein 1 [Source:NCBI gene;Acc:100521471]	GO:0000226(microtubule cytoskeleton organization);GO:0001726(ruffle);GO:0001772(immunological synapse);GO:0001954(positive regulation of cell-matrix adhesion);GO:0002821(positive regulation of adaptive immune response);GO:0005515(protein binding);GO:0005634(nucleus);GO:0005737(cytoplasm);GO:0005829(cytosol);GO:0005886(plasma membrane);GO:0005911(cell-cell junction);GO:0016477(cell migration);GO:0…	04015(Rap1 signaling pathway)	K17699	NA
T-FH	ENSSSCG00000015689	DARS	1.7535	1.30031	0.43138	6.45618e-69	1.21964e-64	aspartyl-tRNA synthetase [Source:NCBI gene;Acc:100524908]	GO:0000166(nucleotide binding);GO:0003676(nucleic acid binding);GO:0003723(RNA binding);GO:0004812(aminoacyl-tRNA ligase activity);GO:0004815(aspartate-tRNA ligase activity);GO:0005524(ATP binding);GO:0005737(cytoplasm);GO:0005829(cytosol);GO:0006418(tRNA aminoacylation for protein translation);GO:0006422(aspartyl-tRNA aminoacylation);GO:0017101(aminoacyl-tRNA synthetase multienzyme complex);GO:0…	00970(Aminoacyl-tRNA biosynthesis)	K22503	EC:6.1.1.12
T-FH	ENSSSCG00000002918	HCST	2.7026	2.00448	0.431117	4.20278e-43	7.93948e-39	hematopoietic cell signal transducer [Source:NCBI gene;Acc:397267]	GO:0005102(signaling receptor binding);GO:0006468(protein phosphorylation);GO:0009986(cell surface);GO:0014068(positive regulation of phosphatidylinositol 3-kinase signaling);GO:0016020(membrane);GO:0016021(integral component of membrane);GO:0043548(phosphatidylinositol 3-kinase binding);GO:0050776(regulation of immune response)	04650(Natural killer cell mediated cytotoxicity)	K07988	NA
T-FH	ENSSSCG00000029352	CCNL1	4.82983	3.58406	0.430379	9.41222e-57	1.77806e-52	cyclin L1 [Source:NCBI gene;Acc:100626293]	GO:0000079(regulation of cyclin-dependent protein serine/threonine kinase activity);GO:0005634(nucleus);GO:0006355(regulation of transcription, DNA-templated);GO:0006357(regulation of transcription by RNA polymerase II);GO:0006396(RNA processing);GO:0016538(cyclin-dependent protein serine/threonine kinase regulator activity)	NA	NA	NA
T-FH	ENSSSCG00000033909	ENSSSCG00000033909	19.8658	14.7647	0.428142	1.41059e-38	2.66474e-34	GTPase, IMAP family member 1 [Source:NCBI gene;Acc:110257620]	GO:0005525(GTP binding);GO:0016020(membrane);GO:0016021(integral component of membrane)	NA	NA	NA
T-FH	ENSSSCG00000014540	ENSSSCG00000014540	26.8977	19.9944	0.42789	9.16684e-53	1.73171e-48	ferritin heavy chain 1 [Source:NCBI gene;Acc:397030]	GO:0004322(ferroxidase activity);GO:0005506(iron ion binding);GO:0005623(cell);GO:0005737(cytoplasm);GO:0006826(iron ion transport);GO:0006879(cellular iron ion homeostasis);GO:0006880(intracellular sequestering of iron ion);GO:0008198(ferrous iron binding);GO:0008199(ferric iron binding);GO:0042802(identical protein binding);GO:0044754(autolysosome);GO:0046872(metal ion binding);GO:0048147(negat…	04216(Ferroptosis);04217(Necroptosis);04978(Mineral absorption)	K00522	EC:1.16.3.2
T-FH	ENSSSCG00000000519	GLIPR1	2.03512	1.51391	0.426835	5.68303e-54	1.07358e-49	GLI pathogenesis related 1 [Source:NCBI gene;Acc:100523551]	GO:0005576(extracellular region);GO:0005615(extracellular space);GO:0016020(membrane);GO:0016021(integral component of membrane)	NA	NA	NA
T-FH	ENSSSCG00000016266	CAB39	1.31516	0.978345	0.426818	1.34643e-54	2.54355e-50	calcium binding protein 39 [Source:NCBI gene;Acc:100620726]	GO:0004674(protein serine/threonine kinase activity);GO:0010800(positive regulation of peptidyl-threonine phosphorylation);GO:0018105(peptidyl-serine phosphorylation);GO:0019900(kinase binding);GO:0023014(signal transduction by protein phosphorylation);GO:0030295(protein kinase activator activity);GO:0032147(activation of protein kinase activity);GO:0035556(intracellular signal transduction);GO:0…	04150(mTOR signaling pathway);04152(AMPK signaling pathway)	K08272	NA
T-FH	ENSSSCG00000016062	NABP1	1.3053	0.975888	0.419597	1.26489e-36	2.38951e-32	nucleic acid binding protein 1 [Source:NCBI gene;Acc:100155066]	GO:0000724(double-strand break repair via homologous recombination);GO:0000784(nuclear chromosome, telomeric region);GO:0003697(single-stranded DNA binding);GO:0003723(RNA binding);GO:0005634(nucleus);GO:0005654(nucleoplasm);GO:0005829(cytosol);GO:0006281(DNA repair);GO:0006974(cellular response to DNA damage stimulus);GO:0007093(mitotic cell cycle checkpoint);GO:0010212(response to ionizing radi…	NA	NA	NA
T-FH	ENSSSCG00000012686	MOSPD1	1.06813	0.798992	0.418827	7.69793e-38	1.45422e-33	motile sperm domain containing 1 [Source:NCBI gene;Acc:100359355]	GO:0000122(negative regulation of transcription by RNA polymerase II);GO:0005634(nucleus);GO:0005737(cytoplasm);GO:0016020(membrane);GO:0016021(integral component of membrane);GO:0045944(positive regulation of transcription by RNA polymerase II);GO:0048471(perinuclear region of cytoplasm)	NA	NA	NA
T-FH	ENSSSCG00000011686	SLC9A9	0.739393	0.553408	0.417997	6.84578e-32	1.29324e-27	solute carrier family 9 member A9 [Source:NCBI gene;Acc:100517680]	GO:0005886(plasma membrane);GO:0006811(ion transport);GO:0006812(cation transport);GO:0006814(sodium ion transport);GO:0006885(regulation of pH);GO:0015297(antiporter activity);GO:0015299(solute:proton antiporter activity);GO:0015385(sodium:proton antiporter activity);GO:0015386(potassium:proton antiporter activity);GO:0016020(membrane);GO:0016021(integral component of membrane);GO:0035725(sodium…	NA	K14725	NA
T-FH	ENSSSCG00000009141	MCUB	0.790357	0.591722	0.417585	7.14039e-41	1.34889e-36	mitochondrial calcium uniporter dominant negative beta subunit [Source:NCBI gene;Acc:100623186]	GO:0005739(mitochondrion);GO:0006851(mitochondrial calcium ion transmembrane transport);GO:0016020(membrane);GO:0016021(integral component of membrane);GO:0019855(calcium channel inhibitor activity);GO:0031224(intrinsic component of membrane);GO:0031305(integral component of mitochondrial inner membrane);GO:0034704(calcium channel complex);GO:0036444(calcium import into the mitochondrion);GO:0051…	NA	K22829	NA
T-FH	ENSSSCG00000014264	ENSSSCG00000014264	10.7539	8.05316	0.417231	2.83606e-51	5.3576e-47	histidine triad nucleotide binding protein 1 [Source:NCBI gene;Acc:100518898]	GO:0003824(catalytic activity);GO:0005515(protein binding)	NA	K02503	NA
T-FH	ENSSSCG00000040140	CD3E	21.5289	16.1501	0.414734	4.53285e-60	8.56301e-56	CD3e molecule [Source:NCBI gene;Acc:397455]	GO:0001772(immunological synapse);GO:0001954(positive regulation of cell-matrix adhesion);GO:0002669(positive regulation of T cell anergy);GO:0004888(transmembrane signaling receptor activity);GO:0005886(plasma membrane);GO:0005911(cell-cell junction);GO:0007166(cell surface receptor signaling pathway);GO:0009897(external side of plasma membrane);GO:0010628(positive regulation of gene expression)…	04640(Hematopoietic cell lineage);04658(Th1 and Th2 cell differentiation);04659(Th17 cell differentiation);04660(T cell receptor signaling pathway);05142(Chagas disease (American trypanosomiasis));05162(Measles);05166(Human T-cell leukemia virus 1 infection);05169(Epstein-Barr virus infection);05170(Human immunodeficiency virus 1 infection);05340(Primary immunodeficiency)	K06451	NA
T-FH	ENSSSCG00000003608	LCK	7.60706	5.70724	0.414545	3.67759e-57	6.94733e-53	LCK proto-oncogene, Src family tyrosine kinase [Source:NCBI gene;Acc:100233188]	GO:0000166(nucleotide binding);GO:0000242(pericentriolar material);GO:0001772(immunological synapse);GO:0001784(phosphotyrosine residue binding);GO:0004672(protein kinase activity);GO:0004713(protein tyrosine kinase activity);GO:0004715(non-membrane spanning protein tyrosine kinase activity);GO:0004722(protein serine/threonine phosphatase activity);GO:0005102(signaling receptor binding);GO:000551…	04064(NF-kappa B signaling pathway);04380(Osteoclast differentiation);04650(Natural killer cell mediated cytotoxicity);04658(Th1 and Th2 cell differentiation);04659(Th17 cell differentiation);04660(T cell receptor signaling pathway);05166(Human T-cell leukemia virus 1 infection);05340(Primary immunodeficiency)	K05856	EC:2.7.10.2
T-FH	ENSSSCG00000013495	ZFR2	0.634706	0.476242	0.414394	2.61087e-28	4.9322e-24	zinc finger RNA binding protein 2 [Source:NCBI gene;Acc:100521543]	GO:0003676(nucleic acid binding);GO:0003725(double-stranded RNA binding);GO:0003727(single-stranded RNA binding);GO:0005634(nucleus);GO:0008270(zinc ion binding)	04722(Neurotrophin signaling pathway)	K08888	EC:2.7.10.2
T-FH	ENSSSCG00000032092	DDX5	20.7482	15.5716	0.414068	4.29323e-49	8.11034e-45	DEAD-box helicase 5 [Source:NCBI gene;Acc:102158045]	GO:0000122(negative regulation of transcription by RNA polymerase II);GO:0000166(nucleotide binding);GO:0000380(alternative mRNA splicing, via spliceosome);GO:0000381(regulation of alternative mRNA splicing, via spliceosome);GO:0000956(nuclear-transcribed mRNA catabolic process);GO:0001837(epithelial to mesenchymal transition);GO:0003676(nucleic acid binding);GO:0003724(RNA helicase activity);GO:…	03040(Spliceosome);05202(Transcriptional misregulation in cancer);05205(Proteoglycans in cancer)	K12823	EC:3.6.4.13
T-FH	ENSSSCG00000039656	RHOG	4.871	3.65784	0.413227	1.14367e-66	2.16051e-62	ras homolog family member G [Source:NCBI gene;Acc:100144504]	GO:0000166(nucleotide binding);GO:0003924(GTPase activity);GO:0005525(GTP binding);GO:0005622(intracellular);GO:0007264(small GTPase mediated signal transduction);GO:0007266(Rho protein signal transduction);GO:0016601(Rac protein signal transduction);GO:0030036(actin cytoskeleton organization);GO:0045893(positive regulation of transcription, DNA-templated);GO:0060326(cell chemotaxis);GO:0090630(a…	05100(Bacterial invasion of epithelial cells);05132(Salmonella infection)	K07863	NA
T-FH	ENSSSCG00000027324	VPS35L	1.06741	0.801762	0.412873	2.79314e-41	5.27652e-37	VPS35 endosomal protein sorting factor like [Source:NCBI gene;Acc:100622540]	NA	NA	NA	NA
T-FH	ENSSSCG00000027846	RRP15	1.34407	1.00994	0.412336	2.20452e-49	4.16457e-45	ribosomal RNA processing 15 homolog [Source:NCBI gene;Acc:100622345]	GO:0006364(rRNA processing);GO:0030687(preribosome, large subunit precursor)	NA	NA	NA
T-FH	ENSSSCG00000001459	HLA-DOB	0.854912	0.642622	0.411805	2.00859e-32	3.79442e-28	MHC class II, DO beta [Source:NCBI gene;Acc:100135049]	GO:0002376(immune system process);GO:0002504(antigen processing and presentation of peptide or polysaccharide antigen via MHC class II);GO:0002587(negative regulation of antigen processing and presentation of peptide antigen via MHC class II);GO:0005764(lysosome);GO:0006955(immune response);GO:0016020(membrane);GO:0016021(integral component of membrane);GO:0019882(antigen processing and presentat…	04145(Phagosome);04514(Cell adhesion molecules (CAMs));04612(Antigen processing and presentation);04640(Hematopoietic cell lineage);04658(Th1 and Th2 cell differentiation);04659(Th17 cell differentiation);04672(Intestinal immune network for IgA production);04940(Type I diabetes mellitus);05140(Leishmaniasis);05145(Toxoplasmosis);05150(Staphylococcus aureus infection);05152(Tuberculosis);05164(Inf…	K06752	NA
T-FH	ENSSSCG00000022998	PKIG	0.681962	0.513041	0.410616	1.30293e-25	2.46137e-21	cAMP-dependent protein kinase inhibitor gamma [Source:NCBI gene;Acc:397661]	GO:0000122(negative regulation of transcription by RNA polymerase II);GO:0004860(protein kinase inhibitor activity);GO:0004862(cAMP-dependent protein kinase inhibitor activity);GO:0005634(nucleus);GO:0005737(cytoplasm);GO:0006469(negative regulation of protein kinase activity);GO:0042308(negative regulation of protein import into nucleus);GO:2000480(negative regulation of cAMP-dependent protein k…	NA	NA	NA
T-FH	ENSSSCG00000017750	EVI2B	1.92758	1.45087	0.409871	4.46936e-46	8.44307e-42	ecotropic viral integration site 2B [Source:NCBI gene;Acc:100524827]	GO:0016020(membrane);GO:0016021(integral component of membrane);GO:0030854(positive regulation of granulocyte differentiation)	NA	K16854	NA
T-FH	ENSSSCG00000016050	INPP1	0.894755	0.673629	0.409539	4.38085e-40	8.27587e-36	inositol polyphosphate-1-phosphatase [Source:NCBI gene;Acc:100514878]	GO:0004441(inositol-1,4-bisphosphate 1-phosphatase activity);GO:0046854(phosphatidylinositol phosphorylation);GO:0046855(inositol phosphate dephosphorylation)	00562(Inositol phosphate metabolism);04070(Phosphatidylinositol signaling system)	K01107	EC:3.1.3.57
T-FH	ENSSSCG00000038912	IFITM3	6.49654	4.89135	0.409439	1.36103e-19	2.57112e-15	interferon induced transmembrane protein 3 [Source:NCBI gene;Acc:100518544]	GO:0016020(membrane);GO:0016021(integral component of membrane)	NA	K06566	NA
T-FH	ENSSSCG00000003682	ANKRD12	5.26273	3.96444	0.408693	1.26453e-50	2.38883e-46	ankyrin repeat domain 12 [Source:NCBI gene;Acc:100519490]	GO:0005515(protein binding);GO:0005654(nucleoplasm);GO:0005829(cytosol)	NA	K21436	NA
T-FH	ENSSSCG00000014267	ENSSSCG00000014267	3.3961	2.55936	0.408099	3.59285e-55	6.78724e-51	Rap guanine nucleotide exchange factor 6 [Source:NCBI gene;Acc:100521255]	GO:0005085(guanyl-nucleotide exchange factor activity);GO:0005515(protein binding);GO:0005622(intracellular);GO:0007165(signal transduction);GO:0007264(small GTPase mediated signal transduction)	04015(Rap1 signaling pathway);04530(Tight junction)	K08020	NA
T-FH	ENSSSCG00000025133	ITGB2	2.40034	1.80961	0.407559	1.51407e-35	2.86022e-31	integrin subunit beta 2 [Source:NCBI gene;Acc:396943]	GO:0001540(amyloid-beta binding);GO:0005178(integrin binding);GO:0005925(focal adhesion);GO:0007155(cell adhesion);GO:0007159(leukocyte cell-cell adhesion);GO:0007160(cell-matrix adhesion);GO:0007229(integrin-mediated signaling pathway);GO:0008305(integrin complex);GO:0009986(cell surface);GO:0016020(membrane);GO:0016021(integral component of membrane);GO:0016477(cell migration);GO:0019901(protei…	04015(Rap1 signaling pathway);04145(Phagosome);04390(Hippo signaling pathway);04514(Cell adhesion molecules (CAMs));04610(Complement and coagulation cascades);04650(Natural killer cell mediated cytotoxicity);04670(Leukocyte transendothelial migration);04810(Regulation of actin cytoskeleton);05133(Pertussis);05134(Legionellosis);05140(Leishmaniasis);05144(Malaria);05146(Amoebiasis);05150(Staphyloc…	K06464	NA
T-FH	ENSSSCG00000001398	ENSSSCG00000001398	4.87898	3.68161	0.406243	2.80979e-57	5.30797e-53	MHC class I antigen 7 [Source:NCBI gene;Acc:396650]	GO:0016020(membrane);GO:0016021(integral component of membrane)	04144(Endocytosis);04145(Phagosome);04218(Cellular senescence);04514(Cell adhesion molecules (CAMs));04612(Antigen processing and presentation);04650(Natural killer cell mediated cytotoxicity);04940(Type I diabetes mellitus);05163(Human cytomegalovirus infection);05165(Human papillomavirus infection);05166(Human T-cell leukemia virus 1 infection);05167(Kaposi sarcoma-associated herpesvirus infect…	K06751	NA
T-FH	ENSSSCG00000015235	ETS1	14.1255	10.6639	0.405576	2.76385e-55	5.22119e-51	ETS proto-oncogene 1, transcription factor [Source:NCBI gene;Acc:100302363]	GO:0000978(RNA polymerase II proximal promoter sequence-specific DNA binding);GO:0000981(DNA-binding transcription factor activity, RNA polymerase II-specific);GO:0003677(DNA binding);GO:0003700(DNA-binding transcription factor activity);GO:0005634(nucleus);GO:0005654(nucleoplasm);GO:0005667(transcription factor complex);GO:0006355(regulation of transcription, DNA-templated);GO:0006357(regulation…	04014(Ras signaling pathway);04218(Cellular senescence);05166(Human T-cell leukemia virus 1 infection);05200(Pathways in cancer);05211(Renal cell carcinoma)	K02678	NA
T-FH	ENSSSCG00000023785	TMEM156	1.7449	1.31748	0.405358	1.20462e-43	2.27565e-39	transmembrane protein 156 [Source:NCBI gene;Acc:100525349]	GO:0016020(membrane);GO:0016021(integral component of membrane)	NA	NA	NA
T-FH	ENSSSCG00000004561	HERC1	1.25582	0.948578	0.404796	2.8266e-38	5.33972e-34	HECT and RLD domain containing E3 ubiquitin protein ligase family member 1 [Source:NCBI gene;Acc:100153537]	GO:0004842(ubiquitin-protein transferase activity);GO:0005515(protein binding);GO:0010507(negative regulation of autophagy);GO:0016567(protein ubiquitination);GO:0016740(transferase activity);GO:0021702(cerebellar Purkinje cell differentiation);GO:0031175(neuron projection development);GO:0050885(neuromuscular process controlling balance)	04120(Ubiquitin mediated proteolysis)	K10594	EC:2.3.2.26
T-FH	ENSSSCG00000010226	JMJD1C	3.51611	2.65629	0.404569	8.93797e-52	1.68847e-47	jumonji domain containing 1C [Source:NCBI gene;Acc:100157328]	GO:0000785(chromatin);GO:0000976(transcription regulatory region sequence-specific DNA binding);GO:0005634(nucleus);GO:0031490(chromatin DNA binding);GO:0032454(histone demethylase activity (H3-K9 specific));GO:0033169(histone H3-K9 demethylation)	05202(Transcriptional misregulation in cancer)	K11449	EC:1.14.11.-
T-FH	ENSSSCG00000000500	ENSSSCG00000000500	0.924034	0.698296	0.404108	7.21863e-35	1.36367e-30	RAB3A interacting protein [Source:NCBI gene;Acc:100152578]	GO:0005085(guanyl-nucleotide exchange factor activity)	NA	K16779	NA
T-FH	ENSSSCG00000031456	ARL5B	1.77266	1.33964	0.404065	1.54755e-43	2.92348e-39	ADP ribosylation factor like GTPase 5B [Source:NCBI gene;Acc:100627052]	GO:0000166(nucleotide binding);GO:0005525(GTP binding);GO:1903292(protein localization to Golgi membrane)	NA	K07950	NA
T-FH	ENSSSCG00000040286	CYLD	1.99593	1.50859	0.403854	2.29144e-54	4.32876e-50	CYLD lysine 63 deubiquitinase [Source:NCBI gene;Acc:100624570]	GO:0004843(thiol-dependent ubiquitin-specific protease activity);GO:0005813(centrosome);GO:0005819(spindle);GO:0005829(cytosol);GO:0005881(cytoplasmic microtubule);GO:0006511(ubiquitin-dependent protein catabolic process);GO:0007346(regulation of mitotic cell cycle);GO:0008270(zinc ion binding);GO:0010803(regulation of tumor necrosis factor-mediated signaling pathway);GO:0016579(protein deubiquit…	04217(Necroptosis);04380(Osteoclast differentiation);04622(RIG-I-like receptor signaling pathway);04625(C-type lectin receptor signaling pathway)	K08601	EC:3.4.19.12
T-FH	ENSSSCG00000002283	FUT8	1.54629	1.16939	0.403055	3.22986e-43	6.10153e-39	fucosyltransferase 8 [Source:NCBI gene;Acc:396933]	GO:0005515(protein binding);GO:0005794(Golgi apparatus);GO:0005829(cytosol);GO:0006486(protein glycosylation);GO:0006487(protein N-linked glycosylation);GO:0006491(N-glycan processing);GO:0007179(transforming growth factor beta receptor signaling pathway);GO:0007229(integrin-mediated signaling pathway);GO:0007585(respiratory gaseous exchange);GO:0008424(glycoprotein 6-alpha-L-fucosyltransferase a…	00510(N-Glycan biosynthesis);00533(Glycosaminoglycan biosynthesis - keratan sulfate);05202(Transcriptional misregulation in cancer)	K00717	EC:2.4.1.68
T-FH	ENSSSCG00000001865	SCAPER	0.977391	0.739278	0.402819	3.53489e-38	6.67776e-34	S-phase cyclin A associated protein in the ER [Source:NCBI gene;Acc:100154669]	GO:0003676(nucleic acid binding);GO:0005634(nucleus);GO:0005829(cytosol);GO:0008270(zinc ion binding);GO:0046872(metal ion binding)	NA	NA	NA
T-FH	ENSSSCG00000032284	CCND3	4.07351	3.08158	0.402601	2.4133e-62	4.55897e-58	cyclin D3 [Source:NCBI gene;Acc:780426]	GO:0000122(negative regulation of transcription by RNA polymerase II);GO:0000307(cyclin-dependent protein kinase holoenzyme complex);GO:0001934(positive regulation of protein phosphorylation);GO:0004693(cyclin-dependent protein serine/threonine kinase activity);GO:0005634(nucleus);GO:0005737(cytoplasm);GO:0007165(signal transduction);GO:0019901(protein kinase binding);GO:0042098(T cell proliferat…	04110(Cell cycle);04115(p53 signaling pathway);04151(PI3K-Akt signaling pathway);04218(Cellular senescence);04310(Wnt signaling pathway);04390(Hippo signaling pathway);04510(Focal adhesion);04630(Jak-STAT signaling pathway);05162(Measles);05165(Human papillomavirus infection);05166(Human T-cell leukemia virus 1 infection);05169(Epstein-Barr virus infection);05200(Pathways in cancer);05203(Viral c…	K10152	NA
T-FH	ENSSSCG00000017799	CPD	1.38479	1.0499	0.399425	7.1911e-34	1.35847e-29	carboxypeptidase D [Source:NCBI gene;Acc:100517495]	GO:0004181(metallocarboxypeptidase activity);GO:0004185(serine-type carboxypeptidase activity);GO:0005615(extracellular space);GO:0006508(proteolysis);GO:0006518(peptide metabolic process);GO:0008270(zinc ion binding);GO:0016020(membrane);GO:0016021(integral component of membrane);GO:0016485(protein processing)	NA	K07752	EC:3.4.17.22
T-FH	ENSSSCG00000004629	LYSMD2	0.677358	0.51371	0.398963	1.45547e-35	2.74953e-31	LysM domain containing 2 [Source:NCBI gene;Acc:100155966]	NA	NA	NA	NA
T-FH	ENSSSCG00000007526	ZNF831	0.757513	0.574977	0.397768	3.23439e-35	6.11008e-31	zinc finger protein 831 [Source:NCBI gene;Acc:100144512]	GO:0003676(nucleic acid binding)	NA	NA	NA
T-FH	ENSSSCG00000009633	ENSSSCG00000009633	2.00677	1.52332	0.397659	1.01683e-48	1.92089e-44	tumor necrosis factor receptor superfamily member 10A-like [Source:NCBI gene;Acc:100624226]	GO:0005515(protein binding);GO:0005886(plasma membrane);GO:0007165(signal transduction);GO:0009986(cell surface);GO:0016020(membrane);GO:0016021(integral component of membrane);GO:0036462(TRAIL-activated apoptotic signaling pathway);GO:0043065(positive regulation of apoptotic process);GO:0045569(TRAIL binding)	04060(Cytokine-cytokine receptor interaction);04210(Apoptosis);04217(Necroptosis);04650(Natural killer cell mediated cytotoxicity);05164(Influenza A)	K04722	NA
T-FH	ENSSSCG00000013111	CD6	1.61476	1.22666	0.396584	5.98562e-34	1.13074e-29	CD6 molecule [Source:NCBI gene;Acc:100513519]	GO:0001530(lipopolysaccharide binding);GO:0001771(immunological synapse formation);GO:0001772(immunological synapse);GO:0002438(acute inflammatory response to antigenic stimulus);GO:0005044(scavenger receptor activity);GO:0006898(receptor-mediated endocytosis);GO:0007157(heterophilic cell-cell adhesion via plasma membrane cell adhesion molecules);GO:0009897(external side of plasma membrane);GO:00…	04514(Cell adhesion molecules (CAMs))	K06456	NA
T-FH	ENSSSCG00000009864	MED13L	1.8143	1.3786	0.396209	1.00961e-55	1.90726e-51	mediator complex subunit 13 like [Source:NCBI gene;Acc:100151978]	GO:0003712(transcription coregulator activity);GO:0005634(nucleus);GO:0006357(regulation of transcription by RNA polymerase II);GO:0016592(mediator complex)	04919(Thyroid hormone signaling pathway)	K15164	NA
T-FH	ENSSSCG00000033509	SAMD11	0.538377	0.409491	0.394786	3.933e-32	7.42982e-28	sterile alpha motif domain containing 11 [Source:NCBI gene;Acc:102163932]	GO:0005515(protein binding)	NA	NA	NA
T-FH	ENSSSCG00000004276	SMAP1	2.4598	1.87223	0.393785	9.68929e-69	1.8304e-64	small ArfGAP 1 [Source:NCBI gene;Acc:100513326]	GO:0005096(GTPase activator activity);GO:0005737(cytoplasm);GO:0030276(clathrin binding);GO:0043547(positive regulation of GTPase activity);GO:0045648(positive regulation of erythrocyte differentiation);GO:0046872(metal ion binding);GO:2000369(regulation of clathrin-dependent endocytosis)	04144(Endocytosis)	K12486	NA
T-FH	ENSSSCG00000029163	BCAT1	0.651752	0.496093	0.39371	1.42927e-37	2.70003e-33	branched chain amino acid transaminase 1 [Source:NCBI gene;Acc:100518784]	GO:0003824(catalytic activity);GO:0004084(branched-chain-amino-acid transaminase activity);GO:0005739(mitochondrion);GO:0008483(transaminase activity);GO:0008652(cellular amino acid biosynthetic process);GO:0009081(branched-chain amino acid metabolic process);GO:0009082(branched-chain amino acid biosynthetic process);GO:0009098(leucine biosynthetic process);GO:0009099(valine biosynthetic process)…	00270(Cysteine and methionine metabolism);00280(Valine, leucine and isoleucine degradation);00290(Valine, leucine and isoleucine biosynthesis);00770(Pantothenate and CoA biosynthesis)	K00826	EC:2.6.1.42
T-FH	ENSSSCG00000032265	AES	3.51768	2.67777	0.39359	1.55226e-65	2.93238e-61	amino-terminal enhancer of split [Source:NCBI gene;Acc:110259367]	GO:0000122(negative regulation of transcription by RNA polymerase II);GO:0001501(skeletal system development);GO:0003714(transcription corepressor activity);GO:0005515(protein binding);GO:0005634(nucleus);GO:0006355(regulation of transcription, DNA-templated);GO:0006357(regulation of transcription by RNA polymerase II);GO:0010629(negative regulation of gene expression);GO:0031668(cellular respons…	NA	NA	NA
T-FH	ENSSSCG00000008188	MGAT4A	2.04517	1.55775	0.39276	1.05091e-60	1.98528e-56	alpha-1,3-mannosyl-glycoprotein 4-beta-N-acetylglucosaminyltransferase A [Source:NCBI gene;Acc:100524079]	GO:0006487(protein N-linked glycosylation);GO:0008375(acetylglucosaminyltransferase activity);GO:0016757(transferase activity, transferring glycosyl groups)	00510(N-Glycan biosynthesis);04714(Thermogenesis)	K00738;K18178	EC:2.4.1.145
T-FH	ENSSSCG00000028397	ENSSSCG00000028397	1.92358	1.46596	0.39195	2.03207e-65	3.83879e-61	transmembrane protein 106C [Source:NCBI gene;Acc:100154789]	GO:0016020(membrane);GO:0016021(integral component of membrane)	NA	NA	NA
T-FH	ENSSSCG00000009359	SUPT20H	1.86187	1.42028	0.390585	1.60358e-51	3.02933e-47	SPT20 homolog, SAGA complex component [Source:NCBI gene;Acc:100739486]	GO:0000124(SAGA complex);GO:0001650(fibrillar center);GO:0003712(transcription coregulator activity);GO:0006357(regulation of transcription by RNA polymerase II);GO:0035948(positive regulation of gluconeogenesis by positive regulation of transcription from RNA polymerase II promoter);GO:0070461(SAGA-type complex);GO:1903506(regulation of nucleic acid-templated transcription)	NA	NA	NA
T-FH	ENSSSCG00000004166	AHI1	2.5138	1.91839	0.389975	7.41598e-47	1.40095e-42	Abelson helper integration site 1 [Source:NCBI gene;Acc:100514806]	GO:0001738(morphogenesis of a polarized epithelium);GO:0001947(heart looping);GO:0002092(positive regulation of receptor internalization);GO:0005515(protein binding);GO:0005813(centrosome);GO:0005814(centriole);GO:0005911(cell-cell junction);GO:0005912(adherens junction);GO:0005929(cilium);GO:0007169(transmembrane receptor protein tyrosine kinase signaling pathway);GO:0007417(central nervous syst…	NA	K16740	NA
T-FH	ENSSSCG00000012317	GSPT2	1.05483	0.805582	0.388903	1.64162e-32	3.10118e-28	G1 to S phase transition 2 [Source:HGNC Symbol;Acc:HGNC:4622]	GO:0002184(cytoplasmic translational termination);GO:0003747(translation release factor activity);GO:0003924(GTPase activity);GO:0005525(GTP binding);GO:0005829(cytosol);GO:0006412(translation);GO:0018444(translation release factor complex)	NA	NA	NA
T-FH	ENSSSCG00000007098	ENSSSCG00000007098	1.37767	1.05226	0.388741	8.72128e-59	1.64754e-54	D-tyrosyl-tRNA deacylase 1 [Source:NCBI gene;Acc:100524407]	GO:0000049(tRNA binding);GO:0002161(aminoacyl-tRNA editing activity);GO:0003723(RNA binding);GO:0005737(cytoplasm);GO:0006399(tRNA metabolic process);GO:0016787(hydrolase activity);GO:0051499(D-aminoacyl-tRNA deacylase activity);GO:0051500(D-tyrosyl-tRNA(Tyr) deacylase activity);GO:0106074(aminoacyl-tRNA metabolism involved in translational fidelity)	NA	K07560	EC:3.1.1.96
T-FH	ENSSSCG00000032984	ENSSSCG00000032984	0.962396	0.735249	0.388397	1.45267e-32	2.74423e-28	BEN domain containing 7 [Source:NCBI gene;Acc:110255691]	NA	NA	NA	NA
T-FH	ENSSSCG00000007656	PVRIG	3.90823	2.98883	0.386938	2.51928e-34	4.75917e-30	PVR related immunoglobulin domain containing [Source:NCBI gene;Acc:100512708]	GO:0005886(plasma membrane);GO:0016020(membrane);GO:0016021(integral component of membrane);GO:0019902(phosphatase binding);GO:0038023(signaling receptor activity);GO:0050860(negative regulation of T cell receptor signaling pathway)	NA	NA	NA
T-FH	ENSSSCG00000040118	ENSSSCG00000040118	4.14173	3.17434	0.383778	3.25678e-65	6.15238e-61	pancreatic progenitor cell differentiation and proliferation factor [Source:NCBI gene;Acc:110257398]	GO:0007275(multicellular organism development);GO:0030154(cell differentiation)	NA	NA	NA
T-FH	ENSSSCG00000006380	ENSSSCG00000006380	1.25814	0.964599	0.383287	4.91949e-20	9.2934e-16	signaling lymphocytic activation molecule family member 1 [Source:NCBI gene;Acc:100511325]	GO:0001779(natural killer cell differentiation);GO:0001787(natural killer cell proliferation);GO:0002232(leukocyte chemotaxis involved in inflammatory response);GO:0002725(negative regulation of T cell cytokine production);GO:0009897(external side of plasma membrane);GO:0009986(cell surface);GO:0010759(positive regulation of macrophage chemotaxis);GO:0016020(membrane);GO:0016021(integral componen…	05162(Measles)	K06536	NA
T-FH	ENSSSCG00000025295	NDFIP1	4.09023	3.13684	0.382869	4.03417e-45	7.62096e-41	Nedd4 family interacting protein 1 [Source:NCBI gene;Acc:100628119]	GO:0002761(regulation of myeloid leukocyte differentiation);GO:0002829(negative regulation of type 2 immune response);GO:0005794(Golgi apparatus);GO:0005938(cell cortex);GO:0006879(cellular iron ion homeostasis);GO:0007034(vacuolar transport);GO:0010629(negative regulation of gene expression);GO:0016020(membrane);GO:0016021(integral component of membrane);GO:0030001(metal ion transport);GO:003139…	NA	NA	NA
T-FH	ENSSSCG00000011131	PRKCQ	2.27165	1.74316	0.382038	7.12439e-46	1.34587e-41	protein kinase C theta [Source:NCBI gene;Acc:100621326]	GO:0000166(nucleotide binding);GO:0001772(immunological synapse);GO:0004672(protein kinase activity);GO:0004674(protein serine/threonine kinase activity);GO:0004697(protein kinase C activity);GO:0005524(ATP binding);GO:0005737(cytoplasm);GO:0005815(microtubule organizing center);GO:0005886(plasma membrane);GO:0006355(regulation of transcription, DNA-templated);GO:0006468(protein phosphorylation);…	04064(NF-kappa B signaling pathway);04140(Autophagy - animal);04270(Vascular smooth muscle contraction);04658(Th1 and Th2 cell differentiation);04659(Th17 cell differentiation);04660(T cell receptor signaling pathway);04750(Inflammatory mediator regulation of TRP channels);04920(Adipocytokine signaling pathway);04931(Insulin resistance)	K18052	EC:2.7.11.13
T-FH	ENSSSCG00000017566	ACSF2	1.60255	1.2306	0.381014	1.70364e-59	3.21835e-55	acyl-CoA synthetase family member 2 [Source:NCBI gene;Acc:100512859]	GO:0003824(catalytic activity)	NA	K00666	EC:6.2.1.-
T-FH	ENSSSCG00000009400	RCBTB2	0.813041	0.624902	0.379699	4.32948e-29	8.17881e-25	RCC1 and BTB domain containing protein 2 [Source:NCBI gene;Acc:100154691]	GO:0001669(acrosomal vesicle);GO:0005515(protein binding)	NA	K11494	NA
T-FH	ENSSSCG00000008245	TMSB10	142.306	109.386	0.379566	5.55954e-52	1.05025e-47	thymosin beta 10 [Source:NCBI gene;Acc:100037998]	GO:0003779(actin binding);GO:0003785(actin monomer binding);GO:0005737(cytoplasm);GO:0005856(cytoskeleton);GO:0007015(actin filament organization);GO:0030334(regulation of cell migration);GO:0042989(sequestering of actin monomers)	NA	K13785	NA
T-FH	ENSSSCG00000014833	UCP2	3.71195	2.85412	0.37913	2.36297e-38	4.46388e-34	uncoupling protein 2 [Source:NCBI gene;Acc:397549]	GO:0001666(response to hypoxia);GO:0005739(mitochondrion);GO:0006839(mitochondrial transport);GO:0016020(membrane);GO:0016021(integral component of membrane);GO:0022857(transmembrane transporter activity);GO:0031966(mitochondrial membrane);GO:0051881(regulation of mitochondrial membrane potential);GO:0055085(transmembrane transport);GO:0120162(positive regulation of cold-induced thermogenesis)	NA	K15103	NA
T-FH	ENSSSCG00000001061	JARID2	6.14149	4.7235	0.378733	7.95673e-53	1.50311e-48	jumonji and AT-rich interaction domain containing 2 [Source:NCBI gene;Acc:100524569]	GO:0000122(negative regulation of transcription by RNA polymerase II);GO:0000977(RNA polymerase II regulatory region sequence-specific DNA binding);GO:0001227(DNA-binding transcription repressor activity, RNA polymerase II-specific);GO:0001889(liver development);GO:0003677(DNA binding);GO:0003682(chromatin binding);GO:0005634(nucleus);GO:0005739(mitochondrion);GO:0006338(chromatin remodeling);GO:…	04550(Signaling pathways regulating pluripotency of stem cells)	K11478	NA
T-FH	ENSSSCG00000028172	FAM78A	1.54739	1.19112	0.377518	3.15064e-51	5.95188e-47	family with sequence similarity 78 member A [Source:NCBI gene;Acc:100624292]	NA	NA	NA	NA
T-FH	ENSSSCG00000014277	IRF1	2.21761	1.70935	0.375562	2.83182e-38	5.34959e-34	interferon regulatory factor 1 [Source:NCBI gene;Acc:396611]	GO:0000790(nuclear chromatin);GO:0000978(RNA polymerase II proximal promoter sequence-specific DNA binding);GO:0000981(DNA-binding transcription factor activity, RNA polymerase II-specific);GO:0001228(DNA-binding transcription activator activity, RNA polymerase II-specific);GO:0002376(immune system process);GO:0003677(DNA binding);GO:0003700(DNA-binding transcription factor activity);GO:0005634(n…	04625(C-type lectin receptor signaling pathway);04668(TNF signaling pathway);04917(Prolactin signaling pathway);05133(Pertussis);05165(Human papillomavirus infection)	K09444	NA
T-FH	ENSSSCG00000010156	ARID4B	4.21227	3.24738	0.375325	4.36432e-69	8.24464e-65	RNA binding motif protein 34 [Source:NCBI gene;Acc:100154004]	GO:0003676(nucleic acid binding);GO:0003677(DNA binding);GO:0003723(RNA binding);GO:0005634(nucleus);GO:0006349(regulation of gene expression by genetic imprinting);GO:0006355(regulation of transcription, DNA-templated);GO:0006357(regulation of transcription by RNA polymerase II);GO:0007283(spermatogenesis);GO:0034773(histone H4-K20 trimethylation);GO:0036124(histone H3-K9 trimethylation);GO:0044…	NA	K14837;K19195	NA
T-FH	ENSSSCG00000017818	SERPINF1	2.03597	1.5697	0.37523	3.99137e-58	7.5401e-54	serpin family F member 1 [Source:NCBI gene;Acc:780402]	GO:0005576(extracellular region);GO:0005615(extracellular space);GO:0016525(negative regulation of angiogenesis);GO:0050769(positive regulation of neurogenesis);GO:0060770(negative regulation of epithelial cell proliferation involved in prostate gland development)	04310(Wnt signaling pathway)	K19614	NA
T-FH	ENSSSCG00000021890	GNB1	2.87191	2.21467	0.37492	9.61917e-67	1.81716e-62	G protein subunit beta 1 [Source:NCBI gene;Acc:110261346]	GO:0001750(photoreceptor outer segment);GO:0003924(GTPase activity);GO:0005515(protein binding);GO:0005834(heterotrimeric G-protein complex);GO:0007165(signal transduction);GO:0007186(G protein-coupled receptor signaling pathway);GO:0007200(phospholipase C-activating G protein-coupled receptor signaling pathway);GO:0008283(cell population proliferation);GO:0044877(protein-containing complex bindi…	04014(Ras signaling pathway);04062(Chemokine signaling pathway);04151(PI3K-Akt signaling pathway);04371(Apelin signaling pathway);04713(Circadian entrainment);04723(Retrograde endocannabinoid signaling);04724(Glutamatergic synapse);04725(Cholinergic synapse);04726(Serotonergic synapse);04727(GABAergic synapse);04728(Dopaminergic synapse);04740(Olfactory transduction);04744(Phototransduction);0492…	K04536	NA
T-FH	ENSSSCG00000017177	ST6GALNAC2	0.82534	0.636778	0.374199	8.76222e-35	1.65527e-30	ST6 N-acetylgalactosaminide alpha-2,6-sialyltransferase 2 [Source:NCBI gene;Acc:100518510]	GO:0001665(alpha-N-acetylgalactosaminide alpha-2,6-sialyltransferase activity);GO:0005794(Golgi apparatus);GO:0006486(protein glycosylation);GO:0006493(protein O-linked glycosylation);GO:0008373(sialyltransferase activity);GO:0016020(membrane);GO:0016021(integral component of membrane);GO:0016740(transferase activity);GO:0016757(transferase activity, transferring glycosyl groups);GO:0097503(sialy…	NA	K06616	EC:2.4.99.-
T-FH	ENSSSCG00000028759	ASAP1	1.3322	1.02825	0.373621	5.57124e-42	1.05246e-37	ArfGAP with SH3 domain, ankyrin repeat and PH domain 1 [Source:NCBI gene;Acc:106509950]	GO:0001786(phosphatidylserine binding);GO:0002102(podosome);GO:0005096(GTPase activator activity);GO:0005515(protein binding);GO:0005546(phosphatidylinositol-4,5-bisphosphate binding);GO:0005547(phosphatidylinositol-3,4,5-trisphosphate binding);GO:0043197(dendritic spine);GO:0043547(positive regulation of GTPase activity);GO:0046872(metal ion binding);GO:0060271(cilium assembly);GO:0061000(negati…	04144(Endocytosis);04666(Fc gamma R-mediated phagocytosis)	K12488	NA
T-FH	ENSSSCG00000008123	ARID5A	1.27866	0.988355	0.371526	4.89416e-38	9.24556e-34	AT-rich interaction domain 5A [Source:NCBI gene;Acc:100524615]	GO:0000122(negative regulation of transcription by RNA polymerase II);GO:0003677(DNA binding);GO:0003714(transcription corepressor activity);GO:0005634(nucleus);GO:0005654(nucleoplasm);GO:0005730(nucleolus);GO:0006357(regulation of transcription by RNA polymerase II);GO:0008134(transcription factor binding);GO:0030331(estrogen receptor binding);GO:0043565(sequence-specific DNA binding);GO:0044212…	NA	NA	NA
T-FH	ENSSSCG00000011218	SLC4A7	1.71455	1.32545	0.371353	5.27571e-40	9.96635e-36	solute carrier family 4 member 7 [Source:NCBI gene;Acc:100524044]	GO:0005452(inorganic anion exchanger activity);GO:0005887(integral component of plasma membrane);GO:0006811(ion transport);GO:0006820(anion transport);GO:0008509(anion transmembrane transporter activity);GO:0008510(sodium:bicarbonate symporter activity);GO:0015698(inorganic anion transport);GO:0015701(bicarbonate transport);GO:0016020(membrane);GO:0016021(integral component of membrane);GO:005145…	NA	K13858	NA
T-FH	ENSSSCG00000006612	S100A10	5.11351	3.95354	0.371171	3.46686e-37	6.54925e-33	S100 calcium binding protein A10 [Source:NCBI gene;Acc:100515138]	GO:0001765(membrane raft assembly);GO:0005509(calcium ion binding);GO:0006900(vesicle budding from membrane);GO:0016020(membrane);GO:0016021(integral component of membrane);GO:0019897(extrinsic component of plasma membrane);GO:0042803(protein homodimerization activity);GO:0043547(positive regulation of GTPase activity);GO:0044325(ion channel binding);GO:0045121(membrane raft);GO:0051099(positive …	NA	K17274	NA
T-FH	ENSSSCG00000001779	ZFAND6	2.55123	1.97289	0.370883	6.59832e-64	1.24649e-59	zinc finger AN1-type containing 6 [Source:NCBI gene;Acc:100155656]	GO:0003677(DNA binding);GO:0006625(protein targeting to peroxisome);GO:0008270(zinc ion binding);GO:0031593(polyubiquitin modification-dependent protein binding);GO:0043066(negative regulation of apoptotic process);GO:0043122(regulation of I-kappaB kinase/NF-kappaB signaling);GO:0046872(metal ion binding);GO:0071356(cellular response to tumor necrosis factor)	NA	NA	NA
T-FH	ENSSSCG00000008576	ENSSSCG00000008576	0.7538	0.583332	0.369864	2.65895e-36	5.02302e-32	dystrobrevin beta [Source:NCBI gene;Acc:100515309]	GO:0005737(cytoplasm);GO:0008270(zinc ion binding);GO:0045202(synapse);GO:0046872(metal ion binding)	NA	NA	NA
T-FH	ENSSSCG00000005943	ST3GAL1	1.23363	0.954826	0.369596	9.7263e-35	1.8374e-30	ST3 beta-galactoside alpha-2,3-sialyltransferase 1 [Source:NCBI gene;Acc:445537]	GO:0003836(beta-galactoside (CMP) alpha-2,3-sialyltransferase activity);GO:0005794(Golgi apparatus);GO:0006468(protein phosphorylation);GO:0006486(protein glycosylation);GO:0008373(sialyltransferase activity);GO:0016020(membrane);GO:0016021(integral component of membrane);GO:0016740(transferase activity);GO:0016757(transferase activity, transferring glycosyl groups);GO:0097503(sialylation)	00512(Mucin type O-glycan biosynthesis);00533(Glycosaminoglycan biosynthesis - keratan sulfate);00603(Glycosphingolipid biosynthesis - globo and isoglobo series);00604(Glycosphingolipid biosynthesis - ganglio series)	K00780	EC:2.4.99.4
T-FH	ENSSSCG00000014056	RNF44	1.20445	0.933081	0.368304	5.55628e-46	1.04964e-41	ring finger protein 44 [Source:NCBI gene;Acc:100523538]	NA	NA	K19041	EC:2.3.2.27
T-FH	ENSSSCG00000017430	EIF1	23.2428	18.0138	0.367684	3.85718e-46	7.2866e-42	eukaryotic translation initiation factor 1 [Source:NCBI gene;Acc:100736981]	GO:0003723(RNA binding);GO:0003743(translation initiation factor activity);GO:0005634(nucleus);GO:0005737(cytoplasm);GO:0006413(translational initiation);GO:0006446(regulation of translational initiation);GO:0016282(eukaryotic 43S preinitiation complex);GO:0043024(ribosomal small subunit binding)	03013(RNA transport)	K03113	NA
T-FH	ENSSSCG00000007504	RBM38	1.44965	1.12403	0.367026	3.96193e-41	7.48448e-37	RNA binding motif protein 38 [Source:NCBI gene;Acc:100125973]	GO:0003676(nucleic acid binding);GO:0003723(RNA binding);GO:0003729(mRNA binding);GO:0003730(mRNA 3'-UTR binding);GO:0005829(cytosol);GO:0006397(mRNA processing);GO:0010830(regulation of myotube differentiation);GO:0043484(regulation of RNA splicing);GO:0070935(3'-UTR-mediated mRNA stabilization);GO:1990904(ribonucleoprotein complex)	NA	NA	NA
T-FH	ENSSSCG00000001063	ENSSSCG00000001063	1.5921	1.23518	0.366206	2.0891e-37	3.94652e-33	myosin regulatory light chain interacting protein [Source:NCBI gene;Acc:100155795]	GO:0004842(ubiquitin-protein transferase activity);GO:0005856(cytoskeleton);GO:0006511(ubiquitin-dependent protein catabolic process);GO:0016567(protein ubiquitination)	04979(Cholesterol metabolism)	K10637	EC:2.3.2.27
T-FH	ENSSSCG00000036686	CDC42SE2	1.96074	1.52129	0.366106	1.15569e-46	2.18322e-42	CDC42 small effector 2 [Source:NCBI gene;Acc:100523052]	GO:0005198(structural molecule activity);GO:0005886(plasma membrane);GO:0009966(regulation of signal transduction);GO:0017048(Rho GTPase binding);GO:0035023(regulation of Rho protein signal transduction)	NA	NA	NA
T-FH	ENSSSCG00000011106	CREM	6.55573	5.08813	0.36562	2.4884e-47	4.70084e-43	cAMP responsive element modulator [Source:NCBI gene;Acc:100512363]	GO:0000122(negative regulation of transcription by RNA polymerase II);GO:0000977(RNA polymerase II regulatory region sequence-specific DNA binding);GO:0003677(DNA binding);GO:0003700(DNA-binding transcription factor activity);GO:0005515(protein binding);GO:0005634(nucleus);GO:0005667(transcription factor complex);GO:0006355(regulation of transcription, DNA-templated);GO:0006687(glycosphingolipid …	04261(Adrenergic signaling in cardiomyocytes)	K09052	NA
T-FH	ENSSSCG00000031329	ST8SIA1	1.03583	0.803982	0.365547	5.6708e-34	1.07127e-29	ST8 alpha-N-acetyl-neuraminide alpha-2,8-sialyltransferase 1 [Source:NCBI gene;Acc:100625270]	GO:0005794(Golgi apparatus);GO:0006486(protein glycosylation);GO:0008284(positive regulation of cell population proliferation);GO:0008373(sialyltransferase activity);GO:0016020(membrane);GO:0016021(integral component of membrane);GO:0016740(transferase activity);GO:0016757(transferase activity, transferring glycosyl groups);GO:0034605(cellular response to heat);GO:0097503(sialylation)	00601(Glycosphingolipid biosynthesis - lacto and neolacto series);00603(Glycosphingolipid biosynthesis - globo and isoglobo series);00604(Glycosphingolipid biosynthesis - ganglio series)	K03371	EC:2.4.99.8
T-FH	ENSSSCG00000007350	PPP1R16B	1.64998	1.28072	0.365495	5.31782e-47	1.00459e-42	protein phosphatase 1 regulatory subunit 16B [Source:NCBI gene;Acc:100517865]	GO:0001938(positive regulation of endothelial cell proliferation);GO:0005515(protein binding);GO:0005634(nucleus);GO:0005886(plasma membrane);GO:0014066(regulation of phosphatidylinositol 3-kinase signaling);GO:0016607(nuclear speck);GO:0019888(protein phosphatase regulator activity);GO:0035304(regulation of protein dephosphorylation);GO:0035307(positive regulation of protein dephosphorylation);G…	NA	K17459	NA
T-FH	ENSSSCG00000028092	GNG2	4.08962	3.1747	0.36535	2.1185e-67	4.00205e-63	G protein subunit gamma 2 [Source:NCBI gene;Acc:102165618]	GO:0003924(GTPase activity);GO:0005834(heterotrimeric G-protein complex);GO:0005886(plasma membrane);GO:0007165(signal transduction);GO:0007186(G protein-coupled receptor signaling pathway);GO:0007191(adenylate cyclase-activating dopamine receptor signaling pathway);GO:0008283(cell population proliferation);GO:0016020(membrane);GO:0031681(G-protein beta-subunit binding);GO:0071380(cellular respon…	04014(Ras signaling pathway);04062(Chemokine signaling pathway);04151(PI3K-Akt signaling pathway);04371(Apelin signaling pathway);04713(Circadian entrainment);04723(Retrograde endocannabinoid signaling);04724(Glutamatergic synapse);04725(Cholinergic synapse);04726(Serotonergic synapse);04727(GABAergic synapse);04728(Dopaminergic synapse);04926(Relaxin signaling pathway);05032(Morphine addiction);…	K07826	NA
T-FH	ENSSSCG00000006760	HIPK1	1.91786	1.4925	0.361771	1.40242e-43	2.6493e-39	homeodomain interacting protein kinase 1 [Source:NCBI gene;Acc:100156877]	GO:0004672(protein kinase activity);GO:0005524(ATP binding);GO:0005634(nucleus);GO:0005654(nucleoplasm);GO:0005737(cytoplasm);GO:0005813(centrosome);GO:0005829(cytosol);GO:0006468(protein phosphorylation);GO:0007224(smoothened signaling pathway);GO:0008284(positive regulation of cell population proliferation);GO:0009952(anterior/posterior pattern specification);GO:0010803(regulation of tumor necr…	04218(Cellular senescence)	K08826	EC:2.7.11.1
T-FH	ENSSSCG00000014349	TMEM173	0.764133	0.594841	0.361318	3.43957e-24	6.4977e-20	transmembrane protein 173 [Source:NCBI gene;Acc:100217389]	GO:0002218(activation of innate immune response);GO:0002230(positive regulation of defense response to virus by host);GO:0005737(cytoplasm);GO:0005777(peroxisome);GO:0005783(endoplasmic reticulum);GO:0005789(endoplasmic reticulum membrane);GO:0005794(Golgi apparatus);GO:0010468(regulation of gene expression);GO:0016020(membrane);GO:0016021(integral component of membrane);GO:0031323(regulation of …	04621(NOD-like receptor signaling pathway);04622(RIG-I-like receptor signaling pathway);04623(Cytosolic DNA-sensing pathway);05163(Human cytomegalovirus infection);05168(Herpes simplex virus 1 infection);05170(Human immunodeficiency virus 1 infection)	K12654	NA
T-FH	ENSSSCG00000014146	RASA1	2.33135	1.81495	0.361235	2.51361e-32	4.74847e-28	RAS p21 protein activator 1 [Source:NCBI gene;Acc:100627579]	GO:0001726(ruffle);GO:0001784(phosphotyrosine residue binding);GO:0001953(negative regulation of cell-matrix adhesion);GO:0005096(GTPase activator activity);GO:0005102(signaling receptor binding);GO:0005515(protein binding);GO:0005886(plasma membrane);GO:0007162(negative regulation of cell adhesion);GO:0007165(signal transduction);GO:0030833(regulation of actin filament polymerization);GO:0043066…	04010(MAPK signaling pathway);04014(Ras signaling pathway);04360(Axon guidance)	K04352	NA
T-FH	ENSSSCG00000025049	CYBRD1	0.593666	0.462208	0.361108	2.64444e-22	4.99561e-18	cytochrome b reductase 1 [Source:NCBI gene;Acc:100144591]	GO:0000293(ferric-chelate reductase activity);GO:0005765(lysosomal membrane);GO:0010039(response to iron ion);GO:0016020(membrane);GO:0016021(integral component of membrane);GO:0016491(oxidoreductase activity);GO:0031526(brush border membrane);GO:0055114(oxidation-reduction process)	04978(Mineral absorption)	K08370	EC:7.2.1.3
T-FH	ENSSSCG00000007982	MPG	1.36465	1.06282	0.360637	4.47006e-50	8.4444e-46	N-methylpurine DNA glycosylase [Source:NCBI gene;Acc:100525334]	GO:0003677(DNA binding);GO:0003824(catalytic activity);GO:0003905(alkylbase DNA N-glycosylase activity);GO:0006284(base-excision repair)	03410(Base excision repair)	K03652	EC:3.2.2.21
T-FH	ENSSSCG00000009440	ELF1	4.82923	3.7623	0.360176	1.69784e-51	3.20739e-47	E74 like ETS transcription factor 1 [Source:NCBI gene;Acc:100512366]	GO:0000978(RNA polymerase II proximal promoter sequence-specific DNA binding);GO:0001228(DNA-binding transcription activator activity, RNA polymerase II-specific);GO:0001817(regulation of cytokine production);GO:0003677(DNA binding);GO:0003700(DNA-binding transcription factor activity);GO:0005634(nucleus);GO:0006355(regulation of transcription, DNA-templated);GO:0043565(sequence-specific DNA bind…	NA	K09428	NA
T-FH	ENSSSCG00000000612	ATF7IP	2.58947	2.01861	0.359299	1.53189e-51	2.89389e-47	activating transcription factor 7 interacting protein [Source:NCBI gene;Acc:100513013]	GO:0000122(negative regulation of transcription by RNA polymerase II);GO:0003714(transcription corepressor activity);GO:0005515(protein binding);GO:0005634(nucleus);GO:0005654(nucleoplasm);GO:0005667(transcription factor complex);GO:0005829(cytosol);GO:0006306(DNA methylation);GO:0016604(nuclear body);GO:0016887(ATPase activity);GO:0031647(regulation of protein stability);GO:0045892(negative regu…	NA	NA	NA
T-FH	ENSSSCG00000029226	UBC	5.46701	4.26339	0.35875	1.37784e-55	2.60287e-51	ubiquitin C [Source:NCBI gene;Acc:396966]	GO:0002020(protease binding);GO:0005515(protein binding)	03320(PPAR signaling pathway)	K08770	NA
T-FH	ENSSSCG00000021363	CHD3	3.6254	2.82879	0.357953	9.12392e-65	1.7236e-60	chromodomain helicase DNA binding protein 3 [Source:NCBI gene;Acc:100188906]	GO:0005524(ATP binding);GO:0005634(nucleus);GO:0005730(nucleolus);GO:0005737(cytoplasm);GO:0005813(centrosome);GO:0005815(microtubule organizing center);GO:0006325(chromatin organization);GO:0006333(chromatin assembly or disassembly);GO:0007051(spindle organization);GO:0007098(centrosome cycle);GO:0016581(NuRD complex);GO:0016887(ATPase activity);GO:0033676(double-stranded DNA-dependent ATPase ac…	NA	K11642	EC:3.6.4.12
T-FH	ENSSSCG00000012619	SEPT6	4.62404	3.60988	0.357202	2.07546e-47	3.92075e-43	septin 6 [Source:NCBI gene;Acc:100515873]	GO:0000166(nucleotide binding);GO:0003924(GTPase activity);GO:0005525(GTP binding);GO:0005940(septin ring);GO:0008021(synaptic vesicle);GO:0015630(microtubule cytoskeleton);GO:0031105(septin complex);GO:0032154(cleavage furrow);GO:0032173(septin collar);GO:0032947(protein-containing complex scaffold activity);GO:0043679(axon terminus);GO:0060271(cilium assembly);GO:0061640(cytoskeleton-dependent …	05100(Bacterial invasion of epithelial cells)	K16939	NA
T-FH	ENSSSCG00000008467	EML4	1.93166	1.50825	0.356967	6.32256e-48	1.19439e-43	EMAP like 4 [Source:NCBI gene;Acc:100515021]	GO:0000226(microtubule cytoskeleton organization);GO:0005515(protein binding);GO:0008017(microtubule binding);GO:0015630(microtubule cytoskeleton)	05200(Pathways in cancer);05223(Non-small cell lung cancer)	K15420	NA
T-FH	ENSSSCG00000002266	CHD2	2.46982	1.92937	0.356277	1.91412e-48	3.61596e-44	chromodomain helicase DNA binding protein 2 [Source:NCBI gene;Acc:100156869]	GO:0000978(RNA polymerase II proximal promoter sequence-specific DNA binding);GO:0005524(ATP binding);GO:0005634(nucleus);GO:0005654(nucleoplasm);GO:0005730(nucleolus);GO:0006974(cellular response to DNA damage stimulus);GO:0007517(muscle organ development);GO:0042393(histone binding);GO:0043231(intracellular membrane-bounded organelle);GO:0060218(hematopoietic stem cell differentiation)	NA	K20091	EC:3.6.4.12
T-FH	ENSSSCG00000027711	SS18L2	1.67609	1.3101	0.355416	3.65961e-56	6.91337e-52	SS18 like 2 [Source:NCBI gene;Acc:100523140]	GO:0003713(transcription coactivator activity);GO:0005634(nucleus);GO:0045893(positive regulation of transcription, DNA-templated);GO:0045944(positive regulation of transcription by RNA polymerase II);GO:0050775(positive regulation of dendrite morphogenesis)	NA	NA	NA
T-FH	ENSSSCG00000029547	NAB1	1.00286	0.784194	0.354834	6.22989e-32	1.17689e-27	NGFI-A binding protein 1 [Source:NCBI gene;Acc:100151855]	GO:0001958(endochondral ossification);GO:0005634(nucleus);GO:0006355(regulation of transcription, DNA-templated);GO:0008134(transcription factor binding);GO:0014037(Schwann cell differentiation);GO:0042552(myelination);GO:0045682(regulation of epidermis development);GO:0045892(negative regulation of transcription, DNA-templated);GO:0140110(transcription regulator activity)	NA	K22388	NA
T-FH	ENSSSCG00000016918	MAP3K1	1.58112	1.23657	0.354606	6.73355e-44	1.27203e-39	mitogen-activated protein kinase kinase kinase 1 [Source:NCBI gene;Acc:396617]	GO:0004672(protein kinase activity);GO:0004674(protein serine/threonine kinase activity);GO:0005524(ATP binding);GO:0005737(cytoplasm);GO:0006468(protein phosphorylation);GO:0008270(zinc ion binding);GO:0019901(protein kinase binding);GO:0023014(signal transduction by protein phosphorylation);GO:0031098(stress-activated protein kinase signaling cascade);GO:0032147(activation of protein kinase act…	04010(MAPK signaling pathway);04120(Ubiquitin mediated proteolysis);04530(Tight junction);04622(RIG-I-like receptor signaling pathway);04722(Neurotrophin signaling pathway);04912(GnRH signaling pathway);05161(Hepatitis B);05166(Human T-cell leukemia virus 1 infection)	K04416	EC:2.7.11.25
T-FH	ENSSSCG00000022402	GRAMD2B	1.18551	0.927332	0.354347	1.02375e-29	1.93396e-25	GRAM domain containing 2B [Source:NCBI gene;Acc:100625925]	GO:0005881(cytoplasmic microtubule);GO:0016020(membrane);GO:0016021(integral component of membrane);GO:0042802(identical protein binding)	NA	NA	NA
T-FH	ENSSSCG00000014119	SERINC5	1.27961	1.00169	0.353269	3.44778e-39	6.5132e-35	serine incorporator 5 [Source:NCBI gene;Acc:100624743]	GO:0005794(Golgi apparatus);GO:0005886(plasma membrane);GO:0006658(phosphatidylserine metabolic process);GO:0006665(sphingolipid metabolic process);GO:0009597(detection of virus);GO:0016020(membrane);GO:0016021(integral component of membrane);GO:0042552(myelination);GO:0043209(myelin sheath);GO:0045087(innate immune response);GO:0051607(defense response to virus)	NA	NA	NA
T-FH	ENSSSCG00000034660	CCR4	0.846996	0.663371	0.35254	1.20983e-08	0.000228549	C-C motif chemokine receptor 4 [Source:NCBI gene;Acc:100623410]	GO:0001764(neuron migration);GO:0002507(tolerance induction);GO:0004930(G protein-coupled receptor activity);GO:0004950(chemokine receptor activity);GO:0006935(chemotaxis);GO:0006954(inflammatory response);GO:0006955(immune response);GO:0007165(signal transduction);GO:0007186(G protein-coupled receptor signaling pathway);GO:0009897(external side of plasma membrane);GO:0016020(membrane);GO:0016021…	04060(Cytokine-cytokine receptor interaction);04062(Chemokine signaling pathway);05167(Kaposi sarcoma-associated herpesvirus infection);05203(Viral carcinogenesis)	K04179	NA
T-FH	ENSSSCG00000007667	LRCH4	2.16743	1.69847	0.351752	5.96766e-47	1.12735e-42	leucine rich repeats and calponin homology domain containing 4 [Source:NCBI gene;Acc:100516002]	GO:0005515(protein binding);GO:0016020(membrane);GO:0016021(integral component of membrane);GO:0016605(PML body)	NA	NA	NA
T-FH	ENSSSCG00000037015	SESN3	1.25944	0.987288	0.351244	3.10509e-34	5.86583e-30	sestrin 3 [Source:NCBI gene;Acc:100526065]	GO:0005634(nucleus);GO:0005737(cytoplasm);GO:0031932(TORC2 complex);GO:0032868(response to insulin);GO:0034198(cellular response to amino acid starvation);GO:0038203(TORC2 signaling);GO:0042149(cellular response to glucose starvation);GO:0042593(glucose homeostasis);GO:0046626(regulation of insulin receptor signaling pathway);GO:0051896(regulation of protein kinase B signaling);GO:0061700(GATOR2 …	04115(p53 signaling pathway);04211(Longevity regulating pathway)	K10141	NA
T-FH	ENSSSCG00000038132	IRF2BP2	2.58705	2.02903	0.350515	1.00735e-53	1.90299e-49	interferon regulatory factor 2 binding protein 2 [Source:NCBI gene;Acc:110256877]	GO:0002327(immature B cell differentiation);GO:0005634(nucleus);GO:0005654(nucleoplasm)	NA	K22383	NA
T-FH	ENSSSCG00000023304	SRRM2	8.36061	6.55891	0.350152	1.59463e-47	3.01242e-43	serine/arginine repetitive matrix 2 [Source:NCBI gene;Acc:100511011]	GO:0000398(mRNA splicing, via spliceosome);GO:0005515(protein binding);GO:0005634(nucleus);GO:0015030(Cajal body);GO:0016607(nuclear speck);GO:0047485(protein N-terminus binding);GO:0070742(C2H2 zinc finger domain binding);GO:0071007(U2-type catalytic step 2 spliceosome);GO:0071013(catalytic step 2 spliceosome)	NA	K13172	NA
T-FH	ENSSSCG00000001341	ENSSSCG00000001341	21.5385	16.9019	0.34973	4.65772e-40	8.79889e-36	NA	GO:0001916(positive regulation of T cell mediated cytotoxicity);GO:0002376(immune system process);GO:0002474(antigen processing and presentation of peptide antigen via MHC class I);GO:0002476(antigen processing and presentation of endogenous peptide antigen via MHC class Ib);GO:0002486(antigen processing and presentation of endogenous peptide antigen via MHC class I via ER pathway, TAP-independen…	NA	NA	NA
T-FH	ENSSSCG00000013292	PRR5L	0.537357	0.422236	0.34783	6.24058e-26	1.17891e-21	proline rich 5 like [Source:NCBI gene;Acc:100523837]	GO:0001933(negative regulation of protein phosphorylation);GO:0001934(positive regulation of protein phosphorylation);GO:0010762(regulation of fibroblast migration);GO:0014068(positive regulation of phosphatidylinositol 3-kinase signaling);GO:0031625(ubiquitin protein ligase binding);GO:0031932(TORC2 complex);GO:0034599(cellular response to oxidative stress);GO:0038203(TORC2 signaling);GO:0061014…	NA	NA	NA
T-FH	ENSSSCG00000017406	STAT5B	1.51719	1.19252	0.347394	4.33737e-40	8.19372e-36	signal transducer and activator of transcription 5B [Source:NCBI gene;Acc:397340]	GO:0000978(RNA polymerase II proximal promoter sequence-specific DNA binding);GO:0001228(DNA-binding transcription activator activity, RNA polymerase II-specific);GO:0001553(luteinization);GO:0001779(natural killer cell differentiation);GO:0003677(DNA binding);GO:0003700(DNA-binding transcription factor activity);GO:0005634(nucleus);GO:0005737(cytoplasm);GO:0006355(regulation of transcription, DN…	04012(ErbB signaling pathway);04062(Chemokine signaling pathway);04217(Necroptosis);04630(Jak-STAT signaling pathway);04658(Th1 and Th2 cell differentiation);04659(Th17 cell differentiation);04917(Prolactin signaling pathway);04933(AGE-RAGE signaling pathway in diabetic complications);05161(Hepatitis B);05162(Measles);05166(Human T-cell leukemia virus 1 infection);05200(Pathways in cancer);05203(…	K11224	NA
T-FH	ENSSSCG00000034937	SH3BGRL3	16.9765	13.3551	0.346147	3.16795e-39	5.98457e-35	SH3 domain binding glutamate rich protein like 3 [Source:NCBI gene;Acc:100621842]	GO:0009055(electron transfer activity);GO:0015035(protein disulfide oxidoreductase activity);GO:0016604(nuclear body);GO:0022900(electron transport chain);GO:0045454(cell redox homeostasis);GO:0055114(oxidation-reduction process)	NA	NA	NA
T-FH	ENSSSCG00000014048	HK3	0.646491	0.508699	0.345819	7.33457e-30	1.38557e-25	hexokinase 3 [Source:NCBI gene;Acc:100522855]	GO:0000166(nucleotide binding);GO:0001678(cellular glucose homeostasis);GO:0004340(glucokinase activity);GO:0004396(hexokinase activity);GO:0005524(ATP binding);GO:0005536(glucose binding);GO:0005623(cell);GO:0005829(cytosol);GO:0005975(carbohydrate metabolic process);GO:0006096(glycolytic process);GO:0008865(fructokinase activity);GO:0016301(kinase activity);GO:0016310(phosphorylation);GO:001674…	00010(Glycolysis / Gluconeogenesis);00051(Fructose and mannose metabolism);00052(Galactose metabolism);00500(Starch and sucrose metabolism);00520(Amino sugar and nucleotide sugar metabolism);00524(Neomycin, kanamycin and gentamicin biosynthesis);04066(HIF-1 signaling pathway);04910(Insulin signaling pathway);04930(Type II diabetes mellitus);04973(Carbohydrate digestion and absorption);05230(Centr…	K00844	EC:2.7.1.1
T-FH	ENSSSCG00000008168	RNF149	1.81716	1.43045	0.345213	1.9532e-51	3.68978e-47	ring finger protein 149 [Source:NCBI gene;Acc:100519085]	GO:0006511(ubiquitin-dependent protein catabolic process);GO:0016020(membrane);GO:0016021(integral component of membrane);GO:0016567(protein ubiquitination);GO:0031647(regulation of protein stability);GO:0035690(cellular response to drug);GO:0043409(negative regulation of MAPK cascade);GO:0061630(ubiquitin protein ligase activity)	NA	K15704	EC:2.3.2.27
T-FH	ENSSSCG00000024867	ISG20	2.03311	1.60068	0.345007	3.08092e-10	5.82017e-06	Sus scrofa interferon stimulated exonuclease gene 20 (ISG20), mRNA. [Source:RefSeq mRNA;Acc:NM_001005351]	GO:0000175(3'-5'-exoribonuclease activity);GO:0000738(DNA catabolic process, exonucleolytic);GO:0003676(nucleic acid binding);GO:0004527(exonuclease activity);GO:0005634(nucleus);GO:0005730(nucleolus);GO:0005737(cytoplasm);GO:0006401(RNA catabolic process);GO:0008310(single-stranded DNA 3'-5' exodeoxyribonuclease activity);GO:0009615(response to virus);GO:0015030(Cajal body);GO:0016605(PML body);…	NA	K12579	EC:3.1.13.1
T-FH	ENSSSCG00000004421	FYN	4.37935	3.45157	0.343467	2.92743e-59	5.53021e-55	FYN proto-oncogene, Src family tyrosine kinase [Source:NCBI gene;Acc:791125]	GO:0000166(nucleotide binding);GO:0001664(G protein-coupled receptor binding);GO:0001764(neuron migration);GO:0002250(adaptive immune response);GO:0002376(immune system process);GO:0003015(heart process);GO:0004672(protein kinase activity);GO:0004713(protein tyrosine kinase activity);GO:0004715(non-membrane spanning protein tyrosine kinase activity);GO:0005102(signaling receptor binding);GO:00055…	04071(Sphingolipid signaling pathway);04072(Phospholipase D signaling pathway);04360(Axon guidance);04380(Osteoclast differentiation);04510(Focal adhesion);04520(Adherens junction);04611(Platelet activation);04650(Natural killer cell mediated cytotoxicity);04660(T cell receptor signaling pathway);04664(Fc epsilon RI signaling pathway);04725(Cholinergic synapse);05020(Prion diseases);05416(Viral m…	K05703	EC:2.7.10.2
T-FH	ENSSSCG00000023674	SON	8.43346	6.65027	0.342713	2.40555e-41	4.54432e-37	SON DNA binding protein [Source:NCBI gene;Acc:396703]	GO:0000226(microtubule cytoskeleton organization);GO:0000281(mitotic cytokinesis);GO:0003676(nucleic acid binding);GO:0003723(RNA binding);GO:0005515(protein binding);GO:0006397(mRNA processing);GO:0016607(nuclear speck);GO:0043066(negative regulation of apoptotic process);GO:0043484(regulation of RNA splicing);GO:0048024(regulation of mRNA splicing, via spliceosome);GO:0050733(RS domain binding)…	NA	NA	NA
T-FH	ENSSSCG00000015820	NSD3	3.6288	2.86569	0.34061	8.609e-55	1.62633e-50	nuclear receptor binding SET domain protein 3 [Source:NCBI gene;Acc:100520868]	GO:0000785(chromatin);GO:0003713(transcription coactivator activity);GO:0005515(protein binding);GO:0005634(nucleus);GO:0006355(regulation of transcription, DNA-templated);GO:0008168(methyltransferase activity);GO:0010452(histone H3-K36 methylation);GO:0016571(histone methylation);GO:0016740(transferase activity);GO:0018024(histone-lysine N-methyltransferase activity);GO:0032259(methylation);GO:0…	00310(Lysine degradation)	K11425	EC:2.1.1.43
T-FH	ENSSSCG00000016475	ENSSSCG00000016475	1.3486	1.06521	0.340326	6.19682e-31	1.17064e-26	NA	GO:0016020(membrane);GO:0016021(integral component of membrane)	NA	NA	NA
T-FH	ENSSSCG00000027417	LDLRAD4	0.751344	0.593471	0.340297	2.21088e-28	4.17657e-24	low density lipoprotein receptor class A domain containing 4 [Source:NCBI gene;Acc:100622189]	GO:0005515(protein binding);GO:0005654(nucleoplasm);GO:0010719(negative regulation of epithelial to mesenchymal transition);GO:0010991(negative regulation of SMAD protein complex assembly);GO:0016020(membrane);GO:0016021(integral component of membrane);GO:0030336(negative regulation of cell migration);GO:0030512(negative regulation of transforming growth factor beta receptor signaling pathway);GO…	NA	NA	NA
T-FH	ENSSSCG00000033849	CD37	4.08744	3.23087	0.339274	2.37995e-54	4.49597e-50	CD37 molecule [Source:NCBI gene;Acc:100624694]	GO:0001772(immunological synapse);GO:0016020(membrane);GO:0016021(integral component of membrane)	04640(Hematopoietic cell lineage)	K06475	NA
T-FH	ENSSSCG00000012905	TMEM134	1.10681	0.875077	0.338933	1.11505e-33	2.10645e-29	transmembrane protein 134 [Source:NCBI gene;Acc:100511242]	GO:0016020(membrane);GO:0016021(integral component of membrane);GO:0048471(perinuclear region of cytoplasm)	NA	NA	NA
T-FH	ENSSSCG00000009473	MYCBP2	1.94794	1.54164	0.33748	1.76617e-48	3.33648e-44	MYC binding protein 2, E3 ubiquitin protein ligase [Source:NCBI gene;Acc:100156216]	GO:0005085(guanyl-nucleotide exchange factor activity);GO:0005634(nucleus);GO:0008045(motor neuron axon guidance);GO:0008270(zinc ion binding);GO:0008536(Ran GTPase binding);GO:0015630(microtubule cytoskeleton);GO:0016567(protein ubiquitination);GO:0021785(branchiomotor neuron axon guidance);GO:0021952(central nervous system projection neuron axonogenesis);GO:0030424(axon);GO:0031398(positive reg…	NA	K10693	EC:2.3.2.27
T-FH	ENSSSCG00000029160	ENSSSCG00000029160	1.59735	1.26422	0.337436	7.7275e-12	1.4598e-07	NA	GO:0000166(nucleotide binding);GO:0005524(ATP binding)	NA	NA	NA
T-FH	ENSSSCG00000001554	SRPK1	3.06429	2.42796	0.335807	8.96185e-60	1.69298e-55	SRSF protein kinase 1 [Source:NCBI gene;Acc:100155422]	GO:0000287(magnesium ion binding);GO:0004672(protein kinase activity);GO:0004674(protein serine/threonine kinase activity);GO:0005524(ATP binding);GO:0005634(nucleus);GO:0005737(cytoplasm);GO:0005829(cytosol);GO:0005886(plasma membrane);GO:0006468(protein phosphorylation);GO:0007059(chromosome segregation);GO:0035556(intracellular signal transduction);GO:0045070(positive regulation of viral genom…	05168(Herpes simplex virus 1 infection)	K15409	EC:2.7.11.1
T-FH	ENSSSCG00000005749	BRD3	1.30364	1.03295	0.335777	4.69667e-47	8.87247e-43	bromodomain containing 3 [Source:HGNC Symbol;Acc:HGNC:1104]	GO:0003682(chromatin binding);GO:0005515(protein binding);GO:0006357(regulation of transcription by RNA polymerase II);GO:0070577(lysine-acetylated histone binding)	NA	NA	NA
T-FH	ENSSSCG00000000370	DGKA	0.930352	0.737617	0.334905	2.98876e-33	5.64606e-29	diacylglycerol kinase alpha [Source:NCBI gene;Acc:397097]	GO:0000166(nucleotide binding);GO:0003951(NAD+ kinase activity);GO:0004143(diacylglycerol kinase activity);GO:0005509(calcium ion binding);GO:0005524(ATP binding);GO:0005543(phospholipid binding);GO:0005829(cytosol);GO:0005886(plasma membrane);GO:0006654(phosphatidic acid biosynthetic process);GO:0007165(signal transduction);GO:0007205(protein kinase C-activating G protein-coupled receptor signal…	00561(Glycerolipid metabolism);00564(Glycerophospholipid metabolism);04070(Phosphatidylinositol signaling system);04072(Phospholipase D signaling pathway);05231(Choline metabolism in cancer)	K00901	EC:2.7.1.107
T-FH	ENSSSCG00000016067	STK17B	9.51983	7.5514	0.334192	1.23598e-45	2.33489e-41	serine/threonine kinase 17b [Source:NCBI gene;Acc:100153033]	GO:0000166(nucleotide binding);GO:0004672(protein kinase activity);GO:0004674(protein serine/threonine kinase activity);GO:0005524(ATP binding);GO:0005634(nucleus);GO:0006468(protein phosphorylation);GO:0035556(intracellular signal transduction);GO:2000271(positive regulation of fibroblast apoptotic process)	NA	K08804	EC:2.7.11.1
T-FH	ENSSSCG00000004854	TJP1	0.651671	0.518547	0.329668	1.85886e-40	3.51158e-36	tight junction protein 1 [Source:NCBI gene;Acc:100736682]	GO:0001825(blastocyst formation);GO:0005515(protein binding);GO:0005634(nucleus);GO:0005737(cytoplasm);GO:0005829(cytosol);GO:0005886(plasma membrane);GO:0005911(cell-cell junction);GO:0005912(adherens junction);GO:0005913(cell-cell adherens junction);GO:0005923(bicellular tight junction);GO:0007605(sensory perception of sound);GO:0014704(intercalated disc);GO:0016020(membrane);GO:0016324(apical …	04520(Adherens junction);04530(Tight junction);04540(Gap junction);05132(Salmonella infection)	K05701	NA
T-FH	ENSSSCG00000012586	ALG13	1.55656	1.23969	0.328374	3.23353e-34	6.10846e-30	ALG13, UDP-N-acetylglucosaminyltransferase subunit [Source:NCBI gene;Acc:100523348]	GO:0006488(dolichol-linked oligosaccharide biosynthetic process);GO:0016758(transferase activity, transferring hexosyl groups)	00510(N-Glycan biosynthesis)	K07432	EC:2.4.1.141
T-FH	ENSSSCG00000001405	LTB	4.33762	3.45591	0.327838	2.58169e-23	4.87707e-19	lymphotoxin beta [Source:NCBI gene;Acc:100155581]	GO:0005125(cytokine activity);GO:0005164(tumor necrosis factor receptor binding);GO:0005515(protein binding);GO:0005615(extracellular space);GO:0006955(immune response);GO:0010467(gene expression);GO:0010469(regulation of signaling receptor activity);GO:0016020(membrane);GO:0016021(integral component of membrane);GO:0043588(skin development);GO:0045084(positive regulation of interleukin-12 biosyn…	04060(Cytokine-cytokine receptor interaction);04064(NF-kappa B signaling pathway);05323(Rheumatoid arthritis)	K03157	NA
T-FH	ENSSSCG00000007228	HM13	1.40348	1.11853	0.32741	2.56357e-43	4.84283e-39	histocompatibility minor 13 [Source:NCBI gene;Acc:100523032]	GO:0004190(aspartic-type endopeptidase activity);GO:0005783(endoplasmic reticulum);GO:0005789(endoplasmic reticulum membrane);GO:0005791(rough endoplasmic reticulum);GO:0006465(signal peptide processing);GO:0008233(peptidase activity);GO:0016020(membrane);GO:0016021(integral component of membrane);GO:0031625(ubiquitin protein ligase binding);GO:0033619(membrane protein proteolysis);GO:0036513(Der…	NA	K09595	EC:3.4.23.-
T-FH	ENSSSCG00000037594	PNISR	6.01774	4.79664	0.327197	8.40863e-53	1.58847e-48	PNN interacting serine and arginine rich protein [Source:NCBI gene;Acc:100134950]	GO:0005829(cytosol);GO:0016607(nuclear speck)	NA	K13170	NA
T-FH	ENSSSCG00000013849	TPM4	1.7187	1.37022	0.32691	1.60396e-27	3.03004e-23	tropomyosin 4 [Source:NCBI gene;Acc:397608]	GO:0001725(stress fiber);GO:0002102(podosome);GO:0003779(actin binding);GO:0005737(cytoplasm);GO:0005856(cytoskeleton);GO:0005884(actin filament);GO:0007015(actin filament organization);GO:0015629(actin cytoskeleton);GO:0030863(cortical cytoskeleton);GO:0042802(identical protein binding);GO:0042803(protein homodimerization activity);GO:0046872(metal ion binding);GO:0046982(protein heterodimerizat…	04260(Cardiac muscle contraction);04261(Adrenergic signaling in cardiomyocytes);05410(Hypertrophic cardiomyopathy (HCM));05414(Dilated cardiomyopathy (DCM))	K10375	NA
T-FH	ENSSSCG00000016216	TUBA4A	1.92282	1.53303	0.326835	8.99945e-50	1.70009e-45	tubulin alpha 4a [Source:NCBI gene;Acc:100151951]	GO:0000166(nucleotide binding);GO:0000226(microtubule cytoskeleton organization);GO:0000278(mitotic cell cycle);GO:0003924(GTPase activity);GO:0005200(structural constituent of cytoskeleton);GO:0005525(GTP binding);GO:0005737(cytoplasm);GO:0005856(cytoskeleton);GO:0005874(microtubule);GO:0007010(cytoskeleton organization);GO:0007017(microtubule-based process);GO:0015630(microtubule cytoskeleton);…	04145(Phagosome);04210(Apoptosis);04530(Tight junction);04540(Gap junction)	K07374	NA
T-FH	ENSSSCG00000027652	KLHL15	2.01788	1.60927	0.326435	3.77663e-55	7.13444e-51	kelch like family member 15 [Source:NCBI gene;Acc:100525794]	GO:0005515(protein binding);GO:0005634(nucleus);GO:0006511(ubiquitin-dependent protein catabolic process);GO:0016567(protein ubiquitination);GO:0031463(Cul3-RING ubiquitin ligase complex);GO:0071630(nuclear protein quality control by the ubiquitin-proteasome system);GO:2000042(negative regulation of double-strand break repair via homologous recombination)	NA	K10452	NA
T-FH	ENSSSCG00000014618	ENSSSCG00000014618	1.48257	1.18547	0.322642	7.37797e-25	1.39377e-20	interferon-induced very large GTPase 1-like [Source:NCBI gene;Acc:110255361]	GO:0005525(GTP binding)	NA	NA	NA
T-FH	ENSSSCG00000011399	GNAI2	7.56518	6.05079	0.32225	2.82811e-54	5.34259e-50	G protein subunit alpha i2 [Source:NCBI gene;Acc:397523]	GO:0000166(nucleotide binding);GO:0001664(G protein-coupled receptor binding);GO:0001973(adenosine receptor signaling pathway);GO:0003924(GTPase activity);GO:0005525(GTP binding);GO:0005654(nucleoplasm);GO:0005737(cytoplasm);GO:0005813(centrosome);GO:0005829(cytosol);GO:0005834(heterotrimeric G-protein complex);GO:0005886(plasma membrane);GO:0007165(signal transduction);GO:0007186(G protein-coupl…	04015(Rap1 signaling pathway);04022(cGMP-PKG signaling pathway);04024(cAMP signaling pathway);04062(Chemokine signaling pathway);04071(Sphingolipid signaling pathway);04261(Adrenergic signaling in cardiomyocytes);04360(Axon guidance);04371(Apelin signaling pathway);04540(Gap junction);04611(Platelet activation);04670(Leukocyte transendothelial migration);04713(Circadian entrainment);04723(Retrogr…	K04630;K04631	NA
T-FH	ENSSSCG00000007646	LAMTOR4	2.49051	1.99205	0.322189	2.30369e-69	4.3519e-65	late endosomal/lysosomal adaptor, MAPK and MTOR activator 4 [Source:NCBI gene;Acc:100526100]	GO:0005085(guanyl-nucleotide exchange factor activity);GO:0005764(lysosome);GO:0008361(regulation of cell size);GO:0032008(positive regulation of TOR signaling);GO:0032947(protein-containing complex scaffold activity);GO:0043231(intracellular membrane-bounded organelle);GO:0061462(protein localization to lysosome);GO:0071230(cellular response to amino acid stimulus);GO:0071986(Ragulator complex)	04150(mTOR signaling pathway)	K20399	NA
T-FH	ENSSSCG00000015080	CEP164	0.769607	0.616684	0.319591	7.26608e-43	1.37263e-38	centrosomal protein 164 [Source:NCBI gene;Acc:100526179]	GO:0005515(protein binding);GO:0005654(nucleoplasm);GO:0005737(cytoplasm);GO:0005813(centrosome);GO:0005814(centriole);GO:0043231(intracellular membrane-bounded organelle);GO:0060271(cilium assembly);GO:0097539(ciliary transition fiber)	NA	K16462	NA
T-FH	ENSSSCG00000000299	TESPA1	0.583454	0.46788	0.31848	4.39882e-19	8.30982e-15	thymocyte expressed, positive selection associated 1 [Source:NCBI gene;Acc:100153079]	GO:0005102(signaling receptor binding);GO:0005737(cytoplasm);GO:0008180(COP9 signalosome);GO:0010387(COP9 signalosome assembly);GO:0033089(positive regulation of T cell differentiation in thymus);GO:0050862(positive regulation of T cell receptor signaling pathway)	NA	NA	NA
T-FH	ENSSSCG00000006375	LY9	0.760982	0.610256	0.318448	1.37419e-31	2.59599e-27	lymphocyte antigen 9 [Source:NCBI gene;Acc:100155269]	GO:0005886(plasma membrane);GO:0009986(cell surface);GO:0016020(membrane);GO:0016021(integral component of membrane);GO:0032740(positive regulation of interleukin-17 production);GO:0072540(T-helper 17 cell lineage commitment)	NA	K06570	NA
T-FH	ENSSSCG00000017749	ENSSSCG00000017749	2.21993	1.78113	0.31772	3.11678e-42	5.8879e-38	ecotropic viral integration site 2A [Source:NCBI gene;Acc:100525302]	GO:0016020(membrane);GO:0016021(integral component of membrane)	NA	NA	NA
T-FH	ENSSSCG00000008695	MFSD10	1.20842	0.971106	0.315423	1.74056e-30	3.28809e-26	major facilitator superfamily domain containing 10 [Source:NCBI gene;Acc:100626728]	GO:0005215(transporter activity);GO:0008514(organic anion transmembrane transporter activity);GO:0016020(membrane);GO:0016021(integral component of membrane);GO:0030659(cytoplasmic vesicle membrane);GO:0031526(brush border membrane);GO:0043252(sodium-independent organic anion transport);GO:0055085(transmembrane transport)	NA	NA	NA
T-FH	ENSSSCG00000024388	BNIP3	1.44679	1.16349	0.314396	9.69389e-43	1.83127e-38	BCL2 interacting protein 3 [Source:NCBI gene;Acc:100624868]	GO:0005635(nuclear envelope);GO:0005739(mitochondrion);GO:0005740(mitochondrial envelope);GO:0005741(mitochondrial outer membrane);GO:0005783(endoplasmic reticulum);GO:0006915(apoptotic process);GO:0008626(granzyme-mediated apoptotic signaling pathway);GO:0009617(response to bacterium);GO:0010637(negative regulation of mitochondrial fusion);GO:0010821(regulation of mitochondrion organization);GO:…	04068(FoxO signaling pathway);04137(Mitophagy - animal);04140(Autophagy - animal);05134(Legionellosis)	K15464	NA
T-FH	ENSSSCG00000001958	BAZ1A	2.35893	1.89727	0.314206	2.77518e-48	5.24259e-44	bromodomain adjacent to zinc finger domain 1A [Source:NCBI gene;Acc:100151954]	GO:0005515(protein binding);GO:0005634(nucleus);GO:0006261(DNA-dependent DNA replication);GO:0006338(chromatin remodeling);GO:0008623(CHRAC);GO:0046872(metal ion binding)	NA	K11655	NA
T-FH	ENSSSCG00000006785	RAP1A	5.42823	4.36901	0.313177	2.2211e-46	4.19587e-42	RAP1A, member of RAS oncogene family [Source:NCBI gene;Acc:100153199]	GO:0000166(nucleotide binding);GO:0003924(GTPase activity);GO:0005525(GTP binding);GO:0005737(cytoplasm);GO:0005886(plasma membrane);GO:0007165(signal transduction);GO:0007264(small GTPase mediated signal transduction);GO:0008565(protein transporter activity);GO:0010976(positive regulation of neuron projection development);GO:0015031(protein transport);GO:0016020(membrane);GO:0017016(Ras GTPase b…	04010(MAPK signaling pathway);04014(Ras signaling pathway);04015(Rap1 signaling pathway);04024(cAMP signaling pathway);04062(Chemokine signaling pathway);04510(Focal adhesion);04530(Tight junction);04611(Platelet activation);04670(Leukocyte transendothelial migration);04720(Long-term potentiation);04722(Neurotrophin signaling pathway);04934(Cushing syndrome);04972(Pancreatic secretion);05211(Rena…	K04353	NA
T-FH	ENSSSCG00000002470	DDX24	1.91939	1.54569	0.312395	3.20544e-62	6.05539e-58	DEAD-box helicase 24 [Source:NCBI gene;Acc:100157901]	GO:0000166(nucleotide binding);GO:0003676(nucleic acid binding);GO:0004386(helicase activity);GO:0005524(ATP binding);GO:0005730(nucleolus);GO:0016787(hydrolase activity)	NA	K14805	EC:3.6.4.13
T-FH	ENSSSCG00000012323	TSPYL2	0.775109	0.624522	0.311646	8.51478e-19	1.60853e-14	TSPY like 2 [Source:NCBI gene;Acc:100519695]	GO:0005634(nucleus);GO:0005730(nucleolus);GO:0006334(nucleosome assembly);GO:0008156(negative regulation of DNA replication);GO:0030308(negative regulation of cell growth);GO:0045859(regulation of protein kinase activity)	NA	K11285	NA
T-FH	ENSSSCG00000025704	DENND2D	1.69777	1.36819	0.311372	5.2587e-47	9.93421e-43	DENN domain containing 2D [Source:NCBI gene;Acc:100157652]	GO:0005654(nucleoplasm);GO:0005829(cytosol);GO:0017112(Rab guanyl-nucleotide exchange factor activity)	NA	K20161	NA
T-FH	ENSSSCG00000034510	ORAI1	1.06495	0.85834	0.311165	7.04188e-41	1.33028e-36	ORAI calcium release-activated calcium modulator 1 [Source:NCBI gene;Acc:100154923]	GO:0002115(store-operated calcium entry);GO:0005829(cytosol);GO:0005886(plasma membrane);GO:0005887(integral component of plasma membrane);GO:0015279(store-operated calcium channel activity);GO:0016020(membrane);GO:0016021(integral component of membrane);GO:0016323(basolateral plasma membrane);GO:0032991(protein-containing complex);GO:0042802(identical protein binding);GO:0044853(plasma membrane …	04020(Calcium signaling pathway);04024(cAMP signaling pathway);04611(Platelet activation);04924(Renin secretion);04925(Aldosterone synthesis and secretion);04927(Cortisol synthesis and secretion);04934(Cushing syndrome);05340(Primary immunodeficiency)	K16056	NA
T-FH	ENSSSCG00000035454	B4GALT1	1.13644	0.916018	0.311079	1.29542e-33	2.44718e-29	beta-1,4-galactosyltransferase 1 [Source:NCBI gene;Acc:100511655]	GO:0000138(Golgi trans cisterna);GO:0002064(epithelial cell development);GO:0002526(acute inflammatory response);GO:0003831(beta-N-acetylglucosaminylglycopeptide beta-1,4-galactosyltransferase activity);GO:0003945(N-acetyllactosamine synthase activity);GO:0004461(lactose synthase activity);GO:0005794(Golgi apparatus);GO:0005886(plasma membrane);GO:0005975(carbohydrate metabolic process);GO:000598…	00052(Galactose metabolism);00510(N-Glycan biosynthesis);00514(Other types of O-glycan biosynthesis);00515(Mannose type O-glycan biosynthesis);00533(Glycosaminoglycan biosynthesis - keratan sulfate);00601(Glycosphingolipid biosynthesis - lacto and neolacto series)	K07966	2.4.1.-;2.4.1.38;2.4.1.90;EC:2.4.1.22
T-FH	ENSSSCG00000038500	TRIB1	1.03909	0.837784	0.310669	1.51874e-33	2.86906e-29	tribbles pseudokinase 1 [Source:NCBI gene;Acc:100512960]	GO:0004672(protein kinase activity);GO:0004860(protein kinase inhibitor activity);GO:0005524(ATP binding);GO:0005634(nucleus);GO:0005737(cytoplasm);GO:0006468(protein phosphorylation);GO:0006469(negative regulation of protein kinase activity);GO:0007254(JNK cascade);GO:0008134(transcription factor binding);GO:0014912(negative regulation of smooth muscle cell migration);GO:0031434(mitogen-activate…	NA	K08814	NA
T-FH	ENSSSCG00000017206	GRB2	2.67796	2.15959	0.310377	3.81572e-62	7.20828e-58	growth factor receptor bound protein 2 [Source:NCBI gene;Acc:100192436]	GO:0001784(phosphotyrosine residue binding);GO:0005070(SH3/SH2 adaptor activity);GO:0005154(epidermal growth factor receptor binding);GO:0005168(neurotrophin TRKA receptor binding);GO:0005515(protein binding);GO:0005634(nucleus);GO:0005654(nucleoplasm);GO:0005730(nucleolus);GO:0005737(cytoplasm);GO:0005768(endosome);GO:0005886(plasma membrane);GO:0005911(cell-cell junction);GO:0007265(Ras protein…	01521(EGFR tyrosine kinase inhibitor resistance);01522(Endocrine resistance);04010(MAPK signaling pathway);04012(ErbB signaling pathway);04014(Ras signaling pathway);04062(Chemokine signaling pathway);04068(FoxO signaling pathway);04072(Phospholipase D signaling pathway);04150(mTOR signaling pathway);04151(PI3K-Akt signaling pathway);04380(Osteoclast differentiation);04510(Focal adhesion);04540(G…	K04364	NA
T-FH	ENSSSCG00000009425	ENSSSCG00000009425	0.50417	0.406609	0.310267	4.72406e-19	8.92422e-15	laccase domain containing 1 [Source:NCBI gene;Acc:100153856]	GO:0005507(copper ion binding)	NA	K05810	EC:1.10.3.-
T-FH	ENSSSCG00000001229	ENSSSCG00000001229	79.655	64.2798	0.3094	2.26952e-66	4.28734e-62	patr class I histocompatibility antigen, A-126 alpha chain-like [Source:NCBI gene;Acc:100513601]	GO:0001916(positive regulation of T cell mediated cytotoxicity);GO:0002376(immune system process);GO:0002474(antigen processing and presentation of peptide antigen via MHC class I);GO:0002476(antigen processing and presentation of endogenous peptide antigen via MHC class Ib);GO:0002486(antigen processing and presentation of endogenous peptide antigen via MHC class I via ER pathway, TAP-independen…	04144(Endocytosis);04145(Phagosome);04218(Cellular senescence);04514(Cell adhesion molecules (CAMs));04612(Antigen processing and presentation);04650(Natural killer cell mediated cytotoxicity);04940(Type I diabetes mellitus);05163(Human cytomegalovirus infection);05165(Human papillomavirus infection);05166(Human T-cell leukemia virus 1 infection);05167(Kaposi sarcoma-associated herpesvirus infect…	K06751	NA
T-FH	ENSSSCG00000000160	PRDM4	0.572012	0.461931	0.30837	6.68589e-27	1.26303e-22	PR/SET domain 4 [Source:NCBI gene;Acc:100155716]	GO:0000977(RNA polymerase II regulatory region sequence-specific DNA binding);GO:0000978(RNA polymerase II proximal promoter sequence-specific DNA binding);GO:0001228(DNA-binding transcription activator activity, RNA polymerase II-specific);GO:0003676(nucleic acid binding);GO:0003677(DNA binding);GO:0003700(DNA-binding transcription factor activity);GO:0005515(protein binding);GO:0005634(nucleus)…	04722(Neurotrophin signaling pathway)	K12463	NA
T-FH	ENSSSCG00000030300	MT2A	1.02829	0.83139	0.306653	4.18206e-26	7.90033e-22	metallothionein-2A [Source:NCBI gene;Acc:396827]	GO:0005634(nucleus);GO:0005737(cytoplasm);GO:0006882(cellular zinc ion homeostasis);GO:0007263(nitric oxide mediated signal transduction);GO:0008144(drug binding);GO:0008270(zinc ion binding);GO:0009617(response to bacterium);GO:0010273(detoxification of copper ion);GO:0035690(cellular response to drug);GO:0036016(cellular response to interleukin-3);GO:0036018(cellular response to erythropoietin)…	04978(Mineral absorption)	K14739	NA
T-FH	ENSSSCG00000026931	SERTAD1	2.5076	2.02784	0.306368	1.26541e-56	2.39048e-52	SERTA domain containing 1 [Source:NCBI gene;Acc:100624989]	GO:0005634(nucleus);GO:0005737(cytoplasm);GO:0030308(negative regulation of cell growth);GO:0045893(positive regulation of transcription, DNA-templated);GO:0045944(positive regulation of transcription by RNA polymerase II)	NA	NA	NA
T-FH	ENSSSCG00000007151	CDC25B	1.09096	0.882992	0.305123	5.29074e-45	9.99473e-41	cell division cycle 25B [Source:NCBI gene;Acc:100329127]	GO:0000086(G2/M transition of mitotic cell cycle);GO:0000922(spindle pole);GO:0001556(oocyte maturation);GO:0004725(protein tyrosine phosphatase activity);GO:0005622(intracellular);GO:0005634(nucleus);GO:0005737(cytoplasm);GO:0005813(centrosome);GO:0006468(protein phosphorylation);GO:0006470(protein dephosphorylation);GO:0007144(female meiosis I);GO:0010971(positive regulation of G2/M transition …	04010(MAPK signaling pathway);04110(Cell cycle);04914(Progesterone-mediated oocyte maturation);05206(MicroRNAs in cancer)	K05866	EC:3.1.3.48
T-FH	ENSSSCG00000016057	STAT1	5.75508	4.66032	0.304407	7.37638e-43	1.39347e-38	signal transducer and activator of transcription 1 [Source:NCBI gene;Acc:396655]	GO:0000790(nuclear chromatin);GO:0000978(RNA polymerase II proximal promoter sequence-specific DNA binding);GO:0000979(RNA polymerase II core promoter sequence-specific DNA binding);GO:0000981(DNA-binding transcription factor activity, RNA polymerase II-specific);GO:0001937(negative regulation of endothelial cell proliferation);GO:0002230(positive regulation of defense response to virus by host);…	04062(Chemokine signaling pathway);04217(Necroptosis);04380(Osteoclast differentiation);04620(Toll-like receptor signaling pathway);04621(NOD-like receptor signaling pathway);04625(C-type lectin receptor signaling pathway);04630(Jak-STAT signaling pathway);04658(Th1 and Th2 cell differentiation);04659(Th17 cell differentiation);04917(Prolactin signaling pathway);04919(Thyroid hormone signaling pa…	K11220	NA
T-FH	ENSSSCG00000002445	TRIP11	1.24617	1.00977	0.303486	7.74244e-38	1.46262e-33	thyroid hormone receptor interactor 11 [Source:NCBI gene;Acc:100154452]	GO:0002080(acrosomal membrane);GO:0003281(ventricular septum development);GO:0003413(chondrocyte differentiation involved in endochondral bone morphogenesis);GO:0005634(nucleus);GO:0005794(Golgi apparatus);GO:0005801(cis-Golgi network);GO:0006486(protein glycosylation);GO:0007030(Golgi organization);GO:0016607(nuclear speck);GO:0060122(inner ear receptor cell stereocilium organization);GO:0060348…	NA	NA	NA
T-FH	ENSSSCG00000037398	NTAN1	2.31622	1.87696	0.303374	1.06649e-57	2.01471e-53	N-terminal asparagine amidase [Source:NCBI gene;Acc:397107]	GO:0005634(nucleus);GO:0005737(cytoplasm);GO:0006511(ubiquitin-dependent protein catabolic process);GO:0007613(memory);GO:0008344(adult locomotory behavior);GO:0008418(protein-N-terminal asparagine amidohydrolase activity)	NA	K14662	EC:3.5.1.121
T-FH	ENSSSCG00000016075	SF3B1	6.60276	5.35384	0.302495	5.78093e-43	1.09208e-38	splicing factor 3b subunit 1 [Source:NCBI gene;Acc:100157887]	GO:0000245(spliceosomal complex assembly);GO:0000398(mRNA splicing, via spliceosome);GO:0003729(mRNA binding);GO:0005634(nucleus);GO:0005686(U2 snRNP);GO:0005689(U12-type spliceosomal complex);GO:0016607(nuclear speck);GO:0034693(U11/U12 snRNP);GO:0071004(U2-type prespliceosome);GO:0071005(U2-type precatalytic spliceosome);GO:0071013(catalytic step 2 spliceosome)	03040(Spliceosome)	K12828	NA
T-FH	ENSSSCG00000007800	SEPT1	4.92558	3.99667	0.301496	4.24129e-58	8.01222e-54	septin 1 [Source:NCBI gene;Acc:100514708]	GO:0000166(nucleotide binding);GO:0003924(GTPase activity);GO:0005525(GTP binding);GO:0005940(septin ring);GO:0007056(spindle assembly involved in female meiosis);GO:0008021(synaptic vesicle);GO:0015630(microtubule cytoskeleton);GO:0017157(regulation of exocytosis);GO:0030496(midbody);GO:0031105(septin complex);GO:0032947(protein-containing complex scaffold activity);GO:0051311(meiotic metaphase …	05100(Bacterial invasion of epithelial cells)	K13737	NA
T-FH	ENSSSCG00000013297	CD44	1.97159	1.60054	0.300801	1.58373e-38	2.99182e-34	CD44 molecule (Indian blood group) [Source:NCBI gene;Acc:100525150]	GO:0004888(transmembrane signaling receptor activity);GO:0004896(cytokine receptor activity);GO:0005540(hyaluronic acid binding);GO:0005794(Golgi apparatus);GO:0005829(cytosol);GO:0005886(plasma membrane);GO:0006954(inflammatory response);GO:0007155(cell adhesion);GO:0009986(cell surface);GO:0016020(membrane);GO:0016021(integral component of membrane);GO:0016323(basolateral plasma membrane);GO:00…	04512(ECM-receptor interaction);04640(Hematopoietic cell lineage);05169(Epstein-Barr virus infection);05205(Proteoglycans in cancer);05206(MicroRNAs in cancer)	K06256	NA
T-FH	ENSSSCG00000037144	CDKN1B	1.50444	1.22133	0.300779	7.06182e-45	1.33405e-40	cyclin dependent kinase inhibitor 1B [Source:NCBI gene;Acc:397584]	GO:0000082(G1/S transition of mitotic cell cycle);GO:0001890(placenta development);GO:0004860(protein kinase inhibitor activity);GO:0004861(cyclin-dependent protein serine/threonine kinase inhibitor activity);GO:0005634(nucleus);GO:0005737(cytoplasm);GO:0005829(cytosol);GO:0006813(potassium ion transport);GO:0007050(cell cycle arrest);GO:0007096(regulation of exit from mitosis);GO:0007219(Notch s…	01522(Endocrine resistance);04012(ErbB signaling pathway);04066(HIF-1 signaling pathway);04068(FoxO signaling pathway);04110(Cell cycle);04151(PI3K-Akt signaling pathway);04933(AGE-RAGE signaling pathway in diabetic complications);04934(Cushing syndrome);05162(Measles);05165(Human papillomavirus infection);05169(Epstein-Barr virus infection);05200(Pathways in cancer);05202(Transcriptional misregu…	K06624	NA
T-FH	ENSSSCG00000016512	ZC3HAV1	1.9783	1.60607	0.300731	7.61707e-41	1.43894e-36	zinc finger CCCH-type containing, antiviral 1 [Source:NCBI gene;Acc:100415778]	GO:0003950(NAD+ ADP-ribosyltransferase activity);GO:0005829(cytosol);GO:0009615(response to virus);GO:0045071(negative regulation of viral genome replication);GO:0046872(metal ion binding);GO:0061014(positive regulation of mRNA catabolic process)	NA	K15259	EC:2.4.2.30
T-FH	ENSSSCG00000030359	ARHGEF3	1.15072	0.93441	0.300405	2.67022e-25	5.04431e-21	Rho guanine nucleotide exchange factor 3 [Source:NCBI gene;Acc:100627663]	GO:0005085(guanyl-nucleotide exchange factor activity);GO:0005089(Rho guanyl-nucleotide exchange factor activity);GO:0035023(regulation of Rho protein signal transduction);GO:0035556(intracellular signal transduction)	NA	K20683	NA
T-FH	ENSSSCG00000015945	METTL8	0.573358	0.465768	0.299824	2.64157e-20	4.99018e-16	methyltransferase like 8 [Source:NCBI gene;Acc:100154157]	GO:0004402(histone acetyltransferase activity);GO:0005634(nucleus);GO:0005737(cytoplasm);GO:0007519(skeletal muscle tissue development);GO:0008168(methyltransferase activity);GO:0008174(mRNA methyltransferase activity);GO:0016020(membrane);GO:0016021(integral component of membrane);GO:0016573(histone acetylation);GO:0016740(transferase activity);GO:0030488(tRNA methylation);GO:0032259(methylation…	NA	NA	NA
T-FH	ENSSSCG00000003928	PLK3	1.81956	1.47814	0.299804	1.03328e-41	1.95197e-37	polo like kinase 3 [Source:NCBI gene;Acc:397250]	GO:0000082(G1/S transition of mitotic cell cycle);GO:0000122(negative regulation of transcription by RNA polymerase II);GO:0000166(nucleotide binding);GO:0000278(mitotic cell cycle);GO:0000302(response to reactive oxygen species);GO:0000922(spindle pole);GO:0002039(p53 binding);GO:0004672(protein kinase activity);GO:0004674(protein serine/threonine kinase activity);GO:0005515(protein binding);GO:…	04068(FoxO signaling pathway);04625(C-type lectin receptor signaling pathway);05152(Tuberculosis)	K08862	EC:2.7.11.21
T-FH	ENSSSCG00000005673	IER5L	0.60068	0.488031	0.299622	1.06568e-27	2.01317e-23	immediate early response 5 like [Source:NCBI gene;Acc:102161937]	NA	NA	NA	NA
T-FH	ENSSSCG00000010446	STAMBPL1	1.0785	0.877473	0.297599	1.93915e-35	3.66324e-31	STAM binding protein like 1 [Source:NCBI gene;Acc:100152651]	GO:0004843(thiol-dependent ubiquitin-specific protease activity);GO:0005515(protein binding);GO:0005768(endosome);GO:0016020(membrane);GO:0016579(protein deubiquitination);GO:0061578(Lys63-specific deubiquitinase activity);GO:0070536(protein K63-linked deubiquitination)	NA	K11867	EC:3.4.19.12
T-FH	ENSSSCG00000011395	RBM5	1.77479	1.44462	0.296965	5.81112e-52	1.09778e-47	RNA binding motif protein 5 [Source:NCBI gene;Acc:100515237]	GO:0000245(spliceosomal complex assembly);GO:0000381(regulation of alternative mRNA splicing, via spliceosome);GO:0003676(nucleic acid binding);GO:0003723(RNA binding);GO:0003729(mRNA binding);GO:0005634(nucleus);GO:0005654(nucleoplasm);GO:0005681(spliceosomal complex);GO:0008380(RNA splicing);GO:0042981(regulation of apoptotic process);GO:0043065(positive regulation of apoptotic process);GO:0046…	NA	K13094	NA
T-FH	ENSSSCG00000024018	SLC16A3	0.524647	0.427253	0.296257	1.88919e-27	3.56886e-23	solute carrier family 16 member 3 [Source:NCBI gene;Acc:100158243]	GO:0005886(plasma membrane);GO:0005887(integral component of plasma membrane);GO:0008028(monocarboxylic acid transmembrane transporter activity);GO:0015129(lactate transmembrane transporter activity);GO:0015718(monocarboxylic acid transport);GO:0016020(membrane);GO:0016021(integral component of membrane);GO:0031965(nuclear membrane);GO:0035873(lactate transmembrane transport);GO:0055085(transmemb…	05230(Central carbon metabolism in cancer)	K08180	NA
T-FH	ENSSSCG00000005232	SMARCA2	1.9521	1.59023	0.295796	6.13736e-43	1.15941e-38	SWI/SNF related, matrix associated, actin dependent regulator of chromatin, subfamily a, member 2 [Source:NCBI gene;Acc:100157302]	GO:0000790(nuclear chromatin);GO:0003713(transcription coactivator activity);GO:0005515(protein binding);GO:0005524(ATP binding);GO:0005634(nucleus);GO:0005654(nucleoplasm);GO:0006338(chromatin remodeling);GO:0006355(regulation of transcription, DNA-templated);GO:0008285(negative regulation of cell population proliferation);GO:0016514(SWI/SNF complex);GO:0016817(hydrolase activity, acting on acid…	04714(Thermogenesis);05225(Hepatocellular carcinoma)	K11647	EC:3.6.4.-
T-FH	ENSSSCG00000002259	ENSSSCG00000002259	4.20439	3.42561	0.295535	7.8419e-43	1.48141e-38	A-kinase anchoring protein 13 [Source:NCBI gene;Acc:397631]	GO:0004691(cAMP-dependent protein kinase activity);GO:0005089(Rho guanyl-nucleotide exchange factor activity);GO:0006468(protein phosphorylation);GO:0035023(regulation of Rho protein signal transduction);GO:0035556(intracellular signal transduction);GO:0046872(metal ion binding)	04928(Parathyroid hormone synthesis, secretion and action);05163(Human cytomegalovirus infection)	K16529	NA
T-FH	ENSSSCG00000006156	TPD52	1.24119	1.01132	0.295485	6.57027e-36	1.24119e-31	tumor protein D52 [Source:NCBI gene;Acc:100151928]	GO:0005509(calcium ion binding);GO:0005737(cytoplasm);GO:0005783(endoplasmic reticulum);GO:0030183(B cell differentiation);GO:0042803(protein homodimerization activity);GO:0046982(protein heterodimerization activity);GO:0048471(perinuclear region of cytoplasm)	NA	NA	NA
T-FH	ENSSSCG00000012676	MBNL3	0.730952	0.595793	0.294965	6.18842e-37	1.16905e-32	muscleblind like splicing regulator 3 [Source:NCBI gene;Acc:100512149]	GO:0000381(regulation of alternative mRNA splicing, via spliceosome);GO:0003723(RNA binding);GO:0005634(nucleus);GO:0005654(nucleoplasm);GO:0005737(cytoplasm);GO:0043484(regulation of RNA splicing);GO:0045662(negative regulation of myoblast differentiation);GO:0046872(metal ion binding)	NA	K14943	NA
T-FH	ENSSSCG00000011134	RBM17	1.22213	0.996217	0.294869	1.00863e-58	1.9054e-54	RNA binding motif protein 17 [Source:NCBI gene;Acc:100515920]	GO:0000380(alternative mRNA splicing, via spliceosome);GO:0000381(regulation of alternative mRNA splicing, via spliceosome);GO:0003676(nucleic acid binding);GO:0003723(RNA binding);GO:0005634(nucleus);GO:0005654(nucleoplasm);GO:0006281(DNA repair);GO:0032991(protein-containing complex);GO:0043484(regulation of RNA splicing)	03040(Spliceosome)	K12840	NA
T-FH	ENSSSCG00000031791	ARF4	3.7219	3.03587	0.293931	4.93597e-61	9.32455e-57	ADP ribosylation factor 4 [Source:NCBI gene;Acc:595108]	GO:0000166(nucleotide binding);GO:0005154(epidermal growth factor receptor binding);GO:0005525(GTP binding);GO:0005737(cytoplasm);GO:0005794(Golgi apparatus);GO:0005829(cytosol);GO:0005886(plasma membrane);GO:0006471(protein ADP-ribosylation);GO:0006886(intracellular protein transport);GO:0006890(retrograde vesicle-mediated transport, Golgi to endoplasmic reticulum);GO:0006893(Golgi to plasma mem…	NA	K07939	NA
T-FH	ENSSSCG00000016263	ENSSSCG00000016263	2.37151	1.93649	0.292363	5.78587e-45	1.09301e-40	nuclear body protein SP140-like protein [Source:NCBI gene;Acc:100517129]	GO:0005634(nucleus)	05168(Herpes simplex virus 1 infection);05203(Viral carcinogenesis)	K15413	NA
T-FH	ENSSSCG00000014850	ENSSSCG00000014850	3.25031	2.65488	0.291933	2.57652e-58	4.86731e-54	signal peptidase complex subunit 2 [Source:NCBI gene;Acc:100739125]	GO:0005787(signal peptidase complex);GO:0006465(signal peptide processing);GO:0008233(peptidase activity);GO:0016021(integral component of membrane);GO:0045047(protein targeting to ER)	03060(Protein export)	K12947	EC:3.4.-.-
T-FH	ENSSSCG00000040411	CCDC69	1.34853	1.10161	0.291776	1.22329e-44	2.31093e-40	coiled-coil domain containing 69 [Source:NCBI gene;Acc:100515590]	GO:0051233(spindle midzone);GO:0051255(spindle midzone assembly)	NA	NA	NA
T-FH	ENSSSCG00000004123	UTRN	2.52836	2.06603	0.29134	3.70283e-44	6.99501e-40	utrophin [Source:NCBI gene;Acc:100523292]	GO:0001954(positive regulation of cell-matrix adhesion);GO:0003779(actin binding);GO:0005178(integrin binding);GO:0005515(protein binding);GO:0005654(nucleoplasm);GO:0005737(cytoplasm);GO:0005856(cytoskeleton);GO:0005886(plasma membrane);GO:0008270(zinc ion binding);GO:0016010(dystrophin-associated glycoprotein complex);GO:0016020(membrane);GO:0017166(vinculin binding);GO:0019901(protein kinase b…	NA	NA	NA
T-FH	ENSSSCG00000036747	WAS	3.82343	3.12503	0.290997	2.2783e-54	4.30395e-50	Wiskott-Aldrich syndrome [Source:NCBI gene;Acc:445527]	GO:0002625(regulation of T cell antigen processing and presentation);GO:0003779(actin binding);GO:0005634(nucleus);GO:0005829(cytosol);GO:0005884(actin filament);GO:0005911(cell-cell junction);GO:0006955(immune response);GO:0007015(actin filament organization);GO:0008064(regulation of actin polymerization or depolymerization);GO:0008154(actin polymerization or depolymerization);GO:0010591(regulat…	04062(Chemokine signaling pathway);04144(Endocytosis);04520(Adherens junction);04530(Tight junction);04666(Fc gamma R-mediated phagocytosis);04810(Regulation of actin cytoskeleton);05100(Bacterial invasion of epithelial cells);05132(Salmonella infection);05231(Choline metabolism in cancer)	K05747	NA
T-FH	ENSSSCG00000012265	CHST7	0.753892	0.616363	0.290578	2.21509e-17	4.18453e-13	carbohydrate sulfotransferase 7 [Source:NCBI gene;Acc:100521649]	GO:0000139(Golgi membrane);GO:0001517(N-acetylglucosamine 6-O-sulfotransferase activity);GO:0005802(trans-Golgi network);GO:0005975(carbohydrate metabolic process);GO:0006044(N-acetylglucosamine metabolic process);GO:0006790(sulfur compound metabolic process);GO:0008146(sulfotransferase activity);GO:0008459(chondroitin 6-sulfotransferase activity);GO:0016740(transferase activity);GO:0030206(chond…	00532(Glycosaminoglycan biosynthesis - chondroitin sulfate / dermatan sulfate)	K04743	EC:2.8.2.17
T-FH	ENSSSCG00000022333	C16orf87	0.574344	0.470403	0.288018	2.12329e-31	4.01111e-27	UPF0547 protein C16orf87 homolog [Source:NCBI gene;Acc:100626752]	NA	NA	NA	NA
T-FH	ENSSSCG00000014401	NR3C1	2.23108	1.82744	0.287914	3.88944e-46	7.34753e-42	nuclear receptor subfamily 3 group C member 1 [Source:NCBI gene;Acc:396740]	GO:0000122(negative regulation of transcription by RNA polymerase II);GO:0000978(RNA polymerase II proximal promoter sequence-specific DNA binding);GO:0001047(core promoter binding);GO:0001228(DNA-binding transcription activator activity, RNA polymerase II-specific);GO:0003677(DNA binding);GO:0003700(DNA-binding transcription factor activity);GO:0003707(steroid hormone receptor activity);GO:00048…	04080(Neuroactive ligand-receptor interaction)	K05771	NA
T-FH	ENSSSCG00000032583	SRSF5	4.42361	3.62427	0.287533	7.64181e-49	1.44361e-44	serine and arginine rich splicing factor 5 [Source:NCBI gene;Acc:100154509]	GO:0000381(regulation of alternative mRNA splicing, via spliceosome);GO:0003676(nucleic acid binding);GO:0003723(RNA binding);GO:0005634(nucleus);GO:0005730(nucleolus);GO:0005829(cytosol);GO:0016607(nuclear speck);GO:0045292(mRNA cis splicing, via spliceosome)	03040(Spliceosome);05168(Herpes simplex virus 1 infection)	K12893	NA
T-FH	ENSSSCG00000003691	ENSSSCG00000003691	11.7043	9.59271	0.287028	1.24683e-40	2.35538e-36	myosin regulatory light chain 12B [Source:NCBI gene;Acc:414399]	GO:0005509(calcium ion binding)	04360(Axon guidance);04510(Focal adhesion);04530(Tight junction);04611(Platelet activation);04670(Leukocyte transendothelial migration);04810(Regulation of actin cytoskeleton)	K12757	NA
T-FH	ENSSSCG00000030820	STK4	4.29585	3.52722	0.284414	2.05834e-62	3.88841e-58	serine/threonine kinase 4 [Source:NCBI gene;Acc:100517317]	GO:0000287(magnesium ion binding);GO:0000902(cell morphogenesis);GO:0001569(branching involved in blood vessel morphogenesis);GO:0001841(neural tube formation);GO:0001934(positive regulation of protein phosphorylation);GO:0003157(endocardium development);GO:0004672(protein kinase activity);GO:0004674(protein serine/threonine kinase activity);GO:0005524(ATP binding);GO:0005634(nucleus);GO:0005654(…	04010(MAPK signaling pathway);04014(Ras signaling pathway);04068(FoxO signaling pathway);05200(Pathways in cancer);05223(Non-small cell lung cancer)	K04411	NA
T-FH	ENSSSCG00000009610	NPM2	0.632079	0.519027	0.284295	3.60224e-26	6.805e-22	nucleophosmin/nucleoplasmin 2 [Source:NCBI gene;Acc:100154488]	GO:0000789(cytoplasmic chromatin);GO:0000790(nuclear chromatin);GO:0001824(blastocyst development);GO:0003682(chromatin binding);GO:0005634(nucleus);GO:0006338(chromatin remodeling);GO:0007096(regulation of exit from mitosis);GO:0007338(single fertilization);GO:0009994(oocyte differentiation);GO:0045836(positive regulation of meiotic nuclear division)	NA	K11277	NA
T-FH	ENSSSCG00000011284	NKTR	1.86826	1.53446	0.283969	1.88878e-49	3.56809e-45	natural killer cell triggering receptor [Source:NCBI gene;Acc:100523331]	GO:0000413(protein peptidyl-prolyl isomerization);GO:0003755(peptidyl-prolyl cis-trans isomerase activity);GO:0005654(nucleoplasm);GO:0005739(mitochondrion);GO:0005829(cytosol);GO:0005886(plasma membrane);GO:0006457(protein folding);GO:0016018(cyclosporin A binding);GO:0042026(protein refolding);GO:0051082(unfolded protein binding)	NA	K12740	NA
T-FH	ENSSSCG00000005518	ENSSSCG00000005518	1.53061	1.25777	0.28324	1.64832e-38	3.11385e-34	glycoprotein, alpha-galactosyltransferase 1 pseudogene [Source:NCBI gene;Acc:396733]	GO:0005794(Golgi apparatus);GO:0005975(carbohydrate metabolic process);GO:0006486(protein glycosylation);GO:0016020(membrane);GO:0016021(integral component of membrane);GO:0016740(transferase activity);GO:0016757(transferase activity, transferring glycosyl groups);GO:0016758(transferase activity, transferring hexosyl groups);GO:0030259(lipid glycosylation);GO:0031982(vesicle);GO:0031985(Golgi cis…	00601(Glycosphingolipid biosynthesis - lacto and neolacto series)	K00743	EC:2.4.1.87
T-FH	ENSSSCG00000001639	TRERF1	0.643434	0.528984	0.282568	3.18761e-22	6.02171e-18	transcriptional regulating factor 1 [Source:NCBI gene;Acc:100153071]	GO:0000118(histone deacetylase complex);GO:0003676(nucleic acid binding);GO:0003677(DNA binding);GO:0003700(DNA-binding transcription factor activity);GO:0005634(nucleus);GO:0005654(nucleoplasm);GO:0005667(transcription factor complex);GO:0005730(nucleolus);GO:0005829(cytosol);GO:0006355(regulation of transcription, DNA-templated);GO:0008134(transcription factor binding);GO:0044212(transcription …	NA	NA	NA
T-FH	ENSSSCG00000017936	GABARAP	5.66114	4.6565	0.281847	2.40446e-58	4.54226e-54	GABA type A receptor-associated protein [Source:NCBI gene;Acc:100462752]	GO:0000045(autophagosome assembly);GO:0000226(microtubule cytoskeleton organization);GO:0000421(autophagosome membrane);GO:0000422(autophagy of mitochondrion);GO:0005737(cytoplasm);GO:0005764(lysosome);GO:0005790(smooth endoplasmic reticulum);GO:0005794(Golgi apparatus);GO:0005829(cytosol);GO:0005875(microtubule associated complex);GO:0005886(plasma membrane);GO:0005930(axoneme);GO:0006914(autoph…	04068(FoxO signaling pathway);04136(Autophagy - other);04137(Mitophagy - animal);04140(Autophagy - animal);04371(Apelin signaling pathway);04621(NOD-like receptor signaling pathway);04727(GABAergic synapse);05167(Kaposi sarcoma-associated herpesvirus infection)	K08341	NA
T-FH	ENSSSCG00000017232	SLC9A3R1	3.3965	2.79378	0.281833	9.90171e-50	1.87053e-45	SLC9A3 regulator 1 [Source:NCBI gene;Acc:100233201]	GO:0003096(renal sodium ion transport);GO:0005102(signaling receptor binding);GO:0005515(protein binding);GO:0005737(cytoplasm);GO:0005902(microvillus);GO:0007097(nuclear migration);GO:0007191(adenylate cyclase-activating dopamine receptor signaling pathway);GO:0007605(sensory perception of sound);GO:0008013(beta-catenin binding);GO:0008285(negative regulation of cell population proliferation);GO…	04530(Tight junction);04928(Parathyroid hormone synthesis, secretion and action);05165(Human papillomavirus infection)	K13365	NA
T-FH	ENSSSCG00000005631	FAM102A	3.00777	2.47451	0.28155	3.30534e-49	6.24412e-45	family with sequence similarity 102 member A [Source:HGNC Symbol;Acc:HGNC:31419]	NA	NA	NA	NA
T-FH	ENSSSCG00000034261	TMEM59	2.38806	1.96657	0.280157	2.21545e-54	4.1852e-50	transmembrane protein 59 [Source:NCBI gene;Acc:733610]	GO:0000137(Golgi cis cisterna);GO:0000138(Golgi trans cisterna);GO:0000139(Golgi membrane);GO:0004175(endopeptidase activity);GO:0005764(lysosome);GO:0005765(lysosomal membrane);GO:0005768(endosome);GO:0005770(late endosome);GO:0005794(Golgi apparatus);GO:0005797(Golgi medial cisterna);GO:0005886(plasma membrane);GO:0006508(proteolysis);GO:0006914(autophagy);GO:0010508(positive regulation of auto…	NA	NA	NA
T-FH	ENSSSCG00000024127	ABI1	0.858253	0.707426	0.278824	9.36638e-36	1.7694e-31	abl interactor 1 [Source:NCBI gene;Acc:100738420]	GO:0001756(somitogenesis);GO:0005515(protein binding);GO:0008154(actin polymerization or depolymerization);GO:0017124(SH3 domain binding);GO:0018108(peptidyl-tyrosine phosphorylation);GO:0030027(lamellipodium);GO:0030296(protein tyrosine kinase activator activity);GO:0031209(SCAR complex);GO:0031252(cell leading edge);GO:0032433(filopodium tip);GO:0035855(megakaryocyte development);GO:0043005(neu…	NA	NA	NA
T-FH	ENSSSCG00000040920	PRKACB	2.44785	2.01803	0.278572	1.48308e-48	2.80169e-44	protein kinase cAMP-activated catalytic subunit beta [Source:NCBI gene;Acc:100623628]	GO:0000166(nucleotide binding);GO:0000287(magnesium ion binding);GO:0001843(neural tube closure);GO:0004672(protein kinase activity);GO:0004674(protein serine/threonine kinase activity);GO:0004691(cAMP-dependent protein kinase activity);GO:0005524(ATP binding);GO:0005813(centrosome);GO:0005829(cytosol);GO:0006468(protein phosphorylation);GO:0007186(G protein-coupled receptor signaling pathway);GO…	01522(Endocrine resistance);04010(MAPK signaling pathway);04014(Ras signaling pathway);04020(Calcium signaling pathway);04024(cAMP signaling pathway);04062(Chemokine signaling pathway);04114(Oocyte meiosis);04140(Autophagy - animal);04211(Longevity regulating pathway);04213(Longevity regulating pathway - multiple species);04261(Adrenergic signaling in cardiomyocytes);04270(Vascular smooth muscle …	K04345	EC:2.7.11.11
T-FH	ENSSSCG00000011264	CSRNP1	1.4656	1.2083	0.278518	1.04924e-42	1.98213e-38	cysteine and serine rich nuclear protein 1 [Source:NCBI gene;Acc:100519275]	GO:0001228(DNA-binding transcription activator activity, RNA polymerase II-specific);GO:0003700(DNA-binding transcription factor activity);GO:0005634(nucleus);GO:0006355(regulation of transcription, DNA-templated);GO:0009791(post-embryonic development);GO:0043565(sequence-specific DNA binding);GO:0045944(positive regulation of transcription by RNA polymerase II);GO:0048008(platelet-derived growth…	NA	K17494	NA
T-FH	ENSSSCG00000034624	TMEM50B	1.01962	0.840827	0.278148	1.82796e-31	3.4532e-27	transmembrane protein 50B [Source:NCBI gene;Acc:100532728]	GO:0005783(endoplasmic reticulum);GO:0016020(membrane);GO:0016021(integral component of membrane)	NA	NA	NA
T-FH	ENSSSCG00000010732	FAM53B	0.984995	0.812795	0.277224	3.12724e-40	5.90767e-36	family with sequence similarity 53 member B [Source:NCBI gene;Acc:100153610]	GO:0005634(nucleus);GO:0060828(regulation of canonical Wnt signaling pathway);GO:0090263(positive regulation of canonical Wnt signaling pathway)	NA	NA	NA
T-FH	ENSSSCG00000013784	DNAJB1	3.32779	2.7467	0.276864	4.93959e-38	9.33138e-34	DnaJ heat shock protein family (Hsp40) member B1 [Source:NCBI gene;Acc:396741]	GO:0000122(negative regulation of transcription by RNA polymerase II);GO:0001671(ATPase activator activity);GO:0003714(transcription corepressor activity);GO:0005634(nucleus);GO:0005737(cytoplasm);GO:0005829(cytosol);GO:0006457(protein folding);GO:0030544(Hsp70 protein binding);GO:0032781(positive regulation of ATPase activity);GO:0051082(unfolded protein binding);GO:0051085(chaperone cofactor-de…	04141(Protein processing in endoplasmic reticulum);05164(Influenza A)	K09507	NA
T-FH	ENSSSCG00000008768	ARAP2	1.32547	1.09426	0.276541	4.90942e-34	9.27439e-30	ArfGAP with RhoGAP domain, ankyrin repeat and PH domain 2 [Source:NCBI gene;Acc:100521564]	GO:0005096(GTPase activator activity);GO:0005515(protein binding);GO:0005547(phosphatidylinositol-3,4,5-trisphosphate binding);GO:0007165(signal transduction);GO:0043547(positive regulation of GTPase activity)	04144(Endocytosis)	K18440	NA
T-FH	ENSSSCG00000009157	TET2	1.34394	1.10954	0.276508	1.26233e-37	2.38466e-33	tet methylcytosine dioxygenase 2 [Source:NCBI gene;Acc:100521465]	GO:0005506(iron ion binding);GO:0005634(nucleus);GO:0006211(5-methylcytosine catabolic process);GO:0006493(protein O-linked glycosylation);GO:0008198(ferrous iron binding);GO:0008270(zinc ion binding);GO:0030099(myeloid cell differentiation);GO:0045944(positive regulation of transcription by RNA polymerase II);GO:0055114(oxidation-reduction process);GO:0070579(methylcytosine dioxygenase activity)…	NA	NA	NA
T-FH	ENSSSCG00000016052	MFSD6	1.22192	1.00921	0.275923	6.6289e-40	1.25227e-35	major facilitator superfamily domain containing 6 [Source:NCBI gene;Acc:100037960]	GO:0016020(membrane);GO:0016021(integral component of membrane)	NA	NA	NA
T-FH	ENSSSCG00000014305	SAR1B	1.33781	1.10494	0.275904	1.10223e-47	2.08222e-43	secretion associated Ras related GTPase 1B [Source:NCBI gene;Acc:494017]	GO:0000166(nucleotide binding);GO:0003400(regulation of COPII vesicle coating);GO:0003924(GTPase activity);GO:0005525(GTP binding);GO:0005622(intracellular);GO:0005783(endoplasmic reticulum);GO:0005789(endoplasmic reticulum membrane);GO:0005794(Golgi apparatus);GO:0006886(intracellular protein transport);GO:0006888(endoplasmic reticulum to Golgi vesicle-mediated transport);GO:0015031(protein tran…	04141(Protein processing in endoplasmic reticulum);05134(Legionellosis)	K07953	EC:3.6.5.-
T-FH	ENSSSCG00000014195	MAN2A1	0.866957	0.716113	0.275774	6.82226e-41	1.28879e-36	mannosidase alpha class 2A member 1 [Source:NCBI gene;Acc:100514631]	GO:0000139(Golgi membrane);GO:0001701(in utero embryonic development);GO:0001889(liver development);GO:0003824(catalytic activity);GO:0004559(alpha-mannosidase activity);GO:0005615(extracellular space);GO:0005794(Golgi apparatus);GO:0005797(Golgi medial cisterna);GO:0005801(cis-Golgi network);GO:0005975(carbohydrate metabolic process);GO:0006013(mannose metabolic process);GO:0006491(N-glycan proc…	00510(N-Glycan biosynthesis)	K01231	EC:3.2.1.114
T-FH	ENSSSCG00000011270	EIF1B	2.49183	2.0583	0.275747	1.27466e-65	2.40795e-61	eukaryotic translation initiation factor 1B [Source:NCBI gene;Acc:414417]	GO:0003723(RNA binding);GO:0003743(translation initiation factor activity);GO:0006412(translation);GO:0006413(translational initiation);GO:0016282(eukaryotic 43S preinitiation complex);GO:0043024(ribosomal small subunit binding)	03013(RNA transport)	K03113	NA
T-FH	ENSSSCG00000009396	PHF11	1.57539	1.30178	0.275223	1.6337e-44	3.08623e-40	PHD finger protein 11 [Source:NCBI gene;Acc:100518446]	GO:0005654(nucleoplasm);GO:0031965(nuclear membrane);GO:0046872(metal ion binding)	NA	NA	NA
T-FH	ENSSSCG00000027197	DYRK1B	0.866038	0.715845	0.274783	4.30647e-29	8.13536e-25	dual specificity tyrosine phosphorylation regulated kinase 1B [Source:NCBI gene;Acc:100625631]	GO:0003713(transcription coactivator activity);GO:0004672(protein kinase activity);GO:0004674(protein serine/threonine kinase activity);GO:0004713(protein tyrosine kinase activity);GO:0005524(ATP binding);GO:0005634(nucleus);GO:0006468(protein phosphorylation);GO:0007520(myoblast fusion);GO:0018108(peptidyl-tyrosine phosphorylation);GO:0045893(positive regulation of transcription, DNA-templated);…	NA	K08825	EC:2.7.12.1
T-FH	ENSSSCG00000036595	ENSSSCG00000036595	1.94401	1.60689	0.274766	9.49542e-49	1.79378e-44	zinc finger CCCH-type and G-patch domain containing [Source:NCBI gene;Acc:100625315]	GO:0003676(nucleic acid binding);GO:0003700(DNA-binding transcription factor activity);GO:0005634(nucleus);GO:0045892(negative regulation of transcription, DNA-templated);GO:0046872(metal ion binding)	NA	NA	NA
T-FH	ENSSSCG00000000656	CLEC2B	0.822031	0.679498	0.274724	5.51998e-18	1.04278e-13	C-type lectin domain family 2, member B [Source:NCBI gene;Acc:100520839]	GO:0016020(membrane);GO:0016021(integral component of membrane);GO:0030246(carbohydrate binding)	05167(Kaposi sarcoma-associated herpesvirus infection)	K10071	NA
T-FH	ENSSSCG00000040875	ZFPM1	0.66218	0.547533	0.274278	6.49998e-20	1.22791e-15	zinc finger protein, FOG family member 1 [Source:NCBI gene;Acc:110260886]	GO:0000122(negative regulation of transcription by RNA polymerase II);GO:0000978(RNA polymerase II proximal promoter sequence-specific DNA binding);GO:0001085(RNA polymerase II transcription factor binding);GO:0001102(RNA polymerase II activating transcription factor binding);GO:0001227(DNA-binding transcription repressor activity, RNA polymerase II-specific);GO:0003151(outflow tract morphogenesi…	NA	K17441	NA
T-FH	ENSSSCG00000022486	CBLB	2.34187	1.93668	0.274071	1.57964e-51	2.98409e-47	Cbl proto-oncogene B [Source:NCBI gene;Acc:100621690]	GO:0001784(phosphotyrosine residue binding);GO:0004842(ubiquitin-protein transferase activity);GO:0005509(calcium ion binding);GO:0005886(plasma membrane);GO:0007165(signal transduction);GO:0007166(cell surface receptor signaling pathway);GO:0007175(negative regulation of epidermal growth factor-activated receptor activity);GO:0016567(protein ubiquitination);GO:0016874(ligase activity);GO:0017124…	04012(ErbB signaling pathway);04120(Ubiquitin mediated proteolysis);04144(Endocytosis);04625(C-type lectin receptor signaling pathway);04660(T cell receptor signaling pathway);04910(Insulin signaling pathway);05162(Measles)	K22517	EC:2.3.2.27
T-FH	ENSSSCG00000033731	SLC35B1	0.92263	0.763055	0.273966	6.26704e-45	1.18391e-40	solute carrier family 35 member B1 [Source:NCBI gene;Acc:100736794]	GO:0016020(membrane);GO:0016021(integral component of membrane);GO:0055085(transmembrane transport)	NA	K15275	NA
T-FH	ENSSSCG00000028908	DYNLT3	2.3924	1.97899	0.27369	1.03949e-38	1.9637e-34	dynein light chain Tctex-type 3 [Source:NCBI gene;Acc:100525320]	GO:0000776(kinetochore);GO:0005868(cytoplasmic dynein complex);GO:0042802(identical protein binding)	NA	K10420	NA
T-FH	ENSSSCG00000026710	CARHSP1	1.3885	1.14897	0.273186	1.5916e-53	3.00669e-49	calcium regulated heat stable protein 1 [Source:NCBI gene;Acc:100521547]	GO:0000177(cytoplasmic exosome (RNase complex));GO:0003676(nucleic acid binding);GO:0003730(mRNA 3'-UTR binding);GO:0005737(cytoplasm);GO:0005829(cytosol);GO:0043186(P granule);GO:0043488(regulation of mRNA stability)	NA	NA	NA
T-FH	ENSSSCG00000016473	EPHB6	0.817631	0.676716	0.2729	1.66047e-24	3.1368e-20	EPH receptor B6 [Source:NCBI gene;Acc:100511727]	GO:0000166(nucleotide binding);GO:0001806(type IV hypersensitivity);GO:0002456(T cell mediated immunity);GO:0004672(protein kinase activity);GO:0004714(transmembrane receptor protein tyrosine kinase activity);GO:0005003(ephrin receptor activity);GO:0005005(transmembrane-ephrin receptor activity);GO:0005515(protein binding);GO:0005524(ATP binding);GO:0005887(integral component of plasma membrane);…	04360(Axon guidance)	K05114	EC:2.7.10.1
T-FH	ENSSSCG00000016009	ITGA4	3.22344	2.66791	0.272893	2.3921e-38	4.51892e-34	integrin subunit alpha 4 [Source:NCBI gene;Acc:100521477]	GO:0003366(cell-matrix adhesion involved in ameboidal cell migration);GO:0005886(plasma membrane);GO:0007155(cell adhesion);GO:0007159(leukocyte cell-cell adhesion);GO:0007160(cell-matrix adhesion);GO:0007229(integrin-mediated signaling pathway);GO:0008305(integrin complex);GO:0009986(cell surface);GO:0016020(membrane);GO:0016021(integral component of membrane);GO:0019960(C-X3-C chemokine binding…	04151(PI3K-Akt signaling pathway);04510(Focal adhesion);04512(ECM-receptor interaction);04514(Cell adhesion molecules (CAMs));04640(Hematopoietic cell lineage);04670(Leukocyte transendothelial migration);04672(Intestinal immune network for IgA production);04810(Regulation of actin cytoskeleton);05140(Leishmaniasis);05165(Human papillomavirus infection);05410(Hypertrophic cardiomyopathy (HCM));054…	K06483	NA
T-FH	ENSSSCG00000004145	ENSSSCG00000004145	5.24181	4.34151	0.271868	5.43357e-51	1.02646e-46	ABRA C-terminal like [Source:NCBI gene;Acc:100525723]	GO:0016020(membrane);GO:0016021(integral component of membrane);GO:0032970(regulation of actin filament-based process)	NA	NA	NA
T-FH	ENSSSCG00000017743	CRLF3	2.56836	2.12731	0.271813	8.29952e-62	1.56786e-57	cytokine receptor like factor 3 [Source:NCBI gene;Acc:100525951]	GO:0000082(G1/S transition of mitotic cell cycle);GO:0003677(DNA binding);GO:0005515(protein binding);GO:0005634(nucleus);GO:0005737(cytoplasm);GO:0005829(cytosol);GO:0005886(plasma membrane);GO:0030308(negative regulation of cell growth);GO:0042802(identical protein binding);GO:0045893(positive regulation of transcription, DNA-templated);GO:0045944(positive regulation of transcription by RNA pol…	NA	NA	NA
T-FH	ENSSSCG00000025701	NCK1	1.12418	0.931242	0.271647	2.8348e-41	5.35522e-37	NCK adaptor protein 1 [Source:NCBI gene;Acc:100192438]	GO:0000164(protein phosphatase type 1 complex);GO:0004860(protein kinase inhibitor activity);GO:0005070(SH3/SH2 adaptor activity);GO:0005102(signaling receptor binding);GO:0005515(protein binding);GO:0005737(cytoplasm);GO:0005783(endoplasmic reticulum);GO:0005840(ribosome);GO:0005911(cell-cell junction);GO:0006417(regulation of translation);GO:0006469(negative regulation of protein kinase activit…	04012(ErbB signaling pathway);04360(Axon guidance);04660(T cell receptor signaling pathway)	K07365	NA
T-FH	ENSSSCG00000037267	MAX	2.73865	2.26894	0.271447	1.61179e-54	3.04484e-50	MYC associated factor X [Source:NCBI gene;Acc:100517170]	GO:0000122(negative regulation of transcription by RNA polymerase II);GO:0000790(nuclear chromatin);GO:0000977(RNA polymerase II regulatory region sequence-specific DNA binding);GO:0000978(RNA polymerase II proximal promoter sequence-specific DNA binding);GO:0001227(DNA-binding transcription repressor activity, RNA polymerase II-specific);GO:0003677(DNA binding);GO:0005634(nucleus);GO:0006355(reg…	04010(MAPK signaling pathway);05200(Pathways in cancer);05202(Transcriptional misregulation in cancer);05222(Small cell lung cancer)	K04453	NA
T-FH	ENSSSCG00000027477	TBC1D2B	0.740491	0.614	0.270244	1.28542e-18	2.42828e-14	TBC1 domain family member 2B [Source:NCBI gene;Acc:100156840]	GO:0005096(GTPase activator activity);GO:0005623(cell);GO:0005829(cytosol);GO:0006886(intracellular protein transport);GO:0017137(Rab GTPase binding);GO:0090630(activation of GTPase activity)	NA	K20166	NA
T-FH	ENSSSCG00000003153	FTL	12.0188	9.96762	0.269968	2.71078e-33	5.12093e-29	ferritin light chain [Source:NCBI gene;Acc:397035]	GO:0005506(iron ion binding);GO:0005737(cytoplasm);GO:0006826(iron ion transport);GO:0006879(cellular iron ion homeostasis);GO:0006880(intracellular sequestering of iron ion);GO:0008043(intracellular ferritin complex);GO:0008198(ferrous iron binding);GO:0008199(ferric iron binding);GO:0042802(identical protein binding);GO:0044754(autolysosome);GO:0046872(metal ion binding);GO:0055114(oxidation-re…	04216(Ferroptosis);04217(Necroptosis);04978(Mineral absorption)	K13625	NA
T-FH	ENSSSCG00000008222	ENSSSCG00000008222	0.951256	0.790204	0.267609	8.74456e-37	1.65194e-32	charged multivesicular body protein 3 [Source:NCBI gene;Acc:100522249]	GO:0000815(ESCRT III complex);GO:0005771(multivesicular body);GO:0007034(vacuolar transport);GO:0015031(protein transport);GO:0032509(endosome transport via multivesicular body sorting pathway);GO:0045324(late endosome to vacuole transport)	04144(Endocytosis);04217(Necroptosis)	K12193	NA
T-FH	ENSSSCG00000035027	ZDHHC14	0.895902	0.744223	0.267607	1.297e-19	2.45017e-15	zinc finger DHHC-type containing 14 [Source:NCBI gene;Acc:100525194]	GO:0005783(endoplasmic reticulum);GO:0016020(membrane);GO:0016021(integral component of membrane);GO:0016409(palmitoyltransferase activity);GO:0016740(transferase activity);GO:0016746(transferase activity, transferring acyl groups);GO:0018345(protein palmitoylation);GO:0019706(protein-cysteine S-palmitoyltransferase activity)	NA	NA	NA
T-FH	ENSSSCG00000003809	JAK1	8.39467	6.97672	0.266924	2.05055e-43	3.87369e-39	Janus kinase 1 [Source:NCBI gene;Acc:397202]	GO:0000166(nucleotide binding);GO:0004672(protein kinase activity);GO:0004713(protein tyrosine kinase activity);GO:0004715(non-membrane spanning protein tyrosine kinase activity);GO:0005131(growth hormone receptor binding);GO:0005524(ATP binding);GO:0005634(nucleus);GO:0005737(cytoplasm);GO:0005856(cytoskeleton);GO:0006468(protein phosphorylation);GO:0016020(membrane);GO:0016301(kinase activity);…	01521(EGFR tyrosine kinase inhibitor resistance);04151(PI3K-Akt signaling pathway);04217(Necroptosis);04380(Osteoclast differentiation);04550(Signaling pathways regulating pluripotency of stem cells);04621(NOD-like receptor signaling pathway);04630(Jak-STAT signaling pathway);04658(Th1 and Th2 cell differentiation);04659(Th17 cell differentiation);05140(Leishmaniasis);05145(Toxoplasmosis);05152(T…	K11217	EC:2.7.10.2
T-FH	ENSSSCG00000031655	ENSSSCG00000031655	0.575738	0.478946	0.265548	4.91681e-17	9.28835e-13	NA	GO:0004129(cytochrome-c oxidase activity);GO:0005746(mitochondrial respirasome);GO:0009055(electron transfer activity);GO:0022900(electron transport chain);GO:1902600(proton transmembrane transport)	NA	NA	NA
T-FH	ENSSSCG00000000091	APOBEC3B	1.82804	1.52127	0.265024	3.04084e-54	5.74445e-50	apolipoprotein B mRNA editing enzyme catalytic subunit 3B [Source:NCBI gene;Acc:100037939]	GO:0003723(RNA binding);GO:0003824(catalytic activity);GO:0004126(cytidine deaminase activity);GO:0005634(nucleus);GO:0005737(cytoplasm);GO:0008270(zinc ion binding);GO:0009972(cytidine deamination);GO:0016020(membrane);GO:0016021(integral component of membrane);GO:0016554(cytidine to uridine editing);GO:0016787(hydrolase activity);GO:0080111(DNA demethylation)	05170(Human immunodeficiency virus 1 infection)	K18750	EC:3.5.4.-
T-FH	ENSSSCG00000012434	ATRX	3.43258	2.85755	0.264514	2.45874e-46	4.6448e-42	ATRX, chromatin remodeler [Source:NCBI gene;Acc:100514440]	GO:0000212(meiotic spindle organization);GO:0000228(nuclear chromosome);GO:0000780(condensed nuclear chromosome, centromeric region);GO:0000784(nuclear chromosome, telomeric region);GO:0000792(heterochromatin);GO:0003682(chromatin binding);GO:0005524(ATP binding);GO:0005634(nucleus);GO:0005654(nucleoplasm);GO:0005721(pericentric heterochromatin);GO:0006334(nucleosome assembly);GO:0006336(DNA repl…	NA	K10779	EC:3.6.4.12
T-FH	ENSSSCG00000022237	SUSD3	2.05537	1.71112	0.26446	3.66005e-53	6.9142e-49	sushi domain containing 3 [Source:NCBI gene;Acc:100627326]	GO:0005886(plasma membrane);GO:0016020(membrane);GO:0016021(integral component of membrane)	NA	NA	NA
T-FH	ENSSSCG00000011684	U2SURP	3.01404	2.51032	0.26383	7.12916e-53	1.34677e-48	U2 snRNP associated SURP domain containing [Source:NCBI gene;Acc:100517309]	GO:0003676(nucleic acid binding);GO:0003723(RNA binding);GO:0005634(nucleus);GO:0005654(nucleoplasm);GO:0006396(RNA processing)	03040(Spliceosome)	K12842	NA
T-FH	ENSSSCG00000017466	CCR7	1.43771	1.1976	0.263625	3.26087e-08	0.000616012	C-C motif chemokine receptor 7 [Source:NCBI gene;Acc:396663]	GO:0002408(myeloid dendritic cell chemotaxis);GO:0002606(positive regulation of dendritic cell antigen processing and presentation);GO:0002885(positive regulation of hypersensitivity);GO:0002922(positive regulation of humoral immune response);GO:0004930(G protein-coupled receptor activity);GO:0004950(chemokine receptor activity);GO:0005739(mitochondrion);GO:0005886(plasma membrane);GO:0006935(che…	04060(Cytokine-cytokine receptor interaction);04062(Chemokine signaling pathway)	K04182	NA
T-FH	ENSSSCG00000035253	MAFG	0.717303	0.597851	0.262796	1.24126e-39	2.34486e-35	MAF bZIP transcription factor G [Source:NCBI gene;Acc:110255931]	GO:0000978(RNA polymerase II proximal promoter sequence-specific DNA binding);GO:0001228(DNA-binding transcription activator activity, RNA polymerase II-specific);GO:0001701(in utero embryonic development);GO:0003677(DNA binding);GO:0003700(DNA-binding transcription factor activity);GO:0005634(nucleus);GO:0006355(regulation of transcription, DNA-templated);GO:0010628(positive regulation of gene e…	NA	K09037	NA
T-FH	ENSSSCG00000008826	FRYL	0.847769	0.706782	0.262406	1.13311e-28	2.14056e-24	FRY like transcription coactivator [Source:NCBI gene;Acc:100520794]	GO:0000902(cell morphogenesis);GO:0005938(cell cortex);GO:0031175(neuron projection development)	NA	NA	NA
T-FH	ENSSSCG00000011782	ABCC5	0.52282	0.435948	0.262158	5.07955e-17	9.59578e-13	ATP binding cassette subfamily C member 5 [Source:NCBI gene;Acc:100513626]	GO:0000166(nucleotide binding);GO:0005524(ATP binding);GO:0008514(organic anion transmembrane transporter activity);GO:0015711(organic anion transport);GO:0016020(membrane);GO:0016021(integral component of membrane);GO:0016887(ATPase activity);GO:0042626(ATPase activity, coupled to transmembrane movement of substances);GO:0055085(transmembrane transport)	01523(Antifolate resistance);02010(ABC transporters)	K05668	NA
T-FH	ENSSSCG00000028867	PPIL4	0.994123	0.828958	0.262125	7.32064e-41	1.38294e-36	peptidylprolyl isomerase like 4 [Source:NCBI gene;Acc:100625026]	GO:0000413(protein peptidyl-prolyl isomerization);GO:0003676(nucleic acid binding);GO:0003723(RNA binding);GO:0003755(peptidyl-prolyl cis-trans isomerase activity);GO:0005634(nucleus);GO:0005654(nucleoplasm);GO:0005829(cytosol);GO:0016853(isomerase activity);GO:1901407(regulation of phosphorylation of RNA polymerase II C-terminal domain)	NA	K12735	EC:5.2.1.8
T-FH	ENSSSCG00000038187	ENSSSCG00000038187	0.967707	0.806957	0.26208	1.82698e-35	3.45136e-31	core 1 synthase, glycoprotein-N-acetylgalactosamine 3-beta-galactosyltransferase 1 [Source:NCBI gene;Acc:100525767]	GO:0016020(membrane);GO:0016021(integral component of membrane);GO:0016263(glycoprotein-N-acetylgalactosamine 3-beta-galactosyltransferase activity);GO:0016266(O-glycan processing);GO:0016740(transferase activity);GO:0016757(transferase activity, transferring glycosyl groups);GO:0046872(metal ion binding)	00512(Mucin type O-glycan biosynthesis)	K00731	EC:2.4.1.122
T-FH	ENSSSCG00000015871	NR4A2	10.3941	8.67028	0.261608	3.5968e-20	6.79472e-16	nuclear receptor subfamily 4 group A member 2 [Source:NCBI gene;Acc:100157120]	GO:0000122(negative regulation of transcription by RNA polymerase II);GO:0000977(RNA polymerase II regulatory region sequence-specific DNA binding);GO:0000978(RNA polymerase II proximal promoter sequence-specific DNA binding);GO:0001228(DNA-binding transcription activator activity, RNA polymerase II-specific);GO:0001666(response to hypoxia);GO:0001764(neuron migration);GO:0001975(response to amph…	04925(Aldosterone synthesis and secretion);04928(Parathyroid hormone synthesis, secretion and action)	K08558	NA
T-FH	ENSSSCG00000013839	RASAL3	1.55684	1.29976	0.260377	3.00102e-38	5.66922e-34	RAS protein activator like 3 [Source:NCBI gene;Acc:100524424]	GO:0005737(cytoplasm);GO:0007165(signal transduction);GO:0043087(regulation of GTPase activity);GO:0046580(negative regulation of Ras protein signal transduction);GO:0051142(positive regulation of NK T cell proliferation);GO:0098562(cytoplasmic side of membrane)	04014(Ras signaling pathway)	K17634	NA
T-FH	ENSSSCG00000009889	ALDH2	0.500307	0.417768	0.26011	2.8518e-30	5.38733e-26	aldehyde dehydrogenase 2 family member [Source:NCBI gene;Acc:733685]	GO:0004029(aldehyde dehydrogenase (NAD) activity);GO:0005739(mitochondrion);GO:0005759(mitochondrial matrix);GO:0006068(ethanol catabolic process);GO:0016491(oxidoreductase activity);GO:0016620(oxidoreductase activity, acting on the aldehyde or oxo group of donors, NAD or NADP as acceptor);GO:0043878(glyceraldehyde-3-phosphate dehydrogenase (NAD+) (non-phosphorylating) activity);GO:0055114(oxidat…	00010(Glycolysis / Gluconeogenesis);00053(Ascorbate and aldarate metabolism);00071(Fatty acid degradation);00280(Valine, leucine and isoleucine degradation);00310(Lysine degradation);00330(Arginine and proline metabolism);00340(Histidine metabolism);00380(Tryptophan metabolism);00410(beta-Alanine metabolism);00561(Glycerolipid metabolism);00620(Pyruvate metabolism)	K00128	EC:1.2.1.3
Treg	ENSSSCG00000000688	LAG3	7.0113	2.47893	1.49996	1.90715e-94	3.60281e-90	lymphocyte activating 3 [Source:NCBI gene;Acc:100125962]	GO:0004888(transmembrane signaling receptor activity);GO:0007166(cell surface receptor signaling pathway);GO:0009897(external side of plasma membrane);GO:0016020(membrane);GO:0016021(integral component of membrane);GO:0042289(MHC class II protein binding);GO:0045085(negative regulation of interleukin-2 biosynthetic process);GO:0045954(positive regulation of natural killer cell mediated cytotoxici…	NA	K06565	NA		Treg
Treg	ENSSSCG00000016122	CTLA4	3.58791	1.58321	1.18029	1.44268e-151	2.72537e-147	cytotoxic T-lymphocyte associated protein 4 [Source:NCBI gene;Acc:397286]	GO:0005794(Golgi apparatus);GO:0005887(integral component of plasma membrane);GO:0006955(immune response);GO:0006974(cellular response to DNA damage stimulus);GO:0009897(external side of plasma membrane);GO:0016020(membrane);GO:0016021(integral component of membrane);GO:0030889(negative regulation of B cell proliferation);GO:0042129(regulation of T cell proliferation);GO:0043065(positive regulati…	04514(Cell adhesion molecules (CAMs));04660(T cell receptor signaling pathway);05320(Autoimmune thyroid disease);05323(Rheumatoid arthritis)	K06538	NA
Treg	ENSSSCG00000038351	ENSSSCG00000038351	6.93587	3.17513	1.12726	9.11643e-102	1.72219e-97	TNF receptor superfamily member 18 [Source:NCBI gene;Acc:100622025]	GO:0005031(tumor necrosis factor-activated receptor activity);GO:0005515(protein binding);GO:0005887(integral component of plasma membrane);GO:0016020(membrane);GO:0016021(integral component of membrane);GO:0033209(tumor necrosis factor-mediated signaling pathway);GO:0043066(negative regulation of apoptotic process)	04060(Cytokine-cytokine receptor interaction)	K05154	NA
Treg	ENSSSCG00000015652	IL10	2.74725	1.311	1.06732	2.31073e-59	4.36521e-55	interleukin 10 [Source:NCBI gene;Acc:397106]	GO:0001818(negative regulation of cytokine production);GO:0001938(positive regulation of endothelial cell proliferation);GO:0002237(response to molecule of bacterial origin);GO:0002740(negative regulation of cytokine secretion involved in immune response);GO:0002875(negative regulation of chronic inflammatory response to antigenic stimulus);GO:0002904(positive regulation of B cell apoptotic proce…	04060(Cytokine-cytokine receptor interaction);04068(FoxO signaling pathway);04625(C-type lectin receptor signaling pathway);04630(Jak-STAT signaling pathway);04660(T cell receptor signaling pathway);04672(Intestinal immune network for IgA production);05133(Pertussis);05140(Leishmaniasis);05142(Chagas disease (American trypanosomiasis));05143(African trypanosomiasis);05144(Malaria);05145(Toxoplasm…	K05443	NA
Treg	ENSSSCG00000002452	LGMN	4.81747	2.35914	1.03001	1.3071e-119	2.46924e-115	legumain [Source:NCBI gene;Acc:100154477]	GO:0003014(renal system process);GO:0004197(cysteine-type endopeptidase activity);GO:0005576(extracellular region);GO:0005737(cytoplasm);GO:0005764(lysosome);GO:0005770(late endosome);GO:0005773(vacuole);GO:0006508(proteolysis);GO:0006624(vacuolar protein processing);GO:0007613(memory);GO:0008233(peptidase activity);GO:0008284(positive regulation of cell population proliferation);GO:0008306(assoc…	04142(Lysosome);04612(Antigen processing and presentation)	K01369	EC:3.4.22.34
Treg	ENSSSCG00000030582	BATF	3.54546	1.79033	0.985747	7.37442e-100	1.3931e-95	basic leucine zipper ATF-like transcription factor [Source:NCBI gene;Acc:100624723]	GO:0000978(RNA polymerase II proximal promoter sequence-specific DNA binding);GO:0001228(DNA-binding transcription activator activity, RNA polymerase II-specific);GO:0001816(cytokine production);GO:0002320(lymphoid progenitor cell differentiation);GO:0003677(DNA binding);GO:0003700(DNA-binding transcription factor activity);GO:0005634(nucleus);GO:0005654(nucleoplasm);GO:0005737(cytoplasm);GO:0006…	NA	K09034	NA
Treg	ENSSSCG00000007503	RAE1	4.88236	2.56879	0.92649	1.32163e-54	2.49669e-50	ribonucleic acid export 1 [Source:NCBI gene;Acc:100125839]	GO:0000922(spindle pole);GO:0000972(transcription-dependent tethering of RNA polymerase II gene DNA at nuclear periphery);GO:0001650(fibrillar center);GO:0003723(RNA binding);GO:0005515(protein binding);GO:0005634(nucleus);GO:0005635(nuclear envelope);GO:0005643(nuclear pore);GO:0005737(cytoplasm);GO:0005856(cytoskeleton);GO:0006406(mRNA export from nucleus);GO:0007049(cell cycle);GO:0043130(ubiq…	03013(RNA transport);05164(Influenza A)	K14298	NA
Treg	ENSSSCG00000022208	TNFRSF1B	6.38145	3.40723	0.905286	3.14343e-96	5.93825e-92	TNF receptor superfamily member 1B [Source:NCBI gene;Acc:100037306]	GO:0002724(regulation of T cell cytokine production);GO:0002739(regulation of cytokine secretion involved in immune response);GO:0003176(aortic valve development);GO:0003177(pulmonary valve development);GO:0003332(negative regulation of extracellular matrix constituent secretion);GO:0005031(tumor necrosis factor-activated receptor activity);GO:0005515(protein binding);GO:0006954(inflammatory resp…	04060(Cytokine-cytokine receptor interaction);04668(TNF signaling pathway);04920(Adipocytokine signaling pathway);05014(Amyotrophic lateral sclerosis (ALS));05170(Human immunodeficiency virus 1 infection)	K05141	NA
Treg	ENSSSCG00000040607	MAF	4.29262	2.3036	0.89797	7.56508e-111	1.42912e-106	MAF bZIP transcription factor [Source:NCBI gene;Acc:106510466]	GO:0000122(negative regulation of transcription by RNA polymerase II);GO:0001228(DNA-binding transcription activator activity, RNA polymerase II-specific);GO:0001816(cytokine production);GO:0002088(lens development in camera-type eye);GO:0003677(DNA binding);GO:0003700(DNA-binding transcription factor activity);GO:0005634(nucleus);GO:0005737(cytoplasm);GO:0006355(regulation of transcription, DNA-…	04658(Th1 and Th2 cell differentiation);05202(Transcriptional misregulation in cancer);05321(Inflammatory bowel disease (IBD))	K09035	NA
Treg	ENSSSCG00000025042	ICOS	3.56494	2.09263	0.768562	8.63499e-88	1.63124e-83	inducible T cell costimulator [Source:NCBI gene;Acc:733597]	GO:0005887(integral component of plasma membrane);GO:0009897(external side of plasma membrane);GO:0016020(membrane);GO:0016021(integral component of membrane);GO:0031295(T cell costimulation)	04514(Cell adhesion molecules (CAMs));04660(T cell receptor signaling pathway);04672(Intestinal immune network for IgA production);05340(Primary immunodeficiency)	K06713	NA
Treg	ENSSSCG00000033453	BST2	5.64321	3.52584	0.678551	2.21407e-43	4.18259e-39	bone marrow stromal cell antigen 2 [Source:NCBI gene;Acc:100302088]	GO:0016020(membrane);GO:0016021(integral component of membrane);GO:0051607(defense response to virus)	05168(Herpes simplex virus 1 infection);05170(Human immunodeficiency virus 1 infection)	K06731	NA
Treg	ENSSSCG00000000694	GAPDH	27.1871	17.8631	0.60594	3.07422e-82	5.8075e-78	glyceraldehyde-3-phosphate dehydrogenase [Source:NCBI gene;Acc:396823]	GO:0000166(nucleotide binding);GO:0000226(microtubule cytoskeleton organization);GO:0004365(glyceraldehyde-3-phosphate dehydrogenase (NAD+) (phosphorylating) activity);GO:0005634(nucleus);GO:0005737(cytoplasm);GO:0005811(lipid droplet);GO:0005829(cytosol);GO:0005856(cytoskeleton);GO:0005886(plasma membrane);GO:0006006(glucose metabolic process);GO:0006096(glycolytic process);GO:0006417(regulation…	00010(Glycolysis / Gluconeogenesis);04066(HIF-1 signaling pathway);05010(Alzheimer disease)	K00134	EC:1.2.1.12
Treg	ENSSSCG00000009517	GPR183	7.63975	5.03642	0.601128	4.67796e-55	8.83713e-51	G protein-coupled receptor 183 [Source:NCBI gene;Acc:100522635]	GO:0002250(adaptive immune response);GO:0002313(mature B cell differentiation involved in immune response);GO:0002407(dendritic cell chemotaxis);GO:0004930(G protein-coupled receptor activity);GO:0005886(plasma membrane);GO:0006959(humoral immune response);GO:0007165(signal transduction);GO:0007186(G protein-coupled receptor signaling pathway);GO:0008142(oxysterol binding);GO:0010818(T cell chemo…	NA	K04305	NA
Treg	ENSSSCG00000001952	NFKBIA	5.91665	3.93905	0.586932	5.51394e-31	1.04164e-26	NFKB inhibitor alpha [Source:NCBI gene;Acc:406188]	GO:0005515(protein binding);GO:0005634(nucleus);GO:0005737(cytoplasm);GO:0005829(cytosol);GO:0005886(plasma membrane);GO:0006606(protein import into nucleus);GO:0007249(I-kappaB kinase/NF-kappaB signaling);GO:0007253(cytoplasmic sequestering of NF-kappaB);GO:0008139(nuclear localization sequence binding);GO:0010468(regulation of gene expression);GO:0010745(negative regulation of macrophage derive…	04024(cAMP signaling pathway);04062(Chemokine signaling pathway);04064(NF-kappa B signaling pathway);04210(Apoptosis);04380(Osteoclast differentiation);04620(Toll-like receptor signaling pathway);04621(NOD-like receptor signaling pathway);04622(RIG-I-like receptor signaling pathway);04623(Cytosolic DNA-sensing pathway);04625(C-type lectin receptor signaling pathway);04657(IL-17 signaling pathway)…	K04734	NA
Treg	ENSSSCG00000000687	CD4	1.67246	1.11708	0.582235	4.31732e-102	8.15585e-98	CD4 molecule [Source:NCBI gene;Acc:404704]	GO:0001934(positive regulation of protein phosphorylation);GO:0005886(plasma membrane);GO:0005887(integral component of plasma membrane);GO:0006948(induction by virus of host cell-cell fusion);GO:0006955(immune response);GO:0007155(cell adhesion);GO:0008270(zinc ion binding);GO:0009897(external side of plasma membrane);GO:0015026(coreceptor activity);GO:0016020(membrane);GO:0016021(integral compo…	04060(Cytokine-cytokine receptor interaction);04514(Cell adhesion molecules (CAMs));04612(Antigen processing and presentation);04640(Hematopoietic cell lineage);04658(Th1 and Th2 cell differentiation);04659(Th17 cell differentiation);04660(T cell receptor signaling pathway);05166(Human T-cell leukemia virus 1 infection);05170(Human immunodeficiency virus 1 infection);05340(Primary immunodeficienc…	K06454	NA
Treg	ENSSSCG00000034660	CCR4	1.15317	0.78666	0.551799	8.47417e-44	1.60086e-39	C-C motif chemokine receptor 4 [Source:NCBI gene;Acc:100623410]	GO:0001764(neuron migration);GO:0002507(tolerance induction);GO:0004930(G protein-coupled receptor activity);GO:0004950(chemokine receptor activity);GO:0006935(chemotaxis);GO:0006954(inflammatory response);GO:0006955(immune response);GO:0007165(signal transduction);GO:0007186(G protein-coupled receptor signaling pathway);GO:0009897(external side of plasma membrane);GO:0016020(membrane);GO:0016021…	04060(Cytokine-cytokine receptor interaction);04062(Chemokine signaling pathway);05167(Kaposi sarcoma-associated herpesvirus infection);05203(Viral carcinogenesis)	K04179	NA
Treg	ENSSSCG00000037319	PDCD1	3.43368	2.34877	0.547851	3.62515e-61	6.84827e-57	programmed cell death 1 [Source:NCBI gene;Acc:100533201]	GO:0002644(negative regulation of tolerance induction);GO:0009897(external side of plasma membrane);GO:0016020(membrane);GO:0016021(integral component of membrane);GO:0043065(positive regulation of apoptotic process);GO:0043066(negative regulation of apoptotic process);GO:0070234(positive regulation of T cell apoptotic process)	04514(Cell adhesion molecules (CAMs));04660(T cell receptor signaling pathway)	K06744	NA
Treg	ENSSSCG00000033444	SPC24	1.45339	0.99556	0.545837	4.10109e-39	7.74736e-35	SPC24, NDC80 kinetochore complex component [Source:NCBI gene;Acc:110259343]	GO:0005634(nucleus);GO:0005730(nucleolus);GO:0031262(Ndc80 complex)	NA	K11549	NA
Treg	ENSSSCG00000024867	ISG20	2.52571	1.73702	0.540076	4.98285e-59	9.41311e-55	Sus scrofa interferon stimulated exonuclease gene 20 (ISG20), mRNA. [Source:RefSeq mRNA;Acc:NM_001005351]	GO:0000175(3'-5'-exoribonuclease activity);GO:0000738(DNA catabolic process, exonucleolytic);GO:0003676(nucleic acid binding);GO:0004527(exonuclease activity);GO:0005634(nucleus);GO:0005730(nucleolus);GO:0005737(cytoplasm);GO:0006401(RNA catabolic process);GO:0008310(single-stranded DNA 3'-5' exodeoxyribonuclease activity);GO:0009615(response to virus);GO:0015030(Cajal body);GO:0016605(PML body);…	NA	K12579	EC:3.1.13.1
Treg	ENSSSCG00000014565	ENSSSCG00000014565	36.2846	24.9946	0.537741	1.11122e-43	2.0992e-39	interferon-induced transmembrane protein 1 [Source:NCBI gene;Acc:100127358]	GO:0005886(plasma membrane);GO:0016020(membrane);GO:0016021(integral component of membrane);GO:0034341(response to interferon-gamma);GO:0035455(response to interferon-alpha);GO:0035456(response to interferon-beta);GO:0045071(negative regulation of viral genome replication);GO:0046597(negative regulation of viral entry into host cell);GO:0051607(defense response to virus);GO:0060337(type I interfe…	04662(B cell receptor signaling pathway)	K06566;K19831	NA
Treg	ENSSSCG00000029484	EMB	2.37653	1.64442	0.531281	3.76286e-41	7.10842e-37	embigin [Source:NCBI gene;Acc:100622067]	GO:0005886(plasma membrane);GO:0007156(homophilic cell adhesion via plasma membrane adhesion molecules);GO:0007411(axon guidance);GO:0016020(membrane);GO:0016021(integral component of membrane);GO:0030424(axon);GO:0070593(dendrite self-avoidance);GO:0098632(cell-cell adhesion mediator activity)	NA	NA	NA
Treg	ENSSSCG00000006380	ENSSSCG00000006380	1.52233	1.05695	0.526377	8.73434e-38	1.65e-33	signaling lymphocytic activation molecule family member 1 [Source:NCBI gene;Acc:100511325]	GO:0001779(natural killer cell differentiation);GO:0001787(natural killer cell proliferation);GO:0002232(leukocyte chemotaxis involved in inflammatory response);GO:0002725(negative regulation of T cell cytokine production);GO:0009897(external side of plasma membrane);GO:0009986(cell surface);GO:0010759(positive regulation of macrophage chemotaxis);GO:0016020(membrane);GO:0016021(integral componen…	05162(Measles)	K06536	NA
Treg	ENSSSCG00000006785	RAP1A	6.56352	4.56729	0.523133	8.15386e-55	1.54034e-50	RAP1A, member of RAS oncogene family [Source:NCBI gene;Acc:100153199]	GO:0000166(nucleotide binding);GO:0003924(GTPase activity);GO:0005525(GTP binding);GO:0005737(cytoplasm);GO:0005886(plasma membrane);GO:0007165(signal transduction);GO:0007264(small GTPase mediated signal transduction);GO:0008565(protein transporter activity);GO:0010976(positive regulation of neuron projection development);GO:0015031(protein transport);GO:0016020(membrane);GO:0017016(Ras GTPase b…	04010(MAPK signaling pathway);04014(Ras signaling pathway);04015(Rap1 signaling pathway);04024(cAMP signaling pathway);04062(Chemokine signaling pathway);04510(Focal adhesion);04530(Tight junction);04611(Platelet activation);04670(Leukocyte transendothelial migration);04720(Long-term potentiation);04722(Neurotrophin signaling pathway);04934(Cushing syndrome);04972(Pancreatic secretion);05211(Rena…	K04353	NA
Treg	ENSSSCG00000017668	VMP1	8.82342	6.14996	0.520761	7.85767e-51	1.48439e-46	vacuole membrane protein 1 [Source:HGNC Symbol;Acc:HGNC:29559]	GO:0000045(autophagosome assembly);GO:0000407(phagophore assembly site);GO:0005730(nucleolus);GO:0005783(endoplasmic reticulum);GO:0006914(autophagy);GO:0007030(Golgi organization);GO:0007566(embryo implantation);GO:0016020(membrane);GO:0016021(integral component of membrane);GO:0034329(cell junction assembly);GO:0098609(cell-cell adhesion)	NA	NA	NA
Treg	ENSSSCG00000009704	HMGB2	11.9107	8.37346	0.508359	2.08025e-20	3.9298e-16	high mobility group box 2 [Source:NCBI gene;Acc:397130]	GO:0000400(four-way junction DNA binding);GO:0000790(nuclear chromatin);GO:0000793(condensed chromosome);GO:0001158(enhancer sequence-specific DNA binding);GO:0001938(positive regulation of endothelial cell proliferation);GO:0002437(inflammatory response to antigenic stimulus);GO:0003677(DNA binding);GO:0003684(damaged DNA binding);GO:0003690(double-stranded DNA binding);GO:0003697(single-strande…	NA	K11295	NA
Treg	ENSSSCG00000023886	RPA3	2.71218	1.91377	0.503037	7.74181e-33	1.46251e-28	replication protein A3 [Source:NCBI gene;Acc:100624116]	GO:0000724(double-strand break repair via homologous recombination);GO:0003677(DNA binding);GO:0003684(damaged DNA binding);GO:0003697(single-stranded DNA binding);GO:0005634(nucleus);GO:0005662(DNA replication factor A complex);GO:0006260(DNA replication);GO:0006281(DNA repair);GO:0006284(base-excision repair);GO:0006289(nucleotide-excision repair);GO:0006298(mismatch repair);GO:0006310(DNA reco…	03030(DNA replication);03420(Nucleotide excision repair);03430(Mismatch repair);03440(Homologous recombination);03460(Fanconi anemia pathway)	K10740	NA
Treg	ENSSSCG00000009480	NDFIP2	2.36143	1.66922	0.500483	8.1402e-49	1.53776e-44	Nedd4 family interacting protein 2 [Source:NCBI gene;Acc:100152028]	GO:0005737(cytoplasm);GO:0005739(mitochondrion);GO:0005783(endoplasmic reticulum);GO:0005794(Golgi apparatus);GO:0007034(vacuolar transport);GO:0010629(negative regulation of gene expression);GO:0016020(membrane);GO:0016021(integral component of membrane);GO:0030001(metal ion transport);GO:0031398(positive regulation of protein ubiquitination);GO:0032410(negative regulation of transporter activit…	NA	NA	NA
Treg	ENSSSCG00000022230	CD9	1.03879	0.738035	0.493142	9.32578e-45	1.76173e-40	CD9 molecule [Source:NCBI gene;Acc:397067]	GO:0005178(integrin binding);GO:0005886(plasma membrane);GO:0005887(integral component of plasma membrane);GO:0007155(cell adhesion);GO:0007166(cell surface receptor signaling pathway);GO:0007338(single fertilization);GO:0007342(fusion of sperm to egg plasma membrane involved in single fertilization);GO:0008285(negative regulation of cell population proliferation);GO:0009897(external side of plas…	04640(Hematopoietic cell lineage)	K06460	NA
Treg	ENSSSCG00000036080	ENSSSCG00000036080	8.90714	6.35538	0.486984	3.07737e-11	5.81345e-07	histone H2A type 1 [Source:NCBI gene;Acc:100155734]	GO:0000786(nucleosome);GO:0000790(nuclear chromatin);GO:0003677(DNA binding);GO:0005634(nucleus);GO:0005694(chromosome);GO:0006325(chromatin organization);GO:0046982(protein heterodimerization activity)	04217(Necroptosis);05034(Alcoholism);05322(Systemic lupus erythematosus)	K11251	NA
Treg	ENSSSCG00000029813	TSPAN5	1.6697	1.19442	0.483276	3.87845e-50	7.32677e-46	tetraspanin 5 [Source:NCBI gene;Acc:100622240]	GO:0005886(plasma membrane);GO:0005887(integral component of plasma membrane);GO:0007166(cell surface receptor signaling pathway);GO:0016020(membrane);GO:0016021(integral component of membrane);GO:0019899(enzyme binding);GO:0045747(positive regulation of Notch signaling pathway);GO:0051604(protein maturation);GO:0072659(protein localization to plasma membrane)	NA	K17345	NA
Treg	ENSSSCG00000030535	SNX9	0.804894	0.576356	0.481837	1.67588e-37	3.1659e-33	sorting nexin 9 [Source:NCBI gene;Acc:100627455]	GO:0000278(mitotic cell cycle);GO:0000281(mitotic cytokinesis);GO:0005515(protein binding);GO:0005545(1-phosphatidylinositol binding);GO:0005737(cytoplasm);GO:0005802(trans-Golgi network);GO:0005829(cytosol);GO:0005886(plasma membrane);GO:0006886(intracellular protein transport);GO:0006897(endocytosis);GO:0006898(receptor-mediated endocytosis);GO:0015031(protein transport);GO:0016020(membrane);GO…	NA	K17923	NA
Treg	ENSSSCG00000026257	STMN1	7.23843	5.2133	0.473479	5.43855e-18	1.0274e-13	stathmin 1 [Source:NCBI gene;Acc:494463]	GO:0000281(mitotic cytokinesis);GO:0005737(cytoplasm);GO:0005829(cytosol);GO:0005856(cytoskeleton);GO:0005874(microtubule);GO:0007019(microtubule depolymerization);GO:0007052(mitotic spindle organization);GO:0007275(multicellular organism development);GO:0007399(nervous system development);GO:0007409(axonogenesis);GO:0009615(response to virus);GO:0015631(tubulin binding);GO:0016020(membrane);GO:0…	04010(MAPK signaling pathway);05206(MicroRNAs in cancer)	K04381	NA
Treg	ENSSSCG00000009178	H2AFZ	10.1905	7.34586	0.472218	3.35169e-24	6.33168e-20	H2A histone family, member Z [Source:NCBI gene;Acc:100141311]	GO:0000786(nucleosome);GO:0000978(RNA polymerase II proximal promoter sequence-specific DNA binding);GO:0000979(RNA polymerase II core promoter sequence-specific DNA binding);GO:0000980(RNA polymerase II distal enhancer sequence-specific DNA binding);GO:0003677(DNA binding);GO:0005634(nucleus);GO:0005694(chromosome);GO:0005719(nuclear euchromatin);GO:0005720(nuclear heterochromatin);GO:0031490(ch…	04217(Necroptosis);05034(Alcoholism);05322(Systemic lupus erythematosus)	K11251	NA
Treg	ENSSSCG00000004125	STX11	1.55828	1.12426	0.470981	1.34773e-30	2.54599e-26	syntaxin 11 [Source:NCBI gene;Acc:100152253]	GO:0000149(SNARE binding);GO:0005484(SNAP receptor activity);GO:0005794(Golgi apparatus);GO:0005886(plasma membrane);GO:0006886(intracellular protein transport);GO:0006887(exocytosis);GO:0006906(vesicle fusion);GO:0008021(synaptic vesicle);GO:0012505(endomembrane system);GO:0016020(membrane);GO:0016021(integral component of membrane);GO:0016192(vesicle-mediated transport);GO:0031201(SNARE complex…	04130(SNARE interactions in vesicular transport)	K08487	NA
Treg	ENSSSCG00000001930	PKM	5.38493	3.88913	0.46948	1.23368e-39	2.33054e-35	pyruvate kinase, muscle [Source:NCBI gene;Acc:100158154]	GO:0000287(magnesium ion binding);GO:0003824(catalytic activity);GO:0004743(pyruvate kinase activity);GO:0005634(nucleus);GO:0005737(cytoplasm);GO:0005829(cytosol);GO:0005929(cilium);GO:0006096(glycolytic process);GO:0012501(programmed cell death);GO:0016301(kinase activity);GO:0016310(phosphorylation);GO:0016740(transferase activity);GO:0030955(potassium ion binding);GO:0032869(cellular response…	00010(Glycolysis / Gluconeogenesis);00230(Purine metabolism);00620(Pyruvate metabolism);04922(Glucagon signaling pathway);04930(Type II diabetes mellitus);05165(Human papillomavirus infection);05203(Viral carcinogenesis);05230(Central carbon metabolism in cancer)	K00873	EC:2.7.1.40
Treg	ENSSSCG00000015504	CACYBP	3.61619	2.61276	0.468897	2.09969e-34	3.96653e-30	calcyclin binding protein [Source:NCBI gene;Acc:100519266]	GO:0005634(nucleus);GO:0005641(nuclear envelope lumen);GO:0005654(nucleoplasm);GO:0005737(cytoplasm);GO:0005829(cytosol);GO:0007507(heart development);GO:0015631(tubulin binding);GO:0019005(SCF ubiquitin ligase complex);GO:0019904(protein domain specific binding);GO:0030877(beta-catenin destruction complex);GO:0031625(ubiquitin protein ligase binding);GO:0042803(protein homodimerization activity)…	04310(Wnt signaling pathway)	K04507	NA
Treg	ENSSSCG00000017907	PFN1	21.8427	15.7964	0.467561	1.38591e-65	2.61813e-61	profilin 1 [Source:NCBI gene;Acc:100512494]	GO:0000774(adenyl-nucleotide exchange factor activity);GO:0003779(actin binding);GO:0003785(actin monomer binding);GO:0005546(phosphatidylinositol-4,5-bisphosphate binding);GO:0005634(nucleus);GO:0005737(cytoplasm);GO:0005938(cell cortex);GO:0010634(positive regulation of epithelial cell migration);GO:0030036(actin cytoskeleton organization);GO:0030833(regulation of actin filament polymerization)…	04015(Rap1 signaling pathway);04810(Regulation of actin cytoskeleton);05132(Salmonella infection)	K05759	NA
Treg	ENSSSCG00000010448	FAS	1.32675	0.959856	0.467007	5.92662e-35	1.1196e-30	Fas cell surface death receptor [Source:NCBI gene;Acc:396826]	GO:0004888(transmembrane signaling receptor activity);GO:0005515(protein binding);GO:0006915(apoptotic process);GO:0006955(immune response);GO:0007165(signal transduction);GO:0016020(membrane);GO:0016021(integral component of membrane)	01524(Platinum drug resistance);04010(MAPK signaling pathway);04060(Cytokine-cytokine receptor interaction);04115(p53 signaling pathway);04210(Apoptosis);04217(Necroptosis);04650(Natural killer cell mediated cytotoxicity);04668(TNF signaling pathway);04932(Non-alcoholic fatty liver disease (NAFLD));04940(Type I diabetes mellitus);05010(Alzheimer disease);05142(Chagas disease (American trypanosomi…	K04390	NA
Treg	ENSSSCG00000001403	LTA	0.739375	0.535271	0.466038	7.45932e-18	1.40914e-13	lymphotoxin alpha [Source:NCBI gene;Acc:407742]	GO:0002876(positive regulation of chronic inflammatory response to antigenic stimulus);GO:0002925(positive regulation of humoral immune response mediated by circulating immunoglobulin);GO:0005125(cytokine activity);GO:0005164(tumor necrosis factor receptor binding);GO:0005515(protein binding);GO:0005576(extracellular region);GO:0005615(extracellular space);GO:0006955(immune response);GO:0006959(h…	04060(Cytokine-cytokine receptor interaction);04064(NF-kappa B signaling pathway);04668(TNF signaling pathway);04940(Type I diabetes mellitus);05166(Human T-cell leukemia virus 1 infection);05168(Herpes simplex virus 1 infection)	K05468	NA
Treg	ENSSSCG00000004578	ENSSSCG00000004578	1.48348	1.07503	0.464614	1.07014e-45	2.02159e-41	annexin A2 [Source:NCBI gene;Acc:406192]	GO:0001525(angiogenesis);GO:0001765(membrane raft assembly);GO:0001786(phosphatidylserine binding);GO:0001921(positive regulation of receptor recycling);GO:0001934(positive regulation of protein phosphorylation);GO:0002020(protease binding);GO:0003417(growth plate cartilage development);GO:0004859(phospholipase inhibitor activity);GO:0005262(calcium channel activity);GO:0005509(calcium ion bindin…	NA	K17092	NA
Treg	ENSSSCG00000026904	NFKBIB	1.89709	1.37549	0.463842	4.18176e-35	7.89977e-31	NFKB inhibitor beta [Source:NCBI gene;Acc:100621111]	GO:0005515(protein binding);GO:0071222(cellular response to lipopolysaccharide)	04062(Chemokine signaling pathway);04621(NOD-like receptor signaling pathway);04622(RIG-I-like receptor signaling pathway);04623(Cytosolic DNA-sensing pathway);04658(Th1 and Th2 cell differentiation);04659(Th17 cell differentiation);04660(T cell receptor signaling pathway);04662(B cell receptor signaling pathway);04722(Neurotrophin signaling pathway);04920(Adipocytokine signaling pathway);05140(L…	K02581	NA
Treg	ENSSSCG00000015447	ENSSSCG00000015447	1.09342	0.793936	0.461746	1.63162e-19	3.08229e-15	probable G-protein coupled receptor 141 [Source:NCBI gene;Acc:106505000]	GO:0004930(G protein-coupled receptor activity);GO:0007186(G protein-coupled receptor signaling pathway);GO:0016020(membrane);GO:0016021(integral component of membrane)	NA	NA	NA
Treg	ENSSSCG00000012300	FOXP3	0.641172	0.466741	0.458089	7.83395e-45	1.47991e-40	forkhead box P3 [Source:NCBI gene;Acc:444998]	GO:0000122(negative regulation of transcription by RNA polymerase II);GO:0000978(RNA polymerase II proximal promoter sequence-specific DNA binding);GO:0000981(DNA-binding transcription factor activity, RNA polymerase II-specific);GO:0001782(B cell homeostasis);GO:0001816(cytokine production);GO:0002262(myeloid cell homeostasis);GO:0002361(CD4-positive, CD25-positive, alpha-beta regulatory T cell …	04659(Th17 cell differentiation);05321(Inflammatory bowel disease (IBD))	K10163	NA
Treg	ENSSSCG00000003332	SDF4	3.32992	2.42793	0.455762	1.06735e-39	2.01633e-35	stromal cell derived factor 4 [Source:NCBI gene;Acc:100522934]	GO:0005509(calcium ion binding);GO:0005770(late endosome);GO:0005783(endoplasmic reticulum);GO:0005794(Golgi apparatus);GO:0005796(Golgi lumen);GO:0017156(calcium ion regulated exocytosis);GO:0045444(fat cell differentiation)	NA	K19934	NA
Treg	ENSSSCG00000040981	GMFG	5.12344	3.75498	0.448307	4.42918e-36	8.36717e-32	glia maturation factor gamma [Source:NCBI gene;Acc:100515973]	GO:0003779(actin binding);GO:0005622(intracellular);GO:0030479(actin cortical patch);GO:0034316(negative regulation of Arp2/3 complex-mediated actin nucleation);GO:0071846(actin filament debranching);GO:0071933(Arp2/3 complex binding);GO:2000249(regulation of actin cytoskeleton reorganization)	NA	NA	NA
Treg	ENSSSCG00000004554	PCLAF	2.69119	1.97406	0.447079	2.09031e-11	3.94881e-07	PCNA clamp associated factor [Source:NCBI gene;Acc:100514810]	GO:0003682(chromatin binding);GO:0005634(nucleus);GO:0006974(cellular response to DNA damage stimulus);GO:0019985(translesion synthesis);GO:0051726(regulation of cell cycle)	NA	NA	NA
Treg	ENSSSCG00000012623	SLC25A5	4.02602	2.95655	0.44544	7.31077e-34	1.38108e-29	solute carrier family 25 member 5 [Source:NCBI gene;Acc:100158185]	GO:0005471(ATP:ADP antiporter activity);GO:0005739(mitochondrion);GO:0005743(mitochondrial inner membrane);GO:0008284(positive regulation of cell population proliferation);GO:0015866(ADP transport);GO:0015867(ATP transport);GO:0016020(membrane);GO:0016021(integral component of membrane);GO:0022857(transmembrane transporter activity);GO:0031625(ubiquitin protein ligase binding);GO:0042645(mitochon…	04020(Calcium signaling pathway);04022(cGMP-PKG signaling pathway);04217(Necroptosis);04218(Cellular senescence);05012(Parkinson disease);05016(Huntington disease);05166(Human T-cell leukemia virus 1 infection)	K05863	NA
Treg	ENSSSCG00000014264	ENSSSCG00000014264	11.0159	8.09944	0.443698	1.5421e-38	2.91319e-34	histidine triad nucleotide binding protein 1 [Source:NCBI gene;Acc:100518898]	GO:0003824(catalytic activity);GO:0005515(protein binding)	NA	K02503	NA
Treg	ENSSSCG00000023374	SRGN	28.2368	20.7708	0.443018	2.19672e-33	4.14982e-29	serglycin [Source:NCBI gene;Acc:100049692]	GO:0005615(extracellular space);GO:0005794(Golgi apparatus);GO:0008626(granzyme-mediated apoptotic signaling pathway);GO:0030502(negative regulation of bone mineralization)	NA	K06849	NA
Treg	ENSSSCG00000007504	RBM38	1.59424	1.17566	0.439395	3.11387e-32	5.88242e-28	RNA binding motif protein 38 [Source:NCBI gene;Acc:100125973]	GO:0003676(nucleic acid binding);GO:0003723(RNA binding);GO:0003729(mRNA binding);GO:0003730(mRNA 3'-UTR binding);GO:0005829(cytosol);GO:0006397(mRNA processing);GO:0010830(regulation of myotube differentiation);GO:0043484(regulation of RNA splicing);GO:0070935(3'-UTR-mediated mRNA stabilization);GO:1990904(ribonucleoprotein complex)	NA	NA	NA
Treg	ENSSSCG00000004369	PRDM1	1.50734	1.11195	0.438916	2.9508e-18	5.57436e-14	PR/SET domain 1 [Source:NCBI gene;Acc:100154284]	GO:0000122(negative regulation of transcription by RNA polymerase II);GO:0000977(RNA polymerase II regulatory region sequence-specific DNA binding);GO:0000978(RNA polymerase II proximal promoter sequence-specific DNA binding);GO:0001227(DNA-binding transcription repressor activity, RNA polymerase II-specific);GO:0001701(in utero embryonic development);GO:0001763(morphogenesis of a branching struc…	NA	NA	NA
Treg	ENSSSCG00000013115	CD5	3.30186	2.43774	0.437737	5.6661e-48	1.07038e-43	CD5 molecule [Source:NCBI gene;Acc:100513336]	GO:0005044(scavenger receptor activity);GO:0005886(plasma membrane);GO:0006898(receptor-mediated endocytosis);GO:0009897(external side of plasma membrane);GO:0016020(membrane);GO:0016021(integral component of membrane);GO:0031295(T cell costimulation);GO:0097190(apoptotic signaling pathway)	04640(Hematopoietic cell lineage)	K06455	NA
Treg	ENSSSCG00000001379	TUBB	4.94187	3.65735	0.434258	2.39333e-15	4.52124e-11	tubulin beta class I [Source:NCBI gene;Acc:733686]	GO:0000166(nucleotide binding);GO:0000226(microtubule cytoskeleton organization);GO:0000278(mitotic cell cycle);GO:0001764(neuron migration);GO:0003924(GTPase activity);GO:0005200(structural constituent of cytoskeleton);GO:0005515(protein binding);GO:0005525(GTP binding);GO:0005634(nucleus);GO:0005641(nuclear envelope lumen);GO:0005737(cytoplasm);GO:0005856(cytoskeleton);GO:0005874(microtubule);G…	04145(Phagosome);04540(Gap junction)	K07375	NA
Treg	ENSSSCG00000038694	CCND2	2.24756	1.66856	0.429754	6.04992e-24	1.14289e-19	cyclin D2 [Source:NCBI gene;Acc:397162]	GO:0000079(regulation of cyclin-dependent protein serine/threonine kinase activity);GO:0000278(mitotic cell cycle);GO:0000307(cyclin-dependent protein kinase holoenzyme complex);GO:0004672(protein kinase activity);GO:0005634(nucleus);GO:0005737(cytoplasm);GO:0006468(protein phosphorylation);GO:0007049(cell cycle);GO:0007088(regulation of mitotic nuclear division);GO:0007616(long-term memory);GO:0…	04068(FoxO signaling pathway);04110(Cell cycle);04115(p53 signaling pathway);04151(PI3K-Akt signaling pathway);04218(Cellular senescence);04310(Wnt signaling pathway);04340(Hedgehog signaling pathway);04390(Hippo signaling pathway);04510(Focal adhesion);04630(Jak-STAT signaling pathway);04917(Prolactin signaling pathway);05162(Measles);05165(Human papillomavirus infection);05166(Human T-cell leuk…	K10151	NA
Treg	ENSSSCG00000023666	CTSB	1.69312	1.25985	0.426426	1.33011e-31	2.51271e-27	cathepsin B [Source:NCBI gene;Acc:100037961]	GO:0004175(endopeptidase activity);GO:0004197(cysteine-type endopeptidase activity);GO:0005518(collagen binding);GO:0005576(extracellular region);GO:0005615(extracellular space);GO:0005730(nucleolus);GO:0005764(lysosome);GO:0006508(proteolysis);GO:0008233(peptidase activity);GO:0008234(cysteine-type peptidase activity);GO:0016787(hydrolase activity);GO:0030574(collagen catabolic process);GO:00308…	04140(Autophagy - animal);04142(Lysosome);04210(Apoptosis);04612(Antigen processing and presentation);04621(NOD-like receptor signaling pathway);04924(Renin secretion)	K01363	EC:3.4.22.1
Treg	ENSSSCG00000022343	ENO1	13.5316	10.0747	0.425591	4.35879e-45	8.2342e-41	enolase 1 [Source:NCBI gene;Acc:100738870]	GO:0000015(phosphopyruvate hydratase complex);GO:0000122(negative regulation of transcription by RNA polymerase II);GO:0000287(magnesium ion binding);GO:0000977(RNA polymerase II regulatory region sequence-specific DNA binding);GO:0001227(DNA-binding transcription repressor activity, RNA polymerase II-specific);GO:0004634(phosphopyruvate hydratase activity);GO:0005737(cytoplasm);GO:0005829(cytoso…	00010(Glycolysis / Gluconeogenesis);03018(RNA degradation);04066(HIF-1 signaling pathway)	K01689	EC:4.2.1.11
Treg	ENSSSCG00000040486	BIRC5	1.47991	1.10506	0.421383	7.24606e-20	1.36885e-15	baculoviral IAP repeat containing 5 [Source:NCBI gene;Acc:397266]	GO:0000086(G2/M transition of mitotic cell cycle);GO:0000226(microtubule cytoskeleton organization);GO:0000281(mitotic cytokinesis);GO:0000775(chromosome, centromeric region);GO:0000776(kinetochore);GO:0000777(condensed chromosome kinetochore);GO:0004869(cysteine-type endopeptidase inhibitor activity);GO:0005634(nucleus);GO:0005694(chromosome);GO:0005737(cytoplasm);GO:0005814(centriole);GO:000581…	01524(Platinum drug resistance);04210(Apoptosis);04215(Apoptosis - multiple species);04390(Hippo signaling pathway);05161(Hepatitis B);05200(Pathways in cancer);05210(Colorectal cancer)	K08731	NA
Treg	ENSSSCG00000014112	JMY	1.64409	1.23046	0.418092	1.95741e-28	3.69774e-24	junction mediating and regulatory protein, p53 cofactor [Source:NCBI gene;Acc:100510894]	GO:0003713(transcription coactivator activity);GO:0003779(actin binding);GO:0005634(nucleus);GO:0005737(cytoplasm);GO:0006357(regulation of transcription by RNA polymerase II);GO:0007050(cell cycle arrest);GO:0031252(cell leading edge);GO:0034314(Arp2/3 complex-mediated actin nucleation);GO:0043065(positive regulation of apoptotic process);GO:0051091(positive regulation of DNA-binding transcripti…	NA	NA	NA
Treg	ENSSSCG00000033721	ENSSSCG00000033721	17.0983	12.8048	0.41717	2.8041e-45	5.29723e-41	NA	GO:0016020(membrane);GO:0016021(integral component of membrane)	NA	NA	NA
Treg	ENSSSCG00000037170	POMP	3.09783	2.33602	0.407206	4.7133e-30	8.9039e-26	proteasome maturation protein [Source:HGNC Symbol;Acc:HGNC:20330]	GO:0005634(nucleus);GO:0005737(cytoplasm);GO:0016607(nuclear speck);GO:0043248(proteasome assembly)	NA	NA	NA
Treg	ENSSSCG00000007423	UBE2C	1.56834	1.18485	0.404542	3.92381e-09	7.41247e-05	ubiquitin conjugating enzyme E2 C [Source:NCBI gene;Acc:100153133]	GO:0000151(ubiquitin ligase complex);GO:0000166(nucleotide binding);GO:0004842(ubiquitin-protein transferase activity);GO:0005524(ATP binding);GO:0005634(nucleus);GO:0005680(anaphase-promoting complex);GO:0005829(cytosol);GO:0005886(plasma membrane);GO:0006511(ubiquitin-dependent protein catabolic process);GO:0010458(exit from mitosis);GO:0010994(free ubiquitin chain polymerization);GO:0016567(pr…	04120(Ubiquitin mediated proteolysis)	K06688	EC:2.3.2.23
Treg	ENSSSCG00000006468	HDGF	2.69445	2.03855	0.402447	1.08191e-24	2.04384e-20	heparin binding growth factor [Source:NCBI gene;Acc:100153512]	GO:0000122(negative regulation of transcription by RNA polymerase II);GO:0001222(transcription corepressor binding);GO:0003714(transcription corepressor activity);GO:0005615(extracellular space);GO:0005634(nucleus);GO:0005654(nucleoplasm);GO:0009987(cellular process);GO:0017053(transcriptional repressor complex);GO:0098761(cellular response to interleukin-7)	NA	K16641	NA
Treg	ENSSSCG00000017047	CLINT1	3.29108	2.49155	0.401522	4.74453e-29	8.96289e-25	clathrin interactor 1 [Source:NCBI gene;Acc:100522525]	GO:0005654(nucleoplasm);GO:0005794(Golgi apparatus);GO:0016020(membrane);GO:0016192(vesicle-mediated transport);GO:0030276(clathrin binding);GO:0043231(intracellular membrane-bounded organelle)	NA	NA	NA
Treg	ENSSSCG00000039656	RHOG	4.82425	3.65461	0.400589	1.74879e-35	3.30365e-31	ras homolog family member G [Source:NCBI gene;Acc:100144504]	GO:0000166(nucleotide binding);GO:0003924(GTPase activity);GO:0005525(GTP binding);GO:0005622(intracellular);GO:0007264(small GTPase mediated signal transduction);GO:0007266(Rho protein signal transduction);GO:0016601(Rac protein signal transduction);GO:0030036(actin cytoskeleton organization);GO:0045893(positive regulation of transcription, DNA-templated);GO:0060326(cell chemotaxis);GO:0090630(a…	05100(Bacterial invasion of epithelial cells);05132(Salmonella infection)	K07863	NA
Treg	ENSSSCG00000029849	S1PR1	2.20449	1.67919	0.392677	5.24532e-21	9.90894e-17	sphingosine-1-phosphate receptor 1 [Source:NCBI gene;Acc:100621202]	GO:0001525(angiogenesis);GO:0001664(G protein-coupled receptor binding);GO:0001955(blood vessel maturation);GO:0003245(cardiac muscle tissue growth involved in heart morphogenesis);GO:0003376(sphingosine-1-phosphate receptor signaling pathway);GO:0004930(G protein-coupled receptor activity);GO:0005654(nucleoplasm);GO:0006935(chemotaxis);GO:0007165(signal transduction);GO:0007186(G protein-coupled…	04068(FoxO signaling pathway);04071(Sphingolipid signaling pathway);04080(Neuroactive ligand-receptor interaction)	K04288	NA
Treg	ENSSSCG00000022402	GRAMD2B	1.25368	0.955391	0.39201	1.12804e-24	2.13098e-20	GRAM domain containing 2B [Source:NCBI gene;Acc:100625925]	GO:0005881(cytoplasmic microtubule);GO:0016020(membrane);GO:0016021(integral component of membrane);GO:0042802(identical protein binding)	NA	NA	NA
Treg	ENSSSCG00000028355	ACTG1	41.8706	31.9099	0.391933	1.81469e-43	3.42813e-39	actin gamma 1 [Source:NCBI gene;Acc:397653]	GO:0000166(nucleotide binding);GO:0005200(structural constituent of cytoskeleton);GO:0005522(profilin binding);GO:0005524(ATP binding);GO:0005856(cytoskeleton);GO:0005884(actin filament);GO:0005886(plasma membrane);GO:0005925(focal adhesion);GO:0015629(actin cytoskeleton);GO:0030016(myofibril);GO:0031625(ubiquitin protein ligase binding);GO:0031941(filamentous actin);GO:0042802(identical protein …	04015(Rap1 signaling pathway);04145(Phagosome);04210(Apoptosis);04390(Hippo signaling pathway);04510(Focal adhesion);04520(Adherens junction);04530(Tight junction);04611(Platelet activation);04670(Leukocyte transendothelial migration);04714(Thermogenesis);04810(Regulation of actin cytoskeleton);04919(Thyroid hormone signaling pathway);04921(Oxytocin signaling pathway);05100(Bacterial invasion of …	K05692	NA
Treg	ENSSSCG00000038826	NDUFV2	2.13144	1.62718	0.389453	1.90048e-26	3.5902e-22	NADH:ubiquinone oxidoreductase core subunit V2 [Source:NCBI gene;Acc:100037991]	GO:0003954(NADH dehydrogenase activity);GO:0005747(mitochondrial respiratory chain complex I);GO:0006120(mitochondrial electron transport, NADH to ubiquinone);GO:0016491(oxidoreductase activity);GO:0046872(metal ion binding);GO:0051536(iron-sulfur cluster binding);GO:0051537(2 iron, 2 sulfur cluster binding);GO:0055114(oxidation-reduction process)	00190(Oxidative phosphorylation);04714(Thermogenesis);04723(Retrograde endocannabinoid signaling);04932(Non-alcoholic fatty liver disease (NAFLD));05010(Alzheimer disease);05012(Parkinson disease);05016(Huntington disease)	K03943	1.6.99.3;EC:7.1.1.2
Treg	ENSSSCG00000017544	ATP5MC1	3.5263	2.69239	0.389264	2.60976e-26	4.9301e-22	ATP synthase membrane subunit c locus 1 [Source:NCBI gene;Acc:574054]	GO:0000276(mitochondrial proton-transporting ATP synthase complex, coupling factor F(o));GO:0005739(mitochondrion);GO:0006811(ion transport);GO:0008289(lipid binding);GO:0015078(proton transmembrane transporter activity);GO:0015986(ATP synthesis coupled proton transport);GO:0015991(ATP hydrolysis coupled proton transport);GO:0016020(membrane);GO:0016021(integral component of membrane);GO:0033177(…	00190(Oxidative phosphorylation);04714(Thermogenesis);05010(Alzheimer disease);05012(Parkinson disease);05016(Huntington disease)	K02128	NA
Treg	ENSSSCG00000020984	LXN	1.57725	1.21542	0.375961	5.34769e-21	1.01023e-16	latexin [Source:NCBI gene;Acc:100620551]	GO:0008191(metalloendopeptidase inhibitor activity);GO:0010951(negative regulation of endopeptidase activity);GO:0050965(detection of temperature stimulus involved in sensory perception of pain)	NA	NA	NA
Treg	ENSSSCG00000029267	TIGIT	0.834799	0.643706	0.375027	1.14179e-39	2.15695e-35	T cell immunoreceptor with Ig and ITIM domains [Source:NCBI gene;Acc:100624099]	GO:0005102(signaling receptor binding);GO:0009986(cell surface);GO:0016020(membrane);GO:0016021(integral component of membrane);GO:0032695(negative regulation of interleukin-12 production);GO:0032733(positive regulation of interleukin-10 production);GO:0042802(identical protein binding);GO:0050868(negative regulation of T cell activation)	04514(Cell adhesion molecules (CAMs))	K16350	NA
Treg	ENSSSCG00000005056	DLGAP5	0.957439	0.738482	0.374617	1.09773e-13	2.07373e-09	DLG associated protein 5 [Source:NCBI gene;Acc:100511173]	GO:0004721(phosphoprotein phosphatase activity);GO:0005634(nucleus);GO:0005739(mitochondrion);GO:0005815(microtubule organizing center);GO:0005829(cytosol);GO:0006470(protein dephosphorylation);GO:0023052(signaling);GO:0031616(spindle pole centrosome)	NA	K16804	NA
Treg	ENSSSCG00000004145	ENSSSCG00000004145	5.7695	4.4525	0.373832	2.56538e-26	4.84625e-22	ABRA C-terminal like [Source:NCBI gene;Acc:100525723]	GO:0016020(membrane);GO:0016021(integral component of membrane);GO:0032970(regulation of actin filament-based process)	NA	NA	NA
Treg	ENSSSCG00000021734	GPR174	2.11045	1.63024	0.372465	2.07987e-24	3.92908e-20	G protein-coupled receptor 174 [Source:NCBI gene;Acc:102160665]	GO:0004930(G protein-coupled receptor activity);GO:0005887(integral component of plasma membrane);GO:0007186(G protein-coupled receptor signaling pathway);GO:0016020(membrane);GO:0016021(integral component of membrane);GO:0035025(positive regulation of Rho protein signal transduction);GO:0043029(T cell homeostasis);GO:0045125(bioactive lipid receptor activity);GO:0051482(positive regulation of cy…	NA	K08391	NA
Treg	ENSSSCG00000036883	FABP3	1.21501	0.938812	0.372056	2.41837e-20	4.56855e-16	fatty acid binding protein 3 [Source:NCBI gene;Acc:399532]	GO:0005737(cytoplasm);GO:0008289(lipid binding)	03320(PPAR signaling pathway)	K08752	NA
Treg	ENSSSCG00000009746	RAN	8.10252	6.26812	0.370338	4.09524e-31	7.73632e-27	RAN, member RAS oncogene family [Source:NCBI gene;Acc:397655]	GO:0000055(ribosomal large subunit export from nucleus);GO:0000056(ribosomal small subunit export from nucleus);GO:0000070(mitotic sister chromatid segregation);GO:0000166(nucleotide binding);GO:0000287(magnesium ion binding);GO:0000785(chromatin);GO:0003924(GTPase activity);GO:0005525(GTP binding);GO:0005634(nucleus);GO:0005635(nuclear envelope);GO:0005654(nucleoplasm);GO:0005730(nucleolus);GO:0…	03008(Ribosome biogenesis in eukaryotes);03013(RNA transport);05166(Human T-cell leukemia virus 1 infection)	K07936	NA
Treg	ENSSSCG00000025295	NDFIP1	4.02699	3.12747	0.364707	1.81135e-24	3.42181e-20	Nedd4 family interacting protein 1 [Source:NCBI gene;Acc:100628119]	GO:0002761(regulation of myeloid leukocyte differentiation);GO:0002829(negative regulation of type 2 immune response);GO:0005794(Golgi apparatus);GO:0005938(cell cortex);GO:0006879(cellular iron ion homeostasis);GO:0007034(vacuolar transport);GO:0010629(negative regulation of gene expression);GO:0016020(membrane);GO:0016021(integral component of membrane);GO:0030001(metal ion transport);GO:003139…	NA	NA	NA
Treg	ENSSSCG00000015581	CENPF	1.89518	1.47197	0.364583	6.2945e-13	1.18909e-08	centromere protein F [Source:NCBI gene;Acc:100521032]	GO:0000278(mitotic cell cycle);GO:0000775(chromosome, centromeric region);GO:0000776(kinetochore);GO:0000922(spindle pole);GO:0000940(condensed chromosome outer kinetochore);GO:0001822(kidney development);GO:0005634(nucleus);GO:0005635(nuclear envelope);GO:0005654(nucleoplasm);GO:0005737(cytoplasm);GO:0005813(centrosome);GO:0005819(spindle);GO:0005930(axoneme);GO:0007059(chromosome segregation);G…	NA	K11499	NA
Treg	ENSSSCG00000014924	CTSC	9.3932	7.29838	0.36404	8.06795e-21	1.52412e-16	cathepsin C [Source:NCBI gene;Acc:100522387]	GO:0001913(T cell mediated cytotoxicity);GO:0004197(cysteine-type endopeptidase activity);GO:0004252(serine-type endopeptidase activity);GO:0005615(extracellular space);GO:0005654(nucleoplasm);GO:0005737(cytoplasm);GO:0005764(lysosome);GO:0005813(centrosome);GO:0006508(proteolysis);GO:0006915(apoptotic process);GO:0008233(peptidase activity);GO:0008234(cysteine-type peptidase activity);GO:0016505…	04142(Lysosome);04210(Apoptosis)	K01275	EC:3.4.14.1
Treg	ENSSSCG00000022545	CALM3	3.592	2.79561	0.361624	6.02527e-23	1.13823e-18	calmodulin 3 [Source:NCBI gene;Acc:396838]	GO:0000086(G2/M transition of mitotic cell cycle);GO:0000922(spindle pole);GO:0002027(regulation of heart rate);GO:0005509(calcium ion binding);GO:0005513(detection of calcium ion);GO:0005813(centrosome);GO:0005876(spindle microtubule);GO:0008076(voltage-gated potassium channel complex);GO:0008179(adenylate cyclase binding);GO:0010856(adenylate cyclase activator activity);GO:0010880(regulation of…	04014(Ras signaling pathway);04015(Rap1 signaling pathway);04020(Calcium signaling pathway);04022(cGMP-PKG signaling pathway);04024(cAMP signaling pathway);04070(Phosphatidylinositol signaling system);04114(Oocyte meiosis);04218(Cellular senescence);04261(Adrenergic signaling in cardiomyocytes);04270(Vascular smooth muscle contraction);04371(Apelin signaling pathway);04625(C-type lectin receptor …	K02183	NA
Treg	ENSSSCG00000003914	ENSSSCG00000003914	3.64831	2.84279	0.359921	1.19333e-23	2.25433e-19	peroxiredoxin 1 [Source:NCBI gene;Acc:100512476]	GO:0005623(cell);GO:0005829(cytosol);GO:0006979(response to oxidative stress);GO:0008379(thioredoxin peroxidase activity);GO:0016209(antioxidant activity);GO:0016491(oxidoreductase activity);GO:0019430(removal of superoxide radicals);GO:0042744(hydrogen peroxide catabolic process);GO:0045321(leukocyte activation);GO:0045454(cell redox homeostasis);GO:0051920(peroxiredoxin activity);GO:0055114(oxi…	04146(Peroxisome)	K13279	EC:1.11.1.15
Treg	ENSSSCG00000004612	RAB27A	1.99615	1.55725	0.358217	2.58025e-34	4.87435e-30	RAB27A, member RAS oncogene family [Source:NCBI gene;Acc:606749]	GO:0000166(nucleotide binding);GO:0001750(photoreceptor outer segment);GO:0003924(GTPase activity);GO:0005525(GTP binding);GO:0005764(lysosome);GO:0005768(endosome);GO:0005770(late endosome);GO:0005794(Golgi apparatus);GO:0006605(protein targeting);GO:0006886(intracellular protein transport);GO:0006887(exocytosis);GO:0007596(blood coagulation);GO:0010628(positive regulation of gene expression);GO…	NA	K07885	NA
Treg	ENSSSCG00000024776	ENSSSCG00000024776	5.25565	4.10716	0.355728	1.67903e-28	3.17186e-24	small nuclear ribonucleoprotein polypeptide G [Source:NCBI gene;Acc:100525867]	GO:0000387(spliceosomal snRNP assembly);GO:0000398(mRNA splicing, via spliceosome);GO:0003723(RNA binding);GO:0005634(nucleus);GO:0005681(spliceosomal complex);GO:0005682(U5 snRNP);GO:0005685(U1 snRNP);GO:0005686(U2 snRNP);GO:0005687(U4 snRNP);GO:0005689(U12-type spliceosomal complex);GO:0005737(cytoplasm);GO:0005829(cytosol);GO:0006397(mRNA processing);GO:0008380(RNA splicing);GO:0034719(SMN-Sm …	03040(Spliceosome)	K11099	NA
Treg	ENSSSCG00000036618	ENSSSCG00000036618	11.1035	8.68227	0.35487	9.62171e-07	0.0181764	Fc fragment of IgG receptor IIIa [Source:NCBI gene;Acc:397684]	GO:0009986(cell surface);GO:0016020(membrane);GO:0016021(integral component of membrane);GO:0019767(IgE receptor activity);GO:0019770(IgG receptor activity);GO:0038094(Fc-gamma receptor signaling pathway);GO:0038095(Fc-epsilon receptor signaling pathway);GO:0042119(neutrophil activation);GO:0045780(positive regulation of bone resorption)	04145(Phagosome);04380(Osteoclast differentiation);04650(Natural killer cell mediated cytotoxicity);05140(Leishmaniasis);05150(Staphylococcus aureus infection);05152(Tuberculosis);05322(Systemic lupus erythematosus)	K06463	NA
Treg	ENSSSCG00000039243	CD81	9.77639	7.65769	0.352392	1.18491e-34	2.23841e-30	CD81 molecule [Source:NCBI gene;Acc:780427]	GO:0000187(activation of MAPK activity);GO:0001618(virus receptor activity);GO:0001771(immunological synapse formation);GO:0001772(immunological synapse);GO:0002455(humoral immune response mediated by circulating immunoglobulin);GO:0002863(positive regulation of inflammatory response to antigenic stimulus);GO:0005178(integrin binding);GO:0005886(plasma membrane);GO:0005887(integral component of p…	04662(B cell receptor signaling pathway);05144(Malaria);05160(Hepatitis C)	K06508	NA
Treg	ENSSSCG00000007243	PLAGL2	1.15055	0.901914	0.351267	1.46141e-21	2.76075e-17	PLAG1 like zinc finger 2 [Source:NCBI gene;Acc:100624021]	GO:0001228(DNA-binding transcription activator activity, RNA polymerase II-specific);GO:0003676(nucleic acid binding);GO:0005634(nucleus);GO:0006629(lipid metabolic process);GO:0009791(post-embryonic development);GO:0034378(chylomicron assembly);GO:0043565(sequence-specific DNA binding);GO:0045944(positive regulation of transcription by RNA polymerase II);GO:2001244(positive regulation of intrins…	NA	K19486	NA
Treg	ENSSSCG00000010219	ARID5B	1.97368	1.54978	0.348831	1.04067e-16	1.96593e-12	AT-rich interaction domain 5B [Source:NCBI gene;Acc:100622249]	GO:0000122(negative regulation of transcription by RNA polymerase II);GO:0000977(RNA polymerase II regulatory region sequence-specific DNA binding);GO:0001227(DNA-binding transcription repressor activity, RNA polymerase II-specific);GO:0001822(kidney development);GO:0003677(DNA binding);GO:0003713(transcription coactivator activity);GO:0005634(nucleus);GO:0006355(regulation of transcription, DNA-…	NA	NA	NA
Treg	ENSSSCG00000007656	PVRIG	3.77034	2.96183	0.348205	8.10299e-35	1.53074e-30	PVR related immunoglobulin domain containing [Source:NCBI gene;Acc:100512708]	GO:0005886(plasma membrane);GO:0016020(membrane);GO:0016021(integral component of membrane);GO:0019902(phosphatase binding);GO:0038023(signaling receptor activity);GO:0050860(negative regulation of T cell receptor signaling pathway)	NA	NA	NA
Treg	ENSSSCG00000028397	ENSSSCG00000028397	1.82977	1.43773	0.347869	3.89209e-25	7.35255e-21	transmembrane protein 106C [Source:NCBI gene;Acc:100154789]	GO:0016020(membrane);GO:0016021(integral component of membrane)	NA	NA	NA
Treg	ENSSSCG00000040678	TYMS	1.84078	1.44726	0.346991	1.80103e-18	3.40233e-14	thymidylate synthetase [Source:NCBI gene;Acc:100627209]	GO:0000900(translation repressor activity, mRNA regulatory element binding);GO:0004799(thymidylate synthase activity);GO:0005634(nucleus);GO:0005737(cytoplasm);GO:0005739(mitochondrion);GO:0005743(mitochondrial inner membrane);GO:0005759(mitochondrial matrix);GO:0006231(dTMP biosynthetic process);GO:0017148(negative regulation of translation);GO:0032259(methylation);GO:0035999(tetrahydrofolate in…	00240(Pyrimidine metabolism);00670(One carbon pool by folate);01523(Antifolate resistance)	K00560	EC:2.1.1.45
Treg	ENSSSCG00000007235	TPX2	1.24902	0.982707	0.34596	7.92664e-13	1.49742e-08	TPX2, microtubule nucleation factor [Source:NCBI gene;Acc:100525546]	GO:0000922(spindle pole);GO:0005654(nucleoplasm);GO:0005815(microtubule organizing center);GO:0005819(spindle);GO:0005874(microtubule);GO:0015630(microtubule cytoskeleton);GO:0019901(protein kinase binding);GO:0032147(activation of protein kinase activity);GO:0043203(axon hillock);GO:0045171(intercellular bridge);GO:0060236(regulation of mitotic spindle organization);GO:0061676(importin-alpha fam…	NA	K16812	NA
Treg	ENSSSCG00000013366	ENSSSCG00000013366	4.49361	3.53902	0.344528	8.15177e-21	1.53995e-16	lactate dehydrogenase A [Source:NCBI gene;Acc:407245]	GO:0003824(catalytic activity);GO:0004459(L-lactate dehydrogenase activity);GO:0005737(cytoplasm);GO:0005975(carbohydrate metabolic process);GO:0016491(oxidoreductase activity);GO:0016616(oxidoreductase activity, acting on the CH-OH group of donors, NAD or NADP as acceptor);GO:0019752(carboxylic acid metabolic process);GO:0055114(oxidation-reduction process)	00010(Glycolysis / Gluconeogenesis);00270(Cysteine and methionine metabolism);00620(Pyruvate metabolism);00640(Propanoate metabolism);04922(Glucagon signaling pathway)	K00016	EC:1.1.1.27
Treg	ENSSSCG00000017473	TOP2A	2.4629	1.9401	0.344228	8.71621e-11	1.64658e-06	DNA topoisomerase II alpha [Source:NCBI gene;Acc:396917]	GO:0000166(nucleotide binding);GO:0000228(nuclear chromosome);GO:0000287(magnesium ion binding);GO:0000712(resolution of meiotic recombination intermediates);GO:0000793(condensed chromosome);GO:0000819(sister chromatid segregation);GO:0002244(hematopoietic progenitor cell differentiation);GO:0003677(DNA binding);GO:0003682(chromatin binding);GO:0003916(DNA topoisomerase activity);GO:0003918(DNA t…	01524(Platinum drug resistance)	K03164	EC:5.6.2.2
Treg	ENSSSCG00000007585	ACTB	63.7761	50.2428	0.344101	3.39616e-44	6.41569e-40	actin beta [Source:NCBI gene;Acc:414396]	GO:0000166(nucleotide binding);GO:0005515(protein binding);GO:0005524(ATP binding);GO:0005634(nucleus);GO:0005737(cytoplasm);GO:0005829(cytosol);GO:0005856(cytoskeleton);GO:0005886(plasma membrane);GO:0005925(focal adhesion);GO:0015629(actin cytoskeleton);GO:0019894(kinesin binding);GO:0019901(protein kinase binding);GO:0022898(regulation of transmembrane transporter activity);GO:0030863(cortical…	04015(Rap1 signaling pathway);04145(Phagosome);04210(Apoptosis);04390(Hippo signaling pathway);04510(Focal adhesion);04520(Adherens junction);04530(Tight junction);04611(Platelet activation);04670(Leukocyte transendothelial migration);04714(Thermogenesis);04810(Regulation of actin cytoskeleton);04919(Thyroid hormone signaling pathway);04921(Oxytocin signaling pathway);05100(Bacterial invasion of …	K05692	NA
Treg	ENSSSCG00000035914	PSMB2	3.98462	3.14088	0.343274	2.93302e-25	5.54077e-21	proteasome subunit beta 2 [Source:NCBI gene;Acc:100622444]	GO:0000502(proteasome complex);GO:0004175(endopeptidase activity);GO:0004298(threonine-type endopeptidase activity);GO:0005634(nucleus);GO:0005654(nucleoplasm);GO:0005737(cytoplasm);GO:0005839(proteasome core complex);GO:0006508(proteolysis);GO:0008233(peptidase activity);GO:0016787(hydrolase activity);GO:0051603(proteolysis involved in cellular protein catabolic process)	03050(Proteasome)	K02734	EC:3.4.25.1
Treg	ENSSSCG00000004110	TAB2	1.50764	1.18895	0.342609	1.6739e-20	3.16216e-16	TGF-beta activated kinase 1 (MAP3K7) binding protein 2 [Source:NCBI gene;Acc:100156182]	GO:0005515(protein binding);GO:0005829(cytosol);GO:0007507(heart development);GO:0032496(response to lipopolysaccharide);GO:0043123(positive regulation of I-kappaB kinase/NF-kappaB signaling);GO:0045860(positive regulation of protein kinase activity);GO:0046872(metal ion binding);GO:0070530(K63-linked polyubiquitin modification-dependent protein binding)	04010(MAPK signaling pathway);04064(NF-kappa B signaling pathway);04380(Osteoclast differentiation);04620(Toll-like receptor signaling pathway);04621(NOD-like receptor signaling pathway);04657(IL-17 signaling pathway);04668(TNF signaling pathway);05140(Leishmaniasis);05145(Toxoplasmosis);05161(Hepatitis B);05162(Measles);05168(Herpes simplex virus 1 infection);05169(Epstein-Barr virus infection);…	K04404	NA
Treg	ENSSSCG00000038308	RANBP1	2.81057	2.21661	0.34251	4.15285e-16	7.84514e-12	RAN binding protein 1 [Source:NCBI gene;Acc:100151896]	GO:0005096(GTPase activator activity);GO:0005623(cell);GO:0005634(nucleus);GO:0005643(nuclear pore);GO:0005737(cytoplasm);GO:0005813(centrosome);GO:0005829(cytosol);GO:0007051(spindle organization);GO:0008536(Ran GTPase binding);GO:0043547(positive regulation of GTPase activity);GO:0046604(positive regulation of mitotic centrosome separation);GO:0046907(intracellular transport)	05166(Human T-cell leukemia virus 1 infection);05203(Viral carcinogenesis)	K15306	NA
Treg	ENSSSCG00000037120	TK1	1.00869	0.795946	0.341742	1.39763e-16	2.64026e-12	thymidine kinase 1 [Source:NCBI gene;Acc:110255958]	GO:0000166(nucleotide binding);GO:0004797(thymidine kinase activity);GO:0005524(ATP binding);GO:0009157(deoxyribonucleoside monophosphate biosynthetic process);GO:0016301(kinase activity);GO:0016310(phosphorylation);GO:0016740(transferase activity);GO:0071897(DNA biosynthetic process)	00240(Pyrimidine metabolism);00983(Drug metabolism - other enzymes)	K00857	EC:2.7.1.21
Treg	ENSSSCG00000000190	TUBA1B	12.1858	9.62252	0.340709	5.76298e-14	1.08868e-09	tubulin alpha 1a [Source:NCBI gene;Acc:100135051]	GO:0000166(nucleotide binding);GO:0000226(microtubule cytoskeleton organization);GO:0000278(mitotic cell cycle);GO:0003924(GTPase activity);GO:0005200(structural constituent of cytoskeleton);GO:0005525(GTP binding);GO:0005737(cytoplasm);GO:0005856(cytoskeleton);GO:0005874(microtubule);GO:0005881(cytoplasmic microtubule);GO:0007010(cytoskeleton organization);GO:0007017(microtubule-based process);G…	04145(Phagosome);04210(Apoptosis);04530(Tight junction);04540(Gap junction)	K07374	NA
Treg	ENSSSCG00000028947	PELI1	1.29473	1.02327	0.339462	4.07515e-22	7.69837e-18	pellino E3 ubiquitin protein ligase 1 [Source:NCBI gene;Acc:100627613]	GO:0000209(protein polyubiquitination);GO:0001819(positive regulation of cytokine production);GO:0004842(ubiquitin-protein transferase activity);GO:0005634(nucleus);GO:0008063(Toll signaling pathway);GO:0008592(regulation of Toll signaling pathway);GO:0030890(positive regulation of B cell proliferation);GO:0031398(positive regulation of protein ubiquitination);GO:0032088(negative regulation of NF…	NA	K11964	EC:2.3.2.27
Treg	ENSSSCG00000003555	HMGN2	11.9136	9.42316	0.338328	2.70187e-13	5.10411e-09	high mobility group nucleosomal binding domain 2 [Source:NCBI gene;Acc:100524500]	GO:0000785(chromatin);GO:0003677(DNA binding);GO:0005634(nucleus);GO:0005737(cytoplasm);GO:0031492(nucleosomal DNA binding)	NA	K11300	NA
Treg	ENSSSCG00000038912	IFITM3	6.0911	4.82683	0.335627	5.24232e-16	9.90327e-12	interferon induced transmembrane protein 3 [Source:NCBI gene;Acc:100518544]	GO:0016020(membrane);GO:0016021(integral component of membrane)	NA	K06566	NA
Treg	ENSSSCG00000038348	NME1	1.74321	1.38393	0.332975	8.08001e-17	1.52639e-12	NME/NM23 nucleoside diphosphate kinase 1 [Source:NCBI gene;Acc:100142626]	GO:0000166(nucleotide binding);GO:0000287(magnesium ion binding);GO:0004536(deoxyribonuclease activity);GO:0004550(nucleoside diphosphate kinase activity);GO:0005524(ATP binding);GO:0005525(GTP binding);GO:0005634(nucleus);GO:0005829(cytosol);GO:0006165(nucleoside diphosphate phosphorylation);GO:0006183(GTP biosynthetic process);GO:0006228(UTP biosynthetic process);GO:0006241(CTP biosynthetic pro…	00230(Purine metabolism);00240(Pyrimidine metabolism);00983(Drug metabolism - other enzymes)	K00940	EC:2.7.4.6
Treg	ENSSSCG00000021084	S100A6	0.833674	0.662979	0.33052	4.33425e-10	8.18783e-06	S100 calcium binding protein A6 [Source:NCBI gene;Acc:733608]	GO:0001726(ruffle);GO:0005509(calcium ion binding);GO:0005523(tropomyosin binding);GO:0005634(nucleus);GO:0005635(nuclear envelope);GO:0005737(cytoplasm);GO:0005829(cytosol);GO:0005886(plasma membrane);GO:0008270(zinc ion binding);GO:0031234(extrinsic component of cytoplasmic side of plasma membrane);GO:0042803(protein homodimerization activity);GO:0044548(S100 protein binding);GO:0046872(metal i…	NA	NA	NA
Treg	ENSSSCG00000004109	ZC3H12D	0.976918	0.77717	0.330007	1.25034e-42	2.36202e-38	zinc finger CCCH-type containing 12D [Source:NCBI gene;Acc:100156984]	GO:0000932(P-body);GO:0005654(nucleoplasm);GO:0036464(cytoplasmic ribonucleoprotein granule);GO:0046872(metal ion binding)	NA	K18668	EC:3.1.-.-
Treg	ENSSSCG00000003331	TNFRSF4	0.479343	0.381379	0.329833	1.21552e-41	2.29623e-37	TNF receptor superfamily member 4 [Source:NCBI gene;Acc:100524628]	GO:0005031(tumor necrosis factor-activated receptor activity);GO:0005515(protein binding);GO:0006954(inflammatory response);GO:0006968(cellular defense response);GO:0009897(external side of plasma membrane);GO:0016020(membrane);GO:0016021(integral component of membrane);GO:0030890(positive regulation of B cell proliferation);GO:0033209(tumor necrosis factor-mediated signaling pathway);GO:0042098(…	04060(Cytokine-cytokine receptor interaction)	K05142	NA
Treg	ENSSSCG00000030957	NFKB1	1.93097	1.53735	0.328875	1.67765e-18	3.16924e-14	nuclear factor kappa B subunit 1 [Source:NCBI gene;Acc:751869]	GO:0000122(negative regulation of transcription by RNA polymerase II);GO:0000976(transcription regulatory region sequence-specific DNA binding);GO:0000977(RNA polymerase II regulatory region sequence-specific DNA binding);GO:0000980(RNA polymerase II distal enhancer sequence-specific DNA binding);GO:0001227(DNA-binding transcription repressor activity, RNA polymerase II-specific);GO:0001228(DNA-b…	01523(Antifolate resistance);04010(MAPK signaling pathway);04014(Ras signaling pathway);04024(cAMP signaling pathway);04062(Chemokine signaling pathway);04064(NF-kappa B signaling pathway);04066(HIF-1 signaling pathway);04071(Sphingolipid signaling pathway);04151(PI3K-Akt signaling pathway);04210(Apoptosis);04211(Longevity regulating pathway);04218(Cellular senescence);04380(Osteoclast differenti…	K02580	NA
Treg	ENSSSCG00000037645	COTL1	5.54671	4.41618	0.328834	5.59415e-20	1.05679e-15	coactosin like F-actin binding protein 1 [Source:NCBI gene;Acc:100621773]	GO:0003779(actin binding);GO:0005622(intracellular);GO:0019899(enzyme binding);GO:0050832(defense response to fungus)	NA	NA	NA
Treg	ENSSSCG00000004480	COX7A2	5.61144	4.46813	0.328698	1.50859e-27	2.84988e-23	COX7A2 protein [Source:NCBI gene;Acc:100038000]	GO:0002082(regulation of oxidative phosphorylation);GO:0004129(cytochrome-c oxidase activity);GO:0005746(mitochondrial respirasome);GO:0009055(electron transfer activity);GO:0022900(electron transport chain);GO:0097250(mitochondrial respirasome assembly);GO:1902600(proton transmembrane transport)	00190(Oxidative phosphorylation);04260(Cardiac muscle contraction);04714(Thermogenesis);04932(Non-alcoholic fatty liver disease (NAFLD));05010(Alzheimer disease);05012(Parkinson disease);05016(Huntington disease)	K02270	NA
Treg	ENSSSCG00000003236	ENSSSCG00000003236	1.06307	0.847492	0.32696	3.01828e-21	5.70183e-17	sialic acid binding Ig like lectin 5 [Source:NCBI gene;Acc:100514653]	GO:0016020(membrane);GO:0016021(integral component of membrane)	NA	K06549	NA
Treg	ENSSSCG00000035820	TXNDC17	2.92193	2.32992	0.326639	1.86911e-21	3.53094e-17	thioredoxin domain containing 17 [Source:NCBI gene;Acc:100521639]	GO:0004601(peroxidase activity);GO:0005829(cytosol);GO:0033209(tumor necrosis factor-mediated signaling pathway);GO:0047134(protein-disulfide reductase activity);GO:0055114(oxidation-reduction process);GO:0098869(cellular oxidant detoxification)	NA	NA	NA
Treg	ENSSSCG00000027257	PSMB1	3.62218	2.88911	0.32623	1.56327e-21	2.95317e-17	proteasome subunit beta 1 [Source:NCBI gene;Acc:100621969]	GO:0000502(proteasome complex);GO:0004175(endopeptidase activity);GO:0004298(threonine-type endopeptidase activity);GO:0005634(nucleus);GO:0005737(cytoplasm);GO:0005839(proteasome core complex);GO:0006508(proteolysis);GO:0008233(peptidase activity);GO:0010498(proteasomal protein catabolic process);GO:0010499(proteasomal ubiquitin-independent protein catabolic process);GO:0016787(hydrolase activit…	03050(Proteasome)	K02732	EC:3.4.25.1
Treg	ENSSSCG00000001951	PSMA6	3.37362	2.69707	0.322909	3.14699e-20	5.94498e-16	proteasome subunit alpha 6 [Source:NCBI gene;Acc:100156790]	GO:0000502(proteasome complex);GO:0000932(P-body);GO:0003723(RNA binding);GO:0004175(endopeptidase activity);GO:0004298(threonine-type endopeptidase activity);GO:0005634(nucleus);GO:0005654(nucleoplasm);GO:0005737(cytoplasm);GO:0005839(proteasome core complex);GO:0005844(polysome);GO:0006508(proteolysis);GO:0006511(ubiquitin-dependent protein catabolic process);GO:0008233(peptidase activity);GO:0…	03050(Proteasome)	K02730	EC:3.4.25.1
Treg	ENSSSCG00000005403	SMC2	1.61616	1.29222	0.322719	2.16576e-11	4.09133e-07	structural maintenance of chromosomes 2 [Source:NCBI gene;Acc:100517138]	GO:0000228(nuclear chromosome);GO:0000793(condensed chromosome);GO:0000796(condensin complex);GO:0003697(single-stranded DNA binding);GO:0005515(protein binding);GO:0005524(ATP binding);GO:0005634(nucleus);GO:0005694(chromosome);GO:0005730(nucleolus);GO:0005737(cytoplasm);GO:0007076(mitotic chromosome condensation);GO:0010032(meiotic chromosome condensation);GO:0045132(meiotic chromosome segregat…	NA	K06674	NA
Treg	ENSSSCG00000032658	TRAF4	1.23368	0.986695	0.322294	2.43326e-13	4.59667e-09	TNF receptor associated factor 4 [Source:NCBI gene;Acc:100518396]	GO:0005164(tumor necrosis factor receptor binding);GO:0005515(protein binding);GO:0005634(nucleus);GO:0005737(cytoplasm);GO:0007165(signal transduction);GO:0007250(activation of NF-kappaB-inducing kinase activity);GO:0007585(respiratory gaseous exchange);GO:0008270(zinc ion binding);GO:0019901(protein kinase binding);GO:0030323(respiratory tube development);GO:0031625(ubiquitin protein ligase bin…	04657(IL-17 signaling pathway);05200(Pathways in cancer);05222(Small cell lung cancer)	K09848	NA
Treg	ENSSSCG00000032655	ALYREF	3.54056	2.83362	0.32133	1.64427e-18	3.10618e-14	Aly/REF export factor [Source:NCBI gene;Acc:100620496]	GO:0003676(nucleic acid binding);GO:0003723(RNA binding);GO:0016607(nuclear speck)	03013(RNA transport);03015(mRNA surveillance pathway);03040(Spliceosome);05168(Herpes simplex virus 1 infection)	K12881	NA
Treg	ENSSSCG00000011676	ENSSSCG00000011676	2.40878	1.92833	0.320952	2.44016e-16	4.60971e-12	ATPase Na+/K+ transporting subunit beta 3 [Source:NCBI gene;Acc:100514493]	GO:0001671(ATPase activator activity);GO:0005391(sodium:potassium-exchanging ATPase activity);GO:0005890(sodium:potassium-exchanging ATPase complex);GO:0006811(ion transport);GO:0006813(potassium ion transport);GO:0006814(sodium ion transport);GO:0006883(cellular sodium ion homeostasis);GO:0010248(establishment or maintenance of transmembrane electrochemical gradient);GO:0016020(membrane);GO:0016…	04022(cGMP-PKG signaling pathway);04024(cAMP signaling pathway);04260(Cardiac muscle contraction);04261(Adrenergic signaling in cardiomyocytes);04911(Insulin secretion);04918(Thyroid hormone synthesis);04919(Thyroid hormone signaling pathway);04925(Aldosterone synthesis and secretion);04960(Aldosterone-regulated sodium reabsorption);04961(Endocrine and other factor-regulated calcium reabsorption)…	K01540	NA
Treg	ENSSSCG00000034293	ARL4C	2.21623	1.77424	0.320906	1.17437e-22	2.21849e-18	ADP ribosylation factor like GTPase 4C [Source:NCBI gene;Acc:100514255]	GO:0000166(nucleotide binding);GO:0005525(GTP binding);GO:0005737(cytoplasm);GO:0005829(cytosol);GO:0005886(plasma membrane);GO:0032456(endocytic recycling);GO:0043014(alpha-tubulin binding)	NA	K07945	NA
Treg	ENSSSCG00000003701	SNRPD1	2.92853	2.34485	0.320677	3.0947e-17	5.8462e-13	small nuclear ribonucleoprotein D1 polypeptide [Source:NCBI gene;Acc:100524872]	GO:0000243(commitment complex);GO:0000387(spliceosomal snRNP assembly);GO:0000398(mRNA splicing, via spliceosome);GO:0003723(RNA binding);GO:0005634(nucleus);GO:0005682(U5 snRNP);GO:0005685(U1 snRNP);GO:0005686(U2 snRNP);GO:0005687(U4 snRNP);GO:0005689(U12-type spliceosomal complex);GO:0005737(cytoplasm);GO:0005829(cytosol);GO:0006396(RNA processing);GO:0006397(mRNA processing);GO:0008380(RNA spl…	03040(Spliceosome);05322(Systemic lupus erythematosus)	K11087	NA
Treg	ENSSSCG00000027529	BIRC3	5.28374	4.23095	0.320577	3.76702e-20	7.11629e-16	baculoviral IAP repeat-containing protein 2 [Source:NCBI gene;Acc:100622859]	GO:0004842(ubiquitin-protein transferase activity);GO:0005634(nucleus);GO:0005654(nucleoplasm);GO:0005737(cytoplasm);GO:0005829(cytosol);GO:0006915(apoptotic process);GO:0016567(protein ubiquitination);GO:0031398(positive regulation of protein ubiquitination);GO:0042981(regulation of apoptotic process);GO:0043027(cysteine-type endopeptidase inhibitor activity involved in apoptotic process);GO:006…	01524(Platinum drug resistance);04064(NF-kappa B signaling pathway);04120(Ubiquitin mediated proteolysis);04210(Apoptosis);04215(Apoptosis - multiple species);04217(Necroptosis);04510(Focal adhesion);04621(NOD-like receptor signaling pathway);04668(TNF signaling pathway);05145(Toxoplasmosis);05168(Herpes simplex virus 1 infection);05200(Pathways in cancer);05222(Small cell lung cancer)	K16060	NA
Treg	ENSSSCG00000028561	CD28	1.35923	1.0888	0.320048	5.78342e-51	1.09255e-46	CD28 molecule [Source:NCBI gene;Acc:100515419]	GO:0001772(immunological synapse);GO:0002020(protease binding);GO:0002863(positive regulation of inflammatory response to antigenic stimulus);GO:0005070(SH3/SH2 adaptor activity);GO:0005886(plasma membrane);GO:0006955(immune response);GO:0009897(external side of plasma membrane);GO:0009986(cell surface);GO:0010628(positive regulation of gene expression);GO:0010629(negative regulation of gene expr…	04514(Cell adhesion molecules (CAMs));04660(T cell receptor signaling pathway);04672(Intestinal immune network for IgA production);04940(Type I diabetes mellitus);05162(Measles);05320(Autoimmune thyroid disease);05322(Systemic lupus erythematosus);05323(Rheumatoid arthritis);05330(Allograft rejection);05332(Graft-versus-host disease);05416(Viral myocarditis)	K06470	NA
Treg	ENSSSCG00000029005	KPNA2	1.19892	0.960439	0.319971	2.35972e-13	4.45775e-09	karyopherin subunit alpha 2 [Source:NCBI gene;Acc:397218]	GO:0005515(protein binding);GO:0005634(nucleus);GO:0005654(nucleoplasm);GO:0005737(cytoplasm);GO:0005829(cytosol);GO:0006606(protein import into nucleus);GO:0006607(NLS-bearing protein import into nucleus);GO:0008139(nuclear localization sequence binding);GO:0008565(protein transporter activity);GO:0015031(protein transport);GO:0042826(histone deacetylase binding);GO:0061608(nuclear import signal…	05164(Influenza A)	K15043	NA
Treg	ENSSSCG00000013849	TPM4	1.7039	1.3666	0.318244	7.38149e-18	1.39444e-13	tropomyosin 4 [Source:NCBI gene;Acc:397608]	GO:0001725(stress fiber);GO:0002102(podosome);GO:0003779(actin binding);GO:0005737(cytoplasm);GO:0005856(cytoskeleton);GO:0005884(actin filament);GO:0007015(actin filament organization);GO:0015629(actin cytoskeleton);GO:0030863(cortical cytoskeleton);GO:0042802(identical protein binding);GO:0042803(protein homodimerization activity);GO:0046872(metal ion binding);GO:0046982(protein heterodimerizat…	04260(Cardiac muscle contraction);04261(Adrenergic signaling in cardiomyocytes);05410(Hypertrophic cardiomyopathy (HCM));05414(Dilated cardiomyopathy (DCM))	K10375	NA
Treg	ENSSSCG00000013111	CD6	1.46373	1.17409	0.318101	2.31701e-34	4.37706e-30	CD6 molecule [Source:NCBI gene;Acc:100513519]	GO:0001530(lipopolysaccharide binding);GO:0001771(immunological synapse formation);GO:0001772(immunological synapse);GO:0002438(acute inflammatory response to antigenic stimulus);GO:0005044(scavenger receptor activity);GO:0006898(receptor-mediated endocytosis);GO:0007157(heterophilic cell-cell adhesion via plasma membrane cell adhesion molecules);GO:0009897(external side of plasma membrane);GO:00…	04514(Cell adhesion molecules (CAMs))	K06456	NA
Treg	ENSSSCG00000031023	ENSSSCG00000031023	1.84551	1.48095	0.317499	2.88776e-05	0.545526	NA	GO:0007155(cell adhesion);GO:0031362(anchored component of external side of plasma membrane)	NA	NA	NA
Treg	ENSSSCG00000034570	IFI6	35.3375	28.3604	0.31732	7.77413e-10	1.46861e-05	interferon alpha inducible protein 6 [Source:NCBI gene;Acc:110261124]	GO:0001836(release of cytochrome c from mitochondria);GO:0005739(mitochondrion);GO:0005743(mitochondrial inner membrane);GO:0006915(apoptotic process);GO:0016020(membrane);GO:0016021(integral component of membrane);GO:0031966(mitochondrial membrane);GO:0042058(regulation of epidermal growth factor receptor signaling pathway);GO:0043066(negative regulation of apoptotic process);GO:0043154(negative…	NA	NA	NA
Treg	ENSSSCG00000006612	S100A10	4.86521	3.9078	0.316147	2.33997e-14	4.42044e-10	S100 calcium binding protein A10 [Source:NCBI gene;Acc:100515138]	GO:0001765(membrane raft assembly);GO:0005509(calcium ion binding);GO:0006900(vesicle budding from membrane);GO:0016020(membrane);GO:0016021(integral component of membrane);GO:0019897(extrinsic component of plasma membrane);GO:0042803(protein homodimerization activity);GO:0043547(positive regulation of GTPase activity);GO:0044325(ion channel binding);GO:0045121(membrane raft);GO:0051099(positive …	NA	K17274	NA
Treg	ENSSSCG00000032141	DUT	4.33257	3.47999	0.316142	9.22344e-14	1.7424e-09	deoxyuridine triphosphatase [Source:NCBI gene;Acc:100621123]	GO:0004170(dUTP diphosphatase activity);GO:0005654(nucleoplasm);GO:0046080(dUTP metabolic process)	00240(Pyrimidine metabolism);00983(Drug metabolism - other enzymes)	K01520	EC:3.6.1.23
Treg	ENSSSCG00000003776	ACADM	1.28962	1.03615	0.315709	3.0929e-20	5.8428e-16	acyl-CoA dehydrogenase medium chain [Source:NCBI gene;Acc:397104]	GO:0001889(liver development);GO:0003995(acyl-CoA dehydrogenase activity);GO:0005739(mitochondrion);GO:0005759(mitochondrial matrix);GO:0005978(glycogen biosynthetic process);GO:0006082(organic acid metabolic process);GO:0006111(regulation of gluconeogenesis);GO:0006629(lipid metabolic process);GO:0006631(fatty acid metabolic process);GO:0006635(fatty acid beta-oxidation);GO:0007507(heart develop…	00071(Fatty acid degradation);00280(Valine, leucine and isoleucine degradation);00410(beta-Alanine metabolism);00640(Propanoate metabolism);03320(PPAR signaling pathway)	K00249	EC:1.3.8.7
Treg	ENSSSCG00000034853	ENSSSCG00000034853	0.522841	0.420087	0.315684	3.31817e-21	6.26835e-17	NA	GO:0003676(nucleic acid binding);GO:0004190(aspartic-type endopeptidase activity);GO:0004523(RNA-DNA hybrid ribonuclease activity);GO:0006508(proteolysis);GO:0015074(DNA integration);GO:0090502(RNA phosphodiester bond hydrolysis, endonucleolytic)	NA	NA	NA
Treg	ENSSSCG00000001405	LTB	4.29339	3.44999	0.315525	1.76536e-05	0.333494	lymphotoxin beta [Source:NCBI gene;Acc:100155581]	GO:0005125(cytokine activity);GO:0005164(tumor necrosis factor receptor binding);GO:0005515(protein binding);GO:0005615(extracellular space);GO:0006955(immune response);GO:0010467(gene expression);GO:0010469(regulation of signaling receptor activity);GO:0016020(membrane);GO:0016021(integral component of membrane);GO:0043588(skin development);GO:0045084(positive regulation of interleukin-12 biosyn…	04060(Cytokine-cytokine receptor interaction);04064(NF-kappa B signaling pathway);05323(Rheumatoid arthritis)	K03157	NA
Treg	ENSSSCG00000001958	BAZ1A	2.36588	1.90155	0.315198	6.65817e-18	1.25779e-13	bromodomain adjacent to zinc finger domain 1A [Source:NCBI gene;Acc:100151954]	GO:0005515(protein binding);GO:0005634(nucleus);GO:0006261(DNA-dependent DNA replication);GO:0006338(chromatin remodeling);GO:0008623(CHRAC);GO:0046872(metal ion binding)	NA	K11655	NA
Treg	ENSSSCG00000032795	IL18R1	1.38338	1.11199	0.315051	2.29845e-17	4.34201e-13	interleukin 18 receptor 1 [Source:NCBI gene;Acc:397179]	GO:0005515(protein binding);GO:0007165(signal transduction);GO:0016020(membrane);GO:0016021(integral component of membrane);GO:0030101(natural killer cell activation);GO:0032729(positive regulation of interferon-gamma production);GO:0035655(interleukin-18-mediated signaling pathway);GO:0042007(interleukin-18 binding);GO:0042008(interleukin-18 receptor activity);GO:0045063(T-helper 1 cell differen…	04060(Cytokine-cytokine receptor interaction);04668(TNF signaling pathway);05321(Inflammatory bowel disease (IBD))	K05173	NA
Treg	ENSSSCG00000011951	NFKBIZ	4.15285	3.34246	0.313191	1.17549e-12	2.22062e-08	NFKB inhibitor zeta [Source:NCBI gene;Acc:100520981]	GO:0005515(protein binding);GO:0005634(nucleus);GO:0006954(inflammatory response);GO:0016607(nuclear speck);GO:0036464(cytoplasmic ribonucleoprotein granule);GO:0050729(positive regulation of inflammatory response);GO:0050852(T cell receptor signaling pathway);GO:2000321(positive regulation of T-helper 17 cell differentiation)	05202(Transcriptional misregulation in cancer)	K14242	NA
Treg	ENSSSCG00000015820	NSD3	3.53603	2.84636	0.31301	7.85823e-23	1.4845e-18	nuclear receptor binding SET domain protein 3 [Source:NCBI gene;Acc:100520868]	GO:0000785(chromatin);GO:0003713(transcription coactivator activity);GO:0005515(protein binding);GO:0005634(nucleus);GO:0006355(regulation of transcription, DNA-templated);GO:0008168(methyltransferase activity);GO:0010452(histone H3-K36 methylation);GO:0016571(histone methylation);GO:0016740(transferase activity);GO:0018024(histone-lysine N-methyltransferase activity);GO:0032259(methylation);GO:0…	00310(Lysine degradation)	K11425	EC:2.1.1.43
Treg	ENSSSCG00000007816	IL21R	1.12709	0.908321	0.31133	4.85626e-15	9.17397e-11	interleukin 21 receptor [Source:NCBI gene;Acc:100518723]	GO:0004888(transmembrane signaling receptor activity);GO:0004896(cytokine receptor activity);GO:0005515(protein binding);GO:0016020(membrane);GO:0016021(integral component of membrane);GO:0019221(cytokine-mediated signaling pathway)	04060(Cytokine-cytokine receptor interaction);04630(Jak-STAT signaling pathway);04659(Th17 cell differentiation);05321(Inflammatory bowel disease (IBD))	K05075	NA
Treg	ENSSSCG00000039894	CD99	2.83076	2.28284	0.310362	3.11849e-10	5.89115e-06	CD99 molecule (Xg blood group) [Source:HGNC Symbol;Acc:HGNC:7082]	GO:0016020(membrane);GO:0016021(integral component of membrane)	NA	NA	NA
Treg	ENSSSCG00000017962	KDM6B	2.00227	1.61494	0.310154	4.67473e-11	8.83103e-07	lysine demethylase 6B [Source:NCBI gene;Acc:100512495]	GO:0000978(RNA polymerase II proximal promoter sequence-specific DNA binding);GO:0003682(chromatin binding);GO:0005515(protein binding);GO:0005634(nucleus);GO:0006338(chromatin remodeling);GO:0008013(beta-catenin binding);GO:0010468(regulation of gene expression);GO:0016577(histone demethylation);GO:0031490(chromatin DNA binding);GO:0043565(sequence-specific DNA binding);GO:0044666(MLL3/4 complex…	NA	K11448	EC:1.14.11.-
Treg	ENSSSCG00000006175	LY96	1.38712	1.12068	0.307724	5.04244e-24	9.52568e-20	lymphocyte antigen 96 [Source:NCBI gene;Acc:100125555]	GO:0001530(lipopolysaccharide binding);GO:0001875(lipopolysaccharide receptor activity);GO:0031226(intrinsic component of plasma membrane);GO:0031663(lipopolysaccharide-mediated signaling pathway);GO:0031666(positive regulation of lipopolysaccharide-mediated signaling pathway);GO:0032496(response to lipopolysaccharide);GO:0032497(detection of lipopolysaccharide);GO:0032760(positive regulation of …	04064(NF-kappa B signaling pathway);04620(Toll-like receptor signaling pathway);05133(Pertussis);05145(Toxoplasmosis)	K05400	NA
Treg	ENSSSCG00000040608	AKR1B1	0.992593	0.802434	0.306819	8.26086e-18	1.56056e-13	aldo-keto reductase family 1 member B [Source:NCBI gene;Acc:396816]	GO:0001523(retinoid metabolic process);GO:0001758(retinal dehydrogenase activity);GO:0003091(renal water homeostasis);GO:0004032(alditol:NADP+ 1-oxidoreductase activity);GO:0005654(nucleoplasm);GO:0005829(cytosol);GO:0016491(oxidoreductase activity);GO:0035809(regulation of urine volume);GO:0043066(negative regulation of apoptotic process);GO:0043795(glyceraldehyde oxidoreductase activity);GO:004…	00040(Pentose and glucuronate interconversions);00051(Fructose and mannose metabolism);00052(Galactose metabolism);00561(Glycerolipid metabolism);00790(Folate biosynthesis)	K00011	EC:1.1.1.21
Treg	ENSSSCG00000005096	HIF1A	2.50957	2.02914	0.306577	2.28076e-17	4.30858e-13	hypoxia inducible factor 1 subunit alpha [Source:NCBI gene;Acc:396696]	GO:0000981(DNA-binding transcription factor activity, RNA polymerase II-specific);GO:0001228(DNA-binding transcription activator activity, RNA polymerase II-specific);GO:0001525(angiogenesis);GO:0001568(blood vessel development);GO:0001666(response to hypoxia);GO:0001755(neural crest cell migration);GO:0001837(epithelial to mesenchymal transition);GO:0001892(embryonic placenta development);GO:000…	04066(HIF-1 signaling pathway);04137(Mitophagy - animal);04140(Autophagy - animal);04659(Th17 cell differentiation);04919(Thyroid hormone signaling pathway);05167(Kaposi sarcoma-associated herpesvirus infection);05200(Pathways in cancer);05205(Proteoglycans in cancer);05211(Renal cell carcinoma);05230(Central carbon metabolism in cancer);05231(Choline metabolism in cancer)	K08268	NA
Treg	ENSSSCG00000009904	DYNLL1	2.96852	2.4031	0.304848	5.46001e-16	1.03145e-11	dynein light chain LC8-type 1 [Source:NCBI gene;Acc:100157773]	GO:0000776(kinetochore);GO:0003774(motor activity);GO:0005634(nucleus);GO:0005737(cytoplasm);GO:0005813(centrosome);GO:0005856(cytoskeleton);GO:0005868(cytoplasmic dynein complex);GO:0005874(microtubule);GO:0005875(microtubule associated complex);GO:0007017(microtubule-based process);GO:0008180(COP9 signalosome);GO:0008574(ATP-dependent microtubule motor activity, plus-end-directed);GO:0030286(dy…	04962(Vasopressin-regulated water reabsorption)	K10418	NA
Treg	ENSSSCG00000032556	ENSSSCG00000032556	6.83599	5.53398	0.304832	2.47501e-19	4.67555e-15	aldolase, fructose-bisphosphate A [Source:NCBI gene;Acc:110260081]	GO:0003824(catalytic activity);GO:0004332(fructose-bisphosphate aldolase activity);GO:0006096(glycolytic process);GO:0016829(lyase activity)	00010(Glycolysis / Gluconeogenesis);00030(Pentose phosphate pathway);00051(Fructose and mannose metabolism)	K01623	EC:4.1.2.13
Treg	ENSSSCG00000008467	EML4	1.81646	1.4714	0.303941	1.95588e-22	3.69486e-18	EMAP like 4 [Source:NCBI gene;Acc:100515021]	GO:0000226(microtubule cytoskeleton organization);GO:0005515(protein binding);GO:0008017(microtubule binding);GO:0015630(microtubule cytoskeleton)	05200(Pathways in cancer);05223(Non-small cell lung cancer)	K15420	NA
Treg	ENSSSCG00000039582	ENSSSCG00000039582	3.66239	2.9679	0.303342	5.05985e-19	9.55857e-15	proteasome subunit alpha 2 [Source:NCBI gene;Acc:100620420]	GO:0000502(proteasome complex);GO:0004175(endopeptidase activity);GO:0004298(threonine-type endopeptidase activity);GO:0005634(nucleus);GO:0005737(cytoplasm);GO:0005839(proteasome core complex);GO:0006508(proteolysis);GO:0006511(ubiquitin-dependent protein catabolic process);GO:0008233(peptidase activity);GO:0010498(proteasomal protein catabolic process);GO:0010499(proteasomal ubiquitin-independe…	03050(Proteasome)	K02726	EC:3.4.25.1
Treg	ENSSSCG00000031686	FAM104A	0.814566	0.660713	0.302009	2.19289e-22	4.14259e-18	family with sequence similarity 104 member A [Source:NCBI gene;Acc:100518034]	NA	NA	NA	NA
Treg	ENSSSCG00000025133	ITGB2	2.13614	1.73313	0.301627	4.19629e-33	7.92721e-29	integrin subunit beta 2 [Source:NCBI gene;Acc:396943]	GO:0001540(amyloid-beta binding);GO:0005178(integrin binding);GO:0005925(focal adhesion);GO:0007155(cell adhesion);GO:0007159(leukocyte cell-cell adhesion);GO:0007160(cell-matrix adhesion);GO:0007229(integrin-mediated signaling pathway);GO:0008305(integrin complex);GO:0009986(cell surface);GO:0016020(membrane);GO:0016021(integral component of membrane);GO:0016477(cell migration);GO:0019901(protei…	04015(Rap1 signaling pathway);04145(Phagosome);04390(Hippo signaling pathway);04514(Cell adhesion molecules (CAMs));04610(Complement and coagulation cascades);04650(Natural killer cell mediated cytotoxicity);04670(Leukocyte transendothelial migration);04810(Regulation of actin cytoskeleton);05133(Pertussis);05134(Legionellosis);05140(Leishmaniasis);05144(Malaria);05146(Amoebiasis);05150(Staphyloc…	K06464	NA
Treg	ENSSSCG00000033337	ARHGDIB	19.2563	15.6263	0.301353	8.34643e-32	1.57672e-27	Rho GDP dissociation inhibitor beta [Source:NCBI gene;Acc:100155466]	GO:0003924(GTPase activity);GO:0005094(Rho GDP-dissociation inhibitor activity);GO:0005737(cytoplasm);GO:0005829(cytosol);GO:0035023(regulation of Rho protein signal transduction);GO:0048365(Rac GTPase binding);GO:0050790(regulation of catalytic activity);GO:1901164(negative regulation of trophoblast cell migration);GO:2000249(regulation of actin cytoskeleton reorganization)	04722(Neurotrophin signaling pathway);04962(Vasopressin-regulated water reabsorption)	K12462	NA
Treg	ENSSSCG00000017957	EIF4A1	5.70424	4.62904	0.301323	4.78027e-19	9.03041e-15	eukaryotic translation initiation factor 4A1 [Source:NCBI gene;Acc:100101929]	GO:0000166(nucleotide binding);GO:0003676(nucleic acid binding);GO:0003725(double-stranded RNA binding);GO:0003743(translation initiation factor activity);GO:0004004(ATP-dependent RNA helicase activity);GO:0004386(helicase activity);GO:0005524(ATP binding);GO:0005737(cytoplasm);GO:0006413(translational initiation);GO:0016020(membrane);GO:0016021(integral component of membrane);GO:0016787(hydrolas…	03013(RNA transport)	K03257	NA
Treg	ENSSSCG00000026302	ENSSSCG00000026302	1.13482	0.921432	0.300514	1.01116e-11	1.91018e-07	marker of proliferation Ki-67 [Source:NCBI gene;Acc:102164100]	GO:0005515(protein binding)	NA	K17582	NA
Treg	ENSSSCG00000039021	LSM2	2.46526	2.00227	0.300104	5.78557e-16	1.09295e-11	LSM2 homolog, U6 small nuclear RNA and mRNA degradation associated [Source:NCBI gene;Acc:100144534]	GO:0000398(mRNA splicing, via spliceosome);GO:0000932(P-body);GO:0003723(RNA binding);GO:0005634(nucleus);GO:0005681(spliceosomal complex);GO:0005688(U6 snRNP);GO:0006397(mRNA processing);GO:0008380(RNA splicing);GO:0017160(Ral GTPase binding);GO:0046540(U4/U6 x U5 tri-snRNP complex);GO:0071005(U2-type precatalytic spliceosome);GO:0071013(catalytic step 2 spliceosome);GO:0120115(Lsm2-8 complex)	03018(RNA degradation);03040(Spliceosome)	K12621	NA
Treg	ENSSSCG00000037236	RPSA	41.9283	34.0549	0.300062	6.29833e-34	1.18982e-29	ribosomal protein SA [Source:NCBI gene;Acc:641351]	GO:0000028(ribosomal small subunit assembly);GO:0000447(endonucleolytic cleavage in ITS1 to separate SSU-rRNA from 5.8S rRNA and LSU-rRNA from tricistronic rRNA transcript (SSU-rRNA, 5.8S rRNA, LSU-rRNA));GO:0000461(endonucleolytic cleavage to generate mature 3'-end of SSU-rRNA from (SSU-rRNA, 5.8S rRNA, LSU-rRNA));GO:0001618(virus receptor activity);GO:0003735(structural constituent of ribosome)…	03010(Ribosome)	K02998	NA
Treg	ENSSSCG00000007088	ENSSSCG00000007088	1.55407	1.26225	0.30005	5.11854e-24	9.66943e-20	sorting nexin 5 [Source:NCBI gene;Acc:100155390]	GO:0005623(cell);GO:0006886(intracellular protein transport);GO:0006907(pinocytosis);GO:0015031(protein transport);GO:0035091(phosphatidylinositol binding)	04144(Endocytosis)	K17920	NA
Treg	ENSSSCG00000017213	ENSSSCG00000017213	5.60541	4.5529	0.300034	8.80232e-20	1.66285e-15	Jupiter microtubule associated homolog 1 [Source:NCBI gene;Acc:450242]	NA	NA	NA	NA
Treg	ENSSSCG00000038500	TRIB1	1.02398	0.831947	0.299617	8.00934e-16	1.51304e-11	tribbles pseudokinase 1 [Source:NCBI gene;Acc:100512960]	GO:0004672(protein kinase activity);GO:0004860(protein kinase inhibitor activity);GO:0005524(ATP binding);GO:0005634(nucleus);GO:0005737(cytoplasm);GO:0006468(protein phosphorylation);GO:0006469(negative regulation of protein kinase activity);GO:0007254(JNK cascade);GO:0008134(transcription factor binding);GO:0014912(negative regulation of smooth muscle cell migration);GO:0031434(mitogen-activate…	NA	K08814	NA
Treg	ENSSSCG00000034072	ENSSSCG00000034072	4.38331	3.56992	0.296127	3.68974e-13	6.97028e-09	NA	GO:0005524(ATP binding);GO:0006457(protein folding);GO:0051082(unfolded protein binding)	NA	NA	NA
Treg	ENSSSCG00000026951	PSMB8	6.84618	5.57715	0.295771	4.54138e-26	8.57913e-22	proteasome subunit beta 8 [Source:NCBI gene;Acc:396975]	GO:0000502(proteasome complex);GO:0004175(endopeptidase activity);GO:0004298(threonine-type endopeptidase activity);GO:0005634(nucleus);GO:0005737(cytoplasm);GO:0005839(proteasome core complex);GO:0006508(proteolysis);GO:0008233(peptidase activity);GO:0010498(proteasomal protein catabolic process);GO:0010499(proteasomal ubiquitin-independent protein catabolic process);GO:0016787(hydrolase activit…	03050(Proteasome)	K02740	EC:3.4.25.1
Treg	ENSSSCG00000004917	MALT1	1.45804	1.18881	0.294512	6.16586e-15	1.16479e-10	MALT1 paracaspase [Source:NCBI gene;Acc:100153830]	GO:0001650(fibrillar center);GO:0001923(B-1 B cell differentiation);GO:0002020(protease binding);GO:0002237(response to molecule of bacterial origin);GO:0002726(positive regulation of T cell cytokine production);GO:0004197(cysteine-type endopeptidase activity);GO:0004842(ubiquitin-protein transferase activity);GO:0005634(nucleus);GO:0005730(nucleolus);GO:0005737(cytoplasm);GO:0005829(cytosol);GO:…	04064(NF-kappa B signaling pathway);04625(C-type lectin receptor signaling pathway);04660(T cell receptor signaling pathway);04662(B cell receptor signaling pathway);05152(Tuberculosis)	K07369	EC:3.4.22.-
Treg	ENSSSCG00000006729	TENT5C	1.42341	1.16082	0.294213	1.82942e-10	3.45596e-06	terminal nucleotidyltransferase 5C [Source:NCBI gene;Acc:100525341]	GO:0005634(nucleus);GO:0005737(cytoplasm);GO:0048255(mRNA stabilization);GO:1990817(RNA adenylyltransferase activity)	NA	K23034	EC:2.7.7.19
Treg	ENSSSCG00000015056	REXO2	0.917192	0.748925	0.292402	8.56163e-22	1.61738e-17	RNA exonuclease 2 [Source:NCBI gene;Acc:100522629]	GO:0000175(3'-5'-exoribonuclease activity);GO:0003676(nucleic acid binding);GO:0005634(nucleus);GO:0005730(nucleolus);GO:0005739(mitochondrion);GO:0005925(focal adhesion);GO:0006139(nucleobase-containing compound metabolic process);GO:0008408(3'-5' exonuclease activity);GO:0090305(nucleic acid phosphodiester bond hydrolysis);GO:0090503(RNA phosphodiester bond hydrolysis, exonucleolytic)	03008(Ribosome biogenesis in eukaryotes)	K13288	EC:3.1.-.-
Treg	ENSSSCG00000037449	CSF1	0.48136	0.393227	0.291756	6.07309e-15	1.14727e-10	colony stimulating factor 1 [Source:NCBI gene;Acc:100513084]	GO:0001954(positive regulation of cell-matrix adhesion);GO:0002158(osteoclast proliferation);GO:0002376(immune system process);GO:0002931(response to ischemia);GO:0003006(developmental process involved in reproduction);GO:0005125(cytokine activity);GO:0005157(macrophage colony-stimulating factor receptor binding);GO:0005615(extracellular space);GO:0006954(inflammatory response);GO:0007169(transme…	04010(MAPK signaling pathway);04014(Ras signaling pathway);04015(Rap1 signaling pathway);04060(Cytokine-cytokine receptor interaction);04151(PI3K-Akt signaling pathway);04380(Osteoclast differentiation);04640(Hematopoietic cell lineage);04668(TNF signaling pathway);05323(Rheumatoid arthritis)	K05453	NA
Treg	ENSSSCG00000031117	ENSSSCG00000031117	1.30285	1.06509	0.290693	1.17529e-15	2.22024e-11	dihydrofolate reductase [Source:NCBI gene;Acc:100525912]	GO:0004146(dihydrofolate reductase activity);GO:0046654(tetrahydrofolate biosynthetic process);GO:0055114(oxidation-reduction process)	00670(One carbon pool by folate);00790(Folate biosynthesis);01523(Antifolate resistance)	K00287	EC:1.5.1.3
Treg	ENSSSCG00000017466	CCR7	1.49312	1.22069	0.290636	3.11568e-19	5.88584e-15	C-C motif chemokine receptor 7 [Source:NCBI gene;Acc:396663]	GO:0002408(myeloid dendritic cell chemotaxis);GO:0002606(positive regulation of dendritic cell antigen processing and presentation);GO:0002885(positive regulation of hypersensitivity);GO:0002922(positive regulation of humoral immune response);GO:0004930(G protein-coupled receptor activity);GO:0004950(chemokine receptor activity);GO:0005739(mitochondrion);GO:0005886(plasma membrane);GO:0006935(che…	04060(Cytokine-cytokine receptor interaction);04062(Chemokine signaling pathway)	K04182	NA
Treg	ENSSSCG00000001554	SRPK1	2.92651	2.39324	0.290217	4.11869e-16	7.78061e-12	SRSF protein kinase 1 [Source:NCBI gene;Acc:100155422]	GO:0000287(magnesium ion binding);GO:0004672(protein kinase activity);GO:0004674(protein serine/threonine kinase activity);GO:0005524(ATP binding);GO:0005634(nucleus);GO:0005737(cytoplasm);GO:0005829(cytosol);GO:0005886(plasma membrane);GO:0006468(protein phosphorylation);GO:0007059(chromosome segregation);GO:0035556(intracellular signal transduction);GO:0045070(positive regulation of viral genom…	05168(Herpes simplex virus 1 infection)	K15409	EC:2.7.11.1
Treg	ENSSSCG00000007188	ENSSSCG00000007188	5.43864	4.44953	0.289592	3.0184e-20	5.70206e-16	FKBP prolyl isomerase 1A [Source:NCBI gene;Acc:654323]	GO:0000413(protein peptidyl-prolyl isomerization);GO:0001933(negative regulation of protein phosphorylation);GO:0003007(heart morphogenesis);GO:0003755(peptidyl-prolyl cis-trans isomerase activity);GO:0005528(FK506 binding);GO:0005737(cytoplasm);GO:0006936(muscle contraction);GO:0008144(drug binding);GO:0016020(membrane);GO:0016853(isomerase activity);GO:0019221(cytokine-mediated signaling pathwa…	NA	K09568	EC:5.2.1.8
Treg	ENSSSCG00000030642	PCNA	2.92572	2.39586	0.288247	2.90459e-09	5.48706e-05	proliferating cell nuclear antigen [Source:NCBI gene;Acc:692192]	GO:0003677(DNA binding);GO:0005634(nucleus);GO:0006260(DNA replication);GO:0006272(leading strand elongation);GO:0006275(regulation of DNA replication);GO:0006298(mismatch repair);GO:0019985(translesion synthesis);GO:0030337(DNA polymerase processivity factor activity);GO:0043626(PCNA complex)	03030(DNA replication);03410(Base excision repair);03420(Nucleotide excision repair);03430(Mismatch repair);04110(Cell cycle);04530(Tight junction);05161(Hepatitis B)	K04802	NA
Treg	ENSSSCG00000037606	PSMB3	1.49107	1.22128	0.287965	3.18959e-21	6.02545e-17	proteasome subunit beta 3 [Source:NCBI gene;Acc:497064]	GO:0000502(proteasome complex);GO:0004175(endopeptidase activity);GO:0004298(threonine-type endopeptidase activity);GO:0005634(nucleus);GO:0005737(cytoplasm);GO:0005839(proteasome core complex);GO:0006508(proteolysis);GO:0008233(peptidase activity);GO:0016787(hydrolase activity);GO:0019774(proteasome core complex, beta-subunit complex);GO:0043161(proteasome-mediated ubiquitin-dependent protein ca…	03050(Proteasome)	K02735	EC:3.4.25.1
Treg	ENSSSCG00000027675	ENSSSCG00000027675	2.18847	1.79254	0.287918	1.91804e-13	3.62337e-09	forkhead box P1 [Source:NCBI gene;Acc:100525716]	GO:0000122(negative regulation of transcription by RNA polymerase II);GO:0000978(RNA polymerase II proximal promoter sequence-specific DNA binding);GO:0000981(DNA-binding transcription factor activity, RNA polymerase II-specific);GO:0001701(in utero embryonic development);GO:0002053(positive regulation of mesenchymal cell proliferation);GO:0002329(pre-B cell differentiation);GO:0002639(positive r…	NA	K09409	NA
Treg	ENSSSCG00000004576	RORA	1.41314	1.15843	0.286736	1.91584e-10	3.61922e-06	RAR related orphan receptor A [Source:NCBI gene;Acc:100156637]	GO:0000977(RNA polymerase II regulatory region sequence-specific DNA binding);GO:0000978(RNA polymerase II proximal promoter sequence-specific DNA binding);GO:0001222(transcription corepressor binding);GO:0001223(transcription coactivator binding);GO:0001525(angiogenesis);GO:0003677(DNA binding);GO:0003700(DNA-binding transcription factor activity);GO:0003707(steroid hormone receptor activity);GO…	04659(Th17 cell differentiation);04710(Circadian rhythm);05321(Inflammatory bowel disease (IBD))	K08532	NA
Treg	ENSSSCG00000035090	RAC1	2.49102	2.04225	0.286578	6.03003e-19	1.13913e-14	Rac family small GTPase 1 [Source:NCBI gene;Acc:100627149]	GO:0000166(nucleotide binding);GO:0001934(positive regulation of protein phosphorylation);GO:0003924(GTPase activity);GO:0005525(GTP binding);GO:0005622(intracellular);GO:0005737(cytoplasm);GO:0005802(trans-Golgi network);GO:0005884(actin filament);GO:0005886(plasma membrane);GO:0007264(small GTPase mediated signal transduction);GO:0008361(regulation of cell size);GO:0010591(regulation of lamelli…	04010(MAPK signaling pathway);04014(Ras signaling pathway);04015(Rap1 signaling pathway);04024(cAMP signaling pathway);04062(Chemokine signaling pathway);04071(Sphingolipid signaling pathway);04145(Phagosome);04151(PI3K-Akt signaling pathway);04310(Wnt signaling pathway);04360(Axon guidance);04370(VEGF signaling pathway);04380(Osteoclast differentiation);04510(Focal adhesion);04520(Adherens junct…	K04392	NA
Treg	ENSSSCG00000000895	SNRPF	2.13244	1.75013	0.285049	1.36661e-16	2.58167e-12	small nuclear ribonucleoprotein polypeptide F [Source:NCBI gene;Acc:100155855]	GO:0000387(spliceosomal snRNP assembly);GO:0000398(mRNA splicing, via spliceosome);GO:0003723(RNA binding);GO:0005634(nucleus);GO:0005681(spliceosomal complex);GO:0005683(U7 snRNP);GO:0005685(U1 snRNP);GO:0005687(U4 snRNP);GO:0005689(U12-type spliceosomal complex);GO:0005732(small nucleolar ribonucleoprotein complex);GO:0005829(cytosol);GO:0006397(mRNA processing);GO:0008380(RNA splicing);GO:0030…	03040(Spliceosome)	K11098	NA
Treg	ENSSSCG00000010954	ENSSSCG00000010954	2.507	2.05774	0.284901	4.16613e-17	7.87024e-13	NA	NA	NA	NA	NA
Treg	ENSSSCG00000039976	IL26	0.552706	0.453784	0.284508	1.68189e-08	0.000317726	interleukin 26 [Source:NCBI gene;Acc:100037932]	GO:0005125(cytokine activity);GO:0005615(extracellular space);GO:0005829(cytosol);GO:0010469(regulation of signaling receptor activity);GO:0032874(positive regulation of stress-activated MAPK cascade);GO:0045944(positive regulation of transcription by RNA polymerase II);GO:0046427(positive regulation of receptor signaling pathway via JAK-STAT);GO:0050680(negative regulation of epithelial cell pro…	04060(Cytokine-cytokine receptor interaction)	K05446	NA
Treg	ENSSSCG00000015973	ATP5MC3	2.92157	2.39926	0.284156	6.43473e-14	1.21559e-09	ATP synthase membrane subunit c locus 3 [Source:NCBI gene;Acc:100513629]	GO:0000276(mitochondrial proton-transporting ATP synthase complex, coupling factor F(o));GO:0006811(ion transport);GO:0008289(lipid binding);GO:0015078(proton transmembrane transporter activity);GO:0015986(ATP synthesis coupled proton transport);GO:0015991(ATP hydrolysis coupled proton transport);GO:0016020(membrane);GO:0016021(integral component of membrane);GO:0033177(proton-transporting two-se…	00190(Oxidative phosphorylation);04714(Thermogenesis);05010(Alzheimer disease);05012(Parkinson disease);05016(Huntington disease)	K02128	NA
Treg	ENSSSCG00000006830	ENSSSCG00000006830	1.41266	1.1608	0.283295	4.28896e-15	8.10228e-11	proteasome subunit alpha 5 [Source:NCBI gene;Acc:497063]	GO:0000502(proteasome complex);GO:0004175(endopeptidase activity);GO:0004298(threonine-type endopeptidase activity);GO:0005634(nucleus);GO:0005737(cytoplasm);GO:0005839(proteasome core complex);GO:0006508(proteolysis);GO:0006511(ubiquitin-dependent protein catabolic process);GO:0008233(peptidase activity);GO:0010498(proteasomal protein catabolic process);GO:0010499(proteasomal ubiquitin-independe…	03050(Proteasome)	K02729	EC:3.4.25.1
Treg	ENSSSCG00000001852	IDH2	2.51372	2.06894	0.280929	9.41243e-20	1.7781e-15	isocitrate dehydrogenase (NADP(+)) 2, mitochondrial [Source:NCBI gene;Acc:397603]	GO:0000287(magnesium ion binding);GO:0004448(isocitrate dehydrogenase activity);GO:0004450(isocitrate dehydrogenase (NADP+) activity);GO:0005739(mitochondrion);GO:0005777(peroxisome);GO:0005829(cytosol);GO:0006099(tricarboxylic acid cycle);GO:0006102(isocitrate metabolic process);GO:0006739(NADP metabolic process);GO:0016491(oxidoreductase activity);GO:0016616(oxidoreductase activity, acting on t…	00020(Citrate cycle (TCA cycle));00480(Glutathione metabolism);04146(Peroxisome)	K00031	EC:1.1.1.42
Treg	ENSSSCG00000006418	ENSSSCG00000006418	2.37085	1.95277	0.279883	3.64277e-31	6.88156e-27	NA	GO:0002218(activation of innate immune response);GO:0035458(cellular response to interferon-beta)	NA	NA	NA
Treg	ENSSSCG00000023998	PSMD2	1.79181	1.47586	0.279868	1.61001e-19	3.04147e-15	proteasome 26S subunit, non-ATPase 2 [Source:NCBI gene;Acc:100627568]	GO:0000502(proteasome complex);GO:0004175(endopeptidase activity);GO:0005634(nucleus);GO:0005838(proteasome regulatory particle);GO:0008540(proteasome regulatory particle, base subcomplex);GO:0022624(proteasome accessory complex);GO:0030234(enzyme regulator activity);GO:0034515(proteasome storage granule);GO:0042176(regulation of protein catabolic process);GO:0043161(proteasome-mediated ubiquitin…	03050(Proteasome);05169(Epstein-Barr virus infection)	K03028	NA
Treg	ENSSSCG00000001817	FURIN	1.45093	1.19604	0.278708	5.53829e-09	0.000104624	furin, paired basic amino acid cleaving enzyme [Source:NCBI gene;Acc:100156882]	GO:0000139(Golgi membrane);GO:0002020(protease binding);GO:0004175(endopeptidase activity);GO:0004252(serine-type endopeptidase activity);GO:0004867(serine-type endopeptidase inhibitor activity);GO:0005783(endoplasmic reticulum);GO:0005802(trans-Golgi network);GO:0006465(signal peptide processing);GO:0006508(proteolysis);GO:0008233(peptidase activity);GO:0008236(serine-type peptidase activity);GO…	05164(Influenza A)	K01349	EC:3.4.21.75
Treg	ENSSSCG00000040332	LBH	1.30704	1.0777	0.278355	1.54288e-20	2.91466e-16	limb bud and heart development [Source:NCBI gene;Acc:102160087]	GO:0005634(nucleus);GO:0005737(cytoplasm);GO:0006355(regulation of transcription, DNA-templated);GO:0010468(regulation of gene expression);GO:0030879(mammary gland development);GO:0032991(protein-containing complex);GO:0033147(negative regulation of intracellular estrogen receptor signaling pathway);GO:0043408(regulation of MAPK cascade);GO:0045892(negative regulation of transcription, DNA-templa…	NA	NA	NA
Treg	ENSSSCG00000004415	ENSSSCG00000004415	0.681371	0.562151	0.277482	2.1135e-21	3.99261e-17	coiled-coil domain containing 162, pseudogene [Source:NCBI gene;Acc:100514885]	NA	NA	NA	NA
Treg	ENSSSCG00000009775	ENSSSCG00000009775	0.840376	0.693361	0.277428	5.49128e-17	1.03736e-12	cyclin dependent kinase 2 associated protein 1 [Source:NCBI gene;Acc:100153712]	NA	NA	NA	NA
Treg	ENSSSCG00000037953	NDUFC1	2.16333	1.78623	0.276335	5.59614e-15	1.05717e-10	NADH:ubiquinone oxidoreductase subunit C1 [Source:NCBI gene;Acc:100037985]	GO:0005739(mitochondrion);GO:0005747(mitochondrial respiratory chain complex I);GO:0032981(mitochondrial respiratory chain complex I assembly)	00190(Oxidative phosphorylation);04714(Thermogenesis);04723(Retrograde endocannabinoid signaling);04932(Non-alcoholic fatty liver disease (NAFLD));05010(Alzheimer disease);05012(Parkinson disease);05016(Huntington disease)	K03967	NA
Treg	ENSSSCG00000012961	BANF1	6.86	5.66822	0.275311	2.34938e-19	4.43822e-15	barrier to autointegration factor 1 [Source:NCBI gene;Acc:100622671]	GO:0003677(DNA binding);GO:0005634(nucleus);GO:0005654(nucleoplasm);GO:0005737(cytoplasm);GO:0005829(cytosol);GO:0008022(protein C-terminus binding);GO:0015074(DNA integration);GO:0019899(enzyme binding);GO:0042802(identical protein binding);GO:0042803(protein homodimerization activity);GO:0045071(negative regulation of viral genome replication);GO:0047485(protein N-terminus binding);GO:0097726(L…	NA	K21870	NA
Treg	ENSSSCG00000016998	NPM1	9.66235	7.99118	0.273965	2.09676e-17	3.96098e-13	nucleophosmin 1 [Source:NCBI gene;Acc:100525313]	GO:0000055(ribosomal large subunit export from nucleus);GO:0000056(ribosomal small subunit export from nucleus);GO:0001047(core promoter binding);GO:0003676(nucleic acid binding);GO:0003682(chromatin binding);GO:0003713(transcription coactivator activity);GO:0003723(RNA binding);GO:0004860(protein kinase inhibitor activity);GO:0005634(nucleus);GO:0005654(nucleoplasm);GO:0005730(nucleolus);GO:0005…	NA	K11276	NA
Treg	ENSSSCG00000000905	NDUFA12	4.06404	3.36391	0.272777	1.59566e-16	3.01436e-12	NADH:ubiquinone oxidoreductase subunit A12 [Source:NCBI gene;Acc:100518016]	GO:0005739(mitochondrion);GO:0005743(mitochondrial inner membrane);GO:0005747(mitochondrial respiratory chain complex I);GO:0005829(cytosol);GO:0006979(response to oxidative stress);GO:0008137(NADH dehydrogenase (ubiquinone) activity);GO:0009055(electron transfer activity);GO:0016020(membrane);GO:0022900(electron transport chain);GO:0042775(mitochondrial ATP synthesis coupled electron transport);…	00190(Oxidative phosphorylation);04714(Thermogenesis);04723(Retrograde endocannabinoid signaling);04932(Non-alcoholic fatty liver disease (NAFLD));05010(Alzheimer disease);05012(Parkinson disease);05016(Huntington disease)	K11352	NA
Treg	ENSSSCG00000039658	ENSSSCG00000039658	2.46851	2.04747	0.269798	4.40386e-17	8.31933e-13	family with sequence similarity 107 member B [Source:NCBI gene;Acc:102160196]	GO:0007605(sensory perception of sound)	NA	NA	NA
Treg	ENSSSCG00000022292	NPL	0.987888	0.81998	0.268759	2.26028e-32	4.26989e-28	N-acetylneuraminate pyruvate lyase [Source:NCBI gene;Acc:397141]	GO:0003824(catalytic activity);GO:0005737(cytoplasm);GO:0005975(carbohydrate metabolic process);GO:0008747(N-acetylneuraminate lyase activity);GO:0016829(lyase activity);GO:0019262(N-acetylneuraminate catabolic process);GO:0042802(identical protein binding)	00520(Amino sugar and nucleotide sugar metabolism)	K01639	EC:4.1.3.3
Treg	ENSSSCG00000035355	F2R	0.846602	0.702745	0.268683	1.39543e-27	2.63611e-23	coagulation factor II thrombin receptor [Source:NCBI gene;Acc:100521609]	GO:0000186(activation of MAPKK activity);GO:0001965(G-protein alpha-subunit binding);GO:0002248(connective tissue replacement involved in inflammatory response wound healing);GO:0003105(negative regulation of glomerular filtration);GO:0004930(G protein-coupled receptor activity);GO:0005102(signaling receptor binding);GO:0005769(early endosome);GO:0005770(late endosome);GO:0005886(plasma membrane)…	04015(Rap1 signaling pathway);04020(Calcium signaling pathway);04024(cAMP signaling pathway);04072(Phospholipase D signaling pathway);04080(Neuroactive ligand-receptor interaction);04151(PI3K-Akt signaling pathway);04610(Complement and coagulation cascades);04611(Platelet activation);04810(Regulation of actin cytoskeleton);05200(Pathways in cancer)	K03914	NA
Treg	ENSSSCG00000008245	TMSB10	130.502	108.375	0.268044	2.55848e-23	4.83323e-19	thymosin beta 10 [Source:NCBI gene;Acc:100037998]	GO:0003779(actin binding);GO:0003785(actin monomer binding);GO:0005737(cytoplasm);GO:0005856(cytoskeleton);GO:0007015(actin filament organization);GO:0030334(regulation of cell migration);GO:0042989(sequestering of actin monomers)	NA	K13785	NA
Treg	ENSSSCG00000011309	KIF15	0.585485	0.486316	0.267737	5.81976e-14	1.09941e-09	kinesin family member 15 [Source:NCBI gene;Acc:100738172]	GO:0000166(nucleotide binding);GO:0003774(motor activity);GO:0003777(microtubule motor activity);GO:0005524(ATP binding);GO:0005871(kinesin complex);GO:0005874(microtubule);GO:0007018(microtubule-based movement);GO:0008017(microtubule binding);GO:0016887(ATPase activity)	NA	K10400	NA
Treg	ENSSSCG00000038026	RAB12	0.798422	0.663264	0.267567	9.59397e-15	1.8124e-10	RAB12, member RAS oncogene family [Source:NCBI gene;Acc:110261168]	GO:0003924(GTPase activity);GO:0005525(GTP binding);GO:0005764(lysosome);GO:0005776(autophagosome);GO:0008333(endosome to lysosome transport);GO:0016239(positive regulation of macroautophagy);GO:0019003(GDP binding);GO:0044257(cellular protein catabolic process);GO:0045335(phagocytic vesicle);GO:0055038(recycling endosome membrane);GO:0071346(cellular response to interferon-gamma)	NA	K07907	NA
Treg	ENSSSCG00000007811	LAT	4.48963	3.7305	0.267225	2.42497e-38	4.58101e-34	linker for activation of T cells [Source:NCBI gene;Acc:100517816]	GO:0001772(immunological synapse);GO:0002260(lymphocyte homeostasis);GO:0005070(SH3/SH2 adaptor activity);GO:0005794(Golgi apparatus);GO:0005886(plasma membrane);GO:0005911(cell-cell junction);GO:0006954(inflammatory response);GO:0006955(immune response);GO:0007165(signal transduction);GO:0007229(integrin-mediated signaling pathway);GO:0007265(Ras protein signal transduction);GO:0008180(COP9 sign…	04014(Ras signaling pathway);04015(Rap1 signaling pathway);04064(NF-kappa B signaling pathway);04650(Natural killer cell mediated cytotoxicity);04658(Th1 and Th2 cell differentiation);04659(Th17 cell differentiation);04660(T cell receptor signaling pathway);04664(Fc epsilon RI signaling pathway);04666(Fc gamma R-mediated phagocytosis)	K07362	NA
Treg	ENSSSCG00000032060	ENSSSCG00000032060	1.11509	0.927318	0.266026	7.97166e-14	1.50593e-09	C-X9-C motif containing 2 [Source:NCBI gene;Acc:110261262]	GO:0005739(mitochondrion)	NA	NA	NA
Treg	ENSSSCG00000005786	SNRPA1	1.63049	1.35599	0.265962	3.79075e-13	7.16111e-09	small nuclear ribonucleoprotein polypeptide A' [Source:NCBI gene;Acc:100156573]	GO:0000398(mRNA splicing, via spliceosome);GO:0005515(protein binding);GO:0005634(nucleus);GO:0005654(nucleoplasm);GO:0005681(spliceosomal complex);GO:0005686(U2 snRNP);GO:0007283(spermatogenesis);GO:0016604(nuclear body);GO:0016607(nuclear speck);GO:0030620(U2 snRNA binding);GO:0071005(U2-type precatalytic spliceosome);GO:0071007(U2-type catalytic step 2 spliceosome);GO:0071013(catalytic step 2 …	03040(Spliceosome)	K11092	NA
Treg	ENSSSCG00000027806	SAMHD1	3.40961	2.83683	0.265329	2.02302e-24	3.82169e-20	SAM and HD domain containing deoxynucleoside triphosphate triphosphohydrolase 1 [Source:NCBI gene;Acc:100154500]	GO:0000724(double-strand break repair via homologous recombination);GO:0003676(nucleic acid binding);GO:0003697(single-stranded DNA binding);GO:0003723(RNA binding);GO:0004540(ribonuclease activity);GO:0005515(protein binding);GO:0005634(nucleus);GO:0005654(nucleoplasm);GO:0005886(plasma membrane);GO:0006203(dGTP catabolic process);GO:0006974(cellular response to DNA damage stimulus);GO:0008270(z…	05170(Human immunodeficiency virus 1 infection)	K22544	EC:3.1.5.-
Treg	ENSSSCG00000006166	NDUFB8	1.84147	1.5322	0.265258	6.4181e-19	1.21244e-14	NADH:ubiquinone oxidoreductase subunit B8 [Source:NCBI gene;Acc:448979]	GO:0003954(NADH dehydrogenase activity);GO:0005739(mitochondrion);GO:0005743(mitochondrial inner membrane);GO:0005747(mitochondrial respiratory chain complex I);GO:0006120(mitochondrial electron transport, NADH to ubiquinone);GO:0008137(NADH dehydrogenase (ubiquinone) activity);GO:0016020(membrane);GO:0016021(integral component of membrane);GO:0055114(oxidation-reduction process);GO:0070469(respi…	00190(Oxidative phosphorylation);04714(Thermogenesis);04723(Retrograde endocannabinoid signaling);04932(Non-alcoholic fatty liver disease (NAFLD));05010(Alzheimer disease);05012(Parkinson disease);05016(Huntington disease)	K03964	NA
Treg	ENSSSCG00000036096	ENSSSCG00000036096	2.68977	2.24039	0.263734	5.91329e-24	1.11708e-19	NA	NA	NA	NA	NA
Treg	ENSSSCG00000023495	PITHD1	0.920125	0.76647	0.263601	1.0498e-14	1.98318e-10	PITH domain containing 1 [Source:NCBI gene;Acc:100620706]	GO:0005634(nucleus)	NA	NA	NA
Treg	ENSSSCG00000035209	ENSSSCG00000035209	2.16921	1.80804	0.262741	4.00939e-10	7.57413e-06	acidic nuclear phosphoprotein 32 family member E [Source:NCBI gene;Acc:100153768]	GO:0005515(protein binding)	NA	K18648	NA
Treg	ENSSSCG00000022322	BCL2L11	1.27004	1.05864	0.262668	1.61781e-09	3.0562e-05	BCL2 like 11 [Source:NCBI gene;Acc:396632]	GO:0001701(in utero embryonic development);GO:0001776(leukocyte homeostasis);GO:0001782(B cell homeostasis);GO:0001783(B cell apoptotic process);GO:0001822(kidney development);GO:0002260(lymphocyte homeostasis);GO:0002262(myeloid cell homeostasis);GO:0005737(cytoplasm);GO:0005739(mitochondrion);GO:0006915(apoptotic process);GO:0007160(cell-matrix adhesion);GO:0007283(spermatogenesis);GO:0008017(m…	01521(EGFR tyrosine kinase inhibitor resistance);04068(FoxO signaling pathway);04151(PI3K-Akt signaling pathway);04210(Apoptosis);04215(Apoptosis - multiple species);04932(Non-alcoholic fatty liver disease (NAFLD));05169(Epstein-Barr virus infection);05200(Pathways in cancer);05206(MicroRNAs in cancer);05210(Colorectal cancer)	K16341	NA
Treg	ENSSSCG00000009378	CKAP2	0.703279	0.586452	0.262084	3.97644e-12	7.51189e-08	cytoskeleton associated protein 2 [Source:NCBI gene;Acc:100515274]	GO:0000281(mitotic cytokinesis);GO:0005813(centrosome);GO:0005829(cytosol);GO:0005881(cytoplasmic microtubule);GO:0007026(negative regulation of microtubule depolymerization);GO:0015630(microtubule cytoskeleton);GO:0045944(positive regulation of transcription by RNA polymerase II)	NA	K16769	NA
Treg	ENSSSCG00000015938	SSB	4.41569	3.68527	0.260866	1.15374e-14	2.17953e-10	Sjogren syndrome antigen B [Source:NCBI gene;Acc:100152189]	GO:0000049(tRNA binding);GO:0001682(tRNA 5'-leader removal);GO:0003676(nucleic acid binding);GO:0003723(RNA binding);GO:0005634(nucleus);GO:0005737(cytoplasm);GO:0006396(RNA processing);GO:0006409(tRNA export from nucleus);GO:0008033(tRNA processing);GO:0008266(poly(U) RNA binding);GO:0042780(tRNA 3'-end processing);GO:0071045(nuclear histone mRNA catabolic process);GO:0075522(IRES-dependent vira…	05322(Systemic lupus erythematosus)	K11090	NA
Treg	ENSSSCG00000022176	ENSSSCG00000022176	1.85435	1.54787	0.260635	4.66705e-18	8.81652e-14	NA	NA	NA	NA	NA
CTL	ENSSSCG00000017700	CCL3L1	10.1965	2.74382	1.89381	2.61649e-97	4.94281e-93	chemokine (C-C motif) ligand 3-like 1 [Source:NCBI gene;Acc:494459]	GO:0000165(MAPK cascade);GO:0001649(osteoblast differentiation);GO:0001775(cell activation);GO:0002548(monocyte chemotaxis);GO:0004672(protein kinase activity);GO:0004698(calcium-dependent protein kinase C activity);GO:0005125(cytokine activity);GO:0005576(extracellular region);GO:0005615(extracellular space);GO:0005737(cytoplasm);GO:0005829(cytosol);GO:0006468(protein phosphorylation);GO:0006816…	04060(Cytokine-cytokine receptor interaction);04062(Chemokine signaling pathway);04620(Toll-like receptor signaling pathway);05132(Salmonella infection);05142(Chagas disease (American trypanosomiasis));05163(Human cytomegalovirus infection);05323(Rheumatoid arthritis)	K05408	NA
CTL	ENSSSCG00000001978	GZMB	31.5331	10.1783	1.63137	5.7197e-68	1.08051e-63	granzyme B (granzyme 2, cytotoxic T-lymphocyte-associated serine esterase 1) [Source:NCBI gene;Acc:100233184]	GO:0004252(serine-type endopeptidase activity);GO:0006508(proteolysis);GO:0008233(peptidase activity);GO:0008236(serine-type peptidase activity);GO:0016787(hydrolase activity);GO:0042267(natural killer cell mediated cytotoxicity)	04210(Apoptosis);04650(Natural killer cell mediated cytotoxicity);04940(Type I diabetes mellitus);05202(Transcriptional misregulation in cancer);05320(Autoimmune thyroid disease);05330(Allograft rejection);05332(Graft-versus-host disease)	K01353	EC:3.4.21.79
CTL	ENSSSCG00000016901	GZMK	5.09424	1.68377	1.59718	8.4522e-161	1.5967e-156	granzyme K [Source:NCBI gene;Acc:100233185]	GO:0004252(serine-type endopeptidase activity);GO:0006508(proteolysis);GO:0008233(peptidase activity);GO:0008236(serine-type peptidase activity);GO:0016787(hydrolase activity)	NA	K08663	EC:3.4.21.-
CTL	ENSSSCG00000008217	CD8A	8.242	3.01258	1.452	4.93651e-151	9.32557e-147	CD8a molecule [Source:NCBI gene;Acc:396627]	GO:0002456(T cell mediated immunity);GO:0005886(plasma membrane);GO:0007166(cell surface receptor signaling pathway);GO:0009897(external side of plasma membrane);GO:0016020(membrane);GO:0016021(integral component of membrane);GO:0023024(MHC class I protein complex binding);GO:0044853(plasma membrane raft);GO:0045065(cytotoxic T cell differentiation)	04514(Cell adhesion molecules (CAMs));04612(Antigen processing and presentation);04640(Hematopoietic cell lineage);04660(T cell receptor signaling pathway);05340(Primary immunodeficiency)	K06458	NA
CTL	ENSSSCG00000008213	CD8B	3.55971	1.44759	1.29811	3.7308e-122	7.04786e-118	CD8b molecule [Source:NCBI gene;Acc:396636]	GO:0016020(membrane);GO:0016021(integral component of membrane)	04514(Cell adhesion molecules (CAMs));04612(Antigen processing and presentation);04640(Hematopoietic cell lineage);04660(T cell receptor signaling pathway);05340(Primary immunodeficiency)	K06459	NA
[truncated: 1,825 more rows]
