# Supplementary material for: Ileum tissue single-cell mRNA sequencing elucidates the cellular architecture of pathophysiological changes associated with weaning in piglets
Source: BMC Biol. 2022 May 30;20:123. doi: 10.1186/s12915-022-01321-3 (PMC9153155; doi:10.1186/s12915-022-01321-3)
Supplement: Supplementary file 18 — Additional file 18: Table S9. Differential gene expression in different cell types between the NSP and PWP groups. [file 12915_2022_1321_MOESM18_ESM.xlsx]

## Sheet: Sheet1
Additional File 18: Table S9. Differential gene expression in different cell types between the NSP and PWP groups.
NSP_DC_vs_PWP_DC_diff_annot											NSP_Th17_vs_PWP_Th17_diff_annot											NSP_CTL_vs_PWP_CTL_diff_annot
GeneID	GeneName	log2FC	Pvlaue		Qvalue	pct.1	pct.2	Description	GO	KEGG	GeneID	GeneName	log2FC	Pvlaue	Qvalue	pct.1	pct.2	Description	GO	KEGG		GeneID	GeneName	log2FC	Pvlaue	Qvalue	pct.1	pct.2	Description	GO	KEGG
ENSSSCG00000009645	ADAMDEC1	-1.62025	5.98296e-05	4.22308	1	0.223	0.277	ADAM like decysin 1 [Source:NCBI gene;Acc:100517917]	GO:0004222(metalloendopeptidase activity);GO:0006508(proteolysis);GO:0008237(metallopeptidase activity)	NA	ENSSSCG00000001748	IL17A	-1.25025	0.000209416	1	0.076	0.184	interleukin 17A [Source:NCBI gene;Acc:449530]	GO:0005125(cytokine activity);GO:0005576(extracellular region);GO:0005615(extracellular space);GO:0006954(inflammatory response);GO:0009897(external side of plasma membrane);GO:0010469(regulation of signaling receptor activity);GO:0032747(positive regulation of interleukin-23 production);GO:0045672(positive regulation of osteoclast differentiation);GO:0045944(positive regulation of transcription …	04060(Cytokine-cytokine receptor interaction);04657(IL-17 signaling pathway);04659(Th17 cell differentiation);05321(Inflammatory bowel disease (IBD));05323(Rheumatoid arthritis)		ENSSSCG00000001978	GZMB	-1.51118	1.53257e-06	0.0289517	0.638	0.816	granzyme B (granzyme 2, cytotoxic T-lymphocyte-associated serine esterase 1) [Source:NCBI gene;Acc:100233184]	GO:0004252(serine-type endopeptidase activity);GO:0006508(proteolysis);GO:0008233(peptidase activity);GO:0008236(serine-type peptidase activity);GO:0016787(hydrolase activity);GO:0042267(natural killer cell mediated cytotoxicity)	04210(Apoptosis);04650(Natural killer cell mediated cytotoxicity);04940(Type I diabetes mellitus);05202(Transcriptional misregulation in cancer);05320(Autoimmune thyroid disease);05330(Allograft rejection);05332(Graft-versus-host disease)
ENSSSCG00000032474	CXCL10	-1.29296	0.0200889	1.69704	1	0.196	0.263	C-X-C motif chemokine ligand 10 [Source:NCBI gene;Acc:494019]	GO:0005125(cytokine activity);GO:0005576(extracellular region);GO:0005615(extracellular space);GO:0006935(chemotaxis);GO:0006952(defense response);GO:0006955(immune response);GO:0007186(G protein-coupled receptor signaling pathway);GO:0007189(adenylate cyclase-activating G protein-coupled receptor signaling pathway);GO:0008009(chemokine activity);GO:0008201(heparin binding);GO:0009617(response to…	04060(Cytokine-cytokine receptor interaction);04062(Chemokine signaling pathway);04620(Toll-like receptor signaling pathway);04622(RIG-I-like receptor signaling pathway);04623(Cytosolic DNA-sensing pathway);04657(IL-17 signaling pathway);04668(TNF signaling pathway);05160(Hepatitis C);05164(Influenza A);05169(Epstein-Barr virus infection)	ENSSSCG00000001404	TNF	-1.14345	0.00264823	1	0.709	0.439	tumor necrosis factor [Source:NCBI gene;Acc:397086]	GO:0000122(negative regulation of transcription by RNA polymerase II);GO:0000165(MAPK cascade);GO:0000185(activation of MAPKKK activity);GO:0000187(activation of MAPK activity);GO:0001774(microglial cell activation);GO:0001819(positive regulation of cytokine production);GO:0001891(phagocytic cup);GO:0001932(regulation of protein phosphorylation);GO:0001934(positive regulation of protein phosphory…	01523(Antifolate resistance);04010(MAPK signaling pathway);04060(Cytokine-cytokine receptor interaction);04064(NF-kappa B signaling pathway);04071(Sphingolipid signaling pathway);04150(mTOR signaling pathway);04210(Apoptosis);04217(Necroptosis);04350(TGF-beta signaling pathway);04380(Osteoclast differentiation);04612(Antigen processing and presentation);04620(Toll-like receptor signaling pathway)…		ENSSSCG00000010271	PRF1	-1.24614	0.00384793	1	0.488	0.858	perforin 1 [Source:NCBI gene;Acc:396595]	GO:0001771(immunological synapse formation);GO:0001913(T cell mediated cytotoxicity);GO:0002357(defense response to tumor cell);GO:0002418(immune response to tumor cell);GO:0005509(calcium ion binding);GO:0005829(cytosol);GO:0016021(integral component of membrane);GO:0019835(cytolysis);GO:0022829(wide pore channel activity);GO:0031410(cytoplasmic vesicle);GO:0042802(identical protein binding);GO:…	04210(Apoptosis);04650(Natural killer cell mediated cytotoxicity);04940(Type I diabetes mellitus);05320(Autoimmune thyroid disease);05330(Allograft rejection);05332(Graft-versus-host disease);05416(Viral myocarditis)
ENSSSCG00000009469	ACOD1	-1.09736	5.36587e-05	4.27036	1	0.08	0.244	aconitate decarboxylase 1 [Source:NCBI gene;Acc:100524951]	GO:0002760(positive regulation of antimicrobial humoral response);GO:0005739(mitochondrion);GO:0006952(defense response);GO:0016829(lyase activity);GO:0019679(propionate metabolic process, methylcitrate cycle);GO:0047547(2-methylcitrate dehydratase activity);GO:0047613(aconitate decarboxylase activity);GO:0071222(cellular response to lipopolysaccharide);GO:0072573(tolerance induction to lipopolys…	NA	ENSSSCG00000013115	CD5	-0.719766	9.89075e-06	0.186846	0.241	0.541	CD5 molecule [Source:NCBI gene;Acc:100513336]	GO:0005044(scavenger receptor activity);GO:0005886(plasma membrane);GO:0006898(receptor-mediated endocytosis);GO:0009897(external side of plasma membrane);GO:0016020(membrane);GO:0016021(integral component of membrane);GO:0031295(T cell costimulation);GO:0097190(apoptotic signaling pathway)	04640(Hematopoietic cell lineage)		ENSSSCG00000014924	CTSC	-0.919269	2.48347e-06	0.0469152	0.75	0.898	cathepsin C [Source:NCBI gene;Acc:100522387]	GO:0001913(T cell mediated cytotoxicity);GO:0004197(cysteine-type endopeptidase activity);GO:0004252(serine-type endopeptidase activity);GO:0005615(extracellular space);GO:0005654(nucleoplasm);GO:0005737(cytoplasm);GO:0005764(lysosome);GO:0005813(centrosome);GO:0006508(proteolysis);GO:0006915(apoptotic process);GO:0008233(peptidase activity);GO:0008234(cysteine-type peptidase activity);GO:0016505…	04142(Lysosome);04210(Apoptosis)
ENSSSCG00000017705	CCL5	-0.968961	0.00978252	2.00955	1	0.116	0.216	C-C motif chemokine ligand 5 [Source:NCBI gene;Acc:396613]	GO:0000165(MAPK cascade);GO:0002548(monocyte chemotaxis);GO:0004435(phosphatidylinositol phospholipase C activity);GO:0004672(protein kinase activity);GO:0005125(cytokine activity);GO:0005576(extracellular region);GO:0005615(extracellular space);GO:0005737(cytoplasm);GO:0006816(calcium ion transport);GO:0006874(cellular calcium ion homeostasis);GO:0006887(exocytosis);GO:0006935(chemotaxis);GO:000…	04060(Cytokine-cytokine receptor interaction);04062(Chemokine signaling pathway);04620(Toll-like receptor signaling pathway);04621(NOD-like receptor signaling pathway);04623(Cytosolic DNA-sensing pathway);04668(TNF signaling pathway);05020(Prion diseases);05142(Chagas disease (American trypanosomiasis));05163(Human cytomegalovirus infection);05164(Influenza A);05168(Herpes simplex virus 1 infecti…	ENSSSCG00000006678	CD64(FCGR1A)	-0.643467	8.93485e-06	0.168788	0.253	0.388	Fc fragment of IgG, high affinity Ia, receptor (CD64) [Source:NCBI gene;Acc:613130]	GO:0001788(antibody-dependent cellular cytotoxicity);GO:0001798(positive regulation of type IIa hypersensitivity);GO:0001805(positive regulation of type III hypersensitivity);GO:0006898(receptor-mediated endocytosis);GO:0006910(phagocytosis, recognition);GO:0006911(phagocytosis, engulfment);GO:0007166(cell surface receptor signaling pathway);GO:0009617(response to bacterium);GO:0009897(external s…	04145(Phagosome);04380(Osteoclast differentiation);04640(Hematopoietic cell lineage);04666(Fc gamma R-mediated phagocytosis);05140(Leishmaniasis);05150(Staphylococcus aureus infection);05152(Tuberculosis);05202(Transcriptional misregulation in cancer);05221(Acute myeloid leukemia);05322(Systemic lupus erythematosus)		ENSSSCG00000016902	GZMA	-0.825079	0.00179919	1	0.346	0.604	granzyme A (granzyme 1, cytotoxic T-lymphocyte-associated serine esterase 3) [Source:NCBI gene;Acc:100233183]	GO:0004252(serine-type endopeptidase activity);GO:0006508(proteolysis);GO:0043065(positive regulation of apoptotic process);GO:0051354(negative regulation of oxidoreductase activity)	04080(Neuroactive ligand-receptor interaction)
ENSSSCG00000033844	CYP1B1	-0.966949	0.000481243	3.31764	1	0.036	0.174	cytochrome P450 1B1 [Source:NCBI gene;Acc:100625479]	GO:0001525(angiogenesis);GO:0002930(trabecular meshwork development);GO:0004497(monooxygenase activity);GO:0005506(iron ion binding);GO:0005739(mitochondrion);GO:0006725(cellular aromatic compound metabolic process);GO:0006805(xenobiotic metabolic process);GO:0006809(nitric oxide biosynthetic process);GO:0007155(cell adhesion);GO:0008202(steroid metabolic process);GO:0008210(estrogen metabolic pr…	00140(Steroid hormone biosynthesis);00380(Tryptophan metabolism);00980(Metabolism of xenobiotics by cytochrome P450);04913(Ovarian steroidogenesis);05204(Chemical carcinogenesis);05206(MicroRNAs in cancer)	ENSSSCG00000033854	LGALS1	-0.55316	0.0881798	1	0.101	0.214	galectin 1 [Source:NCBI gene;Acc:414915]	GO:0002317(plasma cell differentiation);GO:0005615(extracellular space);GO:0030246(carbohydrate binding);GO:0031295(T cell costimulation);GO:0045445(myoblast differentiation);GO:0046598(positive regulation of viral entry into host cell)	NA		ENSSSCG00000016903	GZMA.1	-0.778828	0.000586096	1	0.385	0.674	granzyme A (granzyme 1, cytotoxic T-lymphocyte-associated serine esterase 3) [Source:NCBI gene;Acc:100526762]	GO:0004252(serine-type endopeptidase activity);GO:0005634(nucleus);GO:0006508(proteolysis);GO:0008236(serine-type peptidase activity);GO:0009617(response to bacterium);GO:0032078(negative regulation of endodeoxyribonuclease activity);GO:0042803(protein homodimerization activity);GO:0043065(positive regulation of apoptotic process);GO:0043392(negative regulation of DNA binding);GO:0051354(negative…	04080(Neuroactive ligand-receptor interaction)
ENSSSCG00000024911	ENSSSCG00000024911	-0.962158	5.26756e-17	16.2784	9.95095e-13	0.009	0.404	metallothionein-1E [Source:NCBI gene;Acc:100037920]	GO:0005634(nucleus);GO:0005737(cytoplasm);GO:0006882(cellular zinc ion homeostasis);GO:0010273(detoxification of copper ion);GO:0046872(metal ion binding);GO:0071276(cellular response to cadmium ion);GO:0071280(cellular response to copper ion);GO:0071294(cellular response to zinc ion)	NA	ENSSSCG00000008957	AMCF-II	-0.545614	0.000111192	1	0.025	0.184	alveolar macrophage-derived chemotactic factor-II [Source:NCBI gene;Acc:396900]	GO:0005125(cytokine activity);GO:0005576(extracellular region);GO:0005615(extracellular space);GO:0006935(chemotaxis);GO:0006952(defense response);GO:0006954(inflammatory response);GO:0006955(immune response);GO:0008009(chemokine activity);GO:0010469(regulation of signaling receptor activity);GO:0030593(neutrophil chemotaxis);GO:0030595(leukocyte chemotaxis);GO:0042119(neutrophil activation);GO:0…	04060(Cytokine-cytokine receptor interaction);04062(Chemokine signaling pathway);04657(IL-17 signaling pathway);05133(Pertussis);05323(Rheumatoid arthritis)		ENSSSCG00000040957	CD52	-0.709391	0.000233051	1	0.827	0.863	CD52 molecule [Source:NCBI gene;Acc:100873164]	GO:0005623(cell);GO:0016020(membrane);GO:0016021(integral component of membrane)	NA
ENSSSCG00000008963	AREG	-0.955233	0.00444689	2.35194	1	0.33	0.371	amphiregulin [Source:NCBI gene;Acc:397668]	GO:0005154(epidermal growth factor receptor binding);GO:0005615(extracellular space);GO:0005634(nucleus);GO:0005737(cytoplasm);GO:0007173(epidermal growth factor receptor signaling pathway);GO:0007186(G protein-coupled receptor signaling pathway);GO:0008083(growth factor activity);GO:0008284(positive regulation of cell population proliferation);GO:0009986(cell surface);GO:0010469(regulation of si…	04010(MAPK signaling pathway);04012(ErbB signaling pathway);04151(PI3K-Akt signaling pathway);04390(Hippo signaling pathway);05210(Colorectal cancer)	ENSSSCG00000030300	MT2A	-0.51829	3.53828e-05	0.668416	0.228	0.52	metallothionein-2A [Source:NCBI gene;Acc:396827]	GO:0005634(nucleus);GO:0005737(cytoplasm);GO:0006882(cellular zinc ion homeostasis);GO:0007263(nitric oxide mediated signal transduction);GO:0008144(drug binding);GO:0008270(zinc ion binding);GO:0009617(response to bacterium);GO:0010273(detoxification of copper ion);GO:0035690(cellular response to drug);GO:0036016(cellular response to interleukin-3);GO:0036018(cellular response to erythropoietin)…	04978(Mineral absorption)		ENSSSCG00000008213	CD8B	-0.652818	0.000290706	1	0.346	0.635	CD8b molecule [Source:NCBI gene;Acc:396636]	GO:0016020(membrane);GO:0016021(integral component of membrane)	04514(Cell adhesion molecules (CAMs));04612(Antigen processing and presentation);04640(Hematopoietic cell lineage);04660(T cell receptor signaling pathway);05340(Primary immunodeficiency)
ENSSSCG00000013102	MS4A7	-0.923434	4.68059e-05	4.3297	0.88421	0.062	0.216	membrane spanning 4-domains A7 [Source:NCBI gene;Acc:100628141]	GO:0016020(membrane);GO:0016021(integral component of membrane)	NA	ENSSSCG00000024911	ENSSSCG00000024911	-0.501897	7.03772e-07	0.013295	0	0.245	metallothionein-1E [Source:NCBI gene;Acc:100037920]	GO:0005634(nucleus);GO:0005737(cytoplasm);GO:0006882(cellular zinc ion homeostasis);GO:0010273(detoxification of copper ion);GO:0046872(metal ion binding);GO:0071276(cellular response to cadmium ion);GO:0071280(cellular response to copper ion);GO:0071294(cellular response to zinc ion)	NA		ENSSSCG00000031999	GPR18	-0.634281	0.00027406	1	0.077	0.344	G protein-coupled receptor 18 [Source:NCBI gene;Acc:100153378]	GO:0002300(CD8-positive, alpha-beta intraepithelial T cell differentiation);GO:0002305(CD8-positive, gamma-delta intraepithelial T cell differentiation);GO:0002689(negative regulation of leukocyte chemotaxis);GO:0004930(G protein-coupled receptor activity);GO:0007165(signal transduction);GO:0007186(G protein-coupled receptor signaling pathway);GO:0016020(membrane);GO:0016021(integral component of…	NA
ENSSSCG00000005024	PYGL	-0.920592	4.20473e-06	5.37626	0.0794316	0.241	0.399	glycogen phosphorylase L [Source:NCBI gene;Acc:100141306]	GO:0002060(purine nucleobase binding);GO:0004645(phosphorylase activity);GO:0005524(ATP binding);GO:0005737(cytoplasm);GO:0005975(carbohydrate metabolic process);GO:0005977(glycogen metabolic process);GO:0005980(glycogen catabolic process);GO:0008144(drug binding);GO:0008184(glycogen phosphorylase activity);GO:0009617(response to bacterium);GO:0016208(AMP binding);GO:0016740(transferase activity)…	00500(Starch and sucrose metabolism);04217(Necroptosis);04910(Insulin signaling pathway);04922(Glucagon signaling pathway);04931(Insulin resistance)	ENSSSCG00000023684	MT1A	-0.475652	1.06393e-05	0.200988	0.025	0.265	metallothionein-1E-like [Source:NCBI gene;Acc:102166944]	GO:0005634(nucleus);GO:0005737(cytoplasm);GO:0006882(cellular zinc ion homeostasis);GO:0008270(zinc ion binding);GO:0010273(detoxification of copper ion);GO:0045926(negative regulation of growth);GO:0046872(metal ion binding);GO:0048471(perinuclear region of cytoplasm);GO:0071276(cellular response to cadmium ion);GO:0071280(cellular response to copper ion);GO:0071294(cellular response to zinc ion)	04978(Mineral absorption)		ENSSSCG00000029267	TIGIT	-0.630009	0.00791357	1	0.001	0.001	T cell immunoreceptor with Ig and ITIM domains [Source:NCBI gene;Acc:100624099]	GO:0005102(signaling receptor binding);GO:0009986(cell surface);GO:0016020(membrane);GO:0016021(integral component of membrane);GO:0032695(negative regulation of interleukin-12 production);GO:0032733(positive regulation of interleukin-10 production);GO:0042802(identical protein binding);GO:0050868(negative regulation of T cell activation)	04514(Cell adhesion molecules (CAMs))
ENSSSCG00000004789	THBS1	-0.891039	0.000126743	3.89708	1	0.062	0.254	thrombospondin 1 [Source:NCBI gene;Acc:492313]	GO:0000187(activation of MAPK activity);GO:0001786(phosphatidylserine binding);GO:0001937(negative regulation of endothelial cell proliferation);GO:0001953(negative regulation of cell-matrix adhesion);GO:0001968(fibronectin binding);GO:0002040(sprouting angiogenesis);GO:0002544(chronic inflammatory response);GO:0002581(negative regulation of antigen processing and presentation of peptide or polys…	04015(Rap1 signaling pathway);04115(p53 signaling pathway);04145(Phagosome);04151(PI3K-Akt signaling pathway);04350(TGF-beta signaling pathway);04510(Focal adhesion);04512(ECM-receptor interaction);05144(Malaria);05165(Human papillomavirus infection);05205(Proteoglycans in cancer);05206(MicroRNAs in cancer);05219(Bladder cancer)	ENSSSCG00000037815	ZC3H12A	-0.473046	0.0028167	1	0.304	0.561	zinc finger CCCH-type containing 12A [Source:NCBI gene;Acc:110261148]	GO:0000294(nuclear-transcribed mRNA catabolic process, endonucleolytic cleavage-dependent decay);GO:0000932(P-body);GO:0001933(negative regulation of protein phosphorylation);GO:0002230(positive regulation of defense response to virus by host);GO:0002757(immune response-activating signal transduction);GO:0003677(DNA binding);GO:0003682(chromatin binding);GO:0003723(RNA binding);GO:0003729(mRNA bi…	NA		ENSSSCG00000035520	ENSSSCG00000035520	-0.606457	3.19138e-15	6.02883e-11	0.423	0.933	NA	GO:0005743(mitochondrial inner membrane);GO:0016020(membrane);GO:0016021(integral component of membrane);GO:0055114(oxidation-reduction process)	NA
ENSSSCG00000015662	C4BPA	-0.886084	0.000934599	3.02937	1	0.036	0.15	complement component 4 binding protein, alpha [Source:NCBI gene;Acc:396982]	GO:0005615(extracellular space);GO:0044216(other organism cell);GO:0045732(positive regulation of protein catabolic process);GO:0045959(negative regulation of complement activation, classical pathway)	04610(Complement and coagulation cascades);05133(Pertussis)	ENSSSCG00000012757	ENSSSCG00000012757	-0.470325	0.000132091	1	0.177	0.449	centrin 2 [Source:NCBI gene;Acc:606742]	GO:0000226(microtubule cytoskeleton organization);GO:0005509(calcium ion binding);GO:0005813(centrosome);GO:0005814(centriole);GO:0005815(microtubule organizing center);GO:0006289(nucleotide-excision repair);GO:0007099(centriole replication)	03420(Nucleotide excision repair)		ENSSSCG00000016122	CTLA4	-0.587974	0.0399774	1	0.077	0.158	cytotoxic T-lymphocyte associated protein 4 [Source:NCBI gene;Acc:397286]	GO:0005794(Golgi apparatus);GO:0005887(integral component of plasma membrane);GO:0006955(immune response);GO:0006974(cellular response to DNA damage stimulus);GO:0009897(external side of plasma membrane);GO:0016020(membrane);GO:0016021(integral component of membrane);GO:0030889(negative regulation of B cell proliferation);GO:0042129(regulation of T cell proliferation);GO:0043065(positive regulati…	04514(Cell adhesion molecules (CAMs));04660(T cell receptor signaling pathway);05320(Autoimmune thyroid disease);05323(Rheumatoid arthritis)
ENSSSCG00000036618	ENSSSCG00000036618	-0.804307	5.12957e-05	4.28992	0.969026	0.411	0.568	Fc fragment of IgG receptor IIIa [Source:NCBI gene;Acc:397684]	GO:0009986(cell surface);GO:0016020(membrane);GO:0016021(integral component of membrane);GO:0019767(IgE receptor activity);GO:0019770(IgG receptor activity);GO:0038094(Fc-gamma receptor signaling pathway);GO:0038095(Fc-epsilon receptor signaling pathway);GO:0042119(neutrophil activation);GO:0045780(positive regulation of bone resorption)	04145(Phagosome);04380(Osteoclast differentiation);04650(Natural killer cell mediated cytotoxicity);05140(Leishmaniasis);05150(Staphylococcus aureus infection);05152(Tuberculosis);05322(Systemic lupus erythematosus)	ENSSSCG00000028355	ACTG1	-0.454268	0.000104359	1	0.924	0.98	actin gamma 1 [Source:NCBI gene;Acc:397653]	GO:0000166(nucleotide binding);GO:0005200(structural constituent of cytoskeleton);GO:0005522(profilin binding);GO:0005524(ATP binding);GO:0005856(cytoskeleton);GO:0005884(actin filament);GO:0005886(plasma membrane);GO:0005925(focal adhesion);GO:0015629(actin cytoskeleton);GO:0030016(myofibril);GO:0031625(ubiquitin protein ligase binding);GO:0031941(filamentous actin);GO:0042802(identical protein …	04015(Rap1 signaling pathway);04145(Phagosome);04210(Apoptosis);04390(Hippo signaling pathway);04510(Focal adhesion);04520(Adherens junction);04530(Tight junction);04611(Platelet activation);04670(Leukocyte transendothelial migration);04714(Thermogenesis);04810(Regulation of actin cytoskeleton);04919(Thyroid hormone signaling pathway);04921(Oxytocin signaling pathway);05100(Bacterial invasion of …		ENSSSCG00000004024	ENSSSCG00000004024	-0.547036	0.00444983	1	0.173	0.393	ribonuclease T2 [Source:NCBI gene;Acc:100157985]	GO:0003723(RNA binding);GO:0004521(endoribonuclease activity);GO:0005576(extracellular region);GO:0006401(RNA catabolic process);GO:0033897(ribonuclease T2 activity);GO:0090502(RNA phosphodiester bond hydrolysis, endonucleolytic)	NA
ENSSSCG00000035520	ENSSSCG00000035520	-0.779058	2.36543e-19	18.6261	4.46854e-15	0.321	0.826	NA	GO:0005743(mitochondrial inner membrane);GO:0016020(membrane);GO:0016021(integral component of membrane);GO:0055114(oxidation-reduction process)	NA	ENSSSCG00000038549	ZFP36L2	-0.444677	3.07104e-05	0.580151	0.924	0.949	ZFP36 ring finger protein like 2 [Source:NCBI gene;Acc:100513591]	GO:0000165(MAPK cascade);GO:0000288(nuclear-transcribed mRNA catabolic process, deadenylation-dependent decay);GO:0005634(nucleus);GO:0005737(cytoplasm);GO:0006402(mRNA catabolic process);GO:0009611(response to wounding);GO:0017091(AU-rich element binding);GO:0030097(hemopoiesis);GO:0033077(T cell differentiation in thymus);GO:0035019(somatic stem cell population maintenance);GO:0035925(mRNA 3'-U…	04218(Cellular senescence)		ENSSSCG00000037105	EVL	-0.542674	5.60771e-05	1	0.615	0.825	Enah/Vasp-like [Source:NCBI gene;Acc:100513162]	GO:0003779(actin binding);GO:0005522(profilin binding);GO:0005737(cytoplasm);GO:0005856(cytoskeleton);GO:0005925(focal adhesion);GO:0008154(actin polymerization or depolymerization);GO:0010633(negative regulation of epithelial cell migration);GO:0017124(SH3 domain binding);GO:0030027(lamellipodium);GO:0030838(positive regulation of actin filament polymerization);GO:0042995(cell projection);GO:004…	NA
ENSSSCG00000003524	C1QA	-0.771172	0.0673715	1.17152	1	0.143	0.263	complement C1q A chain [Source:NCBI gene;Acc:445461]	GO:0005515(protein binding);GO:0005576(extracellular region);GO:0005581(collagen trimer);GO:0005623(cell);GO:0006958(complement activation, classical pathway);GO:0007568(aging);GO:0016322(neuron remodeling);GO:0045202(synapse);GO:0050808(synapse organization);GO:0061890(positive regulation of astrocyte activation);GO:0098794(postsynapse);GO:0098883(synapse pruning);GO:0106003(amyloid-beta complex…	04610(Complement and coagulation cascades);05020(Prion diseases);05133(Pertussis);05142(Chagas disease (American trypanosomiasis));05150(Staphylococcus aureus infection);05322(Systemic lupus erythematosus)	ENSSSCG00000006395	ENSSSCG00000006395	-0.438139	0.00338371	1	0.557	0.776	transgelin 2 [Source:NCBI gene;Acc:100515893]	GO:0005515(protein binding)	NA		ENSSSCG00000005095	ENSSSCG00000005095	-0.520294	0.00103703	1	0.135	0.393	protein kinase C eta [Source:NCBI gene;Acc:100152637]	GO:0000166(nucleotide binding);GO:0004672(protein kinase activity);GO:0004674(protein serine/threonine kinase activity);GO:0004697(protein kinase C activity);GO:0005524(ATP binding);GO:0005737(cytoplasm);GO:0005829(cytosol);GO:0005886(plasma membrane);GO:0005911(cell-cell junction);GO:0006468(protein phosphorylation);GO:0010744(positive regulation of macrophage derived foam cell differentiation);…	04270(Vascular smooth muscle contraction);04750(Inflammatory mediator regulation of TRP channels)
ENSSSCG00000031356	HES1	-0.715118	8.02675e-06	5.09546	0.151633	0.071	0.291	hes family bHLH transcription factor 1 [Source:NCBI gene;Acc:100499567]	GO:0000122(negative regulation of transcription by RNA polymerase II);GO:0000981(DNA-binding transcription factor activity, RNA polymerase II-specific);GO:0001227(DNA-binding transcription repressor activity, RNA polymerase II-specific);GO:0001701(in utero embryonic development);GO:0001889(liver development);GO:0003143(embryonic heart tube morphogenesis);GO:0003151(outflow tract morphogenesis);GO…	03460(Fanconi anemia pathway);04330(Notch signaling pathway);04950(Maturity onset diabetes of the young);05165(Human papillomavirus infection);05169(Epstein-Barr virus infection);05200(Pathways in cancer);05224(Breast cancer)	ENSSSCG00000009555	LAMP1	-0.430709	0.00380363	1	0.519	0.714	lysosomal associated membrane protein 1 [Source:NCBI gene;Acc:494565]	GO:0005737(cytoplasm);GO:0005764(lysosome);GO:0005765(lysosomal membrane);GO:0005768(endosome);GO:0005770(late endosome);GO:0005771(multivesicular body);GO:0005829(cytosol);GO:0005886(plasma membrane);GO:0008021(synaptic vesicle);GO:0008626(granzyme-mediated apoptotic signaling pathway);GO:0009897(external side of plasma membrane);GO:0009986(cell surface);GO:0016020(membrane);GO:0016021(integral …	04140(Autophagy - animal);04142(Lysosome);04145(Phagosome);05152(Tuberculosis)		ENSSSCG00000024911	ENSSSCG00000024911	-0.509825	0.00118487	1	0	0.154	metallothionein-1E [Source:NCBI gene;Acc:100037920]	GO:0005634(nucleus);GO:0005737(cytoplasm);GO:0006882(cellular zinc ion homeostasis);GO:0010273(detoxification of copper ion);GO:0046872(metal ion binding);GO:0071276(cellular response to cadmium ion);GO:0071280(cellular response to copper ion);GO:0071294(cellular response to zinc ion)	NA
ENSSSCG00000033146	CD163	-0.701761	0.000111126	3.95418	1	0.054	0.174	CD163 molecule [Source:NCBI gene;Acc:397031]	GO:0005044(scavenger receptor activity);GO:0005886(plasma membrane);GO:0006898(receptor-mediated endocytosis);GO:0009897(external side of plasma membrane);GO:0016020(membrane);GO:0016021(integral component of membrane)	NA	ENSSSCG00000012970	CTSW	-0.4167	0.00350988	1	0.81	0.939	cathepsin W [Source:NCBI gene;Acc:100525853]	GO:0004197(cysteine-type endopeptidase activity);GO:0005615(extracellular space);GO:0005764(lysosome);GO:0006508(proteolysis);GO:0008234(cysteine-type peptidase activity);GO:0051603(proteolysis involved in cellular protein catabolic process)	04142(Lysosome);04210(Apoptosis)		ENSSSCG00000027294	CDV3	-0.508504	0.00285464	1	0.404	0.625	CDV3 homolog [Source:NCBI gene;Acc:100627162]	GO:0005829(cytosol);GO:0005886(plasma membrane)	NA
ENSSSCG00000033945	RGS18	-0.690931	5.92471e-07	6.22733	0.0111924	0.366	0.507	regulator of G protein signaling 18 [Source:NCBI gene;Acc:100511770]	GO:0005096(GTPase activator activity);GO:0005737(cytoplasm);GO:0007186(G protein-coupled receptor signaling pathway);GO:0008277(regulation of G protein-coupled receptor signaling pathway);GO:0043547(positive regulation of GTPase activity)	NA	ENSSSCG00000015089	JAML	-0.415135	0.00235076	1	0.595	0.735	junction adhesion molecule like [Source:NCBI gene;Acc:100512978]	GO:0005178(integrin binding);GO:0005886(plasma membrane);GO:0005923(bicellular tight junction);GO:0007157(heterophilic cell-cell adhesion via plasma membrane cell adhesion molecules);GO:0016020(membrane);GO:0016021(integral component of membrane);GO:0030593(neutrophil chemotaxis);GO:0035696(monocyte extravasation);GO:0042803(protein homodimerization activity);GO:0046629(gamma-delta T cell activat…	NA		ENSSSCG00000010451	IFIT2	-0.500407	0.0248708	1	0.058	0.186	interferon induced protein with tetratricopeptide repeats 2 [Source:NCBI gene;Acc:100155467]	GO:0005515(protein binding);GO:0005737(cytoplasm);GO:0005783(endoplasmic reticulum);GO:0005829(cytosol);GO:0009615(response to virus);GO:0032091(negative regulation of protein binding);GO:0035457(cellular response to interferon-alpha);GO:0043065(positive regulation of apoptotic process);GO:0051607(defense response to virus)	NA
ENSSSCG00000022236	FOLR1	-0.678911	0.000696681	3.15697	1	0.759	0.784	folate receptor 3 (gamma) [Source:NCBI gene;Acc:396784]	GO:0001947(heart looping);GO:0003147(neural crest cell migration involved in heart formation);GO:0003253(cardiac neural crest cell migration involved in outflow tract morphogenesis);GO:0005542(folic acid binding);GO:0005634(nucleus);GO:0008144(drug binding);GO:0015884(folic acid transport);GO:0016323(basolateral plasma membrane);GO:0016324(apical plasma membrane);GO:0017015(regulation of transfor…	01523(Antifolate resistance);04144(Endocytosis)	ENSSSCG00000036080	ENSSSCG00000036080	-0.401275	0.47661	1	0.278	0.316	histone H2A type 1 [Source:NCBI gene;Acc:100155734]	GO:0000786(nucleosome);GO:0000790(nuclear chromatin);GO:0003677(DNA binding);GO:0005634(nucleus);GO:0005694(chromosome);GO:0006325(chromatin organization);GO:0046982(protein heterodimerization activity)	04217(Necroptosis);05034(Alcoholism);05322(Systemic lupus erythematosus)		ENSSSCG00000004415	ENSSSCG00000004415	-0.496835	0.00226663	1	0.038	0.218	coiled-coil domain containing 162, pseudogene [Source:NCBI gene;Acc:100514885]	NA	NA
ENSSSCG00000040162	NUPR1	-0.676736	0.0418279	1.37853	1	0.08	0.188	nuclear protein 1, transcriptional regulator [Source:NCBI gene;Acc:110260086]	GO:0002526(acute inflammatory response);GO:0003677(DNA binding);GO:0003682(chromatin binding);GO:0003713(transcription coactivator activity);GO:0005634(nucleus);GO:0005737(cytoplasm);GO:0005829(cytosol);GO:0006473(protein acetylation);GO:0008283(cell population proliferation);GO:0008584(male gonad development);GO:0009636(response to toxic substance);GO:0010507(negative regulation of autophagy);GO…	05202(Transcriptional misregulation in cancer)	ENSSSCG00000015390	ENSSSCG00000015390	-0.399012	0.00492667	1	0.57	0.735	ATP-binding cassette, sub-family B (MDR/TAP), member 1 [Source:NCBI gene;Acc:396910]	GO:0000166(nucleotide binding);GO:0005524(ATP binding);GO:0005886(plasma membrane);GO:0016020(membrane);GO:0016021(integral component of membrane);GO:0016887(ATPase activity);GO:0042626(ATPase activity, coupled to transmembrane movement of substances);GO:0045332(phospholipid translocation);GO:0055085(transmembrane transport);GO:0090554(phosphatidylcholine-translocating ATPase activity);GO:0090555…	02010(ABC transporters);04976(Bile secretion);05206(MicroRNAs in cancer);05226(Gastric cancer)		ENSSSCG00000010674	ENSSSCG00000010674	-0.488137	0.00100002	1	0.212	0.477	family with sequence similarity 204 member A [Source:NCBI gene;Acc:100152540]	NA	NA
ENSSSCG00000033512	C1QB	-0.655217	0.479069	0.319602	1	0.098	0.146	complement C1q B chain [Source:NCBI gene;Acc:100518846]	GO:0005515(protein binding);GO:0005576(extracellular region);GO:0005581(collagen trimer);GO:0005623(cell);GO:0006958(complement activation, classical pathway);GO:0042803(protein homodimerization activity);GO:0045202(synapse);GO:0048839(inner ear development);GO:0098794(postsynapse);GO:0098883(synapse pruning)	04610(Complement and coagulation cascades);05020(Prion diseases);05133(Pertussis);05142(Chagas disease (American trypanosomiasis));05150(Staphylococcus aureus infection);05322(Systemic lupus erythematosus)	ENSSSCG00000009434	RGCC	-0.397277	0.0393508	1	0.354	0.551	regulator of cell cycle [Source:NCBI gene;Acc:100625944]	GO:0001100(negative regulation of exit from mitosis);GO:0001937(negative regulation of endothelial cell proliferation);GO:0003331(positive regulation of extracellular matrix constituent secretion);GO:0005634(nucleus);GO:0005730(nucleolus);GO:0005737(cytoplasm);GO:0005813(centrosome);GO:0006956(complement activation);GO:0008285(negative regulation of cell population proliferation);GO:0010628(posit…	NA		ENSSSCG00000024696	ENSSSCG00000024696	-0.482837	0.00306774	1	0.077	0.284	cyclin Y like 1 [Source:NCBI gene;Acc:100520645]	GO:0000079(regulation of cyclin-dependent protein serine/threonine kinase activity);GO:0005886(plasma membrane);GO:0016538(cyclin-dependent protein serine/threonine kinase regulator activity);GO:0019901(protein kinase binding);GO:0045737(positive regulation of cyclin-dependent protein serine/threonine kinase activity)	NA
ENSSSCG00000012254	GPR82	-0.650174	9.16912e-05	4.03767	1	0.259	0.319	G protein-coupled receptor 82 [Source:NCBI gene;Acc:100158124]	GO:0004930(G protein-coupled receptor activity);GO:0007186(G protein-coupled receptor signaling pathway);GO:0016020(membrane);GO:0016021(integral component of membrane)	NA	ENSSSCG00000006235	TOX	-0.394431	0.00599211	1	0.228	0.449	thymocyte selection associated high mobility group box [Source:NCBI gene;Acc:100155888]	GO:0003677(DNA binding);GO:0005634(nucleus);GO:0030098(lymphocyte differentiation);GO:0032825(positive regulation of natural killer cell differentiation);GO:0048535(lymph node development);GO:0048541(Peyer's patch development)	NA		ENSSSCG00000001061	JARID2	-0.473078	0.00615672	1	0.635	0.775	jumonji and AT-rich interaction domain containing 2 [Source:NCBI gene;Acc:100524569]	GO:0000122(negative regulation of transcription by RNA polymerase II);GO:0000977(RNA polymerase II regulatory region sequence-specific DNA binding);GO:0001227(DNA-binding transcription repressor activity, RNA polymerase II-specific);GO:0001889(liver development);GO:0003677(DNA binding);GO:0003682(chromatin binding);GO:0005634(nucleus);GO:0005739(mitochondrion);GO:0006338(chromatin remodeling);GO:…	04550(Signaling pathways regulating pluripotency of stem cells)
ENSSSCG00000024310	F13A1	-0.647362	1.28055e-05	4.8926	0.241908	0.036	0.197	coagulation factor XIII A chain [Source:NCBI gene;Acc:100153504]	GO:0003810(protein-glutamine gamma-glutamyltransferase activity);GO:0007596(blood coagulation);GO:0018149(peptide cross-linking);GO:0046872(metal ion binding);GO:0072378(blood coagulation, fibrin clot formation)	04610(Complement and coagulation cascades)	ENSSSCG00000001817	FURIN	-0.391343	0.0158443	1	0.785	0.878	furin, paired basic amino acid cleaving enzyme [Source:NCBI gene;Acc:100156882]	GO:0000139(Golgi membrane);GO:0002020(protease binding);GO:0004175(endopeptidase activity);GO:0004252(serine-type endopeptidase activity);GO:0004867(serine-type endopeptidase inhibitor activity);GO:0005783(endoplasmic reticulum);GO:0005802(trans-Golgi network);GO:0006465(signal peptide processing);GO:0006508(proteolysis);GO:0008233(peptidase activity);GO:0008236(serine-type peptidase activity);GO…	05164(Influenza A)		ENSSSCG00000008183	ENSSSCG00000008183	-0.463926	0.000201656	1	0.058	0.256	mitochondrial ribosomal protein L30 [Source:NCBI gene;Acc:100521315]	GO:0003735(structural constituent of ribosome);GO:0005739(mitochondrion);GO:0006412(translation);GO:0015934(large ribosomal subunit)	03010(Ribosome)
ENSSSCG00000034570	IFI6	-0.646451	0.00268814	2.57055	1	0.625	0.784	interferon alpha inducible protein 6 [Source:NCBI gene;Acc:110261124]	GO:0001836(release of cytochrome c from mitochondria);GO:0005739(mitochondrion);GO:0005743(mitochondrial inner membrane);GO:0006915(apoptotic process);GO:0016020(membrane);GO:0016021(integral component of membrane);GO:0031966(mitochondrial membrane);GO:0042058(regulation of epidermal growth factor receptor signaling pathway);GO:0043066(negative regulation of apoptotic process);GO:0043154(negative…	NA	ENSSSCG00000022528	DAZAP1	-0.390721	0.00326403	1	0.253	0.469	DAZ associated protein 1 [Source:NCBI gene;Acc:100625005]	GO:0001893(maternal placenta development);GO:0003676(nucleic acid binding);GO:0003723(RNA binding);GO:0003730(mRNA 3'-UTR binding);GO:0005634(nucleus);GO:0005654(nucleoplasm);GO:0005737(cytoplasm);GO:0005829(cytosol);GO:0007283(spermatogenesis);GO:0008266(poly(U) RNA binding);GO:0008283(cell population proliferation);GO:0032991(protein-containing complex);GO:0034046(poly(G) binding);GO:0035613(RN…	03015(mRNA surveillance pathway)		ENSSSCG00000022208	TNFRSF1B	-0.462924	0.0119823	1	0.327	0.568	TNF receptor superfamily member 1B [Source:NCBI gene;Acc:100037306]	GO:0002724(regulation of T cell cytokine production);GO:0002739(regulation of cytokine secretion involved in immune response);GO:0003176(aortic valve development);GO:0003177(pulmonary valve development);GO:0003332(negative regulation of extracellular matrix constituent secretion);GO:0005031(tumor necrosis factor-activated receptor activity);GO:0005515(protein binding);GO:0006954(inflammatory resp…	04060(Cytokine-cytokine receptor interaction);04668(TNF signaling pathway);04920(Adipocytokine signaling pathway);05014(Amyotrophic lateral sclerosis (ALS));05170(Human immunodeficiency virus 1 infection)
ENSSSCG00000032591	ENSSSCG00000032591	-0.634018	4.00625e-05	4.39726	0.75682	0.125	0.352	interferon-induced transmembrane protein 1-like [Source:NCBI gene;Acc:102161418]	GO:0005886(plasma membrane);GO:0016020(membrane);GO:0016021(integral component of membrane);GO:0034341(response to interferon-gamma);GO:0035455(response to interferon-alpha);GO:0035456(response to interferon-beta);GO:0045071(negative regulation of viral genome replication);GO:0046597(negative regulation of viral entry into host cell);GO:0051607(defense response to virus);GO:0060337(type I interfe…	NA	ENSSSCG00000003914	ENSSSCG00000003914	-0.384369	0.00387317	1	0.354	0.51	peroxiredoxin 1 [Source:NCBI gene;Acc:100512476]	GO:0005623(cell);GO:0005829(cytosol);GO:0006979(response to oxidative stress);GO:0008379(thioredoxin peroxidase activity);GO:0016209(antioxidant activity);GO:0016491(oxidoreductase activity);GO:0019430(removal of superoxide radicals);GO:0042744(hydrogen peroxide catabolic process);GO:0045321(leukocyte activation);GO:0045454(cell redox homeostasis);GO:0051920(peroxiredoxin activity);GO:0055114(oxi…	04146(Peroxisome)		ENSSSCG00000006379	CD48	-0.462908	0.00579092	1	0.288	0.523	CD48 molecule [Source:NCBI gene;Acc:100511130]	GO:0002819(regulation of adaptive immune response);GO:0003823(antigen binding);GO:0016020(membrane);GO:0016021(integral component of membrane);GO:0038023(signaling receptor activity)	04650(Natural killer cell mediated cytotoxicity)
ENSSSCG00000023684	MT1A	-0.63394	2.23045e-09	8.65161	4.21354e-05	0.134	0.474	metallothionein-1E-like [Source:NCBI gene;Acc:102166944]	GO:0005634(nucleus);GO:0005737(cytoplasm);GO:0006882(cellular zinc ion homeostasis);GO:0008270(zinc ion binding);GO:0010273(detoxification of copper ion);GO:0045926(negative regulation of growth);GO:0046872(metal ion binding);GO:0048471(perinuclear region of cytoplasm);GO:0071276(cellular response to cadmium ion);GO:0071280(cellular response to copper ion);GO:0071294(cellular response to zinc ion)	04978(Mineral absorption)	ENSSSCG00000038348	NME1	-0.382492	0.00855727	1	0.329	0.541	NME/NM23 nucleoside diphosphate kinase 1 [Source:NCBI gene;Acc:100142626]	GO:0000166(nucleotide binding);GO:0000287(magnesium ion binding);GO:0004536(deoxyribonuclease activity);GO:0004550(nucleoside diphosphate kinase activity);GO:0005524(ATP binding);GO:0005525(GTP binding);GO:0005634(nucleus);GO:0005829(cytosol);GO:0006165(nucleoside diphosphate phosphorylation);GO:0006183(GTP biosynthetic process);GO:0006228(UTP biosynthetic process);GO:0006241(CTP biosynthetic pro…	00230(Purine metabolism);00240(Pyrimidine metabolism);00983(Drug metabolism - other enzymes)		ENSSSCG00000006378	SLAMF7	-0.458907	0.0228394	1	0.25	0.442	SLAM family member 7 [Source:NCBI gene;Acc:100154053]	GO:0016020(membrane);GO:0016021(integral component of membrane);GO:0042802(identical protein binding)	NA
ENSSSCG00000032857	S100A12	-0.633744	0.163484	0.786525	1	0.098	0.188	S100 calcium binding protein A12 [Source:NCBI gene;Acc:100301483]	GO:0002376(immune system process);GO:0005509(calcium ion binding);GO:0005576(extracellular region);GO:0005634(nucleus);GO:0005737(cytoplasm);GO:0005856(cytoskeleton);GO:0005886(plasma membrane);GO:0006805(xenobiotic metabolic process);GO:0006954(inflammatory response);GO:0008270(zinc ion binding);GO:0016020(membrane);GO:0031640(killing of cells of other organism);GO:0043123(positive regulation of…	NA	ENSSSCG00000004125	STX11	-0.374148	0.00866997	1	0.215	0.316	syntaxin 11 [Source:NCBI gene;Acc:100152253]	GO:0000149(SNARE binding);GO:0005484(SNAP receptor activity);GO:0005794(Golgi apparatus);GO:0005886(plasma membrane);GO:0006886(intracellular protein transport);GO:0006887(exocytosis);GO:0006906(vesicle fusion);GO:0008021(synaptic vesicle);GO:0012505(endomembrane system);GO:0016020(membrane);GO:0016021(integral component of membrane);GO:0016192(vesicle-mediated transport);GO:0031201(SNARE complex…	04130(SNARE interactions in vesicular transport)		ENSSSCG00000028561	CD28	-0.451549	0.000356774	1	0.002	0	CD28 molecule [Source:NCBI gene;Acc:100515419]	GO:0001772(immunological synapse);GO:0002020(protease binding);GO:0002863(positive regulation of inflammatory response to antigenic stimulus);GO:0005070(SH3/SH2 adaptor activity);GO:0005886(plasma membrane);GO:0006955(immune response);GO:0009897(external side of plasma membrane);GO:0009986(cell surface);GO:0010628(positive regulation of gene expression);GO:0010629(negative regulation of gene expr…	04514(Cell adhesion molecules (CAMs));04660(T cell receptor signaling pathway);04672(Intestinal immune network for IgA production);04940(Type I diabetes mellitus);05162(Measles);05320(Autoimmune thyroid disease);05322(Systemic lupus erythematosus);05323(Rheumatoid arthritis);05330(Allograft rejection);05332(Graft-versus-host disease);05416(Viral myocarditis)
ENSSSCG00000011251	MYD88	-0.627648	2.32816e-06	5.63299	0.0439812	0.357	0.512	MYD88, innate immune signal transduction adaptor [Source:NCBI gene;Acc:396646]	GO:0002238(response to molecule of fungal origin);GO:0002376(immune system process);GO:0002755(MyD88-dependent toll-like receptor signaling pathway);GO:0005515(protein binding);GO:0005737(cytoplasm);GO:0005829(cytosol);GO:0005886(plasma membrane);GO:0006954(inflammatory response);GO:0007165(signal transduction);GO:0007166(cell surface receptor signaling pathway);GO:0009615(response to virus);GO:0…	04010(MAPK signaling pathway);04064(NF-kappa B signaling pathway);04620(Toll-like receptor signaling pathway);04621(NOD-like receptor signaling pathway);05132(Salmonella infection);05133(Pertussis);05134(Legionellosis);05140(Leishmaniasis);05142(Chagas disease (American trypanosomiasis));05143(African trypanosomiasis);05144(Malaria);05145(Toxoplasmosis);05152(Tuberculosis);05161(Hepatitis B);0516…	ENSSSCG00000015095	UBE4A	-0.367643	0.00495467	1	0.165	0.316	ubiquitination factor E4A [Source:NCBI gene;Acc:100513674]	GO:0000151(ubiquitin ligase complex);GO:0000209(protein polyubiquitination);GO:0004842(ubiquitin-protein transferase activity);GO:0005634(nucleus);GO:0005737(cytoplasm);GO:0006511(ubiquitin-dependent protein catabolic process);GO:0016567(protein ubiquitination);GO:0030433(ubiquitin-dependent ERAD pathway);GO:0034450(ubiquitin-ubiquitin ligase activity)	04120(Ubiquitin mediated proteolysis)		ENSSSCG00000023684	MT1A	-0.451346	0.00142414	1	0	0.151	metallothionein-1E-like [Source:NCBI gene;Acc:102166944]	GO:0005634(nucleus);GO:0005737(cytoplasm);GO:0006882(cellular zinc ion homeostasis);GO:0008270(zinc ion binding);GO:0010273(detoxification of copper ion);GO:0045926(negative regulation of growth);GO:0046872(metal ion binding);GO:0048471(perinuclear region of cytoplasm);GO:0071276(cellular response to cadmium ion);GO:0071280(cellular response to copper ion);GO:0071294(cellular response to zinc ion)	04978(Mineral absorption)
ENSSSCG00000009330	ALOX5AP	-0.620479	0.00751295	2.12419	1	0.438	0.592	arachidonate 5-lipoxygenase activating protein [Source:NCBI gene;Acc:397392]	GO:0002540(leukotriene production involved in inflammatory response);GO:0004364(glutathione transferase activity);GO:0004464(leukotriene-C4 synthase activity);GO:0004602(glutathione peroxidase activity);GO:0005634(nucleus);GO:0005635(nuclear envelope);GO:0005783(endoplasmic reticulum);GO:0006691(leukotriene metabolic process);GO:0008047(enzyme activator activity);GO:0016020(membrane);GO:0016021(i…	04664(Fc epsilon RI signaling pathway)	ENSSSCG00000000130	CYTH4	-0.366457	0.0015765	1	0.051	0.214	cytohesin 4 [Source:NCBI gene;Acc:100240722]	GO:0005086(ARF guanyl-nucleotide exchange factor activity);GO:0005886(plasma membrane);GO:0032012(regulation of ARF protein signal transduction)	04072(Phospholipase D signaling pathway);04144(Endocytosis)		ENSSSCG00000035284	BMF	-0.449516	0.0148804	1	0.096	0.277	Bcl2 modifying factor [Source:NCBI gene;Acc:110261428]	GO:0006915(apoptotic process);GO:0010507(negative regulation of autophagy);GO:0034644(cellular response to UV);GO:0043065(positive regulation of apoptotic process);GO:0043276(anoikis)	05206(MicroRNAs in cancer)
ENSSSCG00000005949	SLA	-0.612196	1.84853e-05	4.73317	0.349205	0.312	0.573	Src like adaptor [Source:NCBI gene;Acc:100156099]	GO:0005070(SH3/SH2 adaptor activity);GO:0005515(protein binding);GO:0009966(regulation of signal transduction);GO:0009967(positive regulation of signal transduction)	NA	ENSSSCG00000000234	GRASP	-0.364647	0.00612792	1	0.215	0.306	general receptor for phosphoinositides 1 associated scaffold protein [Source:NCBI gene;Acc:100522015]	GO:0005515(protein binding);GO:0005886(plasma membrane);GO:0007165(signal transduction);GO:0098685(Schaffer collateral - CA1 synapse);GO:0098978(glutamatergic synapse);GO:0099152(regulation of neurotransmitter receptor transport, endosome to postsynaptic membrane)	NA		ENSSSCG00000033721	ENSSSCG00000033721	-0.446575	9.59717e-05	1	0.865	0.944	NA	GO:0016020(membrane);GO:0016021(integral component of membrane)	NA
ENSSSCG00000009889	ALDH2	-0.612102	0.000127297	3.89518	1	0.17	0.3	aldehyde dehydrogenase 2 family member [Source:NCBI gene;Acc:733685]	GO:0004029(aldehyde dehydrogenase (NAD) activity);GO:0005739(mitochondrion);GO:0005759(mitochondrial matrix);GO:0006068(ethanol catabolic process);GO:0016491(oxidoreductase activity);GO:0016620(oxidoreductase activity, acting on the aldehyde or oxo group of donors, NAD or NADP as acceptor);GO:0043878(glyceraldehyde-3-phosphate dehydrogenase (NAD+) (non-phosphorylating) activity);GO:0055114(oxidat…	00010(Glycolysis / Gluconeogenesis);00053(Ascorbate and aldarate metabolism);00071(Fatty acid degradation);00280(Valine, leucine and isoleucine degradation);00310(Lysine degradation);00330(Arginine and proline metabolism);00340(Histidine metabolism);00380(Tryptophan metabolism);00410(beta-Alanine metabolism);00561(Glycerolipid metabolism);00620(Pyruvate metabolism)	ENSSSCG00000015137	CRTAM	-0.362817	0.073043	1	0.557	0.663	cytotoxic and regulatory T cell molecule [Source:NCBI gene;Acc:100521388]	GO:0002355(detection of tumor cell);GO:0002860(positive regulation of natural killer cell mediated cytotoxicity directed against tumor cell target);GO:0005102(signaling receptor binding);GO:0005886(plasma membrane);GO:0008037(cell recognition);GO:0016020(membrane);GO:0016021(integral component of membrane);GO:0045954(positive regulation of natural killer cell mediated cytotoxicity);GO:0050715(pos…	NA		ENSSSCG00000008363	AFTPH	-0.440282	0.00288929	1	0.115	0.354	aftiphilin [Source:NCBI gene;Acc:100518778]	GO:0005634(nucleus);GO:0005737(cytoplasm);GO:0005794(Golgi apparatus);GO:0005829(cytosol);GO:0008565(protein transporter activity);GO:0015031(protein transport);GO:0030121(AP-1 adaptor complex);GO:0030276(clathrin binding);GO:0032588(trans-Golgi network membrane);GO:0043231(intracellular membrane-bounded organelle);GO:0046907(intracellular transport)	NA
ENSSSCG00000017236	CD300C	-0.610973	3.22197e-06	5.49188	0.0608663	0.509	0.737	CD300c molecule [Source:NCBI gene;Acc:100514248]	GO:0016020(membrane);GO:0016021(integral component of membrane)	NA	ENSSSCG00000008921	CENPC	-0.360445	0.00109613	1	0.165	0.388	centromere protein C [Source:NCBI gene;Acc:100737668]	GO:0000278(mitotic cell cycle);GO:0000776(kinetochore);GO:0000778(condensed nuclear chromosome kinetochore);GO:0000780(condensed nuclear chromosome, centromeric region);GO:0005654(nucleoplasm);GO:0005721(pericentric heterochromatin);GO:0005829(cytosol);GO:0007059(chromosome segregation);GO:0016604(nuclear body);GO:0019237(centromeric DNA binding);GO:0030496(midbody);GO:0032154(cleavage furrow);GO…	NA		ENSSSCG00000034645	C3orf38	-0.436075	0.0314125	1	0.115	0.284	chromosome 13 C3orf38 homolog [Source:NCBI gene;Acc:110256453]	GO:0005634(nucleus);GO:0043065(positive regulation of apoptotic process)	NA
ENSSSCG00000000891	LTA4H	-0.610032	0.01404	1.85263	1	0.232	0.324	leukotriene A4 hydrolase [Source:NCBI gene;Acc:100154219]	GO:0004177(aminopeptidase activity);GO:0004301(epoxide hydrolase activity);GO:0004463(leukotriene-A4 hydrolase activity);GO:0005634(nucleus);GO:0005654(nucleoplasm);GO:0005737(cytoplasm);GO:0005829(cytosol);GO:0006508(proteolysis);GO:0008233(peptidase activity);GO:0008237(metallopeptidase activity);GO:0008270(zinc ion binding);GO:0016787(hydrolase activity);GO:0019370(leukotriene biosynthetic pro…	00590(Arachidonic acid metabolism)	ENSSSCG00000013604	MYO1F	-0.360198	0.0127154	1	0.076	0.214	myosin IF [Source:NCBI gene;Acc:100517998]	GO:0000166(nucleotide binding);GO:0003774(motor activity);GO:0003779(actin binding);GO:0005515(protein binding);GO:0005524(ATP binding);GO:0016459(myosin complex)	NA		ENSSSCG00000004670	C15orf48	-0.432507	0.0871974	1	0.462	0.572	chromosome 1 C15orf48 homolog [Source:NCBI gene;Acc:100152534]	GO:0004129(cytochrome-c oxidase activity);GO:0005634(nucleus);GO:0005751(mitochondrial respiratory chain complex IV);GO:0009617(response to bacterium);GO:0022900(electron transport chain);GO:1902600(proton transmembrane transport)	NA
ENSSSCG00000012149	RBBP7	-0.60543	0.000150848	3.82146	1	0.482	0.559	RB binding protein 7, chromatin remodeling factor [Source:NCBI gene;Acc:100519001]	GO:0000122(negative regulation of transcription by RNA polymerase II);GO:0003723(RNA binding);GO:0005515(protein binding);GO:0005634(nucleus);GO:0005654(nucleoplasm);GO:0005829(cytosol);GO:0016581(NuRD complex);GO:0030308(negative regulation of cell growth);GO:0035098(ESC/E(Z) complex);GO:0045892(negative regulation of transcription, DNA-templated);GO:0070370(cellular heat acclimation)	NA	ENSSSCG00000021591	ENSSSCG00000021591	-0.359959	0.00595028	1	0.646	0.745	RNA binding motif protein 3 [Source:NCBI gene;Acc:100627807]	GO:0003676(nucleic acid binding);GO:0003723(RNA binding);GO:0003730(mRNA 3'-UTR binding);GO:0005681(spliceosomal complex);GO:0005737(cytoplasm);GO:0006417(regulation of translation);GO:0008266(poly(U) RNA binding);GO:0009409(response to cold);GO:0015934(large ribosomal subunit);GO:0017148(negative regulation of translation);GO:0030371(translation repressor activity);GO:0043023(ribosomal large sub…	NA		ENSSSCG00000009570	MPHOSPH8	-0.430576	0.00694953	1	0.385	0.593	M-phase phosphoprotein 8 [Source:NCBI gene;Acc:100519866]	GO:0000788(nuclear nucleosome);GO:0000792(heterochromatin);GO:0003682(chromatin binding);GO:0005515(protein binding);GO:0005634(nucleus);GO:0005720(nuclear heterochromatin);GO:0005730(nucleolus);GO:0005737(cytoplasm);GO:0005829(cytosol);GO:0005886(plasma membrane);GO:0035064(methylated histone binding);GO:0044030(regulation of DNA methylation);GO:0045814(negative regulation of gene expression, ep…	NA
ENSSSCG00000032330	THY1	-0.600521	0.00191266	2.71836	1	0.018	0.122	Thy-1 cell surface antigen [Source:NCBI gene;Acc:100271931]	GO:0001525(angiogenesis);GO:0001952(regulation of cell-matrix adhesion);GO:0002693(positive regulation of cellular extravasation);GO:0005096(GTPase activator activity);GO:0005178(integrin binding);GO:0005783(endoplasmic reticulum);GO:0006469(negative regulation of protein kinase activity);GO:0007010(cytoskeleton organization);GO:0007155(cell adhesion);GO:0007229(integrin-mediated signaling pathwa…	04670(Leukocyte transendothelial migration)	ENSSSCG00000004670	C15orf48	-0.358517	0.0331983	1	0.38	0.561	chromosome 1 C15orf48 homolog [Source:NCBI gene;Acc:100152534]	GO:0004129(cytochrome-c oxidase activity);GO:0005634(nucleus);GO:0005751(mitochondrial respiratory chain complex IV);GO:0009617(response to bacterium);GO:0022900(electron transport chain);GO:1902600(proton transmembrane transport)	NA		ENSSSCG00000025042	ICOS	-0.425064	0.00289938	1	0.006	0.007	inducible T cell costimulator [Source:NCBI gene;Acc:733597]	GO:0005887(integral component of plasma membrane);GO:0009897(external side of plasma membrane);GO:0016020(membrane);GO:0016021(integral component of membrane);GO:0031295(T cell costimulation)	04514(Cell adhesion molecules (CAMs));04660(T cell receptor signaling pathway);04672(Intestinal immune network for IgA production);05340(Primary immunodeficiency)
ENSSSCG00000038706	C1QC	-0.579287	0.0736112	1.13306	1	0.107	0.221	complement C1q C chain [Source:NCBI gene;Acc:445460]	GO:0005515(protein binding);GO:0005576(extracellular region);GO:0005581(collagen trimer);GO:0005623(cell);GO:0030853(negative regulation of granulocyte differentiation);GO:0045202(synapse);GO:0045650(negative regulation of macrophage differentiation);GO:0098794(postsynapse);GO:0098883(synapse pruning)	04610(Complement and coagulation cascades);05020(Prion diseases);05133(Pertussis);05142(Chagas disease (American trypanosomiasis));05150(Staphylococcus aureus infection);05322(Systemic lupus erythematosus)	ENSSSCG00000017913	PSMB6	-0.3548	0.0110109	1	0.43	0.622	proteasome subunit beta 6 [Source:NCBI gene;Acc:497065]	GO:0000502(proteasome complex);GO:0004175(endopeptidase activity);GO:0004298(threonine-type endopeptidase activity);GO:0005634(nucleus);GO:0005654(nucleoplasm);GO:0005737(cytoplasm);GO:0005829(cytosol);GO:0005839(proteasome core complex);GO:0006508(proteolysis);GO:0008233(peptidase activity);GO:0010498(proteasomal protein catabolic process);GO:0010499(proteasomal ubiquitin-independent protein cat…	03050(Proteasome)		ENSSSCG00000030820	STK4	-0.422394	0.00381855	1	0.5	0.705	serine/threonine kinase 4 [Source:NCBI gene;Acc:100517317]	GO:0000287(magnesium ion binding);GO:0000902(cell morphogenesis);GO:0001569(branching involved in blood vessel morphogenesis);GO:0001841(neural tube formation);GO:0001934(positive regulation of protein phosphorylation);GO:0003157(endocardium development);GO:0004672(protein kinase activity);GO:0004674(protein serine/threonine kinase activity);GO:0005524(ATP binding);GO:0005634(nucleus);GO:0005654(…	04010(MAPK signaling pathway);04014(Ras signaling pathway);04068(FoxO signaling pathway);05200(Pathways in cancer);05223(Non-small cell lung cancer)
ENSSSCG00000008980	SCARB2	-0.574191	0.00024653	3.60813	1	0.134	0.296	scavenger receptor class B member 2 [Source:NCBI gene;Acc:414407]	GO:0001786(phosphatidylserine binding);GO:0005044(scavenger receptor activity);GO:0005548(phospholipid transporter activity);GO:0005764(lysosome);GO:0005765(lysosomal membrane);GO:0005886(plasma membrane);GO:0006622(protein targeting to lysosome);GO:0006898(receptor-mediated endocytosis);GO:0008565(protein transporter activity);GO:0015485(cholesterol binding);GO:0015917(aminophospholipid transpor…	04142(Lysosome)	ENSSSCG00000032399	ENSSSCG00000032399	-0.353128	0.00966682	1	0.671	0.837	NA	GO:0046872(metal ion binding)	NA		ENSSSCG00000017869	ITGAE	-0.421422	0.0347913	1	0.288	0.432	integrin subunit alpha E [Source:NCBI gene;Acc:100519919]	GO:0007155(cell adhesion);GO:0007229(integrin-mediated signaling pathway);GO:0008305(integrin complex);GO:0009897(external side of plasma membrane);GO:0016020(membrane);GO:0016021(integral component of membrane)	04810(Regulation of actin cytoskeleton)
ENSSSCG00000014362	HBEGF	-0.55323	0.0763187	1.11737	1	0.214	0.329	heparin binding EGF like growth factor [Source:NCBI gene;Acc:397564]	GO:0005154(epidermal growth factor receptor binding);GO:0005576(extracellular region);GO:0005615(extracellular space);GO:0005886(plasma membrane);GO:0005887(integral component of plasma membrane);GO:0007173(epidermal growth factor receptor signaling pathway);GO:0008016(regulation of heart contraction);GO:0008083(growth factor activity);GO:0008201(heparin binding);GO:0008284(positive regulation of…	01522(Endocrine resistance);04012(ErbB signaling pathway);04912(GnRH signaling pathway);04915(Estrogen signaling pathway);04928(Parathyroid hormone synthesis, secretion and action);05205(Proteoglycans in cancer);05219(Bladder cancer)	ENSSSCG00000011612	RPN1	-0.352688	0.0178411	1	0.354	0.531	ribophorin I [Source:NCBI gene;Acc:397606]	GO:0004579(dolichyl-diphosphooligosaccharide-protein glycotransferase activity);GO:0005783(endoplasmic reticulum);GO:0005789(endoplasmic reticulum membrane);GO:0005791(rough endoplasmic reticulum);GO:0005829(cytosol);GO:0006486(protein glycosylation);GO:0016020(membrane);GO:0016021(integral component of membrane);GO:0018279(protein N-linked glycosylation via asparagine)	00510(N-Glycan biosynthesis);04141(Protein processing in endoplasmic reticulum)		ENSSSCG00000008195	COX5B	-0.413631	0.00512486	1	0.654	0.789	mitochondrial cytochrome c oxidase subunit Vb [Source:NCBI gene;Acc:492822]	GO:0004129(cytochrome-c oxidase activity);GO:0005739(mitochondrion);GO:0005740(mitochondrial envelope);GO:0005743(mitochondrial inner membrane);GO:0006123(mitochondrial electron transport, cytochrome c to oxygen);GO:0016020(membrane);GO:0042776(mitochondrial ATP synthesis coupled proton transport);GO:0046872(metal ion binding)	00190(Oxidative phosphorylation);04260(Cardiac muscle contraction);04714(Thermogenesis);04932(Non-alcoholic fatty liver disease (NAFLD));05010(Alzheimer disease);05012(Parkinson disease);05016(Huntington disease)
ENSSSCG00000008374	B3GNT2	-0.548929	0.00131805	2.88007	1	0.214	0.319	UDP-GlcNAc:betaGal beta-1,3-N-acetylglucosaminyltransferase 2 [Source:NCBI gene;Acc:100524195]	GO:0000139(Golgi membrane);GO:0005783(endoplasmic reticulum);GO:0005794(Golgi apparatus);GO:0006486(protein glycosylation);GO:0007411(axon guidance);GO:0007608(sensory perception of smell);GO:0008376(acetylgalactosaminyltransferase activity);GO:0008378(galactosyltransferase activity);GO:0008532(N-acetyllactosaminide beta-1,3-N-acetylglucosaminyltransferase activity);GO:0016020(membrane);GO:001602…	00533(Glycosaminoglycan biosynthesis - keratan sulfate);00601(Glycosphingolipid biosynthesis - lacto and neolacto series)	ENSSSCG00000002296	RDH11	-0.346923	0.0114513	1	0.114	0.316	retinol dehydrogenase 11 [Source:NCBI gene;Acc:100154684]	GO:0001523(retinoid metabolic process);GO:0001917(photoreceptor inner segment);GO:0005789(endoplasmic reticulum membrane);GO:0007601(visual perception);GO:0016062(adaptation of rhodopsin mediated signaling);GO:0033721(aldehyde dehydrogenase (NADP+) activity);GO:0042572(retinol metabolic process);GO:0042574(retinal metabolic process);GO:0052650(NADP-retinol dehydrogenase activity);GO:0055114(oxida…	00830(Retinol metabolism)		ENSSSCG00000027491	ENSSSCG00000027491	-0.409652	0.0135535	1	0.212	0.446	cytochrome c oxidase assembly factor 1 homolog [Source:NCBI gene;Acc:100516527]	GO:0016020(membrane);GO:0016021(integral component of membrane)	04714(Thermogenesis)
ENSSSCG00000005267	ANXA1	-0.536774	0.00130007	2.88603	1	0.241	0.455	annexin A1 [Source:NCBI gene;Acc:396942]	GO:0001533(cornified envelope);GO:0001780(neutrophil homeostasis);GO:0002548(monocyte chemotaxis);GO:0002685(regulation of leukocyte migration);GO:0003697(single-stranded DNA binding);GO:0003727(single-stranded RNA binding);GO:0004859(phospholipase inhibitor activity);GO:0005198(structural molecule activity);GO:0005509(calcium ion binding);GO:0005544(calcium-dependent phospholipid binding);GO:000…	NA	ENSSSCG00000011033	VIM	-0.346321	0.11616	1	0.481	0.531	vimentin [Source:NCBI gene;Acc:100522394]	GO:0003725(double-stranded RNA binding);GO:0005198(structural molecule activity);GO:0005200(structural constituent of cytoskeleton);GO:0005212(structural constituent of eye lens);GO:0005634(nucleus);GO:0005737(cytoplasm);GO:0005777(peroxisome);GO:0005829(cytosol);GO:0005844(polysome);GO:0005856(cytoskeleton);GO:0005882(intermediate filament);GO:0005886(plasma membrane);GO:0010628(positive regulat…	05169(Epstein-Barr virus infection);05206(MicroRNAs in cancer)		ENSSSCG00000017804	ABR	-0.40926	0.0160165	1	0.077	0.246	ABR, RhoGEF and GTPase activating protein [Source:NCBI gene;Acc:100522463]	GO:0002692(negative regulation of cellular extravasation);GO:0005085(guanyl-nucleotide exchange factor activity);GO:0005089(Rho guanyl-nucleotide exchange factor activity);GO:0005096(GTPase activator activity);GO:0005829(cytosol);GO:0005886(plasma membrane);GO:0007165(signal transduction);GO:0007420(brain development);GO:0030036(actin cytoskeleton organization);GO:0030336(negative regulation of c…	NA
ENSSSCG00000034853	ENSSSCG00000034853	-0.531564	0.00388083	2.41108	1	0.098	0.202	NA	GO:0003676(nucleic acid binding);GO:0004190(aspartic-type endopeptidase activity);GO:0004523(RNA-DNA hybrid ribonuclease activity);GO:0006508(proteolysis);GO:0015074(DNA integration);GO:0090502(RNA phosphodiester bond hydrolysis, endonucleolytic)	NA	ENSSSCG00000009268	CRYL1	-0.345838	0.0102527	1	0.152	0.347	crystallin lambda 1 [Source:NCBI gene;Acc:396914]	GO:0003857(3-hydroxyacyl-CoA dehydrogenase activity);GO:0006631(fatty acid metabolic process);GO:0016491(oxidoreductase activity);GO:0042803(protein homodimerization activity);GO:0050104(L-gulonate 3-dehydrogenase activity);GO:0055114(oxidation-reduction process);GO:0070403(NAD+ binding)	00040(Pentose and glucuronate interconversions)		ENSSSCG00000004010	ERMARD	-0.408744	0.0263611	1	0.038	0.179	ER membrane associated RNA degradation [Source:NCBI gene;Acc:100512199]	GO:0016020(membrane);GO:0016021(integral component of membrane)	NA
ENSSSCG00000033734	ENSSSCG00000033734	-0.530979	0.015136	1.81999	1	0.893	0.925	thymosin beta-4-like [Source:NCBI gene;Acc:110257905]	GO:0003779(actin binding);GO:0003785(actin monomer binding);GO:0005737(cytoplasm);GO:0005856(cytoskeleton);GO:0007015(actin filament organization)	NA	ENSSSCG00000033299	FLNA	-0.344291	0.00872145	1	0.063	0.214	filamin A [Source:NCBI gene;Acc:733585]	GO:0001664(G protein-coupled receptor binding);GO:0003779(actin binding);GO:0005515(protein binding);GO:0005634(nucleus);GO:0005730(nucleolus);GO:0005737(cytoplasm);GO:0005829(cytosol);GO:0005886(plasma membrane);GO:0005911(cell-cell junction);GO:0007195(adenylate cyclase-inhibiting dopamine receptor signaling pathway);GO:0008134(transcription factor binding);GO:0015459(potassium channel regulato…	04010(MAPK signaling pathway);04510(Focal adhesion);05132(Salmonella infection);05205(Proteoglycans in cancer)		ENSSSCG00000037645	COTL1	-0.404836	0.0239737	1	0.577	0.73	coactosin like F-actin binding protein 1 [Source:NCBI gene;Acc:100621773]	GO:0003779(actin binding);GO:0005622(intracellular);GO:0019899(enzyme binding);GO:0050832(defense response to fungus)	NA
ENSSSCG00000027646	TIPARP	-0.530248	1.05284e-06	5.97764	0.0198893	0.411	0.54	TCDD inducible poly(ADP-ribose) polymerase [Source:NCBI gene;Acc:100626111]	GO:0001570(vasculogenesis);GO:0001822(kidney development);GO:0003950(NAD+ ADP-ribosyltransferase activity);GO:0005634(nucleus);GO:0006471(protein ADP-ribosylation);GO:0006807(nitrogen compound metabolic process);GO:0008209(androgen metabolic process);GO:0008210(estrogen metabolic process);GO:0008585(female gonad development);GO:0009791(post-embryonic development);GO:0010629(negative regulation of…	NA	ENSSSCG00000009390	SPRYD7	-0.342565	0.000377109	1	0.013	0.214	SPRY domain containing 7 [Source:NCBI gene;Acc:100155063]	GO:0005515(protein binding);GO:0016020(membrane);GO:0016021(integral component of membrane)	NA		ENSSSCG00000038351	ENSSSCG00000038351	-0.404334	0.151091	1	0.115	0.249	TNF receptor superfamily member 18 [Source:NCBI gene;Acc:100622025]	GO:0005031(tumor necrosis factor-activated receptor activity);GO:0005515(protein binding);GO:0005887(integral component of plasma membrane);GO:0016020(membrane);GO:0016021(integral component of membrane);GO:0033209(tumor necrosis factor-mediated signaling pathway);GO:0043066(negative regulation of apoptotic process)	04060(Cytokine-cytokine receptor interaction)
ENSSSCG00000039488	SPON2	-0.520751	0.000516212	3.28717	1	0.018	0.141	spondin 2 [Source:NCBI gene;Acc:110262033]	GO:0001530(lipopolysaccharide binding);GO:0002448(mast cell mediated immunity);GO:0003823(antigen binding);GO:0005615(extracellular space);GO:0008228(opsonization);GO:0031012(extracellular matrix);GO:0032496(response to lipopolysaccharide);GO:0032755(positive regulation of interleukin-6 production);GO:0032760(positive regulation of tumor necrosis factor production);GO:0042742(defense response to …	NA	ENSSSCG00000008239	CAPG	-0.331493	0.0231249	1	0.646	0.796	capping actin protein, gelsolin like [Source:NCBI gene;Acc:100519653]	GO:0005634(nucleus);GO:0005654(nucleoplasm);GO:0005730(nucleolus);GO:0005737(cytoplasm);GO:0005814(centriole);GO:0019904(protein domain specific binding);GO:0044877(protein-containing complex binding);GO:0051015(actin filament binding);GO:0051016(barbed-end actin filament capping);GO:0072686(mitotic spindle);GO:0090543(Flemming body)	NA		ENSSSCG00000009850	TAOK3	-0.402568	0.00761075	1	0.154	0.382	TAO kinase 3 [Source:NCBI gene;Acc:100154763]	GO:0000165(MAPK cascade);GO:0000186(activation of MAPKK activity);GO:0004672(protein kinase activity);GO:0004674(protein serine/threonine kinase activity);GO:0004709(MAP kinase kinase kinase activity);GO:0005524(ATP binding);GO:0005634(nucleus);GO:0005737(cytoplasm);GO:0006468(protein phosphorylation);GO:0006974(cellular response to DNA damage stimulus);GO:0007095(mitotic G2 DNA damage checkpoint…	04010(MAPK signaling pathway)
ENSSSCG00000006588	S100A9	-0.509579	0.188279	0.725199	1	0.098	0.178	S100 calcium binding protein A9 [Source:NCBI gene;Acc:100127489]	GO:0002523(leukocyte migration involved in inflammatory response);GO:0005509(calcium ion binding);GO:0005615(extracellular space);GO:0005654(nucleoplasm);GO:0005737(cytoplasm);GO:0005829(cytosol);GO:0006914(autophagy);GO:0006919(activation of cysteine-type endopeptidase activity involved in apoptotic process);GO:0008017(microtubule binding);GO:0008270(zinc ion binding);GO:0030054(cell junction);G…	04657(IL-17 signaling pathway)	ENSSSCG00000006612	S100A10	-0.331438	0.0251302	1	0.62	0.694	S100 calcium binding protein A10 [Source:NCBI gene;Acc:100515138]	GO:0001765(membrane raft assembly);GO:0005509(calcium ion binding);GO:0006900(vesicle budding from membrane);GO:0016020(membrane);GO:0016021(integral component of membrane);GO:0019897(extrinsic component of plasma membrane);GO:0042803(protein homodimerization activity);GO:0043547(positive regulation of GTPase activity);GO:0044325(ion channel binding);GO:0045121(membrane raft);GO:0051099(positive …	NA		ENSSSCG00000009704	HMGB2	-0.402132	0.0799236	1	0.558	0.719	high mobility group box 2 [Source:NCBI gene;Acc:397130]	GO:0000400(four-way junction DNA binding);GO:0000790(nuclear chromatin);GO:0000793(condensed chromosome);GO:0001158(enhancer sequence-specific DNA binding);GO:0001938(positive regulation of endothelial cell proliferation);GO:0002437(inflammatory response to antigenic stimulus);GO:0003677(DNA binding);GO:0003684(damaged DNA binding);GO:0003690(double-stranded DNA binding);GO:0003697(single-strande…	NA
ENSSSCG00000002452	LGMN	-0.507037	0.00571269	2.24316	1	0.339	0.347	legumain [Source:NCBI gene;Acc:100154477]	GO:0003014(renal system process);GO:0004197(cysteine-type endopeptidase activity);GO:0005576(extracellular region);GO:0005737(cytoplasm);GO:0005764(lysosome);GO:0005770(late endosome);GO:0005773(vacuole);GO:0006508(proteolysis);GO:0006624(vacuolar protein processing);GO:0007613(memory);GO:0008233(peptidase activity);GO:0008284(positive regulation of cell population proliferation);GO:0008306(assoc…	04142(Lysosome);04612(Antigen processing and presentation)	ENSSSCG00000034072	ENSSSCG00000034072	-0.331143	0.024698	1	0.81	0.837	NA	GO:0005524(ATP binding);GO:0006457(protein folding);GO:0051082(unfolded protein binding)	NA		ENSSSCG00000003386	TNFRSF9	-0.401884	0.0400055	1	0	0.001	TNF receptor superfamily member 9 [Source:NCBI gene;Acc:100519368]	GO:0005515(protein binding);GO:0005886(plasma membrane);GO:0006915(apoptotic process);GO:0008285(negative regulation of cell population proliferation);GO:0009897(external side of plasma membrane);GO:0016020(membrane);GO:0016021(integral component of membrane);GO:0038023(signaling receptor activity);GO:0042127(regulation of cell population proliferation)	04060(Cytokine-cytokine receptor interaction)
ENSSSCG00000008433	ENSSSCG00000008433	-0.49863	0.00141025	2.8507	1	0.795	0.883	calmodulin 2 [Source:NCBI gene;Acc:100522926]	GO:0005509(calcium ion binding);GO:0019722(calcium-mediated signaling)	04014(Ras signaling pathway);04015(Rap1 signaling pathway);04020(Calcium signaling pathway);04022(cGMP-PKG signaling pathway);04024(cAMP signaling pathway);04070(Phosphatidylinositol signaling system);04114(Oocyte meiosis);04218(Cellular senescence);04261(Adrenergic signaling in cardiomyocytes);04270(Vascular smooth muscle contraction);04371(Apelin signaling pathway);04625(C-type lectin receptor …	ENSSSCG00000004154	TNFAIP3	-0.329269	0.0561528	1	0.747	0.867	TNF alpha induced protein 3 [Source:NCBI gene;Acc:100622156]	GO:0001922(B-1 B cell homeostasis);GO:0002020(protease binding);GO:0002237(response to molecule of bacterial origin);GO:0002634(regulation of germinal center formation);GO:0002677(negative regulation of chronic inflammatory response);GO:0003677(DNA binding);GO:0004842(ubiquitin-protein transferase activity);GO:0004843(thiol-dependent ubiquitin-specific protease activity);GO:0005634(nucleus);GO:00…	04064(NF-kappa B signaling pathway);04217(Necroptosis);04621(NOD-like receptor signaling pathway);04657(IL-17 signaling pathway);04668(TNF signaling pathway);05162(Measles);05169(Epstein-Barr virus infection)		ENSSSCG00000023886	RPA3	-0.399885	0.0153486	1	0.192	0.368	replication protein A3 [Source:NCBI gene;Acc:100624116]	GO:0000724(double-strand break repair via homologous recombination);GO:0003677(DNA binding);GO:0003684(damaged DNA binding);GO:0003697(single-stranded DNA binding);GO:0005634(nucleus);GO:0005662(DNA replication factor A complex);GO:0006260(DNA replication);GO:0006281(DNA repair);GO:0006284(base-excision repair);GO:0006289(nucleotide-excision repair);GO:0006298(mismatch repair);GO:0006310(DNA reco…	03030(DNA replication);03420(Nucleotide excision repair);03430(Mismatch repair);03440(Homologous recombination);03460(Fanconi anemia pathway)
ENSSSCG00000001770	CTSH	-0.497937	0.00109916	2.95894	1	0.688	0.77	cathepsin H [Source:NCBI gene;Acc:396969]	GO:0001656(metanephros development);GO:0001913(T cell mediated cytotoxicity);GO:0002250(adaptive immune response);GO:0002764(immune response-regulating signaling pathway);GO:0004175(endopeptidase activity);GO:0004177(aminopeptidase activity);GO:0004197(cysteine-type endopeptidase activity);GO:0004252(serine-type endopeptidase activity);GO:0005615(extracellular space);GO:0005764(lysosome);GO:00058…	04142(Lysosome);04210(Apoptosis)	ENSSSCG00000026064	ENSSSCG00000026064	-0.325839	2.09282e-05	0.395355	0.456	0.52	LSM5 homolog, U6 small nuclear RNA and mRNA degradation associated [Source:NCBI gene;Acc:100624767]	GO:0003723(RNA binding);GO:0005634(nucleus);GO:0005681(spliceosomal complex);GO:0005688(U6 snRNP);GO:0006397(mRNA processing);GO:0008380(RNA splicing);GO:0046540(U4/U6 x U5 tri-snRNP complex);GO:1990726(Lsm1-7-Pat1 complex)	03018(RNA degradation);03040(Spliceosome)		ENSSSCG00000023423	UBALD2	-0.399266	0.0242083	1	0.462	0.663	UBA like domain containing 2 [Source:NCBI gene;Acc:100519560]	GO:0005515(protein binding)	NA
ENSSSCG00000016742	MYO1G	-0.488666	0.000460068	3.33718	1	0.321	0.465	myosin IG [Source:NCBI gene;Acc:100512998]	GO:0000166(nucleotide binding);GO:0001891(phagocytic cup);GO:0002456(T cell mediated immunity);GO:0003774(motor activity);GO:0003779(actin binding);GO:0005515(protein binding);GO:0005524(ATP binding);GO:0005546(phosphatidylinositol-4,5-bisphosphate binding);GO:0005547(phosphatidylinositol-3,4,5-trisphosphate binding);GO:0005886(plasma membrane);GO:0005902(microvillus);GO:0006887(exocytosis);GO:00…	NA	ENSSSCG00000008183	ENSSSCG00000008183	-0.325085	6.17705e-06	0.116691	0.127	0.316	mitochondrial ribosomal protein L30 [Source:NCBI gene;Acc:100521315]	GO:0003735(structural constituent of ribosome);GO:0005739(mitochondrion);GO:0006412(translation);GO:0015934(large ribosomal subunit)	03010(Ribosome)		ENSSSCG00000017566	ACSF2	-0.397733	0.00158855	1	0.077	0.27	acyl-CoA synthetase family member 2 [Source:NCBI gene;Acc:100512859]	GO:0003824(catalytic activity)	NA
ENSSSCG00000040689	APOA4	-0.487398	2.07403e-07	6.68319	0.00391805	0.009	0.216	apolipoprotein A4 [Source:NCBI gene;Acc:397681]	GO:0002227(innate immune response in mucosa);GO:0005507(copper ion binding);GO:0005543(phospholipid binding);GO:0005576(extracellular region);GO:0005615(extracellular space);GO:0006695(cholesterol biosynthetic process);GO:0006869(lipid transport);GO:0006982(response to lipid hydroperoxide);GO:0007159(leukocyte cell-cell adhesion);GO:0008203(cholesterol metabolic process);GO:0008289(lipid binding)…	04975(Fat digestion and absorption);04977(Vitamin digestion and absorption);04979(Cholesterol metabolism)	ENSSSCG00000004945	RPL4	-0.325069	0.00388104	1	0.797	0.888	ribosomal protein L4 [Source:NCBI gene;Acc:100038029]	GO:0003735(structural constituent of ribosome);GO:0005634(nucleus);GO:0005791(rough endoplasmic reticulum);GO:0005840(ribosome);GO:0006412(translation);GO:0022625(cytosolic large ribosomal subunit);GO:1990904(ribonucleoprotein complex)	03010(Ribosome)		ENSSSCG00000009713	CLCN3	-0.397478	0.00806026	1	0.077	0.204	chloride voltage-gated channel 3 [Source:NCBI gene;Acc:100156049]	GO:0005247(voltage-gated chloride channel activity);GO:0005254(chloride channel activity);GO:0005768(endosome);GO:0005769(early endosome);GO:0005770(late endosome);GO:0005794(Golgi apparatus);GO:0005886(plasma membrane);GO:0005887(integral component of plasma membrane);GO:0006811(ion transport);GO:0006821(chloride transport);GO:0008021(synaptic vesicle);GO:0009897(external side of plasma membrane…	NA
ENSSSCG00000032135	ENSSSCG00000032135	-0.485528	0.000376626	3.42409	1	0.268	0.432	granulocyte-macrophage colony-stimulating factor receptor subunit alpha-like [Source:NCBI gene;Acc:110257903]	GO:0004896(cytokine receptor activity);GO:0005515(protein binding);GO:0016020(membrane);GO:0016021(integral component of membrane);GO:0019221(cytokine-mediated signaling pathway)	NA	ENSSSCG00000005453	ENSSSCG00000005453	-0.32465	0.0135573	1	0.911	0.918	thioredoxin [Source:NCBI gene;Acc:397581]	GO:0005576(extracellular region);GO:0005623(cell);GO:0005634(nucleus);GO:0005737(cytoplasm);GO:0006662(glycerol ether metabolic process);GO:0009314(response to radiation);GO:0015035(protein disulfide oxidoreductase activity);GO:0043388(positive regulation of DNA binding);GO:0045454(cell redox homeostasis);GO:0055114(oxidation-reduction process)	04621(NOD-like receptor signaling pathway);05418(Fluid shear stress and atherosclerosis)		ENSSSCG00000011243	GOLGA4	-0.396752	0.0447491	1	0.192	0.344	golgin A4 [Source:NCBI gene;Acc:100157001]	GO:0005737(cytoplasm);GO:0005794(Golgi apparatus);GO:0005829(cytosol);GO:0043001(Golgi to plasma membrane protein transport);GO:0043231(intracellular membrane-bounded organelle);GO:0045773(positive regulation of axon extension);GO:0051020(GTPase binding)	NA
ENSSSCG00000036639	STOM	-0.482442	0.000559998	3.25181	1	0.402	0.455	stomatin [Source:NCBI gene;Acc:100627513]	GO:0005737(cytoplasm);GO:0005739(mitochondrion);GO:0005783(endoplasmic reticulum);GO:0005856(cytoskeleton);GO:0005887(integral component of plasma membrane);GO:0016020(membrane);GO:0016021(integral component of membrane);GO:0034765(regulation of ion transmembrane transport);GO:0042802(identical protein binding);GO:0042803(protein homodimerization activity);GO:0044829(positive regulation by host o…	NA	ENSSSCG00000038055	CORO1A	-0.324648	0.00218899	1	0.899	0.929	coronin 1A [Source:NCBI gene;Acc:100621483]	GO:0001772(immunological synapse);GO:0001845(phagolysosome assembly);GO:0001891(phagocytic cup);GO:0003779(actin binding);GO:0003785(actin monomer binding);GO:0005515(protein binding);GO:0005737(cytoplasm);GO:0005769(early endosome);GO:0005829(cytosol);GO:0005884(actin filament);GO:0005886(plasma membrane);GO:0005911(cell-cell junction);GO:0006816(calcium ion transport);GO:0006909(phagocytosis);G…	04145(Phagosome);05152(Tuberculosis)		ENSSSCG00000011951	NFKBIZ	-0.394131	0.172616	1	0.365	0.474	NFKB inhibitor zeta [Source:NCBI gene;Acc:100520981]	GO:0005515(protein binding);GO:0005634(nucleus);GO:0006954(inflammatory response);GO:0016607(nuclear speck);GO:0036464(cytoplasmic ribonucleoprotein granule);GO:0050729(positive regulation of inflammatory response);GO:0050852(T cell receptor signaling pathway);GO:2000321(positive regulation of T-helper 17 cell differentiation)	05202(Transcriptional misregulation in cancer)
ENSSSCG00000010331	ANXA11	-0.479578	0.0167648	1.7756	1	0.455	0.577	annexin A11 [Source:NCBI gene;Acc:100156481]	GO:0005509(calcium ion binding);GO:0005515(protein binding);GO:0005544(calcium-dependent phospholipid binding);GO:0005635(nuclear envelope);GO:0005654(nucleoplasm);GO:0005737(cytoplasm);GO:0005819(spindle);GO:0005829(cytosol);GO:0006909(phagocytosis);GO:0008429(phosphatidylethanolamine binding);GO:0030496(midbody);GO:0032506(cytokinetic process);GO:0042581(specific granule);GO:0042582(azurophil g…	NA	ENSSSCG00000012087	SLC37A1	-0.324065	0.000714515	1	0.127	0.265	solute carrier family 37 member 1 [Source:NCBI gene;Acc:100519174]	GO:0015760(glucose-6-phosphate transport);GO:0016020(membrane);GO:0016021(integral component of membrane);GO:0022857(transmembrane transporter activity);GO:0030176(integral component of endoplasmic reticulum membrane);GO:0035435(phosphate ion transmembrane transport);GO:0055085(transmembrane transport);GO:0061513(glucose 6-phosphate:inorganic phosphate antiporter activity)	NA		ENSSSCG00000022322	BCL2L11	-0.392949	0.0255347	1	0.135	0.295	BCL2 like 11 [Source:NCBI gene;Acc:396632]	GO:0001701(in utero embryonic development);GO:0001776(leukocyte homeostasis);GO:0001782(B cell homeostasis);GO:0001783(B cell apoptotic process);GO:0001822(kidney development);GO:0002260(lymphocyte homeostasis);GO:0002262(myeloid cell homeostasis);GO:0005737(cytoplasm);GO:0005739(mitochondrion);GO:0006915(apoptotic process);GO:0007160(cell-matrix adhesion);GO:0007283(spermatogenesis);GO:0008017(m…	01521(EGFR tyrosine kinase inhibitor resistance);04068(FoxO signaling pathway);04151(PI3K-Akt signaling pathway);04210(Apoptosis);04215(Apoptosis - multiple species);04932(Non-alcoholic fatty liver disease (NAFLD));05169(Epstein-Barr virus infection);05200(Pathways in cancer);05206(MicroRNAs in cancer);05210(Colorectal cancer)
ENSSSCG00000010312	PLAU	-0.474106	0.00417005	2.37986	1	0.196	0.235	plasminogen activator, urokinase [Source:NCBI gene;Acc:396985]	GO:0001666(response to hypoxia);GO:0004252(serine-type endopeptidase activity);GO:0005576(extracellular region);GO:0005615(extracellular space);GO:0006508(proteolysis);GO:0008233(peptidase activity);GO:0008236(serine-type peptidase activity);GO:0009986(cell surface);GO:0010469(regulation of signaling receptor activity);GO:0014909(smooth muscle cell migration);GO:0014910(regulation of smooth muscl…	04064(NF-kappa B signaling pathway);04610(Complement and coagulation cascades);05202(Transcriptional misregulation in cancer);05205(Proteoglycans in cancer);05206(MicroRNAs in cancer);05215(Prostate cancer)	ENSSSCG00000023269	EXOC1	-0.324049	0.0196573	1	0.228	0.398	exocyst complex component 1 [Source:NCBI gene;Acc:100620316]	GO:0000145(exocyst);GO:0005546(phosphatidylinositol-4,5-bisphosphate binding);GO:0005737(cytoplasm);GO:0005886(plasma membrane);GO:0006887(exocytosis);GO:0006893(Golgi to plasma membrane transport);GO:0017049(GTP-Rho binding);GO:0048015(phosphatidylinositol-mediated signaling);GO:0050714(positive regulation of protein secretion);GO:0051601(exocyst localization);GO:0098592(cytoplasmic side of apic…	NA		ENSSSCG00000032141	DUT	-0.38929	0.04893	1	0.385	0.495	deoxyuridine triphosphatase [Source:NCBI gene;Acc:100621123]	GO:0004170(dUTP diphosphatase activity);GO:0005654(nucleoplasm);GO:0046080(dUTP metabolic process)	00240(Pyrimidine metabolism);00983(Drug metabolism - other enzymes)
ENSSSCG00000006357	FCER1G	-0.471871	0.000310764	3.50757	1	0.795	0.85	Fc fragment of IgE receptor Ig [Source:NCBI gene;Acc:397406]	GO:0001798(positive regulation of type IIa hypersensitivity);GO:0001805(positive regulation of type III hypersensitivity);GO:0001812(positive regulation of type I hypersensitivity);GO:0002283(neutrophil activation involved in immune response);GO:0002292(T cell differentiation involved in immune response);GO:0002376(immune system process);GO:0002431(Fc receptor mediated stimulatory signaling pathw…	04071(Sphingolipid signaling pathway);04072(Phospholipase D signaling pathway);04611(Platelet activation);04625(C-type lectin receptor signaling pathway);04650(Natural killer cell mediated cytotoxicity);04664(Fc epsilon RI signaling pathway);05152(Tuberculosis);05310(Asthma)	ENSSSCG00000031615	SERPINB9	-0.322133	0.0147435	1	0.405	0.571	serpin peptidase inhibitor, clade B (ovalbumin), member 9 [Source:NCBI gene;Acc:100126851]	GO:0002020(protease binding);GO:0002448(mast cell mediated immunity);GO:0004867(serine-type endopeptidase inhibitor activity);GO:0005615(extracellular space);GO:0005634(nucleus);GO:0005654(nucleoplasm);GO:0005737(cytoplasm);GO:0005794(Golgi apparatus);GO:0005829(cytosol);GO:0006508(proteolysis);GO:0006915(apoptotic process);GO:0006955(immune response);GO:0008233(peptidase activity);GO:0009617(res…	05146(Amoebiasis)		ENSSSCG00000026230	SRP19	-0.387881	0.00967648	1	0.115	0.316	signal recognition particle 19 [Source:NCBI gene;Acc:100517270]	GO:0005730(nucleolus);GO:0005786(signal recognition particle, endoplasmic reticulum targeting);GO:0006614(SRP-dependent cotranslational protein targeting to membrane);GO:0006616(SRP-dependent cotranslational protein targeting to membrane, translocation);GO:0006617(SRP-dependent cotranslational protein targeting to membrane, signal sequence recognition);GO:0008312(7S RNA binding);GO:0042493(respon…	03060(Protein export)
ENSSSCG00000036427	ENSSSCG00000036427	-0.46832	0.227353	0.643299	1	0.054	0.103	free fatty acid receptor 2-like [Source:NCBI gene;Acc:100517472]	GO:0004930(G protein-coupled receptor activity);GO:0007165(signal transduction);GO:0007186(G protein-coupled receptor signaling pathway);GO:0016020(membrane);GO:0016021(integral component of membrane)	04024(cAMP signaling pathway)	ENSSSCG00000040151	SMIM3	-0.321372	0.00528706	1	0.304	0.439	small integral membrane protein 3 [Source:NCBI gene;Acc:110259544]	GO:0016020(membrane);GO:0016021(integral component of membrane)	NA		ENSSSCG00000005976	NDUFB9	-0.386479	0.000415081	1	0.308	0.586	NADH:ubiquinone oxidoreductase subunit B9 [Source:NCBI gene;Acc:100154130]	GO:0005739(mitochondrion);GO:0005747(mitochondrial respiratory chain complex I);GO:0006120(mitochondrial electron transport, NADH to ubiquinone);GO:0032981(mitochondrial respiratory chain complex I assembly)	00190(Oxidative phosphorylation);04714(Thermogenesis);04723(Retrograde endocannabinoid signaling);04932(Non-alcoholic fatty liver disease (NAFLD));05010(Alzheimer disease);05012(Parkinson disease);05016(Huntington disease)
ENSSSCG00000003491	AKR7A2	-0.46661	0.000905802	3.04297	1	0.196	0.329	aldo-keto reductase family 7 member A2 [Source:NCBI gene;Acc:100511331]	GO:0016491(oxidoreductase activity);GO:0055114(oxidation-reduction process)	00980(Metabolism of xenobiotics by cytochrome P450)	ENSSSCG00000005906	CPSF1	-0.31927	0.00658347	1	0.025	0.133	cleavage and polyadenylation specific factor 1 [Source:NCBI gene;Acc:100514403]	GO:0003676(nucleic acid binding);GO:0005515(protein binding);GO:0005634(nucleus);GO:0005654(nucleoplasm);GO:0005847(mRNA cleavage and polyadenylation specificity factor complex);GO:0006378(mRNA polyadenylation);GO:0019899(enzyme binding);GO:0035925(mRNA 3'-UTR AU-rich region binding)	03015(mRNA surveillance pathway)		ENSSSCG00000000273	ENSSSCG00000000273	-0.386018	0.00692822	1	0.308	0.561	proline rich 13 [Source:NCBI gene;Acc:100517160]	NA	NA
ENSSSCG00000029414	FCN1	-0.465564	0.000378344	3.42211	1	0.116	0.3	ficolin (collagen/fibrinogen domain containing) 1 [Source:NCBI gene;Acc:397316]	GO:0001664(G protein-coupled receptor binding);GO:0002752(cell surface pattern recognition receptor signaling pathway);GO:0007186(G protein-coupled receptor signaling pathway);GO:0008329(signaling pattern recognition receptor activity);GO:0031232(extrinsic component of external side of plasma membrane);GO:0033691(sialic acid binding);GO:0034394(protein localization to cell surface);GO:0043654(rec…	NA	ENSSSCG00000014280	ENSSSCG00000014280	-0.315826	0.0588011	1	0.241	0.408	solute carrier family 22 member 5 [Source:NCBI gene;Acc:100520422]	GO:0000014(single-stranded DNA endodeoxyribonuclease activity);GO:0000722(telomere maintenance via recombination);GO:0000723(telomere maintenance);GO:0000784(nuclear chromosome, telomeric region);GO:0000790(nuclear chromatin);GO:0000794(condensed nuclear chromosome);GO:0003691(double-stranded telomeric DNA binding);GO:0004003(ATP-dependent DNA helicase activity);GO:0004017(adenylate kinase activi…	03440(Homologous recombination);03450(Non-homologous end-joining);04218(Cellular senescence);05231(Choline metabolism in cancer)		ENSSSCG00000021822	RNF169	-0.381325	0.0150959	1	0.019	0.172	ring finger protein 169 [Source:NCBI gene;Acc:100739168]	GO:0005634(nucleus);GO:0005654(nucleoplasm);GO:0006974(cellular response to DNA damage stimulus);GO:0016607(nuclear speck);GO:0031491(nucleosome binding);GO:0035861(site of double-strand break);GO:0070530(K63-linked polyubiquitin modification-dependent protein binding);GO:2000780(negative regulation of double-strand break repair)	NA
ENSSSCG00000039880	ENSSSCG00000039880	-0.464962	0.389479	0.409516	1	0.321	0.347	C-type lectin domain family 12 member B [Source:NCBI gene;Acc:100520308]	GO:0016020(membrane);GO:0016021(integral component of membrane);GO:0030246(carbohydrate binding)	NA	ENSSSCG00000022176	ENSSSCG00000022176	-0.314648	0.00268743	1	0.532	0.602	NA	NA	NA		ENSSSCG00000000394	CNPY2	-0.37672	0.0167592	1	0.135	0.344	canopy FGF signaling regulator 2 [Source:NCBI gene;Acc:100151912]	GO:0005783(endoplasmic reticulum);GO:0010629(negative regulation of gene expression);GO:0010988(regulation of low-density lipoprotein particle clearance);GO:0045716(positive regulation of low-density lipoprotein particle receptor biosynthetic process)	NA
ENSSSCG00000017037	FABP6	-0.461116	0.000119819	3.92148	1	0.098	0.305	fatty acid binding protein 6 [Source:NCBI gene;Acc:397423]	GO:0005737(cytoplasm);GO:0008289(lipid binding);GO:0032052(bile acid binding)	03320(PPAR signaling pathway)	ENSSSCG00000015743	PTPN4	-0.312926	0.00116803	1	0.114	0.224	protein tyrosine phosphatase, non-receptor type 4 [Source:NCBI gene;Acc:100522902]	GO:0004721(phosphoprotein phosphatase activity);GO:0004725(protein tyrosine phosphatase activity);GO:0004726(non-membrane spanning protein tyrosine phosphatase activity);GO:0005515(protein binding);GO:0005737(cytoplasm);GO:0005856(cytoskeleton);GO:0006470(protein dephosphorylation);GO:0008092(cytoskeletal protein binding);GO:0009898(cytoplasmic side of plasma membrane);GO:0016311(dephosphorylatio…	NA		ENSSSCG00000032031	QARS	-0.370737	0.0106383	1	0.096	0.281	glutaminyl-tRNA synthetase [Source:NCBI gene;Acc:110256443]	GO:0000166(nucleotide binding);GO:0004812(aminoacyl-tRNA ligase activity);GO:0004819(glutamine-tRNA ligase activity);GO:0004860(protein kinase inhibitor activity);GO:0005524(ATP binding);GO:0005737(cytoplasm);GO:0005829(cytosol);GO:0006412(translation);GO:0006418(tRNA aminoacylation for protein translation);GO:0006425(glutaminyl-tRNA aminoacylation);GO:0006469(negative regulation of protein kinas…	00970(Aminoacyl-tRNA biosynthesis)
ENSSSCG00000009778	RILPL2	-0.460914	0.000725472	3.13938	1	0.286	0.418	Rab interacting lysosomal protein like 2 [Source:NCBI gene;Acc:100626388]	GO:0003382(epithelial cell morphogenesis);GO:0005737(cytoplasm);GO:0005813(centrosome);GO:0005829(cytosol);GO:0005929(cilium);GO:0016020(membrane);GO:0031267(small GTPase binding);GO:0036064(ciliary basal body);GO:0042802(identical protein binding);GO:0046983(protein dimerization activity);GO:0051959(dynein light intermediate chain binding);GO:0060271(cilium assembly);GO:1903445(protein transport…	NA	ENSSSCG00000015976	LNPK	-0.312038	0.000143124	1	0.101	0.224	lunapark, ER junction formation factor [Source:NCBI gene;Acc:100514196]	GO:0005654(nucleoplasm);GO:0005783(endoplasmic reticulum);GO:0005789(endoplasmic reticulum membrane);GO:0007029(endoplasmic reticulum organization);GO:0007596(blood coagulation);GO:0016020(membrane);GO:0016021(integral component of membrane);GO:0030176(integral component of endoplasmic reticulum membrane);GO:0032330(regulation of chondrocyte differentiation);GO:0035115(embryonic forelimb morphoge…	NA		ENSSSCG00000000162	BTBD11	-0.370006	0.0102155	1	0.077	0.242	BTB domain containing 11 [Source:NCBI gene;Acc:100520194]	GO:0005515(protein binding);GO:0046982(protein heterodimerization activity);GO:0060395(SMAD protein signal transduction)	NA
ENSSSCG00000007646	LAMTOR4	-0.448248	2.06925e-05	4.68419	0.390903	0.607	0.732	late endosomal/lysosomal adaptor, MAPK and MTOR activator 4 [Source:NCBI gene;Acc:100526100]	GO:0005085(guanyl-nucleotide exchange factor activity);GO:0005764(lysosome);GO:0008361(regulation of cell size);GO:0032008(positive regulation of TOR signaling);GO:0032947(protein-containing complex scaffold activity);GO:0043231(intracellular membrane-bounded organelle);GO:0061462(protein localization to lysosome);GO:0071230(cellular response to amino acid stimulus);GO:0071986(Ragulator complex)	04150(mTOR signaling pathway)	ENSSSCG00000005912	GPAA1	-0.311402	0.0350918	1	0.165	0.337	glycosylphosphatidylinositol anchor attachment 1 [Source:NCBI gene;Acc:100525695]	GO:0016020(membrane);GO:0016021(integral component of membrane);GO:0016255(attachment of GPI anchor to protein);GO:0034235(GPI anchor binding);GO:0042765(GPI-anchor transamidase complex);GO:0065003(protein-containing complex assembly)	00563(Glycosylphosphatidylinositol (GPI)-anchor biosynthesis)		ENSSSCG00000003395	PIK3CD	-0.367114	0.0556242	1	0.154	0.33	phosphatidylinositol-4,5-bisphosphate 3-kinase catalytic subunit delta [Source:NCBI gene;Acc:100518131]	GO:0000166(nucleotide binding);GO:0005524(ATP binding);GO:0005737(cytoplasm);GO:0005886(plasma membrane);GO:0005942(phosphatidylinositol 3-kinase complex);GO:0006468(protein phosphorylation);GO:0010628(positive regulation of gene expression);GO:0014065(phosphatidylinositol 3-kinase signaling);GO:0016020(membrane);GO:0016301(kinase activity);GO:0016303(1-phosphatidylinositol-3-kinase activity);GO:…	00562(Inositol phosphate metabolism);01521(EGFR tyrosine kinase inhibitor resistance);01522(Endocrine resistance);01524(Platinum drug resistance);04012(ErbB signaling pathway);04014(Ras signaling pathway);04015(Rap1 signaling pathway);04024(cAMP signaling pathway);04062(Chemokine signaling pathway);04066(HIF-1 signaling pathway);04068(FoxO signaling pathway);04070(Phosphatidylinositol signaling s…
ENSSSCG00000027826	ENSSSCG00000027826	-0.447642	0.00054194	3.26605	1	0.518	0.704	GTPase, IMAP family member 4 [Source:NCBI gene;Acc:100518347]	GO:0005525(GTP binding);GO:0005829(cytosol)	NA	ENSSSCG00000006870	ENSSSCG00000006870	-0.310739	0.0120516	1	0.089	0.245	major facilitator superfamily domain containing 14A [Source:NCBI gene;Acc:100513729]	GO:0005215(transporter activity);GO:0016020(membrane);GO:0016021(integral component of membrane);GO:0055085(transmembrane transport)	NA		ENSSSCG00000003805	PDE4B	-0.36666	0.0450906	1	0.212	0.305	phosphodiesterase 4B [Source:NCBI gene;Acc:100037941]	GO:0000930(gamma-tubulin complex);GO:0001780(neutrophil homeostasis);GO:0004114(3',5'-cyclic-nucleotide phosphodiesterase activity);GO:0004115(3',5'-cyclic-AMP phosphodiesterase activity);GO:0005515(protein binding);GO:0005813(centrosome);GO:0005829(cytosol);GO:0007165(signal transduction);GO:0008021(synaptic vesicle);GO:0008081(phosphoric diester hydrolase activity);GO:0014069(postsynaptic densi…	00230(Purine metabolism);04024(cAMP signaling pathway);04928(Parathyroid hormone synthesis, secretion and action);05032(Morphine addiction)
ENSSSCG00000036224	ENSSSCG00000036224	-0.447188	0.144945	0.838796	1	0.777	0.751	NA	GO:0003823(antigen binding);GO:0006910(phagocytosis, recognition);GO:0006911(phagocytosis, engulfment);GO:0006958(complement activation, classical pathway);GO:0009897(external side of plasma membrane);GO:0034987(immunoglobulin receptor binding);GO:0042571(immunoglobulin complex, circulating);GO:0042742(defense response to bacterium);GO:0045087(innate immune response);GO:0050853(B cell receptor si…	NA	ENSSSCG00000025499	ENSSSCG00000025499	-0.30954	0.00654207	1	0.835	0.939	FXYD domain containing ion transport regulator 5 [Source:NCBI gene;Acc:100624274]	GO:0006811(ion transport);GO:0016020(membrane);GO:0016021(integral component of membrane);GO:0017080(sodium channel regulator activity);GO:0043269(regulation of ion transport);GO:0099106(ion channel regulator activity);GO:2000649(regulation of sodium ion transmembrane transporter activity)	NA		ENSSSCG00000006740	ATP1A1	-0.366322	0.0148261	1	0.077	0.242	ATPase Na+/K+ transporting subunit alpha 1 [Source:NCBI gene;Acc:397481]	GO:0000166(nucleotide binding);GO:0002026(regulation of the force of heart contraction);GO:0005391(sodium:potassium-exchanging ATPase activity);GO:0005524(ATP binding);GO:0005623(cell);GO:0005886(plasma membrane);GO:0005890(sodium:potassium-exchanging ATPase complex);GO:0006811(ion transport);GO:0006813(potassium ion transport);GO:0006883(cellular sodium ion homeostasis);GO:0008217(regulation of …	04022(cGMP-PKG signaling pathway);04024(cAMP signaling pathway);04260(Cardiac muscle contraction);04261(Adrenergic signaling in cardiomyocytes);04911(Insulin secretion);04918(Thyroid hormone synthesis);04919(Thyroid hormone signaling pathway);04925(Aldosterone synthesis and secretion);04960(Aldosterone-regulated sodium reabsorption);04961(Endocrine and other factor-regulated calcium reabsorption)…
ENSSSCG00000017956	CD68	-0.445755	0.0292062	1.53452	1	0.188	0.277	CD68 molecule [Source:NCBI gene;Acc:103158530]	GO:0005764(lysosome);GO:0005765(lysosomal membrane);GO:0016020(membrane);GO:0016021(integral component of membrane)	04142(Lysosome)	ENSSSCG00000040352	DUS1L	-0.308001	0.0315937	1	0.203	0.388	dihydrouridine synthase 1 like [Source:NCBI gene;Acc:100623965]	GO:0002943(tRNA dihydrouridine synthesis);GO:0003824(catalytic activity);GO:0008033(tRNA processing);GO:0017150(tRNA dihydrouridine synthase activity);GO:0050660(flavin adenine dinucleotide binding);GO:0055114(oxidation-reduction process)	NA		ENSSSCG00000038062	SAMSN1	-0.364515	0.0735749	1	0.212	0.382	SAM domain, SH3 domain and nuclear localization signals 1 [Source:NCBI gene;Acc:100157298]	GO:0001784(phosphotyrosine residue binding);GO:0002820(negative regulation of adaptive immune response);GO:0005515(protein binding);GO:0005634(nucleus);GO:0005829(cytosol);GO:0005886(plasma membrane);GO:0050732(negative regulation of peptidyl-tyrosine phosphorylation);GO:0050869(negative regulation of B cell activation)	NA
ENSSSCG00000006250	LYN	-0.438235	6.11408e-05	4.21367	1	0.768	0.864	LYN proto-oncogene, Src family tyrosine kinase [Source:NCBI gene;Acc:100152890]	GO:0000166(nucleotide binding);GO:0001782(B cell homeostasis);GO:0001817(regulation of cytokine production);GO:0001933(negative regulation of protein phosphorylation);GO:0001934(positive regulation of protein phosphorylation);GO:0002431(Fc receptor mediated stimulatory signaling pathway);GO:0002513(tolerance induction to self antigen);GO:0002576(platelet degranulation);GO:0002762(negative regulat…	04062(Chemokine signaling pathway);04064(NF-kappa B signaling pathway);04611(Platelet activation);04662(B cell receptor signaling pathway);04664(Fc epsilon RI signaling pathway);04666(Fc gamma R-mediated phagocytosis);04730(Long-term depression);05167(Kaposi sarcoma-associated herpesvirus infection);05169(Epstein-Barr virus infection);05203(Viral carcinogenesis)	ENSSSCG00000026990	FAM162A	-0.301969	0.00551475	1	0.152	0.357	family with sequence similarity 162 member A [Source:NCBI gene;Acc:100627352]	GO:0005739(mitochondrion);GO:0005829(cytosol);GO:0006919(activation of cysteine-type endopeptidase activity involved in apoptotic process);GO:0016020(membrane);GO:0016021(integral component of membrane);GO:0043065(positive regulation of apoptotic process);GO:0051402(neuron apoptotic process);GO:0071456(cellular response to hypoxia);GO:0090200(positive regulation of release of cytochrome c from mi…	NA		ENSSSCG00000034207	CEBPB	-0.363833	0.0137166	1	0.212	0.319	CCAAT enhancer binding protein beta [Source:NCBI gene;Acc:397360]	GO:0000779(condensed chromosome, centromeric region);GO:0000790(nuclear chromatin);GO:0000977(RNA polymerase II regulatory region sequence-specific DNA binding);GO:0000978(RNA polymerase II proximal promoter sequence-specific DNA binding);GO:0000979(RNA polymerase II core promoter sequence-specific DNA binding);GO:0000981(DNA-binding transcription factor activity, RNA polymerase II-specific);GO:0…	04657(IL-17 signaling pathway);04668(TNF signaling pathway);05152(Tuberculosis);05202(Transcriptional misregulation in cancer)
ENSSSCG00000003694	EMILIN2	-0.438133	0.00158817	2.7991	1	0.634	0.662	elastin microfibril interfacer 2 [Source:NCBI gene;Acc:100522875]	GO:0005515(protein binding);GO:0005576(extracellular region);GO:0010811(positive regulation of cell-substrate adhesion);GO:0031012(extracellular matrix)	NA	ENSSSCG00000001398	ENSSSCG00000001398	-0.301471	0.0139268	1	0.62	0.694	MHC class I antigen 7 [Source:NCBI gene;Acc:396650]	GO:0016020(membrane);GO:0016021(integral component of membrane)	04144(Endocytosis);04145(Phagosome);04218(Cellular senescence);04514(Cell adhesion molecules (CAMs));04612(Antigen processing and presentation);04650(Natural killer cell mediated cytotoxicity);04940(Type I diabetes mellitus);05163(Human cytomegalovirus infection);05165(Human papillomavirus infection);05166(Human T-cell leukemia virus 1 infection);05167(Kaposi sarcoma-associated herpesvirus infect…		ENSSSCG00000017705	CCL5	-0.362099	0.0015529	1	0.827	0.954	C-C motif chemokine ligand 5 [Source:NCBI gene;Acc:396613]	GO:0000165(MAPK cascade);GO:0002548(monocyte chemotaxis);GO:0004435(phosphatidylinositol phospholipase C activity);GO:0004672(protein kinase activity);GO:0005125(cytokine activity);GO:0005576(extracellular region);GO:0005615(extracellular space);GO:0005737(cytoplasm);GO:0006816(calcium ion transport);GO:0006874(cellular calcium ion homeostasis);GO:0006887(exocytosis);GO:0006935(chemotaxis);GO:000…	04060(Cytokine-cytokine receptor interaction);04062(Chemokine signaling pathway);04620(Toll-like receptor signaling pathway);04621(NOD-like receptor signaling pathway);04623(Cytosolic DNA-sensing pathway);04668(TNF signaling pathway);05020(Prion diseases);05142(Chagas disease (American trypanosomiasis));05163(Human cytomegalovirus infection);05164(Influenza A);05168(Herpes simplex virus 1 infecti…
ENSSSCG00000030300	MT2A	-0.437007	0.0019743	2.70459	1	0.259	0.455	metallothionein-2A [Source:NCBI gene;Acc:396827]	GO:0005634(nucleus);GO:0005737(cytoplasm);GO:0006882(cellular zinc ion homeostasis);GO:0007263(nitric oxide mediated signal transduction);GO:0008144(drug binding);GO:0008270(zinc ion binding);GO:0009617(response to bacterium);GO:0010273(detoxification of copper ion);GO:0035690(cellular response to drug);GO:0036016(cellular response to interleukin-3);GO:0036018(cellular response to erythropoietin)…	04978(Mineral absorption)	ENSSSCG00000025751	MDH1	-0.299996	0.0331528	1	0.266	0.469	malate dehydrogenase 1 [Source:NCBI gene;Acc:396894]	GO:0003824(catalytic activity);GO:0005737(cytoplasm);GO:0005829(cytosol);GO:0005975(carbohydrate metabolic process);GO:0006099(tricarboxylic acid cycle);GO:0006107(oxaloacetate metabolic process);GO:0006108(malate metabolic process);GO:0006734(NADH metabolic process);GO:0016491(oxidoreductase activity);GO:0016615(malate dehydrogenase activity);GO:0016616(oxidoreductase activity, acting on the CH-…	00020(Citrate cycle (TCA cycle));00270(Cysteine and methionine metabolism);00620(Pyruvate metabolism);00630(Glyoxylate and dicarboxylate metabolism);04964(Proximal tubule bicarbonate reclamation)		ENSSSCG00000007206	RBCK1	-0.361117	0.0114055	1	0.154	0.316	RANBP2-type and C3HC4-type zinc finger containing 1 [Source:NCBI gene;Acc:100519985]	GO:0000209(protein polyubiquitination);GO:0004842(ubiquitin-protein transferase activity);GO:0005515(protein binding);GO:0016740(transferase activity);GO:0032088(negative regulation of NF-kappaB transcription factor activity);GO:0042802(identical protein binding);GO:0043065(positive regulation of apoptotic process);GO:0043123(positive regulation of I-kappaB kinase/NF-kappaB signaling);GO:0043130(…	04217(Necroptosis);04621(NOD-like receptor signaling pathway)
ENSSSCG00000040208	PAG1	-0.436985	0.000979927	3.00881	1	0.125	0.272	phosphoprotein membrane anchor with glycosphingolipid microdomains 1 [Source:NCBI gene;Acc:100157912]	GO:0005886(plasma membrane);GO:0016020(membrane);GO:0016021(integral component of membrane);GO:0035556(intracellular signal transduction);GO:0042169(SH2 domain binding);GO:0045121(membrane raft);GO:0050863(regulation of T cell activation);GO:0050868(negative regulation of T cell activation)	NA	ENSSSCG00000008980	SCARB2	-0.299529	0.0265142	1	0.025	0.102	scavenger receptor class B member 2 [Source:NCBI gene;Acc:414407]	GO:0001786(phosphatidylserine binding);GO:0005044(scavenger receptor activity);GO:0005548(phospholipid transporter activity);GO:0005764(lysosome);GO:0005765(lysosomal membrane);GO:0005886(plasma membrane);GO:0006622(protein targeting to lysosome);GO:0006898(receptor-mediated endocytosis);GO:0008565(protein transporter activity);GO:0015485(cholesterol binding);GO:0015917(aminophospholipid transpor…	04142(Lysosome)		ENSSSCG00000009807	RHOF	-0.361001	0.0496128	1	0.154	0.312	ras homolog family member F, filopodia associated [Source:NCBI gene;Acc:100144500]	GO:0000166(nucleotide binding);GO:0003924(GTPase activity);GO:0005525(GTP binding);GO:0005622(intracellular);GO:0005737(cytoplasm);GO:0005886(plasma membrane);GO:0005938(cell cortex);GO:0007015(actin filament organization);GO:0007264(small GTPase mediated signal transduction);GO:0007266(Rho protein signal transduction);GO:0008360(regulation of cell shape);GO:0016477(cell migration);GO:0019901(pro…	NA
ENSSSCG00000027607	IER3	-0.432591	0.313755	0.503409	1	0.205	0.291	immediate early response 3 [Source:NCBI gene;Acc:100154770]	GO:0005634(nucleus);GO:0043066(negative regulation of apoptotic process);GO:2001020(regulation of response to DNA damage stimulus)	NA	ENSSSCG00000039541	ANKRD11	-0.299478	0.0198947	1	0.101	0.204	ankyrin repeat domain 11 [Source:NCBI gene;Acc:100627188]	GO:0001701(in utero embryonic development);GO:0001894(tissue homeostasis);GO:0005515(protein binding);GO:0005634(nucleus);GO:0005654(nucleoplasm);GO:0005829(cytosol);GO:0005886(plasma membrane);GO:0035264(multicellular organism growth);GO:0042475(odontogenesis of dentin-containing tooth);GO:0048705(skeletal system morphogenesis);GO:0060323(head morphogenesis);GO:0060325(face morphogenesis);GO:006…	NA		ENSSSCG00000029160	ENSSSCG00000029160	-0.360578	0.192372	1	0.058	0.126	NA	GO:0000166(nucleotide binding);GO:0005524(ATP binding)	NA
ENSSSCG00000033089	ENSSSCG00000033089	-0.431129	0.00676974	2.16943	1	0.25	0.413	interferon-induced very large GTPase 1-like [Source:NCBI gene;Acc:110255360]	GO:0005525(GTP binding)	NA	ENSSSCG00000036224	ENSSSCG00000036224	-0.29739	0.239265	1	0.57	0.531	NA	GO:0003823(antigen binding);GO:0006910(phagocytosis, recognition);GO:0006911(phagocytosis, engulfment);GO:0006958(complement activation, classical pathway);GO:0009897(external side of plasma membrane);GO:0034987(immunoglobulin receptor binding);GO:0042571(immunoglobulin complex, circulating);GO:0042742(defense response to bacterium);GO:0045087(innate immune response);GO:0050853(B cell receptor si…	NA		ENSSSCG00000004064	ARID1B	-0.359035	0.0527264	1	0.038	0.161	AT-rich interaction domain 1B [Source:NCBI gene;Acc:100152904]	GO:0003677(DNA binding);GO:0005634(nucleus);GO:0005654(nucleoplasm);GO:0005829(cytosol);GO:0005886(plasma membrane);GO:0006338(chromatin remodeling);GO:0007270(neuron-neuron synaptic transmission);GO:0016514(SWI/SNF complex);GO:0060996(dendritic spine development);GO:0070603(SWI/SNF superfamily-type complex);GO:0071565(nBAF complex);GO:0097026(dendritic cell dendrite assembly)	04714(Thermogenesis);05225(Hepatocellular carcinoma)
ENSSSCG00000034555	ENSSSCG00000034555	-0.430814	0.0349421	1.45665	1	0.259	0.394	killer cell lectin-like receptor subfamily B member 1B allele B [Source:NCBI gene;Acc:100520491]	GO:0016020(membrane);GO:0016021(integral component of membrane);GO:0030246(carbohydrate binding)	NA	ENSSSCG00000040666	REX1BD	-0.296809	0.0127234	1	0.405	0.622	required for excision 1-B domain containing [Source:NCBI gene;Acc:100627671]	NA	NA		ENSSSCG00000011760	TBL1XR1	-0.358752	0.0133597	1	0.173	0.361	transducin beta like 1 X-linked receptor 1 [Source:NCBI gene;Acc:100522831]	GO:0000118(histone deacetylase complex);GO:0000122(negative regulation of transcription by RNA polymerase II);GO:0001835(blastocyst hatching);GO:0002021(response to dietary excess);GO:0003677(DNA binding);GO:0003714(transcription corepressor activity);GO:0005515(protein binding);GO:0005634(nucleus);GO:0006357(regulation of transcription by RNA polymerase II);GO:0008013(beta-catenin binding);GO:00…	04310(Wnt signaling pathway)
ENSSSCG00000028711	CASP1	-0.430642	0.00409055	2.38822	1	0.384	0.512	caspase 1, apoptosis-related cysteine peptidase [Source:NCBI gene;Acc:397319]	GO:0001666(response to hypoxia);GO:0004197(cysteine-type endopeptidase activity);GO:0005576(extracellular region);GO:0005737(cytoplasm);GO:0005739(mitochondrion);GO:0006508(proteolysis);GO:0006915(apoptotic process);GO:0006919(activation of cysteine-type endopeptidase activity involved in apoptotic process);GO:0008233(peptidase activity);GO:0008234(cysteine-type peptidase activity);GO:0009617(res…	04217(Necroptosis);04621(NOD-like receptor signaling pathway);04623(Cytosolic DNA-sensing pathway);04625(C-type lectin receptor signaling pathway);05014(Amyotrophic lateral sclerosis (ALS));05132(Salmonella infection);05133(Pertussis);05134(Legionellosis);05164(Influenza A)	ENSSSCG00000000793	PPHLN1	-0.295441	0.0230917	1	0.089	0.265	periphilin 1 [Source:NCBI gene;Acc:100522617]	GO:0005654(nucleoplasm);GO:0005794(Golgi apparatus);GO:0005829(cytosol);GO:0045814(negative regulation of gene expression, epigenetic);GO:0045892(negative regulation of transcription, DNA-templated);GO:0090309(positive regulation of methylation-dependent chromatin silencing);GO:0097355(protein localization to heterochromatin)	NA		ENSSSCG00000010834	MIA3	-0.357281	0.00562974	1	0.077	0.214	MIA SH3 domain ER export factor 3 [Source:NCBI gene;Acc:100520445]	GO:0000139(Golgi membrane);GO:0002042(cell migration involved in sprouting angiogenesis);GO:0002687(positive regulation of leukocyte migration);GO:0005515(protein binding);GO:0005789(endoplasmic reticulum membrane);GO:0006887(exocytosis);GO:0006888(endoplasmic reticulum to Golgi vesicle-mediated transport);GO:0007029(endoplasmic reticulum organization);GO:0007162(negative regulation of cell adhes…	NA
ENSSSCG00000000273	ENSSSCG00000000273	-0.426446	0.000146513	3.83412	1	0.759	0.887	proline rich 13 [Source:NCBI gene;Acc:100517160]	NA	NA	ENSSSCG00000033757	ENSSSCG00000033757	-0.294427	0.0606701	1	0.278	0.469	FKBP prolyl isomerase 2 [Source:NCBI gene;Acc:100522180]	GO:0000413(protein peptidyl-prolyl isomerization);GO:0003755(peptidyl-prolyl cis-trans isomerase activity);GO:0016853(isomerase activity)	NA		ENSSSCG00000016646	IFRD1	-0.357199	0.00516994	1	0.058	0.214	interferon related developmental regulator 1 [Source:NCBI gene;Acc:493185]	GO:0005634(nucleus);GO:0005737(cytoplasm);GO:0014706(striated muscle tissue development);GO:0030517(negative regulation of axon extension);GO:0042692(muscle cell differentiation);GO:0043403(skeletal muscle tissue regeneration);GO:0048671(negative regulation of collateral sprouting)	NA
ENSSSCG00000038549	ZFP36L2	-0.425078	0.00676345	2.16983	1	0.509	0.587	ZFP36 ring finger protein like 2 [Source:NCBI gene;Acc:100513591]	GO:0000165(MAPK cascade);GO:0000288(nuclear-transcribed mRNA catabolic process, deadenylation-dependent decay);GO:0005634(nucleus);GO:0005737(cytoplasm);GO:0006402(mRNA catabolic process);GO:0009611(response to wounding);GO:0017091(AU-rich element binding);GO:0030097(hemopoiesis);GO:0033077(T cell differentiation in thymus);GO:0035019(somatic stem cell population maintenance);GO:0035925(mRNA 3'-U…	04218(Cellular senescence)	ENSSSCG00000023783	MRPL27	-0.293217	0.0318143	1	0.19	0.327	mitochondrial ribosomal protein L27 [Source:NCBI gene;Acc:100737651]	GO:0003735(structural constituent of ribosome);GO:0005622(intracellular);GO:0005739(mitochondrion);GO:0005762(mitochondrial large ribosomal subunit);GO:0005840(ribosome);GO:0006412(translation)	03010(Ribosome)		ENSSSCG00000006363	ENSSSCG00000006363	-0.35634	0.0077325	1	0.077	0.281	ubiquitin-fold modifier conjugating enzyme 1 [Source:NCBI gene;Acc:100157692]	GO:0071568(UFM1 transferase activity);GO:1990592(protein K69-linked ufmylation)	NA
ENSSSCG00000004369	PRDM1	-0.421725	0.0705807	1.15131	1	0.277	0.362	PR/SET domain 1 [Source:NCBI gene;Acc:100154284]	GO:0000122(negative regulation of transcription by RNA polymerase II);GO:0000977(RNA polymerase II regulatory region sequence-specific DNA binding);GO:0000978(RNA polymerase II proximal promoter sequence-specific DNA binding);GO:0001227(DNA-binding transcription repressor activity, RNA polymerase II-specific);GO:0001701(in utero embryonic development);GO:0001763(morphogenesis of a branching struc…	NA	ENSSSCG00000029408	ZFP30	-0.2932	0.00334972	1	0.063	0.245	zinc finger protein 30 homolog [Source:NCBI gene;Acc:100739425]	GO:0003676(nucleic acid binding);GO:0005622(intracellular);GO:0006355(regulation of transcription, DNA-templated);GO:0046872(metal ion binding)	05168(Herpes simplex virus 1 infection)		ENSSSCG00000021893	ROCK1	-0.356281	0.0976397	1	0.308	0.474	Rho associated coiled-coil containing protein kinase 1 [Source:NCBI gene;Acc:397447]	GO:0000166(nucleotide binding);GO:0001726(ruffle);GO:0003180(aortic valve morphogenesis);GO:0003383(apical constriction);GO:0004672(protein kinase activity);GO:0004674(protein serine/threonine kinase activity);GO:0005524(ATP binding);GO:0005856(cytoskeleton);GO:0005886(plasma membrane);GO:0006468(protein phosphorylation);GO:0007159(leukocyte cell-cell adhesion);GO:0007249(I-kappaB kinase/NF-kappa…	04022(cGMP-PKG signaling pathway);04024(cAMP signaling pathway);04062(Chemokine signaling pathway);04071(Sphingolipid signaling pathway);04270(Vascular smooth muscle contraction);04350(TGF-beta signaling pathway);04360(Axon guidance);04510(Focal adhesion);04530(Tight junction);04611(Platelet activation);04670(Leukocyte transendothelial migration);04810(Regulation of actin cytoskeleton);04921(Oxyt…
ENSSSCG00000035863	PLIN2	-0.419578	0.0200713	1.69742	1	0.196	0.254	perilipin 2 [Source:NCBI gene;Acc:397402]	GO:0005634(nucleus);GO:0005737(cytoplasm);GO:0005811(lipid droplet);GO:0005829(cytosol);GO:0005886(plasma membrane);GO:0015909(long-chain fatty acid transport);GO:0019915(lipid storage)	03320(PPAR signaling pathway)	ENSSSCG00000023296	CENPE	-0.291795	0.000900716	1	0.051	0.143	centromere protein E [Source:NCBI gene;Acc:100626792]	GO:0000166(nucleotide binding);GO:0000278(mitotic cell cycle);GO:0000775(chromosome, centromeric region);GO:0000776(kinetochore);GO:0000779(condensed chromosome, centromeric region);GO:0003774(motor activity);GO:0003777(microtubule motor activity);GO:0005524(ATP binding);GO:0005634(nucleus);GO:0005654(nucleoplasm);GO:0005694(chromosome);GO:0005828(kinetochore microtubule);GO:0005829(cytosol);GO:0…	NA		ENSSSCG00000035673	HBP1	-0.354742	0.0327387	1	0.192	0.351	HMG-box transcription factor 1 [Source:NCBI gene;Acc:100519099]	GO:0003677(DNA binding);GO:0003723(RNA binding);GO:0005515(protein binding);GO:0005634(nucleus);GO:0005654(nucleoplasm);GO:0006355(regulation of transcription, DNA-templated);GO:0016607(nuclear speck)	NA
ENSSSCG00000023247	OPTN	-0.418754	0.000550034	3.25961	1	0.179	0.286	optineurin [Source:NCBI gene;Acc:397011]	GO:0001920(negative regulation of receptor recycling);GO:0005634(nucleus);GO:0005737(cytoplasm);GO:0005768(endosome);GO:0005776(autophagosome);GO:0005794(Golgi apparatus);GO:0005802(trans-Golgi network);GO:0005829(cytosol);GO:0006914(autophagy);GO:0007030(Golgi organization);GO:0008022(protein C-terminus binding);GO:0010508(positive regulation of autophagy);GO:0016192(vesicle-mediated transport);…	04137(Mitophagy - animal)	ENSSSCG00000001041	PAK1IP1	-0.291457	0.0246444	1	0.203	0.388	PAK1 interacting protein 1 [Source:NCBI gene;Acc:100156606]	GO:0005515(protein binding);GO:0005730(nucleolus);GO:0008283(cell population proliferation);GO:0042273(ribosomal large subunit biogenesis);GO:0060021(roof of mouth development);GO:1901796(regulation of signal transduction by p53 class mediator)	NA		ENSSSCG00000031741	ENSSSCG00000031741	-0.354066	0.0464916	1	0.077	0.207	ribonucleotide reductase regulatory subunit M2 [Source:NCBI gene;Acc:100316853]	GO:0009263(deoxyribonucleotide biosynthetic process);GO:0016491(oxidoreductase activity);GO:0055114(oxidation-reduction process)	00230(Purine metabolism);00240(Pyrimidine metabolism);00480(Glutathione metabolism);00983(Drug metabolism - other enzymes);04115(p53 signaling pathway)
ENSSSCG00000031789	ACSL5	-0.417854	0.00113929	2.94337	1	0.33	0.474	acyl-CoA synthetase long chain family member 5 [Source:NCBI gene;Acc:100157521]	GO:0003824(catalytic activity);GO:0005634(nucleus);GO:0005730(nucleolus);GO:0005739(mitochondrion);GO:0016020(membrane);GO:0016021(integral component of membrane)	00061(Fatty acid biosynthesis);00071(Fatty acid degradation);03320(PPAR signaling pathway);04146(Peroxisome);04216(Ferroptosis);04714(Thermogenesis);04920(Adipocytokine signaling pathway)	ENSSSCG00000033849	CD37	-0.290981	0.0244675	1	0.722	0.806	CD37 molecule [Source:NCBI gene;Acc:100624694]	GO:0001772(immunological synapse);GO:0016020(membrane);GO:0016021(integral component of membrane)	04640(Hematopoietic cell lineage)		ENSSSCG00000006730	MAN1A2	-0.353182	0.029988	1	0.019	0.165	mannosidase alpha class 1A member 2 [Source:NCBI gene;Acc:100154147]	GO:0000139(Golgi membrane);GO:0003824(catalytic activity);GO:0004571(mannosyl-oligosaccharide 1,2-alpha-mannosidase activity);GO:0005509(calcium ion binding);GO:0005783(endoplasmic reticulum);GO:0005794(Golgi apparatus);GO:0006491(N-glycan processing);GO:0007585(respiratory gaseous exchange);GO:0008152(metabolic process);GO:0009100(glycoprotein metabolic process);GO:0016020(membrane);GO:0016021(i…	00510(N-Glycan biosynthesis);04141(Protein processing in endoplasmic reticulum)
ENSSSCG00000014441	CSF1R	-0.417188	0.00390394	2.4085	1	0.42	0.592	colony stimulating factor 1 receptor [Source:NCBI gene;Acc:100517086]	GO:0000166(nucleotide binding);GO:0001934(positive regulation of protein phosphorylation);GO:0002244(hematopoietic progenitor cell differentiation);GO:0002931(response to ischemia);GO:0004672(protein kinase activity);GO:0004713(protein tyrosine kinase activity);GO:0004714(transmembrane receptor protein tyrosine kinase activity);GO:0005011(macrophage colony-stimulating factor receptor activity);GO…	04010(MAPK signaling pathway);04014(Ras signaling pathway);04015(Rap1 signaling pathway);04060(Cytokine-cytokine receptor interaction);04151(PI3K-Akt signaling pathway);04380(Osteoclast differentiation);04640(Hematopoietic cell lineage);05200(Pathways in cancer);05202(Transcriptional misregulation in cancer);05221(Acute myeloid leukemia)	ENSSSCG00000011014	BAMBI	-0.290929	0.0084921	1	0.114	0.255	BMP and activin membrane bound inhibitor [Source:NCBI gene;Acc:449001]	GO:0005109(frizzled binding);GO:0005737(cytoplasm);GO:0005886(plasma membrane);GO:0008284(positive regulation of cell population proliferation);GO:0008360(regulation of cell shape);GO:0010718(positive regulation of epithelial to mesenchymal transition);GO:0016020(membrane);GO:0016021(integral component of membrane);GO:0016477(cell migration);GO:0030512(negative regulation of transforming growth f…	04310(Wnt signaling pathway);04350(TGF-beta signaling pathway)		ENSSSCG00000021106	GRIPAP1	-0.351567	0.0164142	1	0.077	0.186	GRIP1 associated protein 1 [Source:NCBI gene;Acc:100621697]	GO:0005654(nucleoplasm);GO:0005829(cytosol);GO:0016020(membrane);GO:0016021(integral component of membrane);GO:0043231(intracellular membrane-bounded organelle)	NA
ENSSSCG00000008214	FABP1	-0.41692	3.66115e-07	6.43638	0.00691627	0	0.169	fatty acid binding protein 1 [Source:NCBI gene;Acc:445535]	GO:0003682(chromatin binding);GO:0005504(fatty acid binding);GO:0005634(nucleus);GO:0005654(nucleoplasm);GO:0005737(cytoplasm);GO:0005829(cytosol);GO:0008289(lipid binding);GO:0016209(antioxidant activity);GO:0043066(negative regulation of apoptotic process);GO:0043154(negative regulation of cysteine-type endopeptidase activity involved in apoptotic process);GO:0070301(cellular response to hydrog…	03320(PPAR signaling pathway);04975(Fat digestion and absorption)	ENSSSCG00000029226	UBC	-0.289964	0.00644671	1	0.734	0.806	ubiquitin C [Source:NCBI gene;Acc:396966]	GO:0002020(protease binding);GO:0005515(protein binding)	03320(PPAR signaling pathway)		ENSSSCG00000013604	MYO1F	-0.351179	0.11615	1	0.192	0.351	myosin IF [Source:NCBI gene;Acc:100517998]	GO:0000166(nucleotide binding);GO:0003774(motor activity);GO:0003779(actin binding);GO:0005515(protein binding);GO:0005524(ATP binding);GO:0016459(myosin complex)	NA
ENSSSCG00000003578	FGR	-0.414798	0.00926984	2.03293	1	0.366	0.535	FGR proto-oncogene, Src family tyrosine kinase [Source:NCBI gene;Acc:100513738]	GO:0000166(nucleotide binding);GO:0001784(phosphotyrosine residue binding);GO:0004672(protein kinase activity);GO:0004713(protein tyrosine kinase activity);GO:0004715(non-membrane spanning protein tyrosine kinase activity);GO:0005102(signaling receptor binding);GO:0005515(protein binding);GO:0005524(ATP binding);GO:0005856(cytoskeleton);GO:0005886(plasma membrane);GO:0006468(protein phosphorylati…	04062(Chemokine signaling pathway)	ENSSSCG00000008959	CXCL2	-0.289549	0.000594009	1	0.367	0.663	chemokine (C-X-C motif) ligand 2 [Source:NCBI gene;Acc:414904]	GO:0005125(cytokine activity);GO:0005576(extracellular region);GO:0005615(extracellular space);GO:0006935(chemotaxis);GO:0006952(defense response);GO:0006954(inflammatory response);GO:0006955(immune response);GO:0008009(chemokine activity);GO:0010469(regulation of signaling receptor activity);GO:0030593(neutrophil chemotaxis);GO:0030595(leukocyte chemotaxis);GO:0060326(cell chemotaxis);GO:0061844…	04060(Cytokine-cytokine receptor interaction);04062(Chemokine signaling pathway);04621(NOD-like receptor signaling pathway);04657(IL-17 signaling pathway);04668(TNF signaling pathway);05132(Salmonella infection);05134(Legionellosis);05167(Kaposi sarcoma-associated herpesvirus infection)		ENSSSCG00000006764	PTPN22	-0.350347	0.0354031	1	0.308	0.453	protein tyrosine phosphatase, non-receptor type 22 [Source:NCBI gene;Acc:100517760]	GO:0002230(positive regulation of defense response to virus by host);GO:0002685(regulation of leukocyte migration);GO:0004721(phosphoprotein phosphatase activity);GO:0004725(protein tyrosine phosphatase activity);GO:0005634(nucleus);GO:0005737(cytoplasm);GO:0006470(protein dephosphorylation);GO:0009898(cytoplasmic side of plasma membrane);GO:0010628(positive regulation of gene expression);GO:0010…	NA
ENSSSCG00000033183	ENSSSCG00000033183	-0.414503	0.101655	0.992871	1	0.17	0.272	mast cell expressed membrane protein 1 [Source:NCBI gene;Acc:100511550]	GO:0016020(membrane);GO:0016021(integral component of membrane)	NA	ENSSSCG00000038950	VARS	-0.288073	0.000547382	1	0.038	0.194	valyl-tRNA synthetase [Source:NCBI gene;Acc:100270813]	GO:0000166(nucleotide binding);GO:0002161(aminoacyl-tRNA editing activity);GO:0004812(aminoacyl-tRNA ligase activity);GO:0004832(valine-tRNA ligase activity);GO:0005524(ATP binding);GO:0005737(cytoplasm);GO:0005829(cytosol);GO:0006412(translation);GO:0006418(tRNA aminoacylation for protein translation);GO:0006438(valyl-tRNA aminoacylation);GO:0016874(ligase activity);GO:0106074(aminoacyl-tRNA met…	00970(Aminoacyl-tRNA biosynthesis)		ENSSSCG00000033836	SHKBP1	-0.350088	0.0316617	1	0.077	0.242	SH3KBP1 binding protein 1 [Source:NCBI gene;Acc:110260987]	GO:0005515(protein binding);GO:0045742(positive regulation of epidermal growth factor receptor signaling pathway);GO:0051260(protein homooligomerization)	NA
ENSSSCG00000022011	NMI	-0.413202	0.00117892	2.92852	1	0.357	0.479	N-myc and STAT interactor [Source:NCBI gene;Acc:100621233]	GO:0003676(nucleic acid binding);GO:0003712(transcription coregulator activity);GO:0005654(nucleoplasm);GO:0005737(cytoplasm);GO:0005829(cytosol);GO:0006366(transcription by RNA polymerase II);GO:0032480(negative regulation of type I interferon production);GO:0042802(identical protein binding);GO:0045355(negative regulation of interferon-alpha biosynthetic process);GO:0045358(negative regulation …	NA	ENSSSCG00000014088	IQGAP2	-0.286258	0.0120155	1	0.114	0.276	IQ motif containing GTPase activating protein 2 [Source:NCBI gene;Acc:100521253]	GO:0005515(protein binding);GO:0005516(calmodulin binding);GO:0005547(phosphatidylinositol-3,4,5-trisphosphate binding);GO:0005737(cytoplasm);GO:0005902(microvillus);GO:0007165(signal transduction);GO:0009986(cell surface);GO:0017048(Rho GTPase binding);GO:0030027(lamellipodium);GO:0030175(filopodium);GO:0034314(Arp2/3 complex-mediated actin nucleation);GO:0043087(regulation of GTPase activity);G…	04810(Regulation of actin cytoskeleton)		ENSSSCG00000028875	HAVCR2	-0.342692	0.0379366	1	0.154	0.253	hepatitis A virus cellular receptor 2 [Source:NCBI gene;Acc:100522045]	GO:0001772(immunological synapse);GO:0001819(positive regulation of cytokine production);GO:0002281(macrophage activation involved in immune response);GO:0002519(natural killer cell tolerance induction);GO:0002652(regulation of tolerance induction dependent upon immune response);GO:0002826(negative regulation of T-helper 1 type immune response);GO:0002838(negative regulation of immune response to…	NA
ENSSSCG00000012822	MPP1	-0.413131	0.00185385	2.73192	1	0.312	0.385	membrane palmitoylated protein 1 [Source:NCBI gene;Acc:100517992]	GO:0005515(protein binding);GO:0005829(cytosol);GO:0016020(membrane);GO:0016607(nuclear speck);GO:0030863(cortical cytoskeleton);GO:0090022(regulation of neutrophil chemotaxis)	NA	ENSSSCG00000032658	TRAF4	-0.284547	0.1225	1	0.241	0.398	TNF receptor associated factor 4 [Source:NCBI gene;Acc:100518396]	GO:0005164(tumor necrosis factor receptor binding);GO:0005515(protein binding);GO:0005634(nucleus);GO:0005737(cytoplasm);GO:0007165(signal transduction);GO:0007250(activation of NF-kappaB-inducing kinase activity);GO:0007585(respiratory gaseous exchange);GO:0008270(zinc ion binding);GO:0019901(protein kinase binding);GO:0030323(respiratory tube development);GO:0031625(ubiquitin protein ligase bin…	04657(IL-17 signaling pathway);05200(Pathways in cancer);05222(Small cell lung cancer)		ENSSSCG00000026893	ENSSSCG00000026893	-0.341756	0.0368678	1	0.058	0.211	arylamine N-acetyltransferase 1 [Source:NCBI gene;Acc:100511905]	GO:0004060(arylamine N-acetyltransferase activity);GO:0016407(acetyltransferase activity);GO:0016740(transferase activity);GO:0016746(transferase activity, transferring acyl groups)	00232(Caffeine metabolism);00983(Drug metabolism - other enzymes);05204(Chemical carcinogenesis)
ENSSSCG00000038185	EREG	-0.412391	0.0154476	1.81114	1	0.045	0.155	epiregulin [Source:NCBI gene;Acc:100620969]	GO:0001819(positive regulation of cytokine production);GO:0005154(epidermal growth factor receptor binding);GO:0005615(extracellular space);GO:0007173(epidermal growth factor receptor signaling pathway);GO:0007267(cell-cell signaling);GO:0008284(positive regulation of cell population proliferation);GO:0008285(negative regulation of cell population proliferation);GO:0009299(mRNA transcription);GO:…	04010(MAPK signaling pathway);04012(ErbB signaling pathway);04151(PI3K-Akt signaling pathway);05210(Colorectal cancer)	ENSSSCG00000020984	LXN	-0.284183	0.0133365	1	0.354	0.429	latexin [Source:NCBI gene;Acc:100620551]	GO:0008191(metalloendopeptidase inhibitor activity);GO:0010951(negative regulation of endopeptidase activity);GO:0050965(detection of temperature stimulus involved in sensory perception of pain)	NA		ENSSSCG00000009021	LRBA	-0.337718	0.091903	1	0.019	0.13	LPS responsive beige-like anchor protein [Source:NCBI gene;Acc:100519671]	GO:0005515(protein binding)	NA
ENSSSCG00000009555	LAMP1	-0.411194	0.00039773	3.40041	1	0.482	0.714	lysosomal associated membrane protein 1 [Source:NCBI gene;Acc:494565]	GO:0005737(cytoplasm);GO:0005764(lysosome);GO:0005765(lysosomal membrane);GO:0005768(endosome);GO:0005770(late endosome);GO:0005771(multivesicular body);GO:0005829(cytosol);GO:0005886(plasma membrane);GO:0008021(synaptic vesicle);GO:0008626(granzyme-mediated apoptotic signaling pathway);GO:0009897(external side of plasma membrane);GO:0009986(cell surface);GO:0016020(membrane);GO:0016021(integral …	04140(Autophagy - animal);04142(Lysosome);04145(Phagosome);05152(Tuberculosis)	ENSSSCG00000006153	FABP5	-0.280332	0.0726444	1	0.101	0.184	fatty acid binding protein 5 [Source:NCBI gene;Acc:574074]	GO:0008289(lipid binding)	03320(PPAR signaling pathway)		ENSSSCG00000035392	IGFBP2	-0.337081	0.0208461	1	0.115	0.267	insulin like growth factor binding protein 2 [Source:NCBI gene;Acc:397064]	GO:0005520(insulin-like growth factor binding);GO:0005576(extracellular region);GO:0005615(extracellular space);GO:0019838(growth factor binding);GO:0031994(insulin-like growth factor I binding);GO:0031995(insulin-like growth factor II binding);GO:0032868(response to insulin);GO:0040008(regulation of growth);GO:0042104(positive regulation of activated T cell proliferation);GO:0043567(regulation o…	NA
ENSSSCG00000011600	SLC6A6	-0.411084	2.67655e-05	4.57242	0.505628	0.027	0.197	solute carrier family 6 member 6 [Source:NCBI gene;Acc:106504129]	GO:0005328(neurotransmitter:sodium symporter activity);GO:0005368(taurine transmembrane transporter activity);GO:0005369(taurine:sodium symporter activity);GO:0005887(integral component of plasma membrane);GO:0006836(neurotransmitter transport);GO:0015293(symporter activity);GO:0015734(taurine transport);GO:0016020(membrane);GO:0016021(integral component of membrane);GO:0050804(modulation of chem…	NA	ENSSSCG00000002040	MRPL52	-0.279856	0.0533749	1	0.177	0.296	mitochondrial ribosomal protein L52 [Source:NCBI gene;Acc:100157971]	GO:0003735(structural constituent of ribosome);GO:0005739(mitochondrion);GO:0005762(mitochondrial large ribosomal subunit);GO:0006412(translation);GO:0032543(mitochondrial translation)	NA		ENSSSCG00000002905	RBM42	-0.335525	0.0168569	1	0.212	0.414	RNA binding motif protein 42 [Source:NCBI gene;Acc:100520432]	GO:0003676(nucleic acid binding);GO:0003723(RNA binding);GO:0048025(negative regulation of mRNA splicing, via spliceosome);GO:1990904(ribonucleoprotein complex)	NA
ENSSSCG00000029371	C5AR1	-0.406665	0.0333019	1.47753	1	0.098	0.192	complement C5a receptor 1 [Source:NCBI gene;Acc:100048955]	GO:0002430(complement receptor mediated signaling pathway);GO:0004875(complement receptor activity);GO:0004878(complement component C5a receptor activity);GO:0004930(G protein-coupled receptor activity);GO:0006935(chemotaxis);GO:0006954(inflammatory response);GO:0007165(signal transduction);GO:0007186(G protein-coupled receptor signaling pathway);GO:0007200(phospholipase C-activating G protein-co…	04080(Neuroactive ligand-receptor interaction);04610(Complement and coagulation cascades);05150(Staphylococcus aureus infection)	ENSSSCG00000009974	EWSR1	-0.277964	0.003234	1	0.443	0.541	EWS RNA binding protein 1 [Source:NCBI gene;Acc:100156911]	GO:0003676(nucleic acid binding);GO:0003723(RNA binding);GO:0005634(nucleus);GO:0005730(nucleolus);GO:0006355(regulation of transcription, DNA-templated);GO:0042802(identical protein binding);GO:0046872(metal ion binding)	05202(Transcriptional misregulation in cancer)		ENSSSCG00000037532	MNDA	-0.333582	0.1798	1	0.212	0.291	myeloid cell nuclear differentiation antigen [Source:HGNC Symbol;Acc:HGNC:7183]	GO:0002218(activation of innate immune response);GO:0005654(nucleoplasm);GO:0005730(nucleolus);GO:0006974(cellular response to DNA damage stimulus);GO:0030889(negative regulation of B cell proliferation);GO:0035458(cellular response to interferon-beta);GO:0043065(positive regulation of apoptotic process);GO:0050853(B cell receptor signaling pathway)	NA
ENSSSCG00000031174	FBP1	-0.406545	0.000106101	3.97428	1	0.205	0.263	fructose-bisphosphatase 1 [Source:NCBI gene;Acc:397038]	GO:0000122(negative regulation of transcription by RNA polymerase II);GO:0001085(RNA polymerase II transcription factor binding);GO:0003824(catalytic activity);GO:0005634(nucleus);GO:0005737(cytoplasm);GO:0005829(cytosol);GO:0005975(carbohydrate metabolic process);GO:0005986(sucrose biosynthetic process);GO:0006000(fructose metabolic process);GO:0006002(fructose 6-phosphate metabolic process);GO:…	00010(Glycolysis / Gluconeogenesis);00030(Pentose phosphate pathway);00051(Fructose and mannose metabolism);04152(AMPK signaling pathway);04910(Insulin signaling pathway)	ENSSSCG00000008857	MSMO1	-0.275702	0.0259508	1	0.266	0.378	methylsterol monooxygenase 1 [Source:NCBI gene;Acc:396590]	GO:0000254(C-4 methylsterol oxidase activity);GO:0005506(iron ion binding);GO:0005789(endoplasmic reticulum membrane);GO:0008610(lipid biosynthetic process);GO:0016020(membrane);GO:0016021(integral component of membrane);GO:0016126(sterol biosynthetic process);GO:0016491(oxidoreductase activity);GO:0055114(oxidation-reduction process)	00100(Steroid biosynthesis)		ENSSSCG00000008217	CD8A	-0.33346	0.0335455	1	0.788	0.853	CD8a molecule [Source:NCBI gene;Acc:396627]	GO:0002456(T cell mediated immunity);GO:0005886(plasma membrane);GO:0007166(cell surface receptor signaling pathway);GO:0009897(external side of plasma membrane);GO:0016020(membrane);GO:0016021(integral component of membrane);GO:0023024(MHC class I protein complex binding);GO:0044853(plasma membrane raft);GO:0045065(cytotoxic T cell differentiation)	04514(Cell adhesion molecules (CAMs));04612(Antigen processing and presentation);04640(Hematopoietic cell lineage);04660(T cell receptor signaling pathway);05340(Primary immunodeficiency)
ENSSSCG00000005601	HSPA5	-0.406249	0.00117241	2.93092	1	0.554	0.592	heat shock protein family A (Hsp70) member 5 [Source:NCBI gene;Acc:407060]	GO:0000166(nucleotide binding);GO:0005524(ATP binding);GO:0005634(nucleus);GO:0005737(cytoplasm);GO:0005739(mitochondrion);GO:0005783(endoplasmic reticulum);GO:0005788(endoplasmic reticulum lumen);GO:0005789(endoplasmic reticulum membrane);GO:0005793(endoplasmic reticulum-Golgi intermediate compartment);GO:0005829(cytosol);GO:0005886(plasma membrane);GO:0006983(ER overload response);GO:0006986(re…	03060(Protein export);04141(Protein processing in endoplasmic reticulum);04918(Thyroid hormone synthesis);05020(Prion diseases)	ENSSSCG00000004156	IFNGR1	-0.275557	0.0741868	1	0.405	0.602	interferon gamma receptor 1 [Source:NCBI gene;Acc:100152238]	GO:0004896(cytokine receptor activity);GO:0005515(protein binding);GO:0005886(plasma membrane);GO:0016020(membrane);GO:0016021(integral component of membrane);GO:0019221(cytokine-mediated signaling pathway);GO:0019955(cytokine binding)	04060(Cytokine-cytokine receptor interaction);04066(HIF-1 signaling pathway);04217(Necroptosis);04380(Osteoclast differentiation);04630(Jak-STAT signaling pathway);04650(Natural killer cell mediated cytotoxicity);04658(Th1 and Th2 cell differentiation);04659(Th17 cell differentiation);05132(Salmonella infection);05140(Leishmaniasis);05142(Chagas disease (American trypanosomiasis));05145(Toxoplasm…		ENSSSCG00000008857	MSMO1	-0.333154	0.0957724	1	0.038	0.151	methylsterol monooxygenase 1 [Source:NCBI gene;Acc:396590]	GO:0000254(C-4 methylsterol oxidase activity);GO:0005506(iron ion binding);GO:0005789(endoplasmic reticulum membrane);GO:0008610(lipid biosynthetic process);GO:0016020(membrane);GO:0016021(integral component of membrane);GO:0016126(sterol biosynthetic process);GO:0016491(oxidoreductase activity);GO:0055114(oxidation-reduction process)	00100(Steroid biosynthesis)
ENSSSCG00000007495	CASS4	-0.404281	0.000906919	3.04243	1	0.143	0.286	Cas scaffold protein family member 4 [Source:NCBI gene;Acc:100126293]	GO:0005515(protein binding);GO:0005925(focal adhesion);GO:0030335(positive regulation of cell migration);GO:0061098(positive regulation of protein tyrosine kinase activity);GO:1900026(positive regulation of substrate adhesion-dependent cell spreading);GO:1990782(protein tyrosine kinase binding)	NA	ENSSSCG00000006413	FCER1A	-0.274464	0.321469	1	0.152	0.265	Fc fragment of IgE receptor Ia [Source:NCBI gene;Acc:100152827]	GO:0009986(cell surface);GO:0016020(membrane);GO:0016021(integral component of membrane)	04071(Sphingolipid signaling pathway);04072(Phospholipase D signaling pathway);04664(Fc epsilon RI signaling pathway);05310(Asthma)		ENSSSCG00000014387	ENSSSCG00000014387	-0.332256	0.0673731	1	0.135	0.256	NA	GO:0003779(actin binding);GO:0005876(spindle microtubule);GO:0007015(actin filament organization);GO:0015630(microtubule cytoskeleton);GO:0016043(cellular component organization);GO:0017048(Rho GTPase binding);GO:0030036(actin cytoskeleton organization);GO:0030041(actin filament polymerization)	NA
ENSSSCG00000005453	ENSSSCG00000005453	-0.403831	0.0102982	1.98724	1	0.768	0.803	thioredoxin [Source:NCBI gene;Acc:397581]	GO:0005576(extracellular region);GO:0005623(cell);GO:0005634(nucleus);GO:0005737(cytoplasm);GO:0006662(glycerol ether metabolic process);GO:0009314(response to radiation);GO:0015035(protein disulfide oxidoreductase activity);GO:0043388(positive regulation of DNA binding);GO:0045454(cell redox homeostasis);GO:0055114(oxidation-reduction process)	04621(NOD-like receptor signaling pathway);05418(Fluid shear stress and atherosclerosis)	ENSSSCG00000016509	ENSSSCG00000016509	-0.274002	0.0107394	1	0.228	0.337	putative RNA-binding protein Luc7-like 2 [Source:NCBI gene;Acc:102162486]	GO:0003729(mRNA binding);GO:0005685(U1 snRNP);GO:0006376(mRNA splice site selection);GO:0016607(nuclear speck);GO:0071004(U2-type prespliceosome)	NA		ENSSSCG00000038003	ITK	-0.331076	0.014069	1	0.288	0.425	IL2 inducible T cell kinase [Source:NCBI gene;Acc:100523474]	GO:0000166(nucleotide binding);GO:0001816(cytokine production);GO:0001865(NK T cell differentiation);GO:0002250(adaptive immune response);GO:0004672(protein kinase activity);GO:0004713(protein tyrosine kinase activity);GO:0004715(non-membrane spanning protein tyrosine kinase activity);GO:0005515(protein binding);GO:0005524(ATP binding);GO:0005634(nucleus);GO:0005911(cell-cell junction);GO:0006468…	04062(Chemokine signaling pathway);04660(T cell receptor signaling pathway);04670(Leukocyte transendothelial migration)
ENSSSCG00000038418	ENSSSCG00000038418	-0.402302	0.331355	0.479706	1	0.143	0.225	C-type lectin domain family 4 member E [Source:NCBI gene;Acc:110260748]	GO:0016020(membrane);GO:0016021(integral component of membrane);GO:0030246(carbohydrate binding)	04625(C-type lectin receptor signaling pathway);05152(Tuberculosis)	ENSSSCG00000001396	ENSSSCG00000001396	-0.273587	0.0274614	1	0.253	0.357	MHC class I antigen 8 [Source:NCBI gene;Acc:100135036]	GO:0002376(immune system process);GO:0002474(antigen processing and presentation of peptide antigen via MHC class I);GO:0006955(immune response);GO:0016020(membrane);GO:0016021(integral component of membrane);GO:0019882(antigen processing and presentation);GO:0042612(MHC class I protein complex)	04144(Endocytosis);04145(Phagosome);04218(Cellular senescence);04514(Cell adhesion molecules (CAMs));04612(Antigen processing and presentation);04650(Natural killer cell mediated cytotoxicity);04940(Type I diabetes mellitus);05163(Human cytomegalovirus infection);05165(Human papillomavirus infection);05166(Human T-cell leukemia virus 1 infection);05167(Kaposi sarcoma-associated herpesvirus infect…		ENSSSCG00000003559	ARID1A	-0.330367	0.123839	1	0.269	0.411	AT-rich interaction domain 1A [Source:NCBI gene;Acc:100513359]	GO:0000122(negative regulation of transcription by RNA polymerase II);GO:0000790(nuclear chromatin);GO:0001704(formation of primary germ layer);GO:0001843(neural tube closure);GO:0003205(cardiac chamber development);GO:0003408(optic cup formation involved in camera-type eye development);GO:0003677(DNA binding);GO:0005634(nucleus);GO:0005654(nucleoplasm);GO:0006325(chromatin organization);GO:00063…	04714(Thermogenesis);05225(Hepatocellular carcinoma)
ENSSSCG00000010281	PSAP	-0.399242	0.0184834	1.73322	1	0.562	0.695	prosaposin [Source:NCBI gene;Acc:100153167]	GO:0001664(G protein-coupled receptor binding);GO:0002020(protease binding);GO:0003335(corneocyte development);GO:0004565(beta-galactosidase activity);GO:0005543(phospholipid binding);GO:0005576(extracellular region);GO:0005615(extracellular space);GO:0005737(cytoplasm);GO:0005764(lysosome);GO:0005770(late endosome);GO:0006629(lipid metabolic process);GO:0006665(sphingolipid metabolic process);GO…	04142(Lysosome)	ENSSSCG00000028755	EIPR1	-0.273464	0.158418	1	0.139	0.235	EARP complex and GARP complex interacting protein 1 [Source:NCBI gene;Acc:100626341]	GO:0005515(protein binding);GO:0016567(protein ubiquitination)	NA		ENSSSCG00000005288	TLE4	-0.329633	0.00391783	1	0.096	0.27	TLE family member 4, transcriptional corepressor [Source:NCBI gene;Acc:100156044]	GO:0000122(negative regulation of transcription by RNA polymerase II);GO:0000981(DNA-binding transcription factor activity, RNA polymerase II-specific);GO:0003682(chromatin binding);GO:0003714(transcription corepressor activity);GO:0005515(protein binding);GO:0005634(nucleus);GO:0005667(transcription factor complex);GO:0006355(regulation of transcription, DNA-templated);GO:0016055(Wnt signaling p…	NA
ENSSSCG00000033453	BST2	-0.398748	0.0101014	1.99562	1	0.554	0.54	bone marrow stromal cell antigen 2 [Source:NCBI gene;Acc:100302088]	GO:0016020(membrane);GO:0016021(integral component of membrane);GO:0051607(defense response to virus)	05168(Herpes simplex virus 1 infection);05170(Human immunodeficiency virus 1 infection)	ENSSSCG00000007160	DDRGK1	-0.273441	0.00486545	1	0.165	0.255	DDRGK domain containing 1 [Source:NCBI gene;Acc:100155894]	GO:0001103(RNA polymerase II repressing transcription factor binding);GO:0005730(nucleolus);GO:0005783(endoplasmic reticulum);GO:0005789(endoplasmic reticulum membrane);GO:0008284(positive regulation of cell population proliferation);GO:0010628(positive regulation of gene expression);GO:0010629(negative regulation of gene expression);GO:0016020(membrane);GO:0016021(integral component of membrane)…	NA		ENSSSCG00000037565	ENSSSCG00000037565	-0.328905	0.0170494	1	0.038	0.189	histone H1.2-like protein [Source:NCBI gene;Acc:574051]	NA	NA
ENSSSCG00000016420	INSIG1	-0.397426	0.0138402	1.85886	1	0.312	0.479	insulin induced gene 1 [Source:NCBI gene;Acc:403162]	GO:0005783(endoplasmic reticulum);GO:0005789(endoplasmic reticulum membrane);GO:0006629(lipid metabolic process);GO:0006641(triglyceride metabolic process);GO:0006695(cholesterol biosynthetic process);GO:0006991(response to sterol depletion);GO:0008202(steroid metabolic process);GO:0008203(cholesterol metabolic process);GO:0010894(negative regulation of steroid biosynthetic process);GO:0016020(me…	NA	ENSSSCG00000010746	ADAM12	-0.272739	0.0718662	1	0.127	0.286	ADAM metallopeptidase domain 12 [Source:NCBI gene;Acc:100157228]	GO:0004222(metalloendopeptidase activity);GO:0005654(nucleoplasm);GO:0005886(plasma membrane);GO:0006508(proteolysis);GO:0008237(metallopeptidase activity);GO:0016020(membrane);GO:0016021(integral component of membrane);GO:0017124(SH3 domain binding);GO:0045766(positive regulation of angiogenesis)	NA		ENSSSCG00000034697	ENSSSCG00000034697	-0.326541	0.181168	1	0.288	0.411	NA	GO:0003676(nucleic acid binding);GO:0004523(RNA-DNA hybrid ribonuclease activity);GO:0016032(viral process);GO:0019068(virion assembly);GO:0090502(RNA phosphodiester bond hydrolysis, endonucleolytic)	NA
ENSSSCG00000006590	S100A8	-0.396725	0.63996	0.193847	1	0.08	0.117	S100 calcium binding protein A8 [Source:NCBI gene;Acc:100127488]	GO:0002523(leukocyte migration involved in inflammatory response);GO:0002793(positive regulation of peptide secretion);GO:0005509(calcium ion binding);GO:0005615(extracellular space);GO:0005829(cytosol);GO:0006914(autophagy);GO:0006919(activation of cysteine-type endopeptidase activity involved in apoptotic process);GO:0008017(microtubule binding);GO:0008270(zinc ion binding);GO:0014002(astrocyte…	04657(IL-17 signaling pathway)	ENSSSCG00000028979	UVRAG	-0.272488	0.00717704	1	0.165	0.204	UV radiation resistance associated [Source:NCBI gene;Acc:100620224]	GO:0000149(SNARE binding);GO:0005764(lysosome);GO:0005769(early endosome);GO:0005770(late endosome);GO:0005783(endoplasmic reticulum);GO:0005813(centrosome);GO:0006281(DNA repair);GO:0006890(retrograde vesicle-mediated transport, Golgi to endoplasmic reticulum);GO:0006914(autophagy);GO:0007051(spindle organization);GO:0007059(chromosome segregation);GO:0007098(centrosome cycle);GO:0017124(SH3 dom…	04140(Autophagy - animal)		ENSSSCG00000001477	RING1	-0.326354	0.0736658	1	0.077	0.193	ring finger protein 1 [Source:NCBI gene;Acc:100153162]	GO:0000151(ubiquitin ligase complex);GO:0001739(sex chromatin);GO:0003682(chromatin binding);GO:0005634(nucleus);GO:0005654(nucleoplasm);GO:0005829(cytosol);GO:0009952(anterior/posterior pattern specification);GO:0016574(histone ubiquitination);GO:0016604(nuclear body);GO:0031519(PcG protein complex);GO:0035102(PRC1 complex);GO:0035518(histone H2A monoubiquitination);GO:0045892(negative regulatio…	NA
ENSSSCG00000010952	TUT7	-0.388727	0.00695275	2.15784	1	0.384	0.521	terminal uridylyl transferase 7 [Source:NCBI gene;Acc:100516638]	GO:0003676(nucleic acid binding);GO:0005654(nucleoplasm);GO:0005737(cytoplasm);GO:0005829(cytosol);GO:0008270(zinc ion binding);GO:0010526(negative regulation of transposition, RNA-mediated);GO:0010586(miRNA metabolic process);GO:0016779(nucleotidyltransferase activity);GO:0031054(pre-miRNA processing);GO:0031123(RNA 3'-end processing);GO:0035198(miRNA binding);GO:0050265(RNA uridylyltransferase …	NA	ENSSSCG00000008644	KIDINS220	-0.271543	0.178414	1	0.051	0.112	kinase D interacting substrate 220 [Source:NCBI gene;Acc:100514284]	GO:0001701(in utero embryonic development);GO:0005515(protein binding);GO:0016020(membrane);GO:0016021(integral component of membrane);GO:0019887(protein kinase regulator activity);GO:0030165(PDZ domain binding);GO:0038180(nerve growth factor signaling pathway);GO:0045859(regulation of protein kinase activity);GO:0048813(dendrite morphogenesis)	04722(Neurotrophin signaling pathway)		ENSSSCG00000013107	PRPF19	-0.326232	0.0138757	1	0.019	0.168	pre-mRNA processing factor 19 [Source:NCBI gene;Acc:100144769]	GO:0000209(protein polyubiquitination);GO:0000244(spliceosomal tri-snRNP complex assembly);GO:0000245(spliceosomal complex assembly);GO:0000349(generation of catalytic spliceosome for first transesterification step);GO:0000398(mRNA splicing, via spliceosome);GO:0000974(Prp19 complex);GO:0001833(inner cell mass cell proliferation);GO:0004842(ubiquitin-protein transferase activity);GO:0005515(prote…	03040(Spliceosome);04120(Ubiquitin mediated proteolysis)
ENSSSCG00000039812	RAP2A	-0.388512	0.172825	0.762393	1	0.143	0.188	RAP2A, member of RAS oncogene family [Source:NCBI gene;Acc:100155367]	GO:0000166(nucleotide binding);GO:0000287(magnesium ion binding);GO:0001934(positive regulation of protein phosphorylation);GO:0003924(GTPase activity);GO:0005525(GTP binding);GO:0005829(cytosol);GO:0005886(plasma membrane);GO:0007165(signal transduction);GO:0016020(membrane);GO:0019003(GDP binding);GO:0030033(microvillus assembly);GO:0030336(negative regulation of cell migration);GO:0031532(acti…	NA	ENSSSCG00000027675	ENSSSCG00000027675	-0.26942	0.149442	1	0.304	0.418	forkhead box P1 [Source:NCBI gene;Acc:100525716]	GO:0000122(negative regulation of transcription by RNA polymerase II);GO:0000978(RNA polymerase II proximal promoter sequence-specific DNA binding);GO:0000981(DNA-binding transcription factor activity, RNA polymerase II-specific);GO:0001701(in utero embryonic development);GO:0002053(positive regulation of mesenchymal cell proliferation);GO:0002329(pre-B cell differentiation);GO:0002639(positive r…	NA		ENSSSCG00000002295	VTI1B	-0.326032	0.0231803	1	0.115	0.281	vesicle transport through interaction with t-SNAREs 1B [Source:NCBI gene;Acc:404692]	GO:0000149(SNARE binding);GO:0005484(SNAP receptor activity);GO:0005765(lysosomal membrane);GO:0005789(endoplasmic reticulum membrane);GO:0005794(Golgi apparatus);GO:0005829(cytosol);GO:0006623(protein targeting to vacuole);GO:0006886(intracellular protein transport);GO:0006888(endoplasmic reticulum to Golgi vesicle-mediated transport);GO:0006891(intra-Golgi vesicle-mediated transport);GO:0006896…	04130(SNARE interactions in vesicular transport)
ENSSSCG00000034072	ENSSSCG00000034072	-0.386931	0.00833944	2.07886	1	0.625	0.653	NA	GO:0005524(ATP binding);GO:0006457(protein folding);GO:0051082(unfolded protein binding)	NA	ENSSSCG00000000837	CHST11	-0.26814	0.0785694	1	0.152	0.316	carbohydrate sulfotransferase 11 [Source:NCBI gene;Acc:100157186]	GO:0000139(Golgi membrane);GO:0001537(N-acetylgalactosamine 4-O-sulfotransferase activity);GO:0002063(chondrocyte development);GO:0005794(Golgi apparatus);GO:0005975(carbohydrate metabolic process);GO:0007585(respiratory gaseous exchange);GO:0008146(sulfotransferase activity);GO:0009791(post-embryonic development);GO:0016020(membrane);GO:0016021(integral component of membrane);GO:0016051(carbohyd…	00532(Glycosaminoglycan biosynthesis - chondroitin sulfate / dermatan sulfate)		ENSSSCG00000006776	MOV10	-0.325359	0.0640921	1	0.404	0.565	Mov10 RISC complex RNA helicase [Source:NCBI gene;Acc:100521086]	GO:0000932(P-body);GO:0003723(RNA binding);GO:0005829(cytosol);GO:0010526(negative regulation of transposition, RNA-mediated);GO:0032575(ATP-dependent 5'-3' RNA helicase activity);GO:0035194(posttranscriptional gene silencing by RNA);GO:0035195(gene silencing by miRNA);GO:0035279(mRNA cleavage involved in gene silencing by miRNA);GO:0036464(cytoplasmic ribonucleoprotein granule);GO:0043186(P gran…	NA
ENSSSCG00000004578	ENSSSCG00000004578	-0.386226	0.0138076	1.85988	1	0.286	0.451	annexin A2 [Source:NCBI gene;Acc:406192]	GO:0001525(angiogenesis);GO:0001765(membrane raft assembly);GO:0001786(phosphatidylserine binding);GO:0001921(positive regulation of receptor recycling);GO:0001934(positive regulation of protein phosphorylation);GO:0002020(protease binding);GO:0003417(growth plate cartilage development);GO:0004859(phospholipase inhibitor activity);GO:0005262(calcium channel activity);GO:0005509(calcium ion bindin…	NA	ENSSSCG00000021285	RNF216	-0.268033	0.0399852	1	0.228	0.367	ring finger protein 216 [Source:NCBI gene;Acc:100625422]	GO:0005634(nucleus);GO:0005654(nucleoplasm);GO:0005829(cytosol);GO:0032648(regulation of interferon-beta production);GO:0043161(proteasome-mediated ubiquitin-dependent protein catabolic process);GO:0050691(regulation of defense response to virus by host);GO:0070936(protein K48-linked ubiquitination)	NA		ENSSSCG00000034090	CRTC3	-0.324915	0.00245893	1	0	0.14	CREB regulated transcription coactivator 3 [Source:NCBI gene;Acc:100621206]	GO:0005634(nucleus);GO:0005654(nucleoplasm);GO:0005737(cytoplasm);GO:0005829(cytosol);GO:0008140(cAMP response element binding protein binding);GO:0032793(positive regulation of CREB transcription factor activity);GO:0042116(macrophage activation);GO:0043951(negative regulation of cAMP-mediated signaling);GO:0045944(positive regulation of transcription by RNA polymerase II);GO:0050995(negative re…	05166(Human T-cell leukemia virus 1 infection)
ENSSSCG00000033909	ENSSSCG00000033909	-0.382619	0.00125171	2.9025	1	0.857	0.831	GTPase, IMAP family member 1 [Source:NCBI gene;Acc:110257620]	GO:0005525(GTP binding);GO:0016020(membrane);GO:0016021(integral component of membrane)	NA	ENSSSCG00000004114	RAB32	-0.267701	0.297718	1	0.532	0.612	RAB32, member RAS oncogene family [Source:NCBI gene;Acc:100144496]	GO:0003924(GTPase activity);GO:0004198(calcium-dependent cysteine-type endopeptidase activity);GO:0005515(protein binding);GO:0005525(GTP binding);GO:0005622(intracellular);GO:0005739(mitochondrion);GO:0005794(Golgi apparatus);GO:0005802(trans-Golgi network);GO:0006508(proteolysis);GO:0006886(intracellular protein transport);GO:0016192(vesicle-mediated transport);GO:0019825(oxygen binding);GO:002…	NA		ENSSSCG00000009419	ENSSSCG00000009419	-0.324879	0.0518561	1	0.019	0.151	GPALPP motifs containing 1 [Source:NCBI gene;Acc:100155483]	NA	NA
ENSSSCG00000014361	ENSSSCG00000014361	-0.380282	0.00404298	2.3933	1	0.562	0.62	cysteine rich transmembrane module containing 1 [Source:NCBI gene;Acc:100521956]	NA	NA	ENSSSCG00000017772	SDF2	-0.265872	0.0377626	1	0.19	0.337	stromal cell derived factor 2 [Source:NCBI gene;Acc:100625663]	GO:0016020(membrane)	NA		ENSSSCG00000026257	STMN1	-0.322766	0.16728	1	0.269	0.418	stathmin 1 [Source:NCBI gene;Acc:494463]	GO:0000281(mitotic cytokinesis);GO:0005737(cytoplasm);GO:0005829(cytosol);GO:0005856(cytoskeleton);GO:0005874(microtubule);GO:0007019(microtubule depolymerization);GO:0007052(mitotic spindle organization);GO:0007275(multicellular organism development);GO:0007399(nervous system development);GO:0007409(axonogenesis);GO:0009615(response to virus);GO:0015631(tubulin binding);GO:0016020(membrane);GO:0…	04010(MAPK signaling pathway);05206(MicroRNAs in cancer)
ENSSSCG00000032399	ENSSSCG00000032399	-0.380114	0.00438317	2.35821	1	0.705	0.742	NA	GO:0046872(metal ion binding)	NA	ENSSSCG00000014387	ENSSSCG00000014387	-0.26562	0.0834177	1	0.165	0.296	NA	GO:0003779(actin binding);GO:0005876(spindle microtubule);GO:0007015(actin filament organization);GO:0015630(microtubule cytoskeleton);GO:0016043(cellular component organization);GO:0017048(Rho GTPase binding);GO:0030036(actin cytoskeleton organization);GO:0030041(actin filament polymerization)	NA		ENSSSCG00000003729	RNF125	-0.322507	0.079001	1	0.077	0.2	ring finger protein 125 [Source:NCBI gene;Acc:100517591]	GO:0000139(Golgi membrane);GO:0000209(protein polyubiquitination);GO:0002039(p53 binding);GO:0006511(ubiquitin-dependent protein catabolic process);GO:0008270(zinc ion binding);GO:0031624(ubiquitin conjugating enzyme binding);GO:0032480(negative regulation of type I interferon production);GO:0034098(VCP-NPL4-UFD1 AAA ATPase complex);GO:0039536(negative regulation of RIG-I signaling pathway);GO:00…	04622(RIG-I-like receptor signaling pathway)
ENSSSCG00000024692	RRBP1	-0.379011	0.0191926	1.71687	1	0.455	0.516	ribosome binding protein 1 [Source:NCBI gene;Acc:100154945]	GO:0015031(protein transport);GO:0016020(membrane);GO:0016021(integral component of membrane);GO:0030176(integral component of endoplasmic reticulum membrane)	04141(Protein processing in endoplasmic reticulum)	ENSSSCG00000021991	ENSSSCG00000021991	-0.264039	0.00141525	1	0.165	0.337	NADH:ubiquinone oxidoreductase subunit V3 [Source:NCBI gene;Acc:100620809]	GO:0005739(mitochondrion);GO:0005747(mitochondrial respiratory chain complex I)	00190(Oxidative phosphorylation);04714(Thermogenesis);04723(Retrograde endocannabinoid signaling);04932(Non-alcoholic fatty liver disease (NAFLD));05010(Alzheimer disease);05012(Parkinson disease);05016(Huntington disease)		ENSSSCG00000009828	PPP1CC	-0.322427	0.0711415	1	0.346	0.512	protein phosphatase 1 catalytic subunit gamma [Source:NCBI gene;Acc:733612]	GO:0000164(protein phosphatase type 1 complex);GO:0000784(nuclear chromosome, telomeric region);GO:0004721(phosphoprotein phosphatase activity);GO:0004722(protein serine/threonine phosphatase activity);GO:0005634(nucleus);GO:0005730(nucleolus);GO:0005737(cytoplasm);GO:0005739(mitochondrion);GO:0005741(mitochondrial outer membrane);GO:0006470(protein dephosphorylation);GO:0008157(protein phosphata…	03015(mRNA surveillance pathway);04022(cGMP-PKG signaling pathway);04024(cAMP signaling pathway);04114(Oocyte meiosis);04218(Cellular senescence);04261(Adrenergic signaling in cardiomyocytes);04270(Vascular smooth muscle contraction);04390(Hippo signaling pathway);04510(Focal adhesion);04611(Platelet activation);04720(Long-term potentiation);04728(Dopaminergic synapse);04750(Inflammatory mediator…
ENSSSCG00000007554	ZFAND2A	-0.376481	9.01249e-05	4.04516	1	0.071	0.155	zinc finger AN1-type containing 2A [Source:NCBI gene;Acc:100521185]	GO:0000502(proteasome complex);GO:0008270(zinc ion binding);GO:0032436(positive regulation of proteasomal ubiquitin-dependent protein catabolic process);GO:0046872(metal ion binding);GO:0071243(cellular response to arsenic-containing substance)	NA	ENSSSCG00000012560	PRPS1	-0.263058	0.088105	1	0.38	0.48	phosphoribosyl pyrophosphate synthetase 1 [Source:NCBI gene;Acc:100517744]	GO:0000287(magnesium ion binding);GO:0002189(ribose phosphate diphosphokinase complex);GO:0004749(ribose phosphate diphosphokinase activity);GO:0005524(ATP binding);GO:0005737(cytoplasm);GO:0006015(5-phosphoribose 1-diphosphate biosynthetic process);GO:0006144(purine nucleobase metabolic process);GO:0006164(purine nucleotide biosynthetic process);GO:0007399(nervous system development);GO:0009116(…	00030(Pentose phosphate pathway);00230(Purine metabolism)		ENSSSCG00000008529	YPEL5	-0.321645	0.0202631	1	0.058	0.221	yippee like 5 [Source:NCBI gene;Acc:100620823]	GO:0000151(ubiquitin ligase complex);GO:0046872(metal ion binding)	NA
ENSSSCG00000022048	REEP5	-0.374722	0.00167637	2.77563	1	0.473	0.615	receptor accessory protein 5 [Source:NCBI gene;Acc:100516959]	GO:0016020(membrane);GO:0016021(integral component of membrane);GO:0071782(endoplasmic reticulum tubular network)	NA	ENSSSCG00000008842	KIT	-0.262841	0.0346323	1	0.81	0.796	KIT proto-oncogene receptor tyrosine kinase [Source:NCBI gene;Acc:396810]	GO:0000166(nucleotide binding);GO:0000187(activation of MAPK activity);GO:0001541(ovarian follicle development);GO:0002020(protease binding);GO:0002244(hematopoietic progenitor cell differentiation);GO:0002318(myeloid progenitor cell differentiation);GO:0002320(lymphoid progenitor cell differentiation);GO:0002327(immature B cell differentiation);GO:0002371(dendritic cell cytokine production);GO:0…	04010(MAPK signaling pathway);04014(Ras signaling pathway);04015(Rap1 signaling pathway);04072(Phospholipase D signaling pathway);04151(PI3K-Akt signaling pathway);04640(Hematopoietic cell lineage);04916(Melanogenesis);05200(Pathways in cancer);05221(Acute myeloid leukemia);05224(Breast cancer);05230(Central carbon metabolism in cancer)		ENSSSCG00000033768	LAX1	-0.320925	0.148062	1	0.481	0.607	lymphocyte transmembrane adaptor 1 [Source:NCBI gene;Acc:100511526]	GO:0000188(inactivation of MAPK activity);GO:0005794(Golgi apparatus);GO:0005829(cytosol);GO:0005886(plasma membrane);GO:0006955(immune response);GO:0016020(membrane);GO:0016021(integral component of membrane);GO:0019901(protein kinase binding);GO:0035556(intracellular signal transduction);GO:0042113(B cell activation);GO:0042169(SH2 domain binding);GO:0050868(negative regulation of T cell activa…	NA
ENSSSCG00000008638	YWHAQ	-0.373762	0.000276449	3.55839	1	0.598	0.704	tyrosine 3-monooxygenase/tryptophan 5-monooxygenase activation protein theta [Source:NCBI gene;Acc:100048964]	GO:0005737(cytoplasm);GO:0006605(protein targeting);GO:0007264(small GTPase mediated signal transduction);GO:0019904(protein domain specific binding);GO:0032991(protein-containing complex);GO:0042802(identical protein binding);GO:0045892(negative regulation of transcription, DNA-templated);GO:0047485(protein N-terminus binding)	04110(Cell cycle);04114(Oocyte meiosis);04151(PI3K-Akt signaling pathway);04390(Hippo signaling pathway);05160(Hepatitis C);05161(Hepatitis B);05203(Viral carcinogenesis)	ENSSSCG00000012294	PLP2	-0.2607	0.030397	1	0.165	0.245	proteolipid protein 2 [Source:NCBI gene;Acc:100512511]	GO:0016020(membrane);GO:0016021(integral component of membrane)	NA		ENSSSCG00000013888	JAK3	-0.320257	0.0130109	1	0.288	0.432	Janus kinase 3 [Source:NCBI gene;Acc:100518649]	GO:0000166(nucleotide binding);GO:0004672(protein kinase activity);GO:0004713(protein tyrosine kinase activity);GO:0004715(non-membrane spanning protein tyrosine kinase activity);GO:0005524(ATP binding);GO:0005856(cytoskeleton);GO:0006468(protein phosphorylation);GO:0007260(tyrosine phosphorylation of STAT protein);GO:0016020(membrane);GO:0016301(kinase activity);GO:0016310(phosphorylation);GO:00…	04062(Chemokine signaling pathway);04151(PI3K-Akt signaling pathway);04217(Necroptosis);04550(Signaling pathways regulating pluripotency of stem cells);04630(Jak-STAT signaling pathway);04658(Th1 and Th2 cell differentiation);04659(Th17 cell differentiation);05161(Hepatitis B);05162(Measles);05166(Human T-cell leukemia virus 1 infection);05169(Epstein-Barr virus infection);05200(Pathways in cance…
ENSSSCG00000021408	TKT	-0.373716	0.00392661	2.40598	1	0.473	0.526	transketolase [Source:NCBI gene;Acc:100127150]	GO:0003824(catalytic activity);GO:0004802(transketolase activity);GO:0005654(nucleoplasm);GO:0016604(nuclear body);GO:0016607(nuclear speck);GO:0040008(regulation of growth);GO:0042803(protein homodimerization activity);GO:0046166(glyceraldehyde-3-phosphate biosynthetic process);GO:0048037(cofactor binding)	00030(Pentose phosphate pathway)	ENSSSCG00000008138	GCC2	0.261351	0.159335	1	0.443	0.306	GRIP and coiled-coil domain containing 2 [Source:NCBI gene;Acc:100512405]	GO:0005654(nucleoplasm);GO:0005737(cytoplasm);GO:0005794(Golgi apparatus);GO:0005802(trans-Golgi network);GO:0005829(cytosol);GO:0006622(protein targeting to lysosome);GO:0031023(microtubule organizing center organization);GO:0034067(protein localization to Golgi apparatus);GO:0034453(microtubule anchoring);GO:0034499(late endosome to Golgi transport);GO:0042147(retrograde transport, endosome to …	NA		ENSSSCG00000037241	RGS2	-0.31981	0.0106755	1	0.404	0.449	regulator of G protein signaling 2 [Source:NCBI gene;Acc:733670]	GO:0001965(G-protein alpha-subunit binding);GO:0005096(GTPase activator activity);GO:0005634(nucleus);GO:0005730(nucleolus);GO:0005737(cytoplasm);GO:0005829(cytosol);GO:0005886(plasma membrane);GO:0006417(regulation of translation);GO:0007049(cell cycle);GO:0007283(spermatogenesis);GO:0008277(regulation of G protein-coupled receptor signaling pathway);GO:0009898(cytoplasmic side of plasma membran…	04022(cGMP-PKG signaling pathway);04740(Olfactory transduction);04921(Oxytocin signaling pathway)
ENSSSCG00000016573	IRF5	-0.373198	0.0016318	2.78733	1	0.411	0.507	interferon regulatory factor 5 [Source:NCBI gene;Acc:100515633]	GO:0000981(DNA-binding transcription factor activity, RNA polymerase II-specific);GO:0002376(immune system process);GO:0003700(DNA-binding transcription factor activity);GO:0005515(protein binding);GO:0005634(nucleus);GO:0005737(cytoplasm);GO:0006355(regulation of transcription, DNA-templated);GO:0006357(regulation of transcription by RNA polymerase II);GO:0019221(cytokine-mediated signaling path…	04620(Toll-like receptor signaling pathway)	ENSSSCG00000014903	CCDC90B	0.261501	0.0111453	1	0.203	0.071	coiled-coil domain containing 90B [Source:NCBI gene;Acc:100518207]	GO:0005739(mitochondrion);GO:0016020(membrane);GO:0016021(integral component of membrane)	NA		ENSSSCG00000009962	TFIP11	-0.318553	0.136344	1	0.019	0.123	tuftelin interacting protein 11 [Source:NCBI gene;Acc:768099]	GO:0000390(spliceosomal complex disassembly);GO:0000784(nuclear chromosome, telomeric region);GO:0003676(nucleic acid binding);GO:0005634(nucleus);GO:0005681(spliceosomal complex);GO:0005730(nucleolus);GO:0005737(cytoplasm);GO:0006397(mRNA processing);GO:0008380(RNA splicing);GO:0016607(nuclear speck);GO:0031012(extracellular matrix);GO:0031214(biomineral tissue development);GO:0031333(negative r…	NA
ENSSSCG00000008168	RNF149	-0.372118	0.0458738	1.33844	1	0.545	0.662	ring finger protein 149 [Source:NCBI gene;Acc:100519085]	GO:0006511(ubiquitin-dependent protein catabolic process);GO:0016020(membrane);GO:0016021(integral component of membrane);GO:0016567(protein ubiquitination);GO:0031647(regulation of protein stability);GO:0035690(cellular response to drug);GO:0043409(negative regulation of MAPK cascade);GO:0061630(ubiquitin protein ligase activity)	NA	ENSSSCG00000029230	ECM1	0.261651	0.325606	1	0.228	0.122	extracellular matrix protein 1 [Source:NCBI gene;Acc:100620701]	GO:0001938(positive regulation of endothelial cell proliferation);GO:0001960(negative regulation of cytokine-mediated signaling pathway);GO:0002020(protease binding);GO:0002063(chondrocyte development);GO:0002828(regulation of type 2 immune response);GO:0003416(endochondral bone growth);GO:0005134(interleukin-2 receptor binding);GO:0005576(extracellular region);GO:0005615(extracellular space);GO:…	NA		ENSSSCG00000037885	ENSSSCG00000037885	-0.317571	0.115643	1	0.865	0.902	NA	GO:0016020(membrane);GO:0016021(integral component of membrane)	NA
ENSSSCG00000037241	RGS2	-0.369737	0.0767161	1.11511	1	0.554	0.638	regulator of G protein signaling 2 [Source:NCBI gene;Acc:733670]	GO:0001965(G-protein alpha-subunit binding);GO:0005096(GTPase activator activity);GO:0005634(nucleus);GO:0005730(nucleolus);GO:0005737(cytoplasm);GO:0005829(cytosol);GO:0005886(plasma membrane);GO:0006417(regulation of translation);GO:0007049(cell cycle);GO:0007283(spermatogenesis);GO:0008277(regulation of G protein-coupled receptor signaling pathway);GO:0009898(cytoplasmic side of plasma membran…	04022(cGMP-PKG signaling pathway);04740(Olfactory transduction);04921(Oxytocin signaling pathway)	ENSSSCG00000004110	TAB2	0.261759	0.0196399	1	0.329	0.245	TGF-beta activated kinase 1 (MAP3K7) binding protein 2 [Source:NCBI gene;Acc:100156182]	GO:0005515(protein binding);GO:0005829(cytosol);GO:0007507(heart development);GO:0032496(response to lipopolysaccharide);GO:0043123(positive regulation of I-kappaB kinase/NF-kappaB signaling);GO:0045860(positive regulation of protein kinase activity);GO:0046872(metal ion binding);GO:0070530(K63-linked polyubiquitin modification-dependent protein binding)	04010(MAPK signaling pathway);04064(NF-kappa B signaling pathway);04380(Osteoclast differentiation);04620(Toll-like receptor signaling pathway);04621(NOD-like receptor signaling pathway);04657(IL-17 signaling pathway);04668(TNF signaling pathway);05140(Leishmaniasis);05145(Toxoplasmosis);05161(Hepatitis B);05162(Measles);05168(Herpes simplex virus 1 infection);05169(Epstein-Barr virus infection);…		ENSSSCG00000006752	CSDE1	-0.316755	0.139041	1	0.288	0.453	cold shock domain containing E1 [Source:NCBI gene;Acc:100739316]	GO:0003676(nucleic acid binding);GO:0005794(Golgi apparatus);GO:0005829(cytosol);GO:0005886(plasma membrane);GO:0070937(CRD-mediated mRNA stability complex);GO:0070966(nuclear-transcribed mRNA catabolic process, no-go decay)	NA
ENSSSCG00000029226	UBC	-0.369607	0.00252295	2.59809	1	0.652	0.714	ubiquitin C [Source:NCBI gene;Acc:396966]	GO:0002020(protease binding);GO:0005515(protein binding)	03320(PPAR signaling pathway)	ENSSSCG00000009906	SRSF9	0.264093	0.0864132	1	0.557	0.439	serine and arginine rich splicing factor 9 [Source:NCBI gene;Acc:100154637]	GO:0000381(regulation of alternative mRNA splicing, via spliceosome);GO:0003676(nucleic acid binding);GO:0003723(RNA binding);GO:0005634(nucleus);GO:0016607(nuclear speck);GO:0045292(mRNA cis splicing, via spliceosome)	03040(Spliceosome);05168(Herpes simplex virus 1 infection)		ENSSSCG00000011720	MBNL1	-0.315541	0.0474401	1	0.654	0.765	muscleblind like splicing regulator 1 [Source:NCBI gene;Acc:100525306]	GO:0000381(regulation of alternative mRNA splicing, via spliceosome);GO:0003723(RNA binding);GO:0003725(double-stranded RNA binding);GO:0005634(nucleus);GO:0005654(nucleoplasm);GO:0005737(cytoplasm);GO:0005829(cytosol);GO:0008380(RNA splicing);GO:0010494(cytoplasmic stress granule);GO:0043484(regulation of RNA splicing);GO:0046872(metal ion binding)	NA
ENSSSCG00000039214	ENSSSCG00000039214	-0.367741	0.599054	0.222534	1	0.321	0.38	interleukin 1 beta [Source:NCBI gene;Acc:397122]	GO:0001660(fever generation);GO:0005125(cytokine activity);GO:0005149(interleukin-1 receptor binding);GO:0005178(integrin binding);GO:0005576(extracellular region);GO:0005615(extracellular space);GO:0005737(cytoplasm);GO:0005764(lysosome);GO:0005776(autophagosome);GO:0005829(cytosol);GO:0006954(inflammatory response);GO:0006955(immune response);GO:0010469(regulation of signaling receptor activity…	01523(Antifolate resistance);04010(MAPK signaling pathway);04060(Cytokine-cytokine receptor interaction);04064(NF-kappa B signaling pathway);04217(Necroptosis);04380(Osteoclast differentiation);04620(Toll-like receptor signaling pathway);04621(NOD-like receptor signaling pathway);04623(Cytosolic DNA-sensing pathway);04625(C-type lectin receptor signaling pathway);04640(Hematopoietic cell lineage)…	ENSSSCG00000023376	PARD6G	0.264115	0.00810399	1	0.152	0.01	par-6 family cell polarity regulator gamma [Source:NCBI gene;Acc:100522059]	GO:0005080(protein kinase C binding);GO:0005515(protein binding);GO:0005634(nucleus);GO:0005938(cell cortex);GO:0007098(centrosome cycle);GO:0007163(establishment or maintenance of cell polarity);GO:0016324(apical plasma membrane);GO:0017048(Rho GTPase binding);GO:0060341(regulation of cellular localization)	04015(Rap1 signaling pathway);04144(Endocytosis);04360(Axon guidance);04390(Hippo signaling pathway);04530(Tight junction);05165(Human papillomavirus infection)		ENSSSCG00000012896	NDUFV1	-0.315047	0.114574	1	0.135	0.277	NADH:ubiquinone oxidoreductase core subunit V1 [Source:NCBI gene;Acc:100522783]	GO:0003954(NADH dehydrogenase activity);GO:0005739(mitochondrion);GO:0005743(mitochondrial inner membrane);GO:0005747(mitochondrial respiratory chain complex I);GO:0005829(cytosol);GO:0006120(mitochondrial electron transport, NADH to ubiquinone);GO:0008137(NADH dehydrogenase (ubiquinone) activity);GO:0010181(FMN binding);GO:0016020(membrane);GO:0016651(oxidoreductase activity, acting on NAD(P)H);…	00190(Oxidative phosphorylation);04714(Thermogenesis);04723(Retrograde endocannabinoid signaling);04932(Non-alcoholic fatty liver disease (NAFLD));05010(Alzheimer disease);05012(Parkinson disease);05016(Huntington disease)
ENSSSCG00000028694	ATP6V1B2	-0.363914	0.001193	2.92336	1	0.33	0.427	ATPase H+ transporting V1 subunit B2 [Source:NCBI gene;Acc:106504095]	GO:0001726(ruffle);GO:0005524(ATP binding);GO:0005737(cytoplasm);GO:0005829(cytosol);GO:0005886(plasma membrane);GO:0005902(microvillus);GO:0015991(ATP hydrolysis coupled proton transport);GO:0016324(apical plasma membrane);GO:0033180(proton-transporting V-type ATPase, V1 domain);GO:0043231(intracellular membrane-bounded organelle);GO:0046034(ATP metabolic process);GO:1902600(proton transmembrane…	00190(Oxidative phosphorylation);04145(Phagosome);04150(mTOR signaling pathway);04721(Synaptic vesicle cycle);04966(Collecting duct acid secretion);05165(Human papillomavirus infection);05323(Rheumatoid arthritis)	ENSSSCG00000005062	TMEM260	0.265029	0.00836364	1	0.203	0.051	transmembrane protein 260 [Source:NCBI gene;Acc:100512450]	GO:0016020(membrane);GO:0016021(integral component of membrane)	NA		ENSSSCG00000008004	FAM173A	-0.314222	0.0336766	1	0.077	0.232	family with sequence similarity 173 member A [Source:NCBI gene;Acc:100526101]	GO:0016020(membrane);GO:0016021(integral component of membrane)	NA
ENSSSCG00000032686	RUNX3	-0.360765	0.00655241	2.1836	1	0.482	0.634	runt related transcription factor 3 [Source:NCBI gene;Acc:100622884]	GO:0003677(DNA binding);GO:0003700(DNA-binding transcription factor activity);GO:0005524(ATP binding);GO:0005634(nucleus);GO:0005730(nucleolus);GO:0005737(cytoplasm);GO:0005829(cytosol);GO:0006355(regulation of transcription, DNA-templated);GO:0006468(protein phosphorylation);GO:0043231(intracellular membrane-bounded organelle);GO:0045893(positive regulation of transcription, DNA-templated);GO:00…	04658(Th1 and Th2 cell differentiation);05169(Epstein-Barr virus infection)	ENSSSCG00000017743	CRLF3	0.265343	0.031982	1	0.481	0.388	cytokine receptor like factor 3 [Source:NCBI gene;Acc:100525951]	GO:0000082(G1/S transition of mitotic cell cycle);GO:0003677(DNA binding);GO:0005515(protein binding);GO:0005634(nucleus);GO:0005737(cytoplasm);GO:0005829(cytosol);GO:0005886(plasma membrane);GO:0030308(negative regulation of cell growth);GO:0042802(identical protein binding);GO:0045893(positive regulation of transcription, DNA-templated);GO:0045944(positive regulation of transcription by RNA pol…	NA		ENSSSCG00000006736	CD2	-0.313742	0.0591045	1	0.885	0.909	CD2 molecule [Source:NCBI gene;Acc:396662]	GO:0005102(signaling receptor binding);GO:0007155(cell adhesion);GO:0009897(external side of plasma membrane);GO:0009986(cell surface);GO:0016020(membrane);GO:0016021(integral component of membrane);GO:0032760(positive regulation of tumor necrosis factor production);GO:0034113(heterotypic cell-cell adhesion);GO:1902715(positive regulation of interferon-gamma secretion);GO:2000484(positive regulat…	04514(Cell adhesion molecules (CAMs));04640(Hematopoietic cell lineage)
ENSSSCG00000004826	SELENOS	-0.360242	0.00227073	2.64383	1	0.384	0.498	selenoprotein S [Source:NCBI gene;Acc:100151836]	GO:0002865(negative regulation of acute inflammatory response to antigenic stimulus);GO:0005737(cytoplasm);GO:0005783(endoplasmic reticulum);GO:0005789(endoplasmic reticulum membrane);GO:0005881(cytoplasmic microtubule);GO:0006886(intracellular protein transport);GO:0006983(ER overload response);GO:0009749(response to glucose);GO:0016020(membrane);GO:0016021(integral component of membrane);GO:001…	04141(Protein processing in endoplasmic reticulum)	ENSSSCG00000005288	TLE4	0.26622	0.0967232	1	0.494	0.408	TLE family member 4, transcriptional corepressor [Source:NCBI gene;Acc:100156044]	GO:0000122(negative regulation of transcription by RNA polymerase II);GO:0000981(DNA-binding transcription factor activity, RNA polymerase II-specific);GO:0003682(chromatin binding);GO:0003714(transcription corepressor activity);GO:0005515(protein binding);GO:0005634(nucleus);GO:0005667(transcription factor complex);GO:0006355(regulation of transcription, DNA-templated);GO:0016055(Wnt signaling p…	NA		ENSSSCG00000003231	NKG7	-0.313209	0.116004	1	0.712	0.814	natural killer cell granule protein 7 [Source:NCBI gene;Acc:100513287]	GO:0005886(plasma membrane);GO:0016020(membrane);GO:0016021(integral component of membrane)	NA
ENSSSCG00000037605	BRI3	-0.358875	0.0320198	1.49458	1	0.527	0.648	brain protein I3 [Source:NCBI gene;Acc:100627181]	GO:0016020(membrane);GO:0016021(integral component of membrane);GO:0042802(identical protein binding)	NA	ENSSSCG00000036686	CDC42SE2	0.266396	0.148493	1	0.456	0.306	CDC42 small effector 2 [Source:NCBI gene;Acc:100523052]	GO:0005198(structural molecule activity);GO:0005886(plasma membrane);GO:0009966(regulation of signal transduction);GO:0017048(Rho GTPase binding);GO:0035023(regulation of Rho protein signal transduction)	NA		ENSSSCG00000027556	ENSSSCG00000027556	-0.31235	0.0305788	1	0.058	0.193	arginine and serine rich coiled-coil 1 [Source:NCBI gene;Acc:100620876]	GO:0000380(alternative mRNA splicing, via spliceosome);GO:0000398(mRNA splicing, via spliceosome)	NA
ENSSSCG00000009881	OAS2	-0.356561	0.0660988	1.17981	1	0.321	0.465	2'-5'-oligoadenylate synthetase 2 [Source:NCBI gene;Acc:595128]	GO:0001730(2'-5'-oligoadenylate synthetase activity);GO:0003723(RNA binding);GO:0003725(double-stranded RNA binding);GO:0005524(ATP binding);GO:0005634(nucleus);GO:0005654(nucleoplasm);GO:0005829(cytosol);GO:0006401(RNA catabolic process);GO:0006955(immune response);GO:0009617(response to bacterium);GO:0016740(transferase activity);GO:0016779(nucleotidyltransferase activity);GO:0043231(intracellu…	04621(NOD-like receptor signaling pathway);05160(Hepatitis C);05162(Measles);05164(Influenza A);05168(Herpes simplex virus 1 infection);05169(Epstein-Barr virus infection)	ENSSSCG00000006665	ENSSSCG00000006665	0.266671	0.0901436	1	0.367	0.255	splicing factor 3b subunit 4 [Source:NCBI gene;Acc:100157814]	GO:0003676(nucleic acid binding);GO:0003723(RNA binding);GO:0005681(spliceosomal complex);GO:0005689(U12-type spliceosomal complex);GO:0005730(nucleolus);GO:0048026(positive regulation of mRNA splicing, via spliceosome);GO:1990904(ribonucleoprotein complex)	03040(Spliceosome)		ENSSSCG00000000800	PUS7L	-0.312208	0.0584591	1	0.019	0.147	pseudouridine synthase 7 like [Source:NCBI gene;Acc:100155187]	GO:0001522(pseudouridine synthesis);GO:0003723(RNA binding);GO:0005634(nucleus);GO:0009451(RNA modification);GO:0009982(pseudouridine synthase activity)	NA
ENSSSCG00000022246	ENSSSCG00000022246	-0.356109	0.0314374	1.50255	1	0.438	0.587	inducible T cell costimulator ligand [Source:NCBI gene;Acc:100621467]	GO:0005102(signaling receptor binding);GO:0009897(external side of plasma membrane);GO:0016020(membrane);GO:0016021(integral component of membrane);GO:0050776(regulation of immune response);GO:0050852(T cell receptor signaling pathway)	04514(Cell adhesion molecules (CAMs));04672(Intestinal immune network for IgA production)	ENSSSCG00000014924	CTSC	0.267158	0.0368333	1	0.848	0.673	cathepsin C [Source:NCBI gene;Acc:100522387]	GO:0001913(T cell mediated cytotoxicity);GO:0004197(cysteine-type endopeptidase activity);GO:0004252(serine-type endopeptidase activity);GO:0005615(extracellular space);GO:0005654(nucleoplasm);GO:0005737(cytoplasm);GO:0005764(lysosome);GO:0005813(centrosome);GO:0006508(proteolysis);GO:0006915(apoptotic process);GO:0008233(peptidase activity);GO:0008234(cysteine-type peptidase activity);GO:0016505…	04142(Lysosome);04210(Apoptosis)		ENSSSCG00000029593	FOXN2	-0.310235	0.0660015	1	0.019	0.151	forkhead box N2 [Source:NCBI gene;Acc:100519769]	GO:0003677(DNA binding);GO:0003700(DNA-binding transcription factor activity);GO:0005634(nucleus);GO:0006355(regulation of transcription, DNA-templated);GO:0035914(skeletal muscle cell differentiation);GO:0043231(intracellular membrane-bounded organelle);GO:0043565(sequence-specific DNA binding)	NA
ENSSSCG00000008056	ATP6V0C	-0.354611	0.00119949	2.921	1	0.857	0.887	ATPase H+ transporting V0 subunit c [Source:NCBI gene;Acc:100518959]	GO:0005773(vacuole);GO:0005774(vacuolar membrane);GO:0006811(ion transport);GO:0015078(proton transmembrane transporter activity);GO:0015991(ATP hydrolysis coupled proton transport);GO:0016020(membrane);GO:0016021(integral component of membrane);GO:0030177(positive regulation of Wnt signaling pathway);GO:0031625(ubiquitin protein ligase binding);GO:0033177(proton-transporting two-sector ATPase co…	00190(Oxidative phosphorylation);04142(Lysosome);04145(Phagosome);04721(Synaptic vesicle cycle);04966(Collecting duct acid secretion);05152(Tuberculosis);05165(Human papillomavirus infection);05323(Rheumatoid arthritis)	ENSSSCG00000037642	ARID3A	0.268704	0.00857337	1	0.241	0.112	AT-rich interaction domain 3A [Source:NCBI gene;Acc:100622803]	GO:0000977(RNA polymerase II regulatory region sequence-specific DNA binding);GO:0001228(DNA-binding transcription activator activity, RNA polymerase II-specific);GO:0003677(DNA binding);GO:0003682(chromatin binding);GO:0003700(DNA-binding transcription factor activity);GO:0005634(nucleus);GO:0005654(nucleoplasm);GO:0005829(cytosol);GO:0006355(regulation of transcription, DNA-templated);GO:004280…	NA		ENSSSCG00000021652	LSM8	-0.306353	0.0180628	1	0.25	0.404	LSM8 homolog, U6 small nuclear RNA associated [Source:NCBI gene;Acc:100739296]	GO:0000398(mRNA splicing, via spliceosome);GO:0003723(RNA binding);GO:0005634(nucleus);GO:0005681(spliceosomal complex);GO:0005688(U6 snRNP);GO:0006397(mRNA processing);GO:0008380(RNA splicing);GO:0016070(RNA metabolic process);GO:0046540(U4/U6 x U5 tri-snRNP complex);GO:0071005(U2-type precatalytic spliceosome);GO:0120115(Lsm2-8 complex)	03018(RNA degradation);03040(Spliceosome)
ENSSSCG00000020967	ENSSSCG00000020967	-0.353334	0.059791	1.22336	1	0.116	0.23	CMRF35-like molecule 6 [Source:NCBI gene;Acc:100514068]	GO:0016020(membrane);GO:0016021(integral component of membrane)	NA	ENSSSCG00000011652	STAG1	0.271075	0.0391524	1	0.228	0.143	stromal antigen 1 [Source:NCBI gene;Acc:100525610]	GO:0000785(chromatin);GO:0001228(DNA-binding transcription activator activity, RNA polymerase II-specific);GO:0003682(chromatin binding);GO:0005634(nucleus);GO:0005654(nucleoplasm);GO:0007062(sister chromatid cohesion);GO:0008278(cohesin complex);GO:0016021(integral component of membrane);GO:0016363(nuclear matrix);GO:0016604(nuclear body);GO:0045944(positive regulation of transcription by RNA po…	04110(Cell cycle)		ENSSSCG00000006014	RAD21	-0.306134	0.145468	1	0.269	0.432	RAD21 cohesin complex component [Source:NCBI gene;Acc:100738633]	GO:0000785(chromatin);GO:0000794(condensed nuclear chromosome);GO:0003682(chromatin binding);GO:0005515(protein binding);GO:0005634(nucleus);GO:0005654(nucleoplasm);GO:0006302(double-strand break repair);GO:0006357(regulation of transcription by RNA polymerase II);GO:0007062(sister chromatid cohesion);GO:0008278(cohesin complex);GO:0010972(negative regulation of G2/M transition of mitotic cell cy…	04110(Cell cycle)
ENSSSCG00000037264	RAB31	-0.35277	0.000391152	3.40765	1	0.286	0.418	RAB31, member RAS oncogene family [Source:NCBI gene;Acc:100737127]	GO:0003924(GTPase activity);GO:0005525(GTP binding);GO:0005769(early endosome);GO:0019003(GDP binding);GO:0031623(receptor internalization);GO:0032588(trans-Golgi network membrane);GO:0032869(cellular response to insulin stimulus);GO:0043001(Golgi to plasma membrane protein transport);GO:0045055(regulated exocytosis);GO:0045335(phagocytic vesicle);GO:0090382(phagosome maturation)	04144(Endocytosis)	ENSSSCG00000017592	MBTD1	0.272451	0.00121661	1	0.177	0.01	mbt domain containing 1 [Source:NCBI gene;Acc:100518511]	GO:0005634(nucleus);GO:0006355(regulation of transcription, DNA-templated);GO:0008270(zinc ion binding);GO:0035064(methylated histone binding);GO:0048706(embryonic skeletal system development)	NA		ENSSSCG00000011290	ENSSSCG00000011290	-0.305584	0.0077203	1	0.096	0.256	HIG1 hypoxia inducible domain family member 1A [Source:NCBI gene;Acc:100524219]	GO:0016020(membrane);GO:0016021(integral component of membrane)	NA
ENSSSCG00000027294	CDV3	-0.350689	0.000779618	3.10812	1	0.482	0.606	CDV3 homolog [Source:NCBI gene;Acc:100627162]	GO:0005829(cytosol);GO:0005886(plasma membrane)	NA	ENSSSCG00000032381	LITAF	0.272891	0.0757287	1	0.304	0.204	lipopolysaccharide induced TNF factor [Source:NCBI gene;Acc:100518302]	GO:0000978(RNA polymerase II proximal promoter sequence-specific DNA binding);GO:0001817(regulation of cytokine production);GO:0005654(nucleoplasm);GO:0005765(lysosomal membrane);GO:0005794(Golgi apparatus);GO:0005829(cytosol);GO:0005886(plasma membrane);GO:0008270(zinc ion binding);GO:0009898(cytoplasmic side of plasma membrane);GO:0032496(response to lipopolysaccharide);GO:0043231(intracellular…	04142(Lysosome)		ENSSSCG00000017750	EVI2B	-0.30478	0.190502	1	0.192	0.333	ecotropic viral integration site 2B [Source:NCBI gene;Acc:100524827]	GO:0016020(membrane);GO:0016021(integral component of membrane);GO:0030854(positive regulation of granulocyte differentiation)	NA
ENSSSCG00000002451	RIN3	-0.350539	0.0183701	1.73589	1	0.339	0.488	Ras and Rab interactor 3 [Source:NCBI gene;Acc:100155709]	GO:0005769(early endosome);GO:0007165(signal transduction);GO:0017112(Rab guanyl-nucleotide exchange factor activity);GO:0017137(Rab GTPase binding);GO:0031410(cytoplasmic vesicle)	NA	ENSSSCG00000015345	GLCCI1	0.273067	0.000905071	1	0.241	0.224	glucocorticoid induced 1 [Source:NCBI gene;Acc:100511149]	GO:0005737(cytoplasm)	NA		ENSSSCG00000034714	OTULIN	-0.304087	0.0206947	1	0.212	0.414	OTU deubiquitinase with linear linkage specificity [Source:NCBI gene;Acc:100519060]	GO:0002040(sprouting angiogenesis);GO:0004843(thiol-dependent ubiquitin-specific protease activity);GO:0005737(cytoplasm);GO:0008234(cysteine-type peptidase activity);GO:0010803(regulation of tumor necrosis factor-mediated signaling pathway);GO:0032088(negative regulation of NF-kappaB transcription factor activity);GO:0045087(innate immune response);GO:0050728(negative regulation of inflammatory …	NA
ENSSSCG00000014307	H2AFY	-0.349218	0.00118029	2.92801	1	0.67	0.831	H2A histone family, member Y [Source:NCBI gene;Acc:100512769]	GO:0000122(negative regulation of transcription by RNA polymerase II);GO:0000182(rDNA binding);GO:0000228(nuclear chromosome);GO:0000786(nucleosome);GO:0000790(nuclear chromatin);GO:0000793(condensed chromosome);GO:0000977(RNA polymerase II regulatory region sequence-specific DNA binding);GO:0000979(RNA polymerase II core promoter sequence-specific DNA binding);GO:0001740(Barr body);GO:0003677(DN…	04217(Necroptosis);05034(Alcoholism);05322(Systemic lupus erythematosus)	ENSSSCG00000008162	IL1R1	0.273475	0.0198625	1	0.278	0.173	interleukin 1 receptor type 1 [Source:NCBI gene;Acc:100626904]	GO:0002020(protease binding);GO:0004908(interleukin-1 receptor activity);GO:0004909(interleukin-1, type I, activating receptor activity);GO:0005161(platelet-derived growth factor receptor binding);GO:0005515(protein binding);GO:0007165(signal transduction);GO:0009897(external side of plasma membrane);GO:0009986(cell surface);GO:0016020(membrane);GO:0016021(integral component of membrane);GO:00192…	04010(MAPK signaling pathway);04060(Cytokine-cytokine receptor interaction);04064(NF-kappa B signaling pathway);04380(Osteoclast differentiation);04640(Hematopoietic cell lineage);04659(Th17 cell differentiation);04750(Inflammatory mediator regulation of TRP channels);05146(Amoebiasis);05163(Human cytomegalovirus infection);05166(Human T-cell leukemia virus 1 infection);05418(Fluid shear stress a…		ENSSSCG00000028097	ENSSSCG00000028097	-0.301799	0.193764	1	0.173	0.302	GC-rich promoter binding protein 1 like 1 [Source:NCBI gene;Acc:100622335]	GO:0003700(DNA-binding transcription factor activity);GO:0005634(nucleus);GO:0006351(transcription, DNA-templated);GO:0006355(regulation of transcription, DNA-templated);GO:0045893(positive regulation of transcription, DNA-templated)	NA
ENSSSCG00000008701	LRPAP1	-0.347879	0.00992341	2.00334	1	0.402	0.54	LDL receptor related protein associated protein 1 [Source:NCBI gene;Acc:399654]	GO:0002091(negative regulation of receptor internalization);GO:0005768(endosome);GO:0005783(endoplasmic reticulum);GO:0005793(endoplasmic reticulum-Golgi intermediate compartment);GO:0005794(Golgi apparatus);GO:0005801(cis-Golgi network);GO:0005886(plasma membrane);GO:0008201(heparin binding);GO:0010916(negative regulation of very-low-density lipoprotein particle clearance);GO:0032091(negative re…	04979(Cholesterol metabolism)	ENSSSCG00000017236	CD300C	0.275159	0.0208126	1	0.114	0.051	CD300c molecule [Source:NCBI gene;Acc:100514248]	GO:0016020(membrane);GO:0016021(integral component of membrane)	NA		ENSSSCG00000011877	CD86	-0.301408	0.0156307	1	0.096	0.196	CD86 molecule [Source:NCBI gene;Acc:397441]	GO:0006955(immune response);GO:0007165(signal transduction);GO:0007166(cell surface receptor signaling pathway);GO:0009897(external side of plasma membrane);GO:0009986(cell surface);GO:0016020(membrane);GO:0016021(integral component of membrane);GO:0031295(T cell costimulation);GO:0042102(positive regulation of T cell proliferation);GO:0042130(negative regulation of T cell proliferation);GO:00700…	04514(Cell adhesion molecules (CAMs));04620(Toll-like receptor signaling pathway);04672(Intestinal immune network for IgA production);04940(Type I diabetes mellitus);05167(Kaposi sarcoma-associated herpesvirus infection);05202(Transcriptional misregulation in cancer);05320(Autoimmune thyroid disease);05322(Systemic lupus erythematosus);05323(Rheumatoid arthritis);05330(Allograft rejection);05332(…
ENSSSCG00000000907	PLXNC1	-0.346734	0.0363054	1.44003	1	0.625	0.69	plexin C1 [Source:NCBI gene;Acc:100519487]	GO:0002116(semaphorin receptor complex);GO:0005515(protein binding);GO:0005887(integral component of plasma membrane);GO:0007162(negative regulation of cell adhesion);GO:0007165(signal transduction);GO:0008360(regulation of cell shape);GO:0016020(membrane);GO:0016021(integral component of membrane);GO:0017154(semaphorin receptor activity);GO:0030334(regulation of cell migration);GO:0043087(regula…	04360(Axon guidance)	ENSSSCG00000027826	ENSSSCG00000027826	0.276992	0.0998651	1	0.43	0.296	GTPase, IMAP family member 4 [Source:NCBI gene;Acc:100518347]	GO:0005525(GTP binding);GO:0005829(cytosol)	NA		ENSSSCG00000010309	ZSWIM8	-0.300588	0.0581807	1	0.058	0.186	zinc finger SWIM-type containing 8 [Source:NCBI gene;Acc:100736886]	GO:0008270(zinc ion binding);GO:0031462(Cul2-RING ubiquitin ligase complex);GO:1902667(regulation of axon guidance)	NA
ENSSSCG00000006612	S100A10	-0.345586	0.224722	0.648355	1	0.25	0.3	S100 calcium binding protein A10 [Source:NCBI gene;Acc:100515138]	GO:0001765(membrane raft assembly);GO:0005509(calcium ion binding);GO:0006900(vesicle budding from membrane);GO:0016020(membrane);GO:0016021(integral component of membrane);GO:0019897(extrinsic component of plasma membrane);GO:0042803(protein homodimerization activity);GO:0043547(positive regulation of GTPase activity);GO:0044325(ion channel binding);GO:0045121(membrane raft);GO:0051099(positive …	NA	ENSSSCG00000038762	BTF3L4	0.277769	0.0829946	1	0.481	0.357	basic transcription factor 3 like 4 [Source:NCBI gene;Acc:100736651]	NA	NA		ENSSSCG00000009244	SEC31A	-0.298607	0.00071915	1	0.077	0.295	SEC31 homolog A, COPII coat complex component [Source:NCBI gene;Acc:100511210]	GO:0000139(Golgi membrane);GO:0005198(structural molecule activity);GO:0005515(protein binding);GO:0005737(cytoplasm);GO:0005783(endoplasmic reticulum);GO:0005829(cytosol);GO:0006886(intracellular protein transport);GO:0006888(endoplasmic reticulum to Golgi vesicle-mediated transport);GO:0007029(endoplasmic reticulum organization);GO:0030120(vesicle coat);GO:0030127(COPII vesicle coat);GO:0030134…	04141(Protein processing in endoplasmic reticulum)
ENSSSCG00000028322	BTG2	-0.343569	0.131191	0.882098	1	0.661	0.732	BTG anti-proliferation factor 2 [Source:NCBI gene;Acc:100048932]	GO:0005634(nucleus);GO:0005737(cytoplasm);GO:0006479(protein methylation);GO:0006974(cellular response to DNA damage stimulus);GO:0008285(negative regulation of cell population proliferation);GO:0008306(associative learning);GO:0009952(anterior/posterior pattern specification);GO:0017148(negative regulation of translation);GO:0021542(dentate gyrus development);GO:0021954(central nervous system ne…	03018(RNA degradation)	ENSSSCG00000001868	TSPAN3	0.278658	0.0438217	1	0.38	0.265	tetraspanin 3 [Source:NCBI gene;Acc:100157865]	GO:0005887(integral component of plasma membrane);GO:0007166(cell surface receptor signaling pathway);GO:0016020(membrane);GO:0016021(integral component of membrane)	NA		ENSSSCG00000008136	RANBP2	-0.297179	0.0111185	1	0.096	0.239	E3 SUMO-protein ligase RanBP2 [Source:NCBI gene;Acc:100511376]	GO:0000413(protein peptidyl-prolyl isomerization);GO:0003755(peptidyl-prolyl cis-trans isomerase activity);GO:0005096(GTPase activator activity);GO:0005515(protein binding);GO:0005623(cell);GO:0005634(nucleus);GO:0005635(nuclear envelope);GO:0005642(annulate lamellae);GO:0005643(nuclear pore);GO:0005737(cytoplasm);GO:0005739(mitochondrion);GO:0005813(centrosome);GO:0006111(regulation of gluconeog…	03013(RNA transport)
ENSSSCG00000001695	VEGFA	-0.34354	0.0509359	1.29298	1	0.188	0.272	vascular endothelial growth factor A [Source:NCBI gene;Acc:397157]	GO:0008083(growth factor activity);GO:0008201(heparin binding);GO:0010469(regulation of signaling receptor activity);GO:0016020(membrane)	01521(EGFR tyrosine kinase inhibitor resistance);04010(MAPK signaling pathway);04014(Ras signaling pathway);04015(Rap1 signaling pathway);04066(HIF-1 signaling pathway);04151(PI3K-Akt signaling pathway);04370(VEGF signaling pathway);04510(Focal adhesion);04926(Relaxin signaling pathway);04933(AGE-RAGE signaling pathway in diabetic complications);05163(Human cytomegalovirus infection);05165(Human …	ENSSSCG00000017406	STAT5B	0.278806	0.0966124	1	0.278	0.184	signal transducer and activator of transcription 5B [Source:NCBI gene;Acc:397340]	GO:0000978(RNA polymerase II proximal promoter sequence-specific DNA binding);GO:0001228(DNA-binding transcription activator activity, RNA polymerase II-specific);GO:0001553(luteinization);GO:0001779(natural killer cell differentiation);GO:0003677(DNA binding);GO:0003700(DNA-binding transcription factor activity);GO:0005634(nucleus);GO:0005737(cytoplasm);GO:0006355(regulation of transcription, DN…	04012(ErbB signaling pathway);04062(Chemokine signaling pathway);04217(Necroptosis);04630(Jak-STAT signaling pathway);04658(Th1 and Th2 cell differentiation);04659(Th17 cell differentiation);04917(Prolactin signaling pathway);04933(AGE-RAGE signaling pathway in diabetic complications);05161(Hepatitis B);05162(Measles);05166(Human T-cell leukemia virus 1 infection);05200(Pathways in cancer);05203(…		ENSSSCG00000039390	EIF3B	-0.29706	0.000839175	1	0.096	0.242	eukaryotic translation initiation factor 3 subunit B [Source:HGNC Symbol;Acc:HGNC:3280]	GO:0001732(formation of cytoplasmic translation initiation complex);GO:0002183(cytoplasmic translational initiation);GO:0003676(nucleic acid binding);GO:0003723(RNA binding);GO:0003743(translation initiation factor activity);GO:0005515(protein binding);GO:0005737(cytoplasm);GO:0005852(eukaryotic translation initiation factor 3 complex);GO:0006412(translation);GO:0006413(translational initiation);…	NA
ENSSSCG00000008344	ARHGAP25	-0.343527	0.00566997	2.24642	1	0.446	0.474	Rho GTPase activating protein 25 [Source:NCBI gene;Acc:100514401]	GO:0001891(phagocytic cup);GO:0005096(GTPase activator activity);GO:0006911(phagocytosis, engulfment);GO:0007015(actin filament organization);GO:0007165(signal transduction);GO:0043547(positive regulation of GTPase activity);GO:0051058(negative regulation of small GTPase mediated signal transduction)	NA	ENSSSCG00000004747	RTF1	0.279069	0.0328486	1	0.595	0.429	RTF1 homolog, Paf1/RNA polymerase II complex component [Source:NCBI gene;Acc:100524183]	GO:0000122(negative regulation of transcription by RNA polymerase II);GO:0001711(endodermal cell fate commitment);GO:0001832(blastocyst growth);GO:0003677(DNA binding);GO:0003697(single-stranded DNA binding);GO:0005730(nucleolus);GO:0006368(transcription elongation from RNA polymerase II promoter);GO:0016570(histone modification);GO:0016593(Cdc73/Paf1 complex);GO:0019827(stem cell population main…	NA		ENSSSCG00000022176	ENSSSCG00000022176	-0.296478	0.0273178	1	0.308	0.523	NA	NA	NA
ENSSSCG00000002629	FBXO9	-0.343511	1.97471e-05	4.7045	0.373043	0.125	0.202	F-box protein 9 [Source:NCBI gene;Acc:100152568]	GO:0004842(ubiquitin-protein transferase activity);GO:0005515(protein binding);GO:0005737(cytoplasm);GO:0016567(protein ubiquitination);GO:0019005(SCF ubiquitin ligase complex);GO:0031146(SCF-dependent proteasomal ubiquitin-dependent protein catabolic process);GO:0032006(regulation of TOR signaling);GO:0045087(innate immune response);GO:0045444(fat cell differentiation)	NA	ENSSSCG00000034378	IFNGR2	0.279445	0.177358	1	0.532	0.378	interferon gamma receptor 2 [Source:NCBI gene;Acc:100126864]	GO:0005515(protein binding);GO:0016020(membrane);GO:0016021(integral component of membrane)	04060(Cytokine-cytokine receptor interaction);04066(HIF-1 signaling pathway);04217(Necroptosis);04380(Osteoclast differentiation);04630(Jak-STAT signaling pathway);04650(Natural killer cell mediated cytotoxicity);04658(Th1 and Th2 cell differentiation);04659(Th17 cell differentiation);05132(Salmonella infection);05140(Leishmaniasis);05142(Chagas disease (American trypanosomiasis));05145(Toxoplasm…		ENSSSCG00000005620	SH2D3C	-0.296265	0.0305977	1	0.192	0.27	SH2 domain containing 3C [Source:NCBI gene;Acc:100151897]	GO:0005085(guanyl-nucleotide exchange factor activity);GO:0007264(small GTPase mediated signal transduction);GO:0033138(positive regulation of peptidyl-serine phosphorylation)	NA
ENSSSCG00000012076	MX2	-0.341624	0.227947	0.642167	1	0.527	0.615	Interferon-induced GTP-binding protein Mx2 [Source:UniProtKB/Swiss-Prot;Acc:A7VK00]	GO:0000166(nucleotide binding);GO:0000266(mitochondrial fission);GO:0002376(immune system process);GO:0003374(dynamin family protein polymerization involved in mitochondrial fission);GO:0003924(GTPase activity);GO:0005525(GTP binding);GO:0005634(nucleus);GO:0005643(nuclear pore);GO:0005737(cytoplasm);GO:0008017(microtubule binding);GO:0009615(response to virus);GO:0016020(membrane);GO:0031966(mit…	NA	ENSSSCG00000038487	TMPO	0.280319	0.0904776	1	0.278	0.153	thymopoietin [Source:NCBI gene;Acc:100512350]	GO:0000785(chromatin);GO:0003677(DNA binding);GO:0005634(nucleus);GO:0005635(nuclear envelope);GO:0006355(regulation of transcription, DNA-templated);GO:0016020(membrane);GO:0016021(integral component of membrane)	NA		ENSSSCG00000040550	CASC1	-0.295632	0.00428459	1	0.038	0.14	cancer susceptibility 1 [Source:NCBI gene;Acc:110260721]	NA	NA
ENSSSCG00000017513	NPEPPS	-0.340726	0.00229862	2.63853	1	0.357	0.413	aminopeptidase puromycin sensitive [Source:NCBI gene;Acc:414413]	GO:0004177(aminopeptidase activity);GO:0005737(cytoplasm);GO:0005829(cytosol);GO:0006508(proteolysis);GO:0008233(peptidase activity);GO:0008237(metallopeptidase activity);GO:0008270(zinc ion binding);GO:0016787(hydrolase activity);GO:0042277(peptide binding);GO:0043171(peptide catabolic process);GO:0046872(metal ion binding);GO:0070006(metalloaminopeptidase activity);GO:0071456(cellular response …	NA	ENSSSCG00000005057	FBXO34	0.281675	0.00722694	1	0.253	0.092	F-box protein 34 [Source:NCBI gene;Acc:100511360]	GO:0005515(protein binding)	NA		ENSSSCG00000012879	MRPL21	-0.295563	0.000537316	1	0.058	0.204	mitochondrial ribosomal protein L21 [Source:HGNC Symbol;Acc:HGNC:14479]	GO:0003723(RNA binding);GO:0003735(structural constituent of ribosome);GO:0005622(intracellular);GO:0005739(mitochondrion);GO:0005762(mitochondrial large ribosomal subunit);GO:0005840(ribosome);GO:0006412(translation)	NA
ENSSSCG00000017232	SLC9A3R1	-0.339838	0.00415744	2.38117	1	0.196	0.343	SLC9A3 regulator 1 [Source:NCBI gene;Acc:100233201]	GO:0003096(renal sodium ion transport);GO:0005102(signaling receptor binding);GO:0005515(protein binding);GO:0005737(cytoplasm);GO:0005902(microvillus);GO:0007097(nuclear migration);GO:0007191(adenylate cyclase-activating dopamine receptor signaling pathway);GO:0007605(sensory perception of sound);GO:0008013(beta-catenin binding);GO:0008285(negative regulation of cell population proliferation);GO…	04530(Tight junction);04928(Parathyroid hormone synthesis, secretion and action);05165(Human papillomavirus infection)	ENSSSCG00000000502	CNOT2	0.282371	0.0418862	1	0.316	0.224	CCR4-NOT transcription complex subunit 2 [Source:NCBI gene;Acc:100153354]	GO:0000122(negative regulation of transcription by RNA polymerase II);GO:0000932(P-body);GO:0001226(RNA polymerase II transcription corepressor binding);GO:0001829(trophectodermal cell differentiation);GO:0004535(poly(A)-specific ribonuclease activity);GO:0005634(nucleus);GO:0005737(cytoplasm);GO:0005829(cytosol);GO:0005886(plasma membrane);GO:0006355(regulation of transcription, DNA-templated);G…	03018(RNA degradation)		ENSSSCG00000032478	MLLT6	-0.295549	0.18562	1	0.231	0.312	MLLT6, PHD finger domain containing [Source:NCBI gene;Acc:102158177]	GO:0003014(renal system process);GO:0007588(excretion);GO:0010765(positive regulation of sodium ion transport);GO:0031491(nucleosome binding);GO:0035811(negative regulation of urine volume);GO:0035812(renal sodium excretion);GO:0036359(renal potassium excretion);GO:0042393(histone binding);GO:0045944(positive regulation of transcription by RNA polymerase II);GO:0046872(metal ion binding);GO:20011…	NA
ENSSSCG00000021443	SGK1	-0.338952	0.0459626	1.3376	1	0.562	0.685	serum/glucocorticoid regulated kinase 1 [Source:NCBI gene;Acc:100625739]	GO:0000166(nucleotide binding);GO:0004672(protein kinase activity);GO:0004674(protein serine/threonine kinase activity);GO:0004712(protein serine/threonine/tyrosine kinase activity);GO:0005524(ATP binding);GO:0005634(nucleus);GO:0005737(cytoplasm);GO:0005829(cytosol);GO:0006468(protein phosphorylation);GO:0006974(cellular response to DNA damage stimulus);GO:0015459(potassium channel regulator act…	04068(FoxO signaling pathway);04150(mTOR signaling pathway);04151(PI3K-Akt signaling pathway);04960(Aldosterone-regulated sodium reabsorption)	ENSSSCG00000028078	OVCA2	0.282917	0.0101915	1	0.253	0.143	OVCA2, serine hydrolase domain containing [Source:NCBI gene;Acc:106504187]	GO:0005634(nucleus);GO:0005737(cytoplasm);GO:0032526(response to retinoic acid)	NA		ENSSSCG00000034415	C18orf32	-0.295314	0.0291581	1	0.115	0.256	chromosome 18 open reading frame 32 [Source:HGNC Symbol;Acc:HGNC:31690]	NA	NA
ENSSSCG00000040793	CTSD	-0.338863	0.0425613	1.37099	1	0.339	0.371	cathepsin D [Source:NCBI gene;Acc:494568]	GO:0004190(aspartic-type endopeptidase activity);GO:0005764(lysosome);GO:0006508(proteolysis);GO:0008233(peptidase activity);GO:0016787(hydrolase activity)	04071(Sphingolipid signaling pathway);04140(Autophagy - animal);04142(Lysosome);04210(Apoptosis);04915(Estrogen signaling pathway);05152(Tuberculosis)	ENSSSCG00000004963	ENSSSCG00000004963	0.283716	0.0560924	1	0.544	0.367	acidic nuclear phosphoprotein 32 family member A [Source:NCBI gene;Acc:100155298]	GO:0005515(protein binding);GO:0005634(nucleus);GO:0016363(nuclear matrix)	NA		ENSSSCG00000035430	YPEL3	-0.294779	0.130542	1	0.346	0.481	yippee like 3 [Source:NCBI gene;Acc:100624297]	GO:0046872(metal ion binding);GO:2000774(positive regulation of cellular senescence)	NA
ENSSSCG00000030577	PBDC1	-0.336666	0.000241446	3.61718	1	0.188	0.333	protein PBDC1 [Source:NCBI gene;Acc:100515118]	NA	NA	ENSSSCG00000013656	MRPL4	0.283818	0.0490705	1	0.215	0.071	mitochondrial ribosomal protein L4 [Source:NCBI gene;Acc:100511369]	GO:0003735(structural constituent of ribosome);GO:0005739(mitochondrion);GO:0005762(mitochondrial large ribosomal subunit);GO:0005840(ribosome);GO:0006412(translation)	03010(Ribosome)		ENSSSCG00000032580	MGST1	-0.293586	0.213328	1	0.269	0.418	microsomal glutathione S-transferase 1 [Source:NCBI gene;Acc:397567]	GO:0004364(glutathione transferase activity);GO:0004602(glutathione peroxidase activity);GO:0005739(mitochondrion);GO:0005741(mitochondrial outer membrane);GO:0005783(endoplasmic reticulum);GO:0005789(endoplasmic reticulum membrane);GO:0006749(glutathione metabolic process);GO:0016020(membrane);GO:0016021(integral component of membrane);GO:0016740(transferase activity);GO:0043231(intracellular me…	00480(Glutathione metabolism);00980(Metabolism of xenobiotics by cytochrome P450);00982(Drug metabolism - cytochrome P450);00983(Drug metabolism - other enzymes);01524(Platinum drug resistance);05200(Pathways in cancer);05204(Chemical carcinogenesis);05225(Hepatocellular carcinoma);05418(Fluid shear stress and atherosclerosis)
ENSSSCG00000028679	PLEKHB2	-0.33589	0.00678858	2.16822	1	0.312	0.432	pleckstrin homology domain containing B2 [Source:NCBI gene;Acc:100622476]	GO:0016021(integral component of membrane);GO:0045595(regulation of cell differentiation)	NA	ENSSSCG00000014112	JMY	0.283995	0.0733578	1	0.152	0.082	junction mediating and regulatory protein, p53 cofactor [Source:NCBI gene;Acc:100510894]	GO:0003713(transcription coactivator activity);GO:0003779(actin binding);GO:0005634(nucleus);GO:0005737(cytoplasm);GO:0006357(regulation of transcription by RNA polymerase II);GO:0007050(cell cycle arrest);GO:0031252(cell leading edge);GO:0034314(Arp2/3 complex-mediated actin nucleation);GO:0043065(positive regulation of apoptotic process);GO:0051091(positive regulation of DNA-binding transcripti…	NA		ENSSSCG00000014855	RPS3	-0.293438	8.1141e-05	1	1	0.982	ribosomal protein S3 [Source:NCBI gene;Acc:733671]	GO:0000977(RNA polymerase II regulatory region sequence-specific DNA binding);GO:0003677(DNA binding);GO:0003684(damaged DNA binding);GO:0003723(RNA binding);GO:0003729(mRNA binding);GO:0003735(structural constituent of ribosome);GO:0003906(DNA-(apurinic or apyrimidinic site) endonuclease activity);GO:0004520(endodeoxyribonuclease activity);GO:0005634(nucleus);GO:0005730(nucleolus);GO:0005737(cyt…	03010(Ribosome)
ENSSSCG00000013604	MYO1F	-0.335798	0.0269918	1.56877	1	0.366	0.408	myosin IF [Source:NCBI gene;Acc:100517998]	GO:0000166(nucleotide binding);GO:0003774(motor activity);GO:0003779(actin binding);GO:0005515(protein binding);GO:0005524(ATP binding);GO:0016459(myosin complex)	NA	ENSSSCG00000039021	LSM2	0.284205	0.0226083	1	0.468	0.327	LSM2 homolog, U6 small nuclear RNA and mRNA degradation associated [Source:NCBI gene;Acc:100144534]	GO:0000398(mRNA splicing, via spliceosome);GO:0000932(P-body);GO:0003723(RNA binding);GO:0005634(nucleus);GO:0005681(spliceosomal complex);GO:0005688(U6 snRNP);GO:0006397(mRNA processing);GO:0008380(RNA splicing);GO:0017160(Ral GTPase binding);GO:0046540(U4/U6 x U5 tri-snRNP complex);GO:0071005(U2-type precatalytic spliceosome);GO:0071013(catalytic step 2 spliceosome);GO:0120115(Lsm2-8 complex)	03018(RNA degradation);03040(Spliceosome)		ENSSSCG00000004125	STX11	-0.293259	0.274293	1	0.096	0.189	syntaxin 11 [Source:NCBI gene;Acc:100152253]	GO:0000149(SNARE binding);GO:0005484(SNAP receptor activity);GO:0005794(Golgi apparatus);GO:0005886(plasma membrane);GO:0006886(intracellular protein transport);GO:0006887(exocytosis);GO:0006906(vesicle fusion);GO:0008021(synaptic vesicle);GO:0012505(endomembrane system);GO:0016020(membrane);GO:0016021(integral component of membrane);GO:0016192(vesicle-mediated transport);GO:0031201(SNARE complex…	04130(SNARE interactions in vesicular transport)
ENSSSCG00000020705	MAP3K8	-0.334985	0.0586915	1.23142	1	0.25	0.324	mitogen-activated protein kinase kinase kinase 8 [Source:NCBI gene;Acc:100622217]	GO:0004672(protein kinase activity);GO:0004674(protein serine/threonine kinase activity);GO:0005524(ATP binding);GO:0005737(cytoplasm);GO:0005829(cytosol);GO:0006468(protein phosphorylation);GO:0023014(signal transduction by protein phosphorylation);GO:0031098(stress-activated protein kinase signaling cascade);GO:0032147(activation of protein kinase activity)	04010(MAPK signaling pathway);04620(Toll-like receptor signaling pathway);04660(T cell receptor signaling pathway);04668(TNF signaling pathway)	ENSSSCG00000015692	R3HDM1	0.285209	0.0545649	1	0.354	0.173	R3H domain containing 1 [Source:NCBI gene;Acc:100525081]	GO:0003676(nucleic acid binding)	NA		ENSSSCG00000015976	LNPK	-0.293133	0.0848462	1	0.019	0.137	lunapark, ER junction formation factor [Source:NCBI gene;Acc:100514196]	GO:0005654(nucleoplasm);GO:0005783(endoplasmic reticulum);GO:0005789(endoplasmic reticulum membrane);GO:0007029(endoplasmic reticulum organization);GO:0007596(blood coagulation);GO:0016020(membrane);GO:0016021(integral component of membrane);GO:0030176(integral component of endoplasmic reticulum membrane);GO:0032330(regulation of chondrocyte differentiation);GO:0035115(embryonic forelimb morphoge…	NA
ENSSSCG00000001052	PHACTR1	-0.333241	0.00282215	2.54942	1	0.58	0.737	phosphatase and actin regulator 1 [Source:NCBI gene;Acc:100153737]	GO:0003779(actin binding);GO:0004864(protein phosphatase inhibitor activity);GO:0005634(nucleus);GO:0005829(cytosol);GO:0008157(protein phosphatase 1 binding);GO:0019888(protein phosphatase regulator activity);GO:0031032(actomyosin structure organization);GO:0031532(actin cytoskeleton reorganization);GO:0032515(negative regulation of phosphoprotein phosphatase activity);GO:0043149(stress fiber as…	NA	ENSSSCG00000017779	PHF12	0.285262	0.00560455	1	0.241	0.122	PHD finger protein 12 [Source:NCBI gene;Acc:100515341]	GO:0000122(negative regulation of transcription by RNA polymerase II);GO:0001222(transcription corepressor binding);GO:0003714(transcription corepressor activity);GO:0005515(protein binding);GO:0005634(nucleus);GO:0005654(nucleoplasm);GO:0016580(Sin3 complex);GO:0017053(transcriptional repressor complex);GO:0035091(phosphatidylinositol binding);GO:0045892(negative regulation of transcription, DNA…	NA		ENSSSCG00000030300	MT2A	-0.292196	0.0713986	1	0.058	0.151	metallothionein-2A [Source:NCBI gene;Acc:396827]	GO:0005634(nucleus);GO:0005737(cytoplasm);GO:0006882(cellular zinc ion homeostasis);GO:0007263(nitric oxide mediated signal transduction);GO:0008144(drug binding);GO:0008270(zinc ion binding);GO:0009617(response to bacterium);GO:0010273(detoxification of copper ion);GO:0035690(cellular response to drug);GO:0036016(cellular response to interleukin-3);GO:0036018(cellular response to erythropoietin)…	04978(Mineral absorption)
ENSSSCG00000007590	PMS2	-0.331695	0.0117317	1.93064	1	0.116	0.178	PMS1 homolog 2, mismatch repair system component [Source:NCBI gene;Acc:100514342]	GO:0003677(DNA binding);GO:0003697(single-stranded DNA binding);GO:0005524(ATP binding);GO:0005634(nucleus);GO:0005654(nucleoplasm);GO:0005829(cytosol);GO:0005886(plasma membrane);GO:0006298(mismatch repair);GO:0015630(microtubule cytoskeleton);GO:0016446(somatic hypermutation of immunoglobulin genes);GO:0016887(ATPase activity);GO:0030983(mismatched DNA binding);GO:0032138(single base insertion …	03430(Mismatch repair);03460(Fanconi anemia pathway)	ENSSSCG00000008701	LRPAP1	0.285439	0.0903107	1	0.392	0.235	LDL receptor related protein associated protein 1 [Source:NCBI gene;Acc:399654]	GO:0002091(negative regulation of receptor internalization);GO:0005768(endosome);GO:0005783(endoplasmic reticulum);GO:0005793(endoplasmic reticulum-Golgi intermediate compartment);GO:0005794(Golgi apparatus);GO:0005801(cis-Golgi network);GO:0005886(plasma membrane);GO:0008201(heparin binding);GO:0010916(negative regulation of very-low-density lipoprotein particle clearance);GO:0032091(negative re…	04979(Cholesterol metabolism)		ENSSSCG00000015485	SUCO	-0.291947	0.056957	1	0.019	0.109	SUN domain containing ossification factor [Source:NCBI gene;Acc:100622624]	GO:0005737(cytoplasm);GO:0005791(rough endoplasmic reticulum);GO:0016020(membrane);GO:0032967(positive regulation of collagen biosynthetic process);GO:0034975(protein folding in endoplasmic reticulum);GO:0045669(positive regulation of osteoblast differentiation);GO:0046850(regulation of bone remodeling)	NA
ENSSSCG00000011828	FAM43A	-0.331648	0.0067902	2.16812	1	0.116	0.16	family with sequence similarity 43 member A [Source:NCBI gene;Acc:100523468]	GO:0003674(molecular_function);GO:0005515(protein binding);GO:0005575(cellular_component);GO:0008150(biological_process)	NA	ENSSSCG00000023374	SRGN	0.285531	0.0155223	1	1	1	serglycin [Source:NCBI gene;Acc:100049692]	GO:0005615(extracellular space);GO:0005794(Golgi apparatus);GO:0008626(granzyme-mediated apoptotic signaling pathway);GO:0030502(negative regulation of bone mineralization)	NA		ENSSSCG00000017037	FABP6	-0.289584	0.250206	1	0.077	0.161	fatty acid binding protein 6 [Source:NCBI gene;Acc:397423]	GO:0005737(cytoplasm);GO:0008289(lipid binding);GO:0032052(bile acid binding)	03320(PPAR signaling pathway)
ENSSSCG00000000033	TSPO	-0.330297	0.0362168	1.44109	1	0.518	0.667	translocator protein [Source:NCBI gene;Acc:396592]	GO:0005739(mitochondrion);GO:0005783(endoplasmic reticulum);GO:0010823(negative regulation of mitochondrion organization);GO:0015485(cholesterol binding);GO:0016020(membrane);GO:0016021(integral component of membrane);GO:0031397(negative regulation of protein ubiquitination);GO:0044325(ion channel binding);GO:0072655(establishment of protein localization to mitochondrion);GO:0072656(maintenance o…	04080(Neuroactive ligand-receptor interaction);04979(Cholesterol metabolism);05166(Human T-cell leukemia virus 1 infection)	ENSSSCG00000004856	NFATC1	0.286394	0.125532	1	0.342	0.194	nuclear factor of activated T cells 1 [Source:NCBI gene;Acc:397318]	GO:0000790(nuclear chromatin);GO:0000978(RNA polymerase II proximal promoter sequence-specific DNA binding);GO:0001816(cytokine production);GO:0003677(DNA binding);GO:0003682(chromatin binding);GO:0003700(DNA-binding transcription factor activity);GO:0005634(nucleus);GO:0005654(nucleoplasm);GO:0005667(transcription factor complex);GO:0005829(cytosol);GO:0006355(regulation of transcription, DNA-te…	04010(MAPK signaling pathway);04022(cGMP-PKG signaling pathway);04024(cAMP signaling pathway);04218(Cellular senescence);04310(Wnt signaling pathway);04380(Osteoclast differentiation);04625(C-type lectin receptor signaling pathway);04650(Natural killer cell mediated cytotoxicity);04658(Th1 and Th2 cell differentiation);04659(Th17 cell differentiation);04660(T cell receptor signaling pathway);0466…		ENSSSCG00000003334	UBE2J2	-0.289565	0.00624021	1	0.096	0.246	ubiquitin conjugating enzyme E2 J2 [Source:NCBI gene;Acc:100523610]	GO:0000151(ubiquitin ligase complex);GO:0000209(protein polyubiquitination);GO:0005783(endoplasmic reticulum);GO:0016020(membrane);GO:0016021(integral component of membrane);GO:0030433(ubiquitin-dependent ERAD pathway);GO:0031625(ubiquitin protein ligase binding);GO:0061631(ubiquitin conjugating enzyme activity)	04120(Ubiquitin mediated proteolysis);04141(Protein processing in endoplasmic reticulum);05012(Parkinson disease)
ENSSSCG00000009567	RASA3	-0.329865	0.0299516	1.52358	1	0.179	0.31	RAS p21 protein activator 3 [Source:NCBI gene;Acc:100519683]	GO:0005096(GTPase activator activity);GO:0007165(signal transduction);GO:0015278(calcium-release channel activity);GO:0031235(intrinsic component of the cytoplasmic side of the plasma membrane);GO:0035556(intracellular signal transduction);GO:0043087(regulation of GTPase activity);GO:0043547(positive regulation of GTPase activity);GO:0046580(negative regulation of Ras protein signal transduction)…	04014(Ras signaling pathway)	ENSSSCG00000015541	IER5	0.286594	0.00578561	1	0.418	0.276	immediate early response 5 [Source:NCBI gene;Acc:100511095]	GO:0000159(protein phosphatase type 2A complex);GO:0005634(nucleus);GO:0005737(cytoplasm);GO:0034605(cellular response to heat);GO:0042127(regulation of cell population proliferation);GO:0042802(identical protein binding);GO:0045944(positive regulation of transcription by RNA polymerase II);GO:1900036(positive regulation of cellular response to heat)	NA		ENSSSCG00000009821	ARPC3	-0.287715	0.00251583	1	0.923	0.926	actin related protein 2/3 complex subunit 3 [Source:NCBI gene;Acc:100154518]	GO:0003779(actin binding);GO:0005200(structural constituent of cytoskeleton);GO:0005737(cytoplasm);GO:0005856(cytoskeleton);GO:0005885(Arp2/3 protein complex);GO:0030027(lamellipodium);GO:0030833(regulation of actin filament polymerization);GO:0034314(Arp2/3 complex-mediated actin nucleation);GO:0051015(actin filament binding)	04144(Endocytosis);04666(Fc gamma R-mediated phagocytosis);04810(Regulation of actin cytoskeleton);05100(Bacterial invasion of epithelial cells);05132(Salmonella infection)
ENSSSCG00000026018	MFSD1	-0.32982	0.00720049	2.14264	1	0.223	0.324	major facilitator superfamily domain containing 1 [Source:NCBI gene;Acc:100621077]	GO:0016020(membrane);GO:0016021(integral component of membrane);GO:0055085(transmembrane transport)	NA	ENSSSCG00000025053	RYBP	0.290416	0.0536791	1	0.354	0.184	RING1 and YY1 binding protein [Source:NCBI gene;Acc:100526249]	GO:0000122(negative regulation of transcription by RNA polymerase II);GO:0003677(DNA binding);GO:0003714(transcription corepressor activity);GO:0005634(nucleus);GO:0005654(nucleoplasm);GO:0031519(PcG protein complex);GO:0032435(negative regulation of proteasomal ubiquitin-dependent protein catabolic process);GO:0035518(histone H2A monoubiquitination);GO:0043065(positive regulation of apoptotic pr…	NA		ENSSSCG00000012822	MPP1	-0.287508	0.0903263	1	0.115	0.27	membrane palmitoylated protein 1 [Source:NCBI gene;Acc:100517992]	GO:0005515(protein binding);GO:0005829(cytosol);GO:0016020(membrane);GO:0016607(nuclear speck);GO:0030863(cortical cytoskeleton);GO:0090022(regulation of neutrophil chemotaxis)	NA
ENSSSCG00000025133	ITGB2	-0.327802	0.089899	1.04625	1	0.705	0.756	integrin subunit beta 2 [Source:NCBI gene;Acc:396943]	GO:0001540(amyloid-beta binding);GO:0005178(integrin binding);GO:0005925(focal adhesion);GO:0007155(cell adhesion);GO:0007159(leukocyte cell-cell adhesion);GO:0007160(cell-matrix adhesion);GO:0007229(integrin-mediated signaling pathway);GO:0008305(integrin complex);GO:0009986(cell surface);GO:0016020(membrane);GO:0016021(integral component of membrane);GO:0016477(cell migration);GO:0019901(protei…	04015(Rap1 signaling pathway);04145(Phagosome);04390(Hippo signaling pathway);04514(Cell adhesion molecules (CAMs));04610(Complement and coagulation cascades);04650(Natural killer cell mediated cytotoxicity);04670(Leukocyte transendothelial migration);04810(Regulation of actin cytoskeleton);05133(Pertussis);05134(Legionellosis);05140(Leishmaniasis);05144(Malaria);05146(Amoebiasis);05150(Staphyloc…	ENSSSCG00000001946	MBIP	0.293584	0.00261793	1	0.278	0.194	MAP3K12 binding inhibitory protein 1 [Source:NCBI gene;Acc:100516143]	GO:0005634(nucleus);GO:0005671(Ada2/Gcn5/Ada3 transcription activator complex);GO:0005730(nucleolus);GO:0005829(cytosol);GO:0030366(molybdopterin synthase activity);GO:0032324(molybdopterin cofactor biosynthetic process);GO:0042802(identical protein binding);GO:0043966(histone H3 acetylation)	NA		ENSSSCG00000030682	MACO1	-0.287386	0.116409	1	0.077	0.207	macoilin 1 [Source:NCBI gene;Acc:654414]	GO:0005634(nucleus);GO:0005783(endoplasmic reticulum);GO:0007420(brain development);GO:0016020(membrane);GO:0016021(integral component of membrane);GO:0023041(neuronal signal transduction);GO:0030424(axon);GO:0030867(rough endoplasmic reticulum membrane);GO:0031965(nuclear membrane);GO:0043005(neuron projection);GO:0044306(neuron projection terminus);GO:0045202(synapse)	NA
ENSSSCG00000016954	ERBIN	-0.325405	0.00399863	2.39809	1	0.429	0.563	erbb2 interacting protein [Source:NCBI gene;Acc:100511418]	GO:0005102(signaling receptor binding);GO:0005176(ErbB-2 class receptor binding);GO:0005515(protein binding);GO:0005634(nucleus);GO:0005737(cytoplasm);GO:0005886(plasma membrane);GO:0005911(cell-cell junction);GO:0005913(cell-cell adherens junction);GO:0006605(protein targeting);GO:0007165(signal transduction);GO:0008328(ionotropic glutamate receptor complex);GO:0014069(postsynaptic density);GO:0…	04621(NOD-like receptor signaling pathway)	ENSSSCG00000003791	SRSF11	0.295653	0.0466613	1	0.57	0.408	serine and arginine rich splicing factor 11 [Source:NCBI gene;Acc:733656]	GO:0008380(RNA splicing);GO:0016607(nuclear speck)	NA		ENSSSCG00000013448	MKNK2	-0.287045	0.11015	1	0.269	0.418	MAP kinase interacting serine/threonine kinase 2 [Source:NCBI gene;Acc:100517077]	GO:0000166(nucleotide binding);GO:0004672(protein kinase activity);GO:0004674(protein serine/threonine kinase activity);GO:0004683(calmodulin-dependent protein kinase activity);GO:0005516(calmodulin binding);GO:0005524(ATP binding);GO:0005634(nucleus);GO:0005654(nucleoplasm);GO:0005737(cytoplasm);GO:0006468(protein phosphorylation);GO:0009931(calcium-dependent protein serine/threonine kinase acti…	04010(MAPK signaling pathway);04066(HIF-1 signaling pathway);04910(Insulin signaling pathway)
ENSSSCG00000004154	TNFAIP3	-0.324233	0.0466192	1.33144	1	0.545	0.582	TNF alpha induced protein 3 [Source:NCBI gene;Acc:100622156]	GO:0001922(B-1 B cell homeostasis);GO:0002020(protease binding);GO:0002237(response to molecule of bacterial origin);GO:0002634(regulation of germinal center formation);GO:0002677(negative regulation of chronic inflammatory response);GO:0003677(DNA binding);GO:0004842(ubiquitin-protein transferase activity);GO:0004843(thiol-dependent ubiquitin-specific protease activity);GO:0005634(nucleus);GO:00…	04064(NF-kappa B signaling pathway);04217(Necroptosis);04621(NOD-like receptor signaling pathway);04657(IL-17 signaling pathway);04668(TNF signaling pathway);05162(Measles);05169(Epstein-Barr virus infection)	ENSSSCG00000003586	EPB41	0.297194	0.00486691	1	0.658	0.398	erythrocyte membrane protein band 4.1 [Source:NCBI gene;Acc:100515614]	GO:0003779(actin binding);GO:0005198(structural molecule activity);GO:0005545(1-phosphatidylinositol binding);GO:0005829(cytosol);GO:0005856(cytoskeleton);GO:0005886(plasma membrane);GO:0008022(protein C-terminus binding);GO:0008092(cytoskeletal protein binding);GO:0008360(regulation of cell shape);GO:0016020(membrane);GO:0016323(basolateral plasma membrane);GO:0030054(cell junction);GO:0030863(c…	NA		ENSSSCG00000005689	FNBP1	-0.286633	0.0268042	1	0.135	0.323	formin binding protein 1 [Source:NCBI gene;Acc:100154729]	GO:0005515(protein binding);GO:0006897(endocytosis);GO:0042802(identical protein binding)	NA
ENSSSCG00000022492	AMPD3	-0.322776	0.00952751	2.02102	1	0.304	0.488	adenosine monophosphate deaminase 3 [Source:NCBI gene;Acc:100620914]	GO:0003876(AMP deaminase activity);GO:0005829(cytosol);GO:0006188(IMP biosynthetic process);GO:0009168(purine ribonucleoside monophosphate biosynthetic process);GO:0016787(hydrolase activity);GO:0019239(deaminase activity);GO:0032264(IMP salvage);GO:0034101(erythrocyte homeostasis);GO:0046031(ADP metabolic process);GO:0046033(AMP metabolic process);GO:0046034(ATP metabolic process);GO:0046039(GTP…	00230(Purine metabolism)	ENSSSCG00000035971	DUSP2	0.298108	0.108344	1	0.608	0.429	dual specificity phosphatase 2 [Source:NCBI gene;Acc:100622812]	GO:0000188(inactivation of MAPK activity);GO:0004721(phosphoprotein phosphatase activity);GO:0004725(protein tyrosine phosphatase activity);GO:0005634(nucleus);GO:0006470(protein dephosphorylation);GO:0008138(protein tyrosine/serine/threonine phosphatase activity);GO:0016311(dephosphorylation);GO:0016787(hydrolase activity);GO:0016791(phosphatase activity);GO:0017017(MAP kinase tyrosine/serine/th…	04010(MAPK signaling pathway)		ENSSSCG00000014414	ENSSSCG00000014414	-0.286259	0.0228474	1	0.058	0.214	RNA binding motif protein 27 [Source:NCBI gene;Acc:100526159]	GO:0003676(nucleic acid binding);GO:0003723(RNA binding);GO:0003729(mRNA binding);GO:0005634(nucleus);GO:0006397(mRNA processing);GO:0046833(positive regulation of RNA export from nucleus)	NA
ENSSSCG00000015867	PRPF40A	-0.322294	0.000589565	3.22947	1	0.589	0.667	pre-mRNA processing factor 40 homolog A [Source:NCBI gene;Acc:100157937]	GO:0000398(mRNA splicing, via spliceosome);GO:0003723(RNA binding);GO:0005515(protein binding);GO:0005634(nucleus);GO:0005685(U1 snRNP);GO:0005829(cytosol);GO:0007010(cytoskeleton organization);GO:0008360(regulation of cell shape);GO:0016363(nuclear matrix);GO:0016477(cell migration);GO:0016607(nuclear speck);GO:0032465(regulation of cytokinesis);GO:0045292(mRNA cis splicing, via spliceosome);GO:…	03040(Spliceosome)	ENSSSCG00000015894	DPP4	0.2983	0.19808	1	0.241	0.133	dipeptidyl peptidase 4 [Source:NCBI gene;Acc:397492]	GO:0002020(protease binding);GO:0004177(aminopeptidase activity);GO:0004252(serine-type endopeptidase activity);GO:0005102(signaling receptor binding);GO:0005576(extracellular region);GO:0005886(plasma membrane);GO:0006508(proteolysis);GO:0007155(cell adhesion);GO:0008233(peptidase activity);GO:0008236(serine-type peptidase activity);GO:0008239(dipeptidyl-peptidase activity);GO:0008284(positive r…	04974(Protein digestion and absorption)		ENSSSCG00000017754	ENSSSCG00000017754	-0.285892	0.105624	1	0.269	0.446	galectin 9 [Source:NCBI gene;Acc:396972]	GO:0030246(carbohydrate binding)	NA
ENSSSCG00000033918	ENSSSCG00000033918	-0.320022	0.0624795	1.20426	1	0.125	0.225	CD300a molecule [Source:NCBI gene;Acc:102160266]	GO:0016020(membrane);GO:0016021(integral component of membrane)	NA	ENSSSCG00000032796	GRINA	0.29868	0.0235413	1	0.215	0.112	glutamate ionotropic receptor NMDA type subunit associated protein 1 [Source:NCBI gene;Acc:110260415]	GO:0005783(endoplasmic reticulum);GO:0005794(Golgi apparatus);GO:0016020(membrane);GO:0016021(integral component of membrane);GO:0032469(endoplasmic reticulum calcium ion homeostasis);GO:0044325(ion channel binding);GO:1902236(negative regulation of endoplasmic reticulum stress-induced intrinsic apoptotic signaling pathway)	NA		ENSSSCG00000006760	HIPK1	-0.285504	0.167108	1	0.212	0.319	homeodomain interacting protein kinase 1 [Source:NCBI gene;Acc:100156877]	GO:0004672(protein kinase activity);GO:0005524(ATP binding);GO:0005634(nucleus);GO:0005654(nucleoplasm);GO:0005737(cytoplasm);GO:0005813(centrosome);GO:0005829(cytosol);GO:0006468(protein phosphorylation);GO:0007224(smoothened signaling pathway);GO:0008284(positive regulation of cell population proliferation);GO:0009952(anterior/posterior pattern specification);GO:0010803(regulation of tumor necr…	04218(Cellular senescence)
ENSSSCG00000015559	NCF2	-0.318525	0.0111879	1.95125	1	0.188	0.362	neutrophil cytosolic factor 2 [Source:NCBI gene;Acc:100142665]	GO:0001669(acrosomal vesicle);GO:0005515(protein binding);GO:0005730(nucleolus);GO:0005737(cytoplasm);GO:0005829(cytosol);GO:0006909(phagocytosis);GO:0008022(protein C-terminus binding);GO:0016175(superoxide-generating NADPH oxidase activity);GO:0016176(superoxide-generating NADPH oxidase activator activity);GO:0042554(superoxide anion generation);GO:0043020(NADPH oxidase complex);GO:0043085(posi…	04145(Phagosome);04380(Osteoclast differentiation);04670(Leukocyte transendothelial migration);05140(Leishmaniasis);05418(Fluid shear stress and atherosclerosis)	ENSSSCG00000007247	KIF3B	0.299637	0.00252858	1	0.165	0.031	kinesin family member 3B [Source:NCBI gene;Acc:100624493]	GO:0000166(nucleotide binding);GO:0003774(motor activity);GO:0003777(microtubule motor activity);GO:0005524(ATP binding);GO:0005813(centrosome);GO:0005871(kinesin complex);GO:0005874(microtubule);GO:0005929(cilium);GO:0007018(microtubule-based movement);GO:0008017(microtubule binding);GO:0015630(microtubule cytoskeleton);GO:0016887(ATPase activity);GO:0016939(kinesin II complex);GO:0017048(Rho GT…	NA		ENSSSCG00000033368	ATP5MC2	-0.28531	0.0241803	1	0.558	0.74	ATP synthase membrane subunit c locus 2 [Source:NCBI gene;Acc:100037988]	GO:0000276(mitochondrial proton-transporting ATP synthase complex, coupling factor F(o));GO:0006811(ion transport);GO:0008289(lipid binding);GO:0015078(proton transmembrane transporter activity);GO:0015986(ATP synthesis coupled proton transport);GO:0015991(ATP hydrolysis coupled proton transport);GO:0016020(membrane);GO:0016021(integral component of membrane);GO:0033177(proton-transporting two-se…	00190(Oxidative phosphorylation);04714(Thermogenesis);05010(Alzheimer disease);05012(Parkinson disease);05016(Huntington disease)
ENSSSCG00000011264	CSRNP1	-0.316867	0.00303704	2.51755	1	0.375	0.474	cysteine and serine rich nuclear protein 1 [Source:NCBI gene;Acc:100519275]	GO:0001228(DNA-binding transcription activator activity, RNA polymerase II-specific);GO:0003700(DNA-binding transcription factor activity);GO:0005634(nucleus);GO:0006355(regulation of transcription, DNA-templated);GO:0009791(post-embryonic development);GO:0043565(sequence-specific DNA binding);GO:0045944(positive regulation of transcription by RNA polymerase II);GO:0048008(platelet-derived growth…	NA	ENSSSCG00000011882	GOLGB1	0.302355	0.014438	1	0.519	0.286	golgin B1 [Source:NCBI gene;Acc:100620515]	GO:0005793(endoplasmic reticulum-Golgi intermediate compartment);GO:0005794(Golgi apparatus);GO:0005801(cis-Golgi network);GO:0016020(membrane);GO:0016021(integral component of membrane);GO:1905793(protein localization to pericentriolar material)	NA		ENSSSCG00000001862	ETFA	-0.285216	0.0864638	1	0.096	0.207	electron transfer flavoprotein subunit alpha [Source:NCBI gene;Acc:396615]	GO:0005739(mitochondrion);GO:0009055(electron transfer activity);GO:0016491(oxidoreductase activity);GO:0022900(electron transport chain);GO:0033539(fatty acid beta-oxidation using acyl-CoA dehydrogenase);GO:0050660(flavin adenine dinucleotide binding)	NA
ENSSSCG00000003187	FCGRT	-0.316767	0.00822794	2.08471	1	0.759	0.826	Fc fragment of IgG receptor and transporter [Source:NCBI gene;Acc:397399]	GO:0005615(extracellular space);GO:0005886(plasma membrane);GO:0006955(immune response);GO:0009897(external side of plasma membrane);GO:0016020(membrane);GO:0016021(integral component of membrane);GO:0019864(IgG binding);GO:0030881(beta-2-microglobulin binding)	NA	ENSSSCG00000030680	TCF7	0.302601	0.0729843	1	0.722	0.541	transcription factor 7 (T-cell specific, HMG-box) [Source:NCBI gene;Acc:100512951]	GO:0000978(RNA polymerase II proximal promoter sequence-specific DNA binding);GO:0003677(DNA binding);GO:0003700(DNA-binding transcription factor activity);GO:0005634(nucleus);GO:0005654(nucleoplasm);GO:0005667(transcription factor complex);GO:0006355(regulation of transcription, DNA-templated);GO:0006357(regulation of transcription by RNA polymerase II);GO:0008013(beta-catenin binding);GO:001605…	04310(Wnt signaling pathway);04390(Hippo signaling pathway);04520(Adherens junction);04916(Melanogenesis);04934(Cushing syndrome);05165(Human papillomavirus infection);05200(Pathways in cancer);05210(Colorectal cancer);05213(Endometrial cancer);05215(Prostate cancer);05216(Thyroid cancer);05217(Basal cell carcinoma);05221(Acute myeloid leukemia);05224(Breast cancer);05225(Hepatocellular carcinoma…		ENSSSCG00000017346	EFTUD2	-0.284819	0.137944	1	0.096	0.214	elongation factor Tu GTP binding domain containing 2 [Source:NCBI gene;Acc:100522208]	GO:0000398(mRNA splicing, via spliceosome);GO:0003924(GTPase activity);GO:0005525(GTP binding);GO:0005654(nucleoplasm);GO:0005829(cytosol);GO:0015030(Cajal body);GO:0016607(nuclear speck);GO:0030623(U5 snRNA binding);GO:0046540(U4/U6 x U5 tri-snRNP complex);GO:0071007(U2-type catalytic step 2 spliceosome);GO:0071013(catalytic step 2 spliceosome);GO:1990904(ribonucleoprotein complex)	03040(Spliceosome)
ENSSSCG00000038138	TFEC	-0.315831	0.00350829	2.4549	1	0.045	0.164	transcription factor EC [Source:NCBI gene;Acc:100517204]	GO:0005654(nucleoplasm);GO:0006355(regulation of transcription, DNA-templated);GO:0034605(cellular response to heat);GO:0046983(protein dimerization activity)	NA	ENSSSCG00000033744	ENSSSCG00000033744	0.30276	0.00280452	1	0.532	0.449	NA	NA	NA		ENSSSCG00000027358	RPS17	-0.284111	0.056151	1	0.731	0.832	ribosomal protein S17 [Source:NCBI gene;Acc:414392]	GO:0003735(structural constituent of ribosome);GO:0005622(intracellular);GO:0005840(ribosome);GO:0006364(rRNA processing);GO:0006412(translation);GO:0022627(cytosolic small ribosomal subunit);GO:0034101(erythrocyte homeostasis);GO:0042274(ribosomal small subunit biogenesis);GO:0098556(cytoplasmic side of rough endoplasmic reticulum membrane)	03010(Ribosome)
ENSSSCG00000006418	ENSSSCG00000006418	-0.31544	0.0173056	1.76181	1	0.214	0.286	NA	GO:0002218(activation of innate immune response);GO:0035458(cellular response to interferon-beta)	NA	ENSSSCG00000001002	PRPF4B	0.30393	0.00330248	1	0.633	0.439	pre-mRNA processing factor 4B [Source:NCBI gene;Acc:100157287]	GO:0004672(protein kinase activity);GO:0005524(ATP binding);GO:0005634(nucleus);GO:0005694(chromosome);GO:0006468(protein phosphorylation);GO:0016607(nuclear speck);GO:0071013(catalytic step 2 spliceosome)	NA		ENSSSCG00000021712	HERC6	-0.28394	0.135096	1	0.327	0.442	HECT and RLD domain containing E3 ubiquitin protein ligase family member 6 [Source:NCBI gene;Acc:100626657]	GO:0002244(hematopoietic progenitor cell differentiation);GO:0004842(ubiquitin-protein transferase activity);GO:0005634(nucleus);GO:0005829(cytosol);GO:0009617(response to bacterium);GO:0016567(protein ubiquitination);GO:0016740(transferase activity)	NA
ENSSSCG00000037168	TMEM92	-0.315366	0.135394	0.8684	1	0.062	0.127	transmembrane protein 92 [Source:NCBI gene;Acc:100515686]	GO:0005634(nucleus);GO:0005654(nucleoplasm);GO:0016020(membrane);GO:0016021(integral component of membrane)	NA	ENSSSCG00000000072	SLC25A17	0.304028	0.0124489	1	0.152	0.031	solute carrier family 25 member 17 [Source:NCBI gene;Acc:100517713]	GO:0005347(ATP transmembrane transporter activity);GO:0005777(peroxisome);GO:0005778(peroxisomal membrane);GO:0005779(integral component of peroxisomal membrane);GO:0006635(fatty acid beta-oxidation);GO:0015217(ADP transmembrane transporter activity);GO:0015228(coenzyme A transmembrane transporter activity);GO:0015230(FAD transmembrane transporter activity);GO:0015711(organic anion transport);GO:…	04146(Peroxisome)		ENSSSCG00000020984	LXN	-0.28389	0.1319	1	0.269	0.379	latexin [Source:NCBI gene;Acc:100620551]	GO:0008191(metalloendopeptidase inhibitor activity);GO:0010951(negative regulation of endopeptidase activity);GO:0050965(detection of temperature stimulus involved in sensory perception of pain)	NA
ENSSSCG00000006648	CTSS	-0.315326	0.0257531	1.58917	1	0.812	0.883	cathepsin S [Source:NCBI gene;Acc:100153090]	GO:0001968(fibronectin binding);GO:0002250(adaptive immune response);GO:0004197(cysteine-type endopeptidase activity);GO:0005518(collagen binding);GO:0005615(extracellular space);GO:0005764(lysosome);GO:0006508(proteolysis);GO:0008233(peptidase activity);GO:0008234(cysteine-type peptidase activity);GO:0010447(response to acidic pH);GO:0016485(protein processing);GO:0016787(hydrolase activity);GO:…	04142(Lysosome);04145(Phagosome);04210(Apoptosis);04612(Antigen processing and presentation);05152(Tuberculosis)	ENSSSCG00000016067	STK17B	0.30436	0.0351906	1	0.759	0.694	serine/threonine kinase 17b [Source:NCBI gene;Acc:100153033]	GO:0000166(nucleotide binding);GO:0004672(protein kinase activity);GO:0004674(protein serine/threonine kinase activity);GO:0005524(ATP binding);GO:0005634(nucleus);GO:0006468(protein phosphorylation);GO:0035556(intracellular signal transduction);GO:2000271(positive regulation of fibroblast apoptotic process)	NA		ENSSSCG00000017772	SDF2	-0.282871	0.0541368	1	0.115	0.281	stromal cell derived factor 2 [Source:NCBI gene;Acc:100625663]	GO:0016020(membrane)	NA
ENSSSCG00000038719	ENSSSCG00000038719	-0.313277	0.240914	0.618138	1	0.188	0.216	NA	NA	NA	ENSSSCG00000039972	ENSSSCG00000039972	0.307201	0.000173026	1	0.241	0.153	protein CutA homolog [Source:NCBI gene;Acc:102164650]	GO:0003677(DNA binding);GO:0010038(response to metal ion)	NA		ENSSSCG00000032936	PIM3	-0.282263	0.112198	1	0.038	0.147	Pim-3 proto-oncogene, serine/threonine kinase [Source:NCBI gene;Acc:100521016]	GO:0000166(nucleotide binding);GO:0004672(protein kinase activity);GO:0004674(protein serine/threonine kinase activity);GO:0005524(ATP binding);GO:0005737(cytoplasm);GO:0005829(cytosol);GO:0006468(protein phosphorylation);GO:0007346(regulation of mitotic cell cycle);GO:0016301(kinase activity);GO:0016310(phosphorylation);GO:0016740(transferase activity);GO:0043066(negative regulation of apoptotic…	NA
ENSSSCG00000035790	BTG1	-0.31313	0.00131167	2.88218	1	0.857	0.92	BTG anti-proliferation factor 1 [Source:NCBI gene;Acc:100101473]	GO:0005634(nucleus);GO:0005737(cytoplasm);GO:0008285(negative regulation of cell population proliferation);GO:0045930(negative regulation of mitotic cell cycle)	03018(RNA degradation)	ENSSSCG00000035650	ENSSSCG00000035650	0.307587	0.000926766	1	0.278	0.184	tripartite motif containing 52 [Source:NCBI gene;Acc:100626428]	GO:0001913(T cell mediated cytotoxicity);GO:0005615(extracellular space);GO:0005886(plasma membrane);GO:0006955(immune response);GO:0009897(external side of plasma membrane);GO:0016020(membrane);GO:0016021(integral component of membrane);GO:0030101(natural killer cell activation);GO:0042267(natural killer cell mediated cytotoxicity);GO:0042271(susceptibility to natural killer cell mediated cytoto…	04144(Endocytosis);04145(Phagosome);04218(Cellular senescence);04514(Cell adhesion molecules (CAMs));04612(Antigen processing and presentation);04650(Natural killer cell mediated cytotoxicity);04940(Type I diabetes mellitus);05163(Human cytomegalovirus infection);05165(Human papillomavirus infection);05166(Human T-cell leukemia virus 1 infection);05167(Kaposi sarcoma-associated herpesvirus infect…		ENSSSCG00000032963	IFNG	-0.281976	0.18116	1	0.115	0.154	interferon gamma [Source:NCBI gene;Acc:396991]	GO:0001934(positive regulation of protein phosphorylation);GO:0002250(adaptive immune response);GO:0005125(cytokine activity);GO:0005133(interferon-gamma receptor binding);GO:0005576(extracellular region);GO:0005615(extracellular space);GO:0006915(apoptotic process);GO:0006955(immune response);GO:0006959(humoral immune response);GO:0007050(cell cycle arrest);GO:0009615(response to virus);GO:00104…	03050(Proteasome);04060(Cytokine-cytokine receptor interaction);04066(HIF-1 signaling pathway);04217(Necroptosis);04350(TGF-beta signaling pathway);04380(Osteoclast differentiation);04612(Antigen processing and presentation);04630(Jak-STAT signaling pathway);04650(Natural killer cell mediated cytotoxicity);04657(IL-17 signaling pathway);04658(Th1 and Th2 cell differentiation);04659(Th17 cell diff…
ENSSSCG00000012853	IRF7	-0.312024	0.023187	1.63475	1	0.393	0.54	interferon regulatory factor 7 [Source:NCBI gene;Acc:100037289]	GO:0000978(RNA polymerase II proximal promoter sequence-specific DNA binding);GO:0000981(DNA-binding transcription factor activity, RNA polymerase II-specific);GO:0000987(proximal promoter sequence-specific DNA binding);GO:0001158(enhancer sequence-specific DNA binding);GO:0002376(immune system process);GO:0002819(regulation of adaptive immune response);GO:0003677(DNA binding);GO:0003700(DNA-bind…	04620(Toll-like receptor signaling pathway);04621(NOD-like receptor signaling pathway);04622(RIG-I-like receptor signaling pathway);04623(Cytosolic DNA-sensing pathway);05160(Hepatitis C);05161(Hepatitis B);05162(Measles);05164(Influenza A);05167(Kaposi sarcoma-associated herpesvirus infection);05168(Herpes simplex virus 1 infection);05169(Epstein-Barr virus infection);05203(Viral carcinogenesis)	ENSSSCG00000007309	RBM39	0.309276	0.0136416	1	0.861	0.704	RNA binding motif protein 39 [Source:NCBI gene;Acc:100049658]	GO:0003676(nucleic acid binding);GO:0003723(RNA binding);GO:0005634(nucleus);GO:0005654(nucleoplasm);GO:0005815(microtubule organizing center);GO:0006397(mRNA processing);GO:0015630(microtubule cytoskeleton);GO:0016607(nuclear speck);GO:0032991(protein-containing complex)	NA		ENSSSCG00000005097	SNAPC1	-0.281142	0.0614558	1	0.077	0.221	small nuclear RNA activating complex polypeptide 1 [Source:NCBI gene;Acc:100521309]	GO:0005634(nucleus);GO:0005730(nucleolus);GO:0019185(snRNA-activating protein complex);GO:0042795(snRNA transcription by RNA polymerase II);GO:0042796(snRNA transcription by RNA polymerase III);GO:0043565(sequence-specific DNA binding)	NA
ENSSSCG00000021084	S100A6	-0.311319	0.168308	0.773896	1	0.107	0.155	S100 calcium binding protein A6 [Source:NCBI gene;Acc:733608]	GO:0001726(ruffle);GO:0005509(calcium ion binding);GO:0005523(tropomyosin binding);GO:0005634(nucleus);GO:0005635(nuclear envelope);GO:0005737(cytoplasm);GO:0005829(cytosol);GO:0005886(plasma membrane);GO:0008270(zinc ion binding);GO:0031234(extrinsic component of cytoplasmic side of plasma membrane);GO:0042803(protein homodimerization activity);GO:0044548(S100 protein binding);GO:0046872(metal i…	NA	ENSSSCG00000024693	MRPL17	0.310405	0.0209985	1	0.582	0.367	mitochondrial ribosomal protein L17 [Source:NCBI gene;Acc:100512482]	GO:0003735(structural constituent of ribosome);GO:0005622(intracellular);GO:0005739(mitochondrion);GO:0005762(mitochondrial large ribosomal subunit);GO:0005840(ribosome);GO:0006412(translation);GO:0019904(protein domain specific binding)	03010(Ribosome)		ENSSSCG00000016827	BRIX1	-0.279618	0.106158	1	0.096	0.172	BRX1, biogenesis of ribosomes [Source:NCBI gene;Acc:100513502]	GO:0000027(ribosomal large subunit assembly);GO:0005634(nucleus);GO:0005730(nucleolus)	NA
ENSSSCG00000004624	MAPK6	-0.311221	0.0136064	1.86626	1	0.214	0.362	mitogen-activated protein kinase 6 [Source:NCBI gene;Acc:396833]	GO:0000165(MAPK cascade);GO:0004672(protein kinase activity);GO:0004707(MAP kinase activity);GO:0005524(ATP binding);GO:0005634(nucleus);GO:0005737(cytoplasm);GO:0005829(cytosol);GO:0006468(protein phosphorylation);GO:0010468(regulation of gene expression);GO:0035556(intracellular signal transduction);GO:0071310(cellular response to organic substance)	04657(IL-17 signaling pathway)	ENSSSCG00000001770	CTSH	0.311642	0.0159579	1	0.316	0.204	cathepsin H [Source:NCBI gene;Acc:396969]	GO:0001656(metanephros development);GO:0001913(T cell mediated cytotoxicity);GO:0002250(adaptive immune response);GO:0002764(immune response-regulating signaling pathway);GO:0004175(endopeptidase activity);GO:0004177(aminopeptidase activity);GO:0004197(cysteine-type endopeptidase activity);GO:0004252(serine-type endopeptidase activity);GO:0005615(extracellular space);GO:0005764(lysosome);GO:00058…	04142(Lysosome);04210(Apoptosis)		ENSSSCG00000005207	ERMP1	-0.279238	0.0228485	1	0.077	0.242	endoplasmic reticulum metallopeptidase 1 [Source:NCBI gene;Acc:100155278]	GO:0016020(membrane);GO:0016021(integral component of membrane)	NA
ENSSSCG00000014339	CTNNA1	-0.308358	0.000473825	3.32438	1	0.08	0.221	catenin alpha 1 [Source:NCBI gene;Acc:100523778]	GO:0005198(structural molecule activity);GO:0005794(Golgi apparatus);GO:0005829(cytosol);GO:0005886(plasma membrane);GO:0005911(cell-cell junction);GO:0005912(adherens junction);GO:0005913(cell-cell adherens junction);GO:0005915(zonula adherens);GO:0007015(actin filament organization);GO:0007155(cell adhesion);GO:0007163(establishment or maintenance of cell polarity);GO:0007406(negative regulatio…	04390(Hippo signaling pathway);04520(Adherens junction);04670(Leukocyte transendothelial migration);05100(Bacterial invasion of epithelial cells);05200(Pathways in cancer);05213(Endometrial cancer);05226(Gastric cancer);05412(Arrhythmogenic right ventricular cardiomyopathy (ARVC))	ENSSSCG00000012365	MSN	0.313554	0.0142982	1	0.772	0.663	moesin [Source:NCBI gene;Acc:494458]	GO:0001771(immunological synapse formation);GO:0001931(uropod);GO:0003725(double-stranded RNA binding);GO:0003779(actin binding);GO:0005102(signaling receptor binding);GO:0005829(cytosol);GO:0005856(cytoskeleton);GO:0005886(plasma membrane);GO:0005902(microvillus);GO:0005925(focal adhesion);GO:0007159(leukocyte cell-cell adhesion);GO:0008092(cytoskeletal protein binding);GO:0008360(regulation of …	04530(Tight junction);04670(Leukocyte transendothelial migration);04810(Regulation of actin cytoskeleton);05162(Measles);05205(Proteoglycans in cancer)		ENSSSCG00000001533	TAF11	-0.279054	0.0760139	1	0.135	0.232	TATA-box binding protein associated factor 11 [Source:NCBI gene;Acc:100151814]	GO:0003677(DNA binding);GO:0003713(transcription coactivator activity);GO:0005634(nucleus);GO:0005654(nucleoplasm);GO:0005669(transcription factor TFIID complex);GO:0005794(Golgi apparatus);GO:0006367(transcription initiation from RNA polymerase II promoter);GO:0008134(transcription factor binding);GO:0042809(vitamin D receptor binding);GO:0043923(positive regulation by host of viral transcriptio…	03022(Basal transcription factors)
ENSSSCG00000031819	TP53I11	-0.306957	0.0617998	1.20901	1	0.259	0.319	tumor protein p53 inducible protein 11 [Source:NCBI gene;Acc:100520600]	GO:0016020(membrane);GO:0016021(integral component of membrane)	NA	ENSSSCG00000005600	PPP6C	0.315452	0.00346546	1	0.418	0.296	protein phosphatase 6 catalytic subunit [Source:NCBI gene;Acc:100153256]	GO:0004721(phosphoprotein phosphatase activity);GO:0004722(protein serine/threonine phosphatase activity);GO:0005829(cytosol);GO:0006470(protein dephosphorylation);GO:0016787(hydrolase activity)	NA		ENSSSCG00000024555	ING2	-0.278948	0.00196602	1	0.058	0.186	inhibitor of growth family member 2 [Source:NCBI gene;Acc:100516113]	GO:0003677(DNA binding);GO:0003682(chromatin binding);GO:0005634(nucleus);GO:0005654(nucleoplasm);GO:0005794(Golgi apparatus);GO:0005829(cytosol);GO:0005886(plasma membrane);GO:0006325(chromatin organization);GO:0006355(regulation of transcription, DNA-templated);GO:0007141(male meiosis I);GO:0007283(spermatogenesis);GO:0007286(spermatid development);GO:0008285(negative regulation of cell populat…	NA
ENSSSCG00000002033	CEBPE	-0.305138	0.00436715	2.3598	1	0.027	0.122	CCAAT enhancer binding protein epsilon [Source:NCBI gene;Acc:100157564]	GO:0000978(RNA polymerase II proximal promoter sequence-specific DNA binding);GO:0001228(DNA-binding transcription activator activity, RNA polymerase II-specific);GO:0003677(DNA binding);GO:0003700(DNA-binding transcription factor activity);GO:0005634(nucleus);GO:0005654(nucleoplasm);GO:0006355(regulation of transcription, DNA-templated);GO:0006909(phagocytosis);GO:0010628(positive regulation of …	05202(Transcriptional misregulation in cancer);05221(Acute myeloid leukemia)	ENSSSCG00000008826	FRYL	0.315572	0.000869615	1	0.266	0.122	FRY like transcription coactivator [Source:NCBI gene;Acc:100520794]	GO:0000902(cell morphogenesis);GO:0005938(cell cortex);GO:0031175(neuron projection development)	NA		ENSSSCG00000010560	MRPL43	-0.277262	0.0314767	1	0.096	0.253	mitochondrial ribosomal protein L43 [Source:NCBI gene;Acc:100152229]	GO:0003735(structural constituent of ribosome);GO:0005739(mitochondrion);GO:0005762(mitochondrial large ribosomal subunit);GO:0032543(mitochondrial translation)	NA
ENSSSCG00000009256	ANTXR2	-0.304998	0.0440113	1.35644	1	0.277	0.333	ANTXR cell adhesion molecule 2 [Source:NCBI gene;Acc:100514416]	GO:0004888(transmembrane signaling receptor activity);GO:0005886(plasma membrane);GO:0009897(external side of plasma membrane);GO:0009986(cell surface);GO:0016020(membrane);GO:0016021(integral component of membrane);GO:0022414(reproductive process);GO:0038023(signaling receptor activity);GO:0046872(metal ion binding);GO:1901998(toxin transport)	04621(NOD-like receptor signaling pathway)	ENSSSCG00000013600	RAB11B	0.316234	0.00551264	1	0.468	0.378	RAB11B, member RAS oncogene family [Source:NCBI gene;Acc:100513782]	GO:0001881(receptor recycling);GO:0003924(GTPase activity);GO:0005525(GTP binding);GO:0005737(cytoplasm);GO:0005768(endosome);GO:0006886(intracellular protein transport);GO:0006887(exocytosis);GO:0019003(GDP binding);GO:0031489(myosin V binding);GO:0032402(melanosome transport);GO:0032482(Rab protein signal transduction);GO:0033572(transferrin transport);GO:0035773(insulin secretion involved in c…	04144(Endocytosis);04152(AMPK signaling pathway);04962(Vasopressin-regulated water reabsorption)		ENSSSCG00000012055	MORC3	-0.277077	0.374331	1	0.173	0.267	MORC family CW-type zinc finger 3 [Source:NCBI gene;Acc:100513379]	GO:0005634(nucleus);GO:0005654(nucleoplasm);GO:0006468(protein phosphorylation);GO:0007569(cell aging);GO:0008270(zinc ion binding);GO:0009791(post-embryonic development);GO:0016605(PML body);GO:0018105(peptidyl-serine phosphorylation);GO:0046872(metal ion binding);GO:0048147(negative regulation of fibroblast proliferation);GO:0050821(protein stabilization);GO:0051457(maintenance of protein locat…	NA
ENSSSCG00000017886	FBXO39	-0.30471	0.0840107	1.07567	1	0.321	0.423	F-box protein 39 [Source:NCBI gene;Acc:106504168]	GO:0005515(protein binding);GO:0008270(zinc ion binding);GO:0019005(SCF ubiquitin ligase complex);GO:0031146(SCF-dependent proteasomal ubiquitin-dependent protein catabolic process);GO:0046872(metal ion binding)	NA	ENSSSCG00000012639	THOC2	0.316785	0.0486278	1	0.532	0.367	THO complex 2 [Source:NCBI gene;Acc:100154832]	GO:0000346(transcription export complex);GO:0000347(THO complex);GO:0000445(THO complex part of transcription export complex);GO:0000784(nuclear chromosome, telomeric region);GO:0003729(mRNA binding);GO:0006397(mRNA processing);GO:0006406(mRNA export from nucleus);GO:0016973(poly(A)+ mRNA export from nucleus);GO:0046784(viral mRNA export from host cell nucleus);GO:0048666(neuron development);GO:0…	03013(RNA transport);03040(Spliceosome)		ENSSSCG00000009177	DNAJB14	-0.277076	0.0962248	1	0.115	0.232	DnaJ heat shock protein family (Hsp40) member B14 [Source:NCBI gene;Acc:100511887]	GO:0005783(endoplasmic reticulum);GO:0005789(endoplasmic reticulum membrane);GO:0030433(ubiquitin-dependent ERAD pathway);GO:0030544(Hsp70 protein binding);GO:0034622(cellular protein-containing complex assembly);GO:0051085(chaperone cofactor-dependent protein refolding);GO:0071218(cellular response to misfolded protein)	NA
ENSSSCG00000003153	FTL	-0.30447	0.102391	0.989739	1	0.938	0.962	ferritin light chain [Source:NCBI gene;Acc:397035]	GO:0005506(iron ion binding);GO:0005737(cytoplasm);GO:0006826(iron ion transport);GO:0006879(cellular iron ion homeostasis);GO:0006880(intracellular sequestering of iron ion);GO:0008043(intracellular ferritin complex);GO:0008198(ferrous iron binding);GO:0008199(ferric iron binding);GO:0042802(identical protein binding);GO:0044754(autolysosome);GO:0046872(metal ion binding);GO:0055114(oxidation-re…	04216(Ferroptosis);04217(Necroptosis);04978(Mineral absorption)	ENSSSCG00000006709	NOTCH2	0.323556	0.0132832	1	0.215	0.071	notch receptor 2 [Source:NCBI gene;Acc:100153369]	GO:0003184(pulmonary valve morphogenesis);GO:0005509(calcium ion binding);GO:0005515(protein binding);GO:0005634(nucleus);GO:0005654(nucleoplasm);GO:0005886(plasma membrane);GO:0005887(integral component of plasma membrane);GO:0006355(regulation of transcription, DNA-templated);GO:0007050(cell cycle arrest);GO:0007157(heterophilic cell-cell adhesion via plasma membrane cell adhesion molecules);GO…	01522(Endocrine resistance);04330(Notch signaling pathway);04658(Th1 and Th2 cell differentiation);04919(Thyroid hormone signaling pathway);05165(Human papillomavirus infection);05200(Pathways in cancer);05206(MicroRNAs in cancer);05224(Breast cancer)		ENSSSCG00000016882	PARP8	-0.277033	0.00928424	1	0.212	0.316	poly(ADP-ribose) polymerase family member 8 [Source:NCBI gene;Acc:100511108]	GO:0003950(NAD+ ADP-ribosyltransferase activity);GO:0006471(protein ADP-ribosylation);GO:0016740(transferase activity);GO:0016757(transferase activity, transferring glycosyl groups);GO:0070213(protein auto-ADP-ribosylation);GO:0140289(protein mono-ADP-ribosylation);GO:1990404(protein ADP-ribosylase activity)	NA
ENSSSCG00000013366	ENSSSCG00000013366	-0.304389	0.00165907	2.78014	1	0.616	0.798	lactate dehydrogenase A [Source:NCBI gene;Acc:407245]	GO:0003824(catalytic activity);GO:0004459(L-lactate dehydrogenase activity);GO:0005737(cytoplasm);GO:0005975(carbohydrate metabolic process);GO:0016491(oxidoreductase activity);GO:0016616(oxidoreductase activity, acting on the CH-OH group of donors, NAD or NADP as acceptor);GO:0019752(carboxylic acid metabolic process);GO:0055114(oxidation-reduction process)	00010(Glycolysis / Gluconeogenesis);00270(Cysteine and methionine metabolism);00620(Pyruvate metabolism);00640(Propanoate metabolism);04922(Glucagon signaling pathway)	ENSSSCG00000038671	TNFRSF6B	0.329756	0.0573172	1	0.165	0.122	TNF receptor superfamily member 6b [Source:NCBI gene;Acc:110257499]	GO:0005515(protein binding)	04060(Cytokine-cytokine receptor interaction)		ENSSSCG00000025206	RNF19B	-0.275969	0.0233379	1	0.038	0.175	ring finger protein 19B [Source:NCBI gene;Acc:100621544]	GO:0000151(ubiquitin ligase complex);GO:0000209(protein polyubiquitination);GO:0004842(ubiquitin-protein transferase activity);GO:0005737(cytoplasm);GO:0005783(endoplasmic reticulum);GO:0005829(cytosol);GO:0006511(ubiquitin-dependent protein catabolic process);GO:0016020(membrane);GO:0016021(integral component of membrane);GO:0016567(protein ubiquitination);GO:0016740(transferase activity);GO:003…	NA
ENSSSCG00000022780	UGCG	-0.303833	0.10487	0.97935	1	0.384	0.516	UDP-glucose ceramide glucosyltransferase [Source:NCBI gene;Acc:100152737]	GO:0000139(Golgi membrane);GO:0006497(protein lipidation);GO:0006679(glucosylceramide biosynthetic process);GO:0008120(ceramide glucosyltransferase activity);GO:0009966(regulation of signal transduction);GO:0016020(membrane);GO:0016021(integral component of membrane);GO:0016740(transferase activity);GO:0016757(transferase activity, transferring glycosyl groups);GO:0030154(cell differentiation);GO…	00600(Sphingolipid metabolism)	ENSSSCG00000008768	ARAP2	0.330975	0.0107109	1	0.316	0.235	ArfGAP with RhoGAP domain, ankyrin repeat and PH domain 2 [Source:NCBI gene;Acc:100521564]	GO:0005096(GTPase activator activity);GO:0005515(protein binding);GO:0005547(phosphatidylinositol-3,4,5-trisphosphate binding);GO:0007165(signal transduction);GO:0043547(positive regulation of GTPase activity)	04144(Endocytosis)		ENSSSCG00000032467	RAB5C	-0.275597	0.0586046	1	0.135	0.305	RAB5C, member RAS oncogene family [Source:NCBI gene;Acc:100523862]	GO:0003924(GTPase activity);GO:0005525(GTP binding);GO:0005768(endosome);GO:0005811(lipid droplet);GO:0019003(GDP binding);GO:0048227(plasma membrane to endosome transport)	04014(Ras signaling pathway);04144(Endocytosis);04145(Phagosome);04962(Vasopressin-regulated water reabsorption);05146(Amoebiasis);05152(Tuberculosis)
ENSSSCG00000009244	SEC31A	-0.301994	0.00172418	2.76342	1	0.286	0.362	SEC31 homolog A, COPII coat complex component [Source:NCBI gene;Acc:100511210]	GO:0000139(Golgi membrane);GO:0005198(structural molecule activity);GO:0005515(protein binding);GO:0005737(cytoplasm);GO:0005783(endoplasmic reticulum);GO:0005829(cytosol);GO:0006886(intracellular protein transport);GO:0006888(endoplasmic reticulum to Golgi vesicle-mediated transport);GO:0007029(endoplasmic reticulum organization);GO:0030120(vesicle coat);GO:0030127(COPII vesicle coat);GO:0030134…	04141(Protein processing in endoplasmic reticulum)	ENSSSCG00000035430	YPEL3	0.33239	0.0228936	1	0.544	0.337	yippee like 3 [Source:NCBI gene;Acc:100624297]	GO:0046872(metal ion binding);GO:2000774(positive regulation of cellular senescence)	NA		ENSSSCG00000030632	UBE2V1	-0.27558	0.0147416	1	0.365	0.526	ubiquitin conjugating enzyme E2 V1 [Source:NCBI gene;Acc:100512077]	GO:0000151(ubiquitin ligase complex);GO:0005634(nucleus);GO:0005654(nucleoplasm);GO:0005737(cytoplasm);GO:0006301(postreplication repair);GO:0031371(ubiquitin conjugating enzyme complex);GO:0032991(protein-containing complex);GO:0035370(UBC13-UEV1A complex);GO:0043123(positive regulation of I-kappaB kinase/NF-kappaB signaling);GO:0051092(positive regulation of NF-kappaB transcription factor activ…	NA
ENSSSCG00000025206	RNF19B	-0.301799	0.0721031	1.14205	1	0.384	0.437	ring finger protein 19B [Source:NCBI gene;Acc:100621544]	GO:0000151(ubiquitin ligase complex);GO:0000209(protein polyubiquitination);GO:0004842(ubiquitin-protein transferase activity);GO:0005737(cytoplasm);GO:0005783(endoplasmic reticulum);GO:0005829(cytosol);GO:0006511(ubiquitin-dependent protein catabolic process);GO:0016020(membrane);GO:0016021(integral component of membrane);GO:0016567(protein ubiquitination);GO:0016740(transferase activity);GO:003…	NA	ENSSSCG00000002383	FOS	0.332405	0.0736911	1	0.899	0.837	Fos proto-oncogene, AP-1 transcription factor subunit [Source:NCBI gene;Acc:100144486]	GO:0000978(RNA polymerase II proximal promoter sequence-specific DNA binding);GO:0000979(RNA polymerase II core promoter sequence-specific DNA binding);GO:0001102(RNA polymerase II activating transcription factor binding);GO:0001228(DNA-binding transcription activator activity, RNA polymerase II-specific);GO:0003677(DNA binding);GO:0003682(chromatin binding);GO:0003700(DNA-binding transcription f…	01522(Endocrine resistance);04010(MAPK signaling pathway);04024(cAMP signaling pathway);04210(Apoptosis);04380(Osteoclast differentiation);04620(Toll-like receptor signaling pathway);04657(IL-17 signaling pathway);04658(Th1 and Th2 cell differentiation);04659(Th17 cell differentiation);04660(T cell receptor signaling pathway);04662(B cell receptor signaling pathway);04668(TNF signaling pathway);0…		ENSSSCG00000034465	LRP10	-0.275451	0.0373044	1	0.288	0.47	LDL receptor related protein 10 [Source:NCBI gene;Acc:100233190]	GO:0005041(low-density lipoprotein particle receptor activity);GO:0005515(protein binding);GO:0006629(lipid metabolic process);GO:0006869(lipid transport);GO:0006898(receptor-mediated endocytosis);GO:0016020(membrane);GO:0016021(integral component of membrane);GO:0048839(inner ear development)	NA
ENSSSCG00000010949	DAPK1	-0.300644	0.0206831	1.68438	1	0.411	0.474	death associated protein kinase 1 [Source:NCBI gene;Acc:100516103]	GO:0004672(protein kinase activity);GO:0004674(protein serine/threonine kinase activity);GO:0004683(calmodulin-dependent protein kinase activity);GO:0005515(protein binding);GO:0005516(calmodulin binding);GO:0005524(ATP binding);GO:0005634(nucleus);GO:0005737(cytoplasm);GO:0005886(plasma membrane);GO:0006468(protein phosphorylation);GO:0006915(apoptotic process);GO:0007165(signal transduction);GO…	04140(Autophagy - animal);05200(Pathways in cancer);05219(Bladder cancer)	ENSSSCG00000015913	SCN9A	0.332445	0.0329806	1	0.266	0.122	sodium voltage-gated channel alpha subunit 9 [Source:NCBI gene;Acc:100516701]	GO:0001518(voltage-gated sodium channel complex);GO:0005216(ion channel activity);GO:0005244(voltage-gated ion channel activity);GO:0005248(voltage-gated sodium channel activity);GO:0005272(sodium channel activity);GO:0005515(protein binding);GO:0005886(plasma membrane);GO:0005887(integral component of plasma membrane);GO:0006811(ion transport);GO:0006814(sodium ion transport);GO:0006954(inflamma…	04742(Taste transduction)		ENSSSCG00000008218	RNF103	-0.27514	0.0105512	1	0.115	0.207	ring finger protein 103 [Source:NCBI gene;Acc:100515888]	GO:0004842(ubiquitin-protein transferase activity);GO:0005783(endoplasmic reticulum);GO:0016020(membrane);GO:0016021(integral component of membrane);GO:0016567(protein ubiquitination);GO:0030433(ubiquitin-dependent ERAD pathway)	NA
ENSSSCG00000032341	AIF1	-0.300518	0.0134194	1.87227	1	0.866	0.925	allograft inflammatory factor 1 [Source:NCBI gene;Acc:397271]	GO:0001726(ruffle);GO:0001891(phagocytic cup);GO:0005509(calcium ion binding);GO:0005634(nucleus);GO:0005737(cytoplasm);GO:0005829(cytosol);GO:0005884(actin filament);GO:0006911(phagocytosis, engulfment);GO:0008284(positive regulation of cell population proliferation);GO:0016601(Rac protein signal transduction);GO:0030027(lamellipodium);GO:0030041(actin filament polymerization);GO:0030046(paralle…	NA	ENSSSCG00000015094	CD3G	0.332674	0.0159595	1	0.165	0.061	CD3g molecule [Source:NCBI gene;Acc:494013]	GO:0002250(adaptive immune response);GO:0002376(immune system process);GO:0004888(transmembrane signaling receptor activity);GO:0005886(plasma membrane);GO:0007163(establishment or maintenance of cell polarity);GO:0007166(cell surface receptor signaling pathway);GO:0009897(external side of plasma membrane);GO:0015031(protein transport);GO:0016020(membrane);GO:0016021(integral component of membran…	04640(Hematopoietic cell lineage);04658(Th1 and Th2 cell differentiation);04659(Th17 cell differentiation);04660(T cell receptor signaling pathway);05142(Chagas disease (American trypanosomiasis));05162(Measles);05166(Human T-cell leukemia virus 1 infection);05169(Epstein-Barr virus infection);05170(Human immunodeficiency virus 1 infection)		ENSSSCG00000034570	IFI6	-0.274519	0.00194522	1	0.731	0.926	interferon alpha inducible protein 6 [Source:NCBI gene;Acc:110261124]	GO:0001836(release of cytochrome c from mitochondria);GO:0005739(mitochondrion);GO:0005743(mitochondrial inner membrane);GO:0006915(apoptotic process);GO:0016020(membrane);GO:0016021(integral component of membrane);GO:0031966(mitochondrial membrane);GO:0042058(regulation of epidermal growth factor receptor signaling pathway);GO:0043066(negative regulation of apoptotic process);GO:0043154(negative…	NA
ENSSSCG00000010774	ZNF511	-0.299979	0.0133719	1.87381	1	0.188	0.277	zinc finger protein 511 [Source:NCBI gene;Acc:100152871]	GO:0003676(nucleic acid binding)	NA	ENSSSCG00000000619	FAM234B	0.335579	0.010171	1	0.203	0.061	family with sequence similarity 234 member B [Source:NCBI gene;Acc:100514349]	GO:0016020(membrane);GO:0016021(integral component of membrane)	NA		ENSSSCG00000010161	COA6	-0.27448	0.0405003	1	0.019	0.126	cytochrome c oxidase assembly factor 6 homolog [Source:NCBI gene;Acc:100512926]	GO:0005507(copper ion binding);GO:0005739(mitochondrion);GO:0005758(mitochondrial intermembrane space);GO:0008535(respiratory chain complex IV assembly);GO:0042774(plasma membrane ATP synthesis coupled electron transport)	04714(Thermogenesis)
ENSSSCG00000027428	ENHO	-0.299835	0.27377	0.562614	1	0.107	0.113	energy homeostasis associated [Source:NCBI gene;Acc:100303726]	GO:0005179(hormone activity);GO:0005886(plasma membrane);GO:0008286(insulin receptor signaling pathway);GO:0008610(lipid biosynthetic process);GO:0010469(regulation of signaling receptor activity);GO:0016020(membrane);GO:0016021(integral component of membrane);GO:0030073(insulin secretion);GO:0042593(glucose homeostasis);GO:0045747(positive regulation of Notch signaling pathway);GO:0046889(positi…	NA	ENSSSCG00000023323	ENSSSCG00000023323	0.336163	0.00150168	1	0.443	0.276	chromosome 2 C11orf98 homolog [Source:NCBI gene;Acc:100621377]	NA	NA		ENSSSCG00000031224	UFM1	-0.274035	0.0799269	1	0.096	0.246	ubiquitin fold modifier 1 [Source:NCBI gene;Acc:100522509]	GO:0005634(nucleus);GO:0005737(cytoplasm);GO:0005783(endoplasmic reticulum);GO:0007420(brain development);GO:0033146(regulation of intracellular estrogen receptor signaling pathway);GO:0034976(response to endoplasmic reticulum stress);GO:0071569(protein ufmylation);GO:1990592(protein K69-linked ufmylation)	NA
ENSSSCG00000011951	NFKBIZ	-0.299807	0.438501	0.358029	1	0.607	0.634	NFKB inhibitor zeta [Source:NCBI gene;Acc:100520981]	GO:0005515(protein binding);GO:0005634(nucleus);GO:0006954(inflammatory response);GO:0016607(nuclear speck);GO:0036464(cytoplasmic ribonucleoprotein granule);GO:0050729(positive regulation of inflammatory response);GO:0050852(T cell receptor signaling pathway);GO:2000321(positive regulation of T-helper 17 cell differentiation)	05202(Transcriptional misregulation in cancer)	ENSSSCG00000004222	NCOA7	0.337348	0.0174473	1	0.722	0.622	nuclear receptor coactivator 7 [Source:NCBI gene;Acc:100157226]	GO:0030374(nuclear receptor transcription coactivator activity);GO:0035257(nuclear hormone receptor binding);GO:0045944(positive regulation of transcription by RNA polymerase II);GO:1900408(negative regulation of cellular response to oxidative stress);GO:1902083(negative regulation of peptidyl-cysteine S-nitrosylation);GO:1903204(negative regulation of oxidative stress-induced neuron death)	NA		ENSSSCG00000024193	LYSMD3	-0.273246	0.260306	1	0.077	0.179	LysM domain containing 3 [Source:NCBI gene;Acc:100519537]	GO:0016020(membrane);GO:0016021(integral component of membrane)	NA
ENSSSCG00000025271	ENSSSCG00000025271	-0.297977	0.000479243	3.31944	1	0.116	0.296	paired immunoglobulin-like type 2 receptor beta [Source:NCBI gene;Acc:100514951]	GO:0042288(MHC class I protein binding)	05168(Herpes simplex virus 1 infection)	ENSSSCG00000017555	ENSSSCG00000017555	0.338878	0.0244792	1	0.709	0.52	LUC7 like 3 pre-mRNA splicing factor [Source:NCBI gene;Acc:100625081]	GO:0003729(mRNA binding);GO:0005685(U1 snRNP);GO:0006376(mRNA splice site selection);GO:0071004(U2-type prespliceosome)	NA		ENSSSCG00000011316	CCR9	-0.273165	0.174638	1	0.231	0.33	C-C motif chemokine receptor 9 [Source:NCBI gene;Acc:414377]	GO:0002305(CD8-positive, gamma-delta intraepithelial T cell differentiation);GO:0004930(G protein-coupled receptor activity);GO:0004950(chemokine receptor activity);GO:0006935(chemotaxis);GO:0006955(immune response);GO:0007165(signal transduction);GO:0007186(G protein-coupled receptor signaling pathway);GO:0007204(positive regulation of cytosolic calcium ion concentration);GO:0009897(external sid…	04060(Cytokine-cytokine receptor interaction);04062(Chemokine signaling pathway);04672(Intestinal immune network for IgA production)
ENSSSCG00000013100	ENSSSCG00000013100	-0.296405	0.0581706	1.2353	1	0.188	0.3	membrane-spanning 4-domains subfamily A member 6A [Source:NCBI gene;Acc:100524972]	GO:0016020(membrane);GO:0016021(integral component of membrane)	NA	ENSSSCG00000013437	TCF3	0.340699	0.0144613	1	0.354	0.194	transcription factor 3 [Source:NCBI gene;Acc:100524070]	GO:0000122(negative regulation of transcription by RNA polymerase II);GO:0000790(nuclear chromatin);GO:0000978(RNA polymerase II proximal promoter sequence-specific DNA binding);GO:0001227(DNA-binding transcription repressor activity, RNA polymerase II-specific);GO:0003677(DNA binding);GO:0003700(DNA-binding transcription factor activity);GO:0003713(transcription coactivator activity);GO:0005634(…	04550(Signaling pathways regulating pluripotency of stem cells);05166(Human T-cell leukemia virus 1 infection);05202(Transcriptional misregulation in cancer)		ENSSSCG00000017918	ARRB2	-0.272833	0.00260894	1	0.192	0.382	arrestin beta 2 [Source:NCBI gene;Acc:100170767]	GO:0001664(G protein-coupled receptor binding);GO:0001932(regulation of protein phosphorylation);GO:0001933(negative regulation of protein phosphorylation);GO:0001934(positive regulation of protein phosphorylation);GO:0002031(G protein-coupled receptor internalization);GO:0002032(desensitization of G protein-coupled receptor signaling pathway by arrestin);GO:0002092(positive regulation of recepto…	04010(MAPK signaling pathway);04062(Chemokine signaling pathway);04144(Endocytosis);04340(Hedgehog signaling pathway);04740(Olfactory transduction);04926(Relaxin signaling pathway);04928(Parathyroid hormone synthesis, secretion and action);05032(Morphine addiction)
ENSSSCG00000021977	GPD1L	-0.296285	0.00205165	2.6879	1	0.161	0.249	glycerol-3-phosphate dehydrogenase 1 like [Source:NCBI gene;Acc:100624347]	GO:0001508(action potential);GO:0002027(regulation of heart rate);GO:0004367(glycerol-3-phosphate dehydrogenase [NAD+] activity);GO:0005829(cytosol);GO:0005886(plasma membrane);GO:0005975(carbohydrate metabolic process);GO:0006072(glycerol-3-phosphate metabolic process);GO:0006734(NADH metabolic process);GO:0009331(glycerol-3-phosphate dehydrogenase complex);GO:0010765(positive regulation of sodi…	00564(Glycerophospholipid metabolism)	ENSSSCG00000040013	MTUS1	0.343594	0.328428	1	0.101	0.041	microtubule associated scaffold protein 1 [Source:NCBI gene;Acc:100153650]	GO:0005730(nucleolus);GO:0015630(microtubule cytoskeleton)	NA		ENSSSCG00000004351	USP45	-0.272606	0.123328	1	0.038	0.144	ubiquitin specific peptidase 45 [Source:NCBI gene;Acc:100152458]	GO:0004843(thiol-dependent ubiquitin-specific protease activity);GO:0005634(nucleus);GO:0005737(cytoplasm);GO:0006281(DNA repair);GO:0006508(proteolysis);GO:0006511(ubiquitin-dependent protein catabolic process);GO:0008233(peptidase activity);GO:0008234(cysteine-type peptidase activity);GO:0008270(zinc ion binding);GO:0016579(protein deubiquitination);GO:0016787(hydrolase activity);GO:0036459(thi…	NA
ENSSSCG00000022225	NOP58	-0.296247	0.00946986	2.02366	1	0.312	0.423	NOP58 ribonucleoprotein [Source:NCBI gene;Acc:100156132]	GO:0001094(TFIID-class transcription factor complex binding);GO:0001650(fibrillar center);GO:0005634(nucleus);GO:0005730(nucleolus);GO:0005732(small nucleolar ribonucleoprotein complex);GO:0005829(cytosol);GO:0015030(Cajal body);GO:0030515(snoRNA binding);GO:0031428(box C/D snoRNP complex);GO:0032040(small-subunit processome);GO:0048254(snoRNA localization);GO:0051117(ATPase binding);GO:0070761(p…	03008(Ribosome biogenesis in eukaryotes)	ENSSSCG00000027529	BIRC3	0.350268	0.00260411	1	0.848	0.704	baculoviral IAP repeat-containing protein 2 [Source:NCBI gene;Acc:100622859]	GO:0004842(ubiquitin-protein transferase activity);GO:0005634(nucleus);GO:0005654(nucleoplasm);GO:0005737(cytoplasm);GO:0005829(cytosol);GO:0006915(apoptotic process);GO:0016567(protein ubiquitination);GO:0031398(positive regulation of protein ubiquitination);GO:0042981(regulation of apoptotic process);GO:0043027(cysteine-type endopeptidase inhibitor activity involved in apoptotic process);GO:006…	01524(Platinum drug resistance);04064(NF-kappa B signaling pathway);04120(Ubiquitin mediated proteolysis);04210(Apoptosis);04215(Apoptosis - multiple species);04217(Necroptosis);04510(Focal adhesion);04621(NOD-like receptor signaling pathway);04668(TNF signaling pathway);05145(Toxoplasmosis);05168(Herpes simplex virus 1 infection);05200(Pathways in cancer);05222(Small cell lung cancer)		ENSSSCG00000040465	KLRK1	-0.271828	0.0235014	1	0.231	0.211	killer cell lectin like receptor K1 [Source:NCBI gene;Acc:396737]	GO:0002223(stimulatory C-type lectin receptor signaling pathway);GO:0002860(positive regulation of natural killer cell mediated cytotoxicity directed against tumor cell target);GO:0005515(protein binding);GO:0005886(plasma membrane);GO:0009897(external side of plasma membrane);GO:0009986(cell surface);GO:0016020(membrane);GO:0016021(integral component of membrane);GO:0019900(kinase binding);GO:00…	04650(Natural killer cell mediated cytotoxicity);05144(Malaria)
ENSSSCG00000009240	PLAC8	-0.295231	0.189697	0.72194	1	0.643	0.732	placenta specific 8 [Source:NCBI gene;Acc:100525175]	GO:0003682(chromatin binding);GO:0008284(positive regulation of cell population proliferation);GO:0009409(response to cold);GO:0040015(negative regulation of multicellular organism growth);GO:0042742(defense response to bacterium);GO:0043066(negative regulation of apoptotic process);GO:0045944(positive regulation of transcription by RNA polymerase II);GO:0050873(brown fat cell differentiation);GO…	NA	ENSSSCG00000003630	AGO3	0.350888	0.00481072	1	0.329	0.153	argonaute RISC catalytic component 1 [Source:NCBI gene;Acc:100499510]	GO:0000794(condensed nuclear chromosome);GO:0000932(P-body);GO:0003676(nucleic acid binding);GO:0003723(RNA binding);GO:0003725(double-stranded RNA binding);GO:0003727(single-stranded RNA binding);GO:0004521(endoribonuclease activity);GO:0005515(protein binding);GO:0005654(nucleoplasm);GO:0005737(cytoplasm);GO:0006402(mRNA catabolic process);GO:0006417(regulation of translation);GO:0010501(RNA se…	NA		ENSSSCG00000007098	ENSSSCG00000007098	-0.271711	0.0121529	1	0.058	0.225	D-tyrosyl-tRNA deacylase 1 [Source:NCBI gene;Acc:100524407]	GO:0000049(tRNA binding);GO:0002161(aminoacyl-tRNA editing activity);GO:0003723(RNA binding);GO:0005737(cytoplasm);GO:0006399(tRNA metabolic process);GO:0016787(hydrolase activity);GO:0051499(D-aminoacyl-tRNA deacylase activity);GO:0051500(D-tyrosyl-tRNA(Tyr) deacylase activity);GO:0106074(aminoacyl-tRNA metabolism involved in translational fidelity)	NA
ENSSSCG00000012118	TLR8	-0.293883	0.0689264	1.16161	1	0.232	0.315	toll like receptor 8 [Source:NCBI gene;Acc:397384]	GO:0001932(regulation of protein phosphorylation);GO:0002224(toll-like receptor signaling pathway);GO:0002376(immune system process);GO:0002755(MyD88-dependent toll-like receptor signaling pathway);GO:0003677(DNA binding);GO:0003723(RNA binding);GO:0003725(double-stranded RNA binding);GO:0003727(single-stranded RNA binding);GO:0004888(transmembrane signaling receptor activity);GO:0005515(protein …	04620(Toll-like receptor signaling pathway)	ENSSSCG00000022726	RHOD	0.351138	0.0130152	1	0.304	0.173	ras homolog family member D [Source:NCBI gene;Acc:100625773]	GO:0000166(nucleotide binding);GO:0003924(GTPase activity);GO:0005525(GTP binding);GO:0005622(intracellular);GO:0005737(cytoplasm);GO:0005886(plasma membrane);GO:0005938(cell cortex);GO:0006605(protein targeting);GO:0007015(actin filament organization);GO:0007264(small GTPase mediated signal transduction);GO:0007266(Rho protein signal transduction);GO:0008360(regulation of cell shape);GO:0016477(…	04360(Axon guidance)		ENSSSCG00000028979	UVRAG	-0.271186	0.39785	1	0.154	0.242	UV radiation resistance associated [Source:NCBI gene;Acc:100620224]	GO:0000149(SNARE binding);GO:0005764(lysosome);GO:0005769(early endosome);GO:0005770(late endosome);GO:0005783(endoplasmic reticulum);GO:0005813(centrosome);GO:0006281(DNA repair);GO:0006890(retrograde vesicle-mediated transport, Golgi to endoplasmic reticulum);GO:0006914(autophagy);GO:0007051(spindle organization);GO:0007059(chromosome segregation);GO:0007098(centrosome cycle);GO:0017124(SH3 dom…	04140(Autophagy - animal)
ENSSSCG00000037137	GPR31	-0.292314	3.74313e-05	4.42677	0.707115	0.25	0.235	G protein-coupled receptor 31 [Source:NCBI gene;Acc:106508604]	GO:0004930(G protein-coupled receptor activity);GO:0007165(signal transduction);GO:0007186(G protein-coupled receptor signaling pathway);GO:0016020(membrane);GO:0016021(integral component of membrane)	NA	ENSSSCG00000032017	ENSSSCG00000032017	0.35382	0.0172138	1	0.101	0.051	uncharacterized LOC100627879 [Source:NCBI gene;Acc:100627879]	NA	NA		ENSSSCG00000009823	VPS29	-0.270151	0.084263	1	0.308	0.498	VPS29, retromer complex component [Source:NCBI gene;Acc:100737886]	GO:0005768(endosome);GO:0005829(cytosol);GO:0006886(intracellular protein transport);GO:0008565(protein transporter activity);GO:0015031(protein transport);GO:0030904(retromer complex);GO:0042147(retrograde transport, endosome to Golgi);GO:0043231(intracellular membrane-bounded organelle)	04144(Endocytosis)
ENSSSCG00000023666	CTSB	-0.292025	0.00923518	2.03455	1	0.571	0.577	cathepsin B [Source:NCBI gene;Acc:100037961]	GO:0004175(endopeptidase activity);GO:0004197(cysteine-type endopeptidase activity);GO:0005518(collagen binding);GO:0005576(extracellular region);GO:0005615(extracellular space);GO:0005730(nucleolus);GO:0005764(lysosome);GO:0006508(proteolysis);GO:0008233(peptidase activity);GO:0008234(cysteine-type peptidase activity);GO:0016787(hydrolase activity);GO:0030574(collagen catabolic process);GO:00308…	04140(Autophagy - animal);04142(Lysosome);04210(Apoptosis);04612(Antigen processing and presentation);04621(NOD-like receptor signaling pathway);04924(Renin secretion)	ENSSSCG00000031954	SLC39A10	0.356352	0.000268813	1	0.354	0.122	solute carrier family 39 member 10 [Source:NCBI gene;Acc:110257100]	GO:0002903(negative regulation of B cell apoptotic process);GO:0005385(zinc ion transmembrane transporter activity);GO:0005886(plasma membrane);GO:0006882(cellular zinc ion homeostasis);GO:0016020(membrane);GO:0016021(integral component of membrane);GO:0030001(metal ion transport);GO:0030890(positive regulation of B cell proliferation);GO:0046873(metal ion transmembrane transporter activity);GO:0…	NA		ENSSSCG00000010076	ZNF70	-0.270033	0.0796643	1	0.058	0.123	V-set pre-B cell surrogate light chain 3 [Source:NCBI gene;Acc:100157565]	GO:0003676(nucleic acid binding);GO:0005634(nucleus)	NA
ENSSSCG00000005097	SNAPC1	-0.290819	0.0848641	1.07128	1	0.205	0.319	small nuclear RNA activating complex polypeptide 1 [Source:NCBI gene;Acc:100521309]	GO:0005634(nucleus);GO:0005730(nucleolus);GO:0019185(snRNA-activating protein complex);GO:0042795(snRNA transcription by RNA polymerase II);GO:0042796(snRNA transcription by RNA polymerase III);GO:0043565(sequence-specific DNA binding)	NA	ENSSSCG00000007272	CHMP4B	0.362025	0.00600406	1	0.494	0.306	charged multivesicular body protein 4B [Source:NCBI gene;Acc:100516767]	GO:0000281(mitotic cytokinesis);GO:0000815(ESCRT III complex);GO:0005634(nucleus);GO:0005635(nuclear envelope);GO:0005737(cytoplasm);GO:0005768(endosome);GO:0005829(cytosol);GO:0006620(posttranslational protein targeting to endoplasmic reticulum membrane);GO:0006914(autophagy);GO:0006997(nucleus organization);GO:0007034(vacuolar transport);GO:0007080(mitotic metaphase plate congression);GO:000989…	04144(Endocytosis);04217(Necroptosis)		ENSSSCG00000009052	ENSSSCG00000009052	-0.269697	0.219802	1	0.058	0.151	zinc finger protein 330 [Source:NCBI gene;Acc:100511765]	GO:0005634(nucleus);GO:0008270(zinc ion binding)	NA
ENSSSCG00000027378	SH3PXD2B	-0.290213	0.0102836	1.98785	1	0.036	0.141	SH3 and PX domains 2B [Source:NCBI gene;Acc:100524286]	GO:0001501(skeletal system development);GO:0001654(eye development);GO:0002051(osteoblast fate commitment);GO:0002102(podosome);GO:0005515(protein binding);GO:0005737(cytoplasm);GO:0006801(superoxide metabolic process);GO:0007507(heart development);GO:0010314(phosphatidylinositol-5-phosphate binding);GO:0010628(positive regulation of gene expression);GO:0016176(superoxide-generating NADPH oxidase…	NA	ENSSSCG00000016095	CLK1	0.364824	0.00807744	1	0.418	0.245	CDC like kinase 1 [Source:NCBI gene;Acc:100141471]	GO:0000166(nucleotide binding);GO:0004672(protein kinase activity);GO:0004674(protein serine/threonine kinase activity);GO:0004713(protein tyrosine kinase activity);GO:0005524(ATP binding);GO:0005634(nucleus);GO:0006468(protein phosphorylation);GO:0016301(kinase activity);GO:0016310(phosphorylation);GO:0018105(peptidyl-serine phosphorylation);GO:0018107(peptidyl-threonine phosphorylation);GO:0018…	05134(Legionellosis)		ENSSSCG00000002470	DDX24	-0.269391	0.103865	1	0.192	0.354	DEAD-box helicase 24 [Source:NCBI gene;Acc:100157901]	GO:0000166(nucleotide binding);GO:0003676(nucleic acid binding);GO:0004386(helicase activity);GO:0005524(ATP binding);GO:0005730(nucleolus);GO:0016787(hydrolase activity)	NA
ENSSSCG00000032381	LITAF	-0.288661	0.118011	0.928079	1	0.616	0.667	lipopolysaccharide induced TNF factor [Source:NCBI gene;Acc:100518302]	GO:0000978(RNA polymerase II proximal promoter sequence-specific DNA binding);GO:0001817(regulation of cytokine production);GO:0005654(nucleoplasm);GO:0005765(lysosomal membrane);GO:0005794(Golgi apparatus);GO:0005829(cytosol);GO:0005886(plasma membrane);GO:0008270(zinc ion binding);GO:0009898(cytoplasmic side of plasma membrane);GO:0032496(response to lipopolysaccharide);GO:0043231(intracellular…	04142(Lysosome)	ENSSSCG00000005015	SOS2	0.371859	0.00856239	1	0.354	0.214	SOS Ras/Rho guanine nucleotide exchange factor 2 [Source:NCBI gene;Acc:100156602]	GO:0000786(nucleosome);GO:0003677(DNA binding);GO:0005085(guanyl-nucleotide exchange factor activity);GO:0005089(Rho guanyl-nucleotide exchange factor activity);GO:0005622(intracellular);GO:0007264(small GTPase mediated signal transduction);GO:0035023(regulation of Rho protein signal transduction);GO:0046982(protein heterodimerization activity)	01521(EGFR tyrosine kinase inhibitor resistance);01522(Endocrine resistance);04010(MAPK signaling pathway);04012(ErbB signaling pathway);04014(Ras signaling pathway);04062(Chemokine signaling pathway);04068(FoxO signaling pathway);04072(Phospholipase D signaling pathway);04150(mTOR signaling pathway);04151(PI3K-Akt signaling pathway);04510(Focal adhesion);04540(Gap junction);04630(Jak-STAT signal…		ENSSSCG00000012322	KDM5C	-0.2693	0.0154778	1	0.038	0.161	lysine demethylase 5C [Source:NCBI gene;Acc:100037295]	GO:0003677(DNA binding);GO:0005634(nucleus);GO:0005654(nucleoplasm);GO:0005829(cytosol);GO:0006338(chromatin remodeling);GO:0008270(zinc ion binding);GO:0032452(histone demethylase activity);GO:0032453(histone demethylase activity (H3-K4 specific));GO:0034647(histone demethylase activity (H3-trimethyl-K4 specific));GO:0034720(histone H3-K4 demethylation);GO:0034721(histone H3-K4 demethylation, tr…	NA
ENSSSCG00000027988	ENSSSCG00000027988	-0.285938	3.31808e-07	6.47911	0.00626818	0.143	0.183	NA	GO:0000159(protein phosphatase type 2A complex);GO:0019888(protein phosphatase regulator activity);GO:0043666(regulation of phosphoprotein phosphatase activity)	NA	ENSSSCG00000011767	TTC14	0.376718	0.015861	1	0.304	0.184	tetratricopeptide repeat domain 14 [Source:NCBI gene;Acc:100151821]	GO:0003676(nucleic acid binding);GO:0005515(protein binding)	NA		ENSSSCG00000013522	SAFB	-0.268916	0.011495	1	0.192	0.407	scaffold attachment factor B [Source:NCBI gene;Acc:100620815]	GO:0000978(RNA polymerase II proximal promoter sequence-specific DNA binding);GO:0003676(nucleic acid binding);GO:0003682(chromatin binding);GO:0003723(RNA binding);GO:0005634(nucleus);GO:0005654(nucleoplasm);GO:0006355(regulation of transcription, DNA-templated);GO:0006357(regulation of transcription by RNA polymerase II);GO:0030520(intracellular estrogen receptor signaling pathway);GO:0040008(r…	NA
ENSSSCG00000014040	LMAN2	-0.285785	0.00603195	2.21954	1	0.375	0.479	lectin, mannose binding 2 [Source:NCBI gene;Acc:397594]	GO:0000139(Golgi membrane);GO:0005537(mannose binding);GO:0005615(extracellular space);GO:0005789(endoplasmic reticulum membrane);GO:0005793(endoplasmic reticulum-Golgi intermediate compartment);GO:0005794(Golgi apparatus);GO:0005887(integral component of plasma membrane);GO:0006888(endoplasmic reticulum to Golgi vesicle-mediated transport);GO:0006890(retrograde vesicle-mediated transport, Golgi …	04141(Protein processing in endoplasmic reticulum)	ENSSSCG00000022689	GADD45B	0.382355	0.046106	1	0.405	0.214	growth arrest and DNA damage inducible beta [Source:NCBI gene;Acc:100621090]	GO:0000185(activation of MAPKKK activity);GO:0000186(activation of MAPKK activity);GO:0005634(nucleus);GO:0005737(cytoplasm);GO:0006469(negative regulation of protein kinase activity);GO:0043065(positive regulation of apoptotic process);GO:0046330(positive regulation of JNK cascade);GO:0051726(regulation of cell cycle);GO:1900745(positive regulation of p38MAPK cascade)	04010(MAPK signaling pathway);04068(FoxO signaling pathway);04110(Cell cycle);04115(p53 signaling pathway);04210(Apoptosis);04218(Cellular senescence);05169(Epstein-Barr virus infection);05200(Pathways in cancer);05202(Transcriptional misregulation in cancer);05210(Colorectal cancer);05212(Pancreatic cancer);05213(Endometrial cancer);05214(Glioma);05216(Thyroid cancer);05217(Basal cell carcinoma)…		ENSSSCG00000029236	ZBTB7A	-0.267557	0.125839	1	0.135	0.218	zinc finger and BTB domain containing 7A [Source:NCBI gene;Acc:100625057]	GO:0000122(negative regulation of transcription by RNA polymerase II);GO:0000381(regulation of alternative mRNA splicing, via spliceosome);GO:0000978(RNA polymerase II proximal promoter sequence-specific DNA binding);GO:0001222(transcription corepressor binding);GO:0001227(DNA-binding transcription repressor activity, RNA polymerase II-specific);GO:0003676(nucleic acid binding);GO:0003677(DNA bin…	NA
ENSSSCG00000010467	BTAF1	-0.284047	0.00145471	2.83722	1	0.143	0.268	B-TFIID TATA-box binding protein associated factor 1 [Source:NCBI gene;Acc:100156116]	GO:0005524(ATP binding);GO:0005654(nucleoplasm);GO:0035562(negative regulation of chromatin binding);GO:0043231(intracellular membrane-bounded organelle)	NA	ENSSSCG00000016692	TAX1BP1	0.387436	0.00222344	1	0.734	0.582	Tax1 binding protein 1 [Source:NCBI gene;Acc:100516165]	GO:0019900(kinase binding);GO:0032088(negative regulation of NF-kappaB transcription factor activity)	04137(Mitophagy - animal)		ENSSSCG00000026904	NFKBIB	-0.26732	0.245698	1	0.173	0.295	NFKB inhibitor beta [Source:NCBI gene;Acc:100621111]	GO:0005515(protein binding);GO:0071222(cellular response to lipopolysaccharide)	04062(Chemokine signaling pathway);04621(NOD-like receptor signaling pathway);04622(RIG-I-like receptor signaling pathway);04623(Cytosolic DNA-sensing pathway);04658(Th1 and Th2 cell differentiation);04659(Th17 cell differentiation);04660(T cell receptor signaling pathway);04662(B cell receptor signaling pathway);04722(Neurotrophin signaling pathway);04920(Adipocytokine signaling pathway);05140(L…
ENSSSCG00000001560	C6orf222	-0.283826	0.000578649	3.23758	1	0.045	0.202	chromosome 7 C6orf222 homolog [Source:NCBI gene;Acc:100152200]	NA	NA	ENSSSCG00000012277	TIMP1	0.390071	0.11086	1	0.924	0.888	TIMP metallopeptidase inhibitor 1 [Source:NCBI gene;Acc:396862]	GO:0002020(protease binding);GO:0002248(connective tissue replacement involved in inflammatory response wound healing);GO:0005125(cytokine activity);GO:0005515(protein binding);GO:0005576(extracellular region);GO:0005604(basement membrane);GO:0005615(extracellular space);GO:0008191(metalloendopeptidase inhibitor activity);GO:0008270(zinc ion binding);GO:0008284(positive regulation of cell populat…	04066(HIF-1 signaling pathway)		ENSSSCG00000000003	TTC38	-0.267298	0.244433	1	0.019	0.105	tetratricopeptide repeat domain 38 [Source:NCBI gene;Acc:100518372]	GO:0005515(protein binding)	NA
ENSSSCG00000022788	PPA2	-0.283813	0.0204598	1.6891	1	0.107	0.211	pyrophosphatase (inorganic) 2 [Source:NCBI gene;Acc:100521105]	GO:0000287(magnesium ion binding);GO:0004427(inorganic diphosphatase activity);GO:0004722(protein serine/threonine phosphatase activity);GO:0005737(cytoplasm);GO:0006470(protein dephosphorylation);GO:0006796(phosphate-containing compound metabolic process);GO:0051881(regulation of mitochondrial membrane potential)	00190(Oxidative phosphorylation)	ENSSSCG00000006898	MTF2	0.393058	0.0182383	1	0.38	0.235	metal response element binding transcription factor 2 [Source:NCBI gene;Acc:100156808]	GO:0000122(negative regulation of transcription by RNA polymerase II);GO:0000977(RNA polymerase II regulatory region sequence-specific DNA binding);GO:0003700(DNA-binding transcription factor activity);GO:0005634(nucleus);GO:0005654(nucleoplasm);GO:0005737(cytoplasm);GO:0005925(focal adhesion);GO:0007379(segment specification);GO:0019827(stem cell population maintenance);GO:0031491(nucleosome bin…	NA		ENSSSCG00000029403	EMC8	-0.267219	0.0276015	1	0.077	0.214	ER membrane protein complex subunit 8 [Source:NCBI gene;Acc:100737206]	GO:0005737(cytoplasm);GO:0005829(cytosol);GO:0072546(ER membrane protein complex)	NA
ENSSSCG00000011698	GYG1	-0.280923	0.022432	1.64913	1	0.375	0.404	glycogenin 1 [Source:NCBI gene;Acc:100620160]	GO:0005978(glycogen biosynthetic process);GO:0008466(glycogenin glucosyltransferase activity);GO:0016740(transferase activity);GO:0016757(transferase activity, transferring glycosyl groups);GO:0030145(manganese ion binding);GO:0042803(protein homodimerization activity);GO:0102751(UDP-alpha-D-glucose:glucosyl-glycogenin alpha-D-glucosyltransferase activity)	00500(Starch and sucrose metabolism)	ENSSSCG00000018078	COX2	0.394122	1.12148e-05	0.211859	0.987	0.99	cytochrome c oxidase subunit II [Source:NCBI gene;Acc:808504]	GO:0004129(cytochrome-c oxidase activity);GO:0005507(copper ion binding);GO:0005739(mitochondrion);GO:0005743(mitochondrial inner membrane);GO:0016020(membrane);GO:0016021(integral component of membrane);GO:0016491(oxidoreductase activity);GO:0022900(electron transport chain);GO:0042773(ATP synthesis coupled electron transport);GO:0045277(respiratory chain complex IV);GO:0045907(positive regulati…	00190(Oxidative phosphorylation);04260(Cardiac muscle contraction);04714(Thermogenesis);04932(Non-alcoholic fatty liver disease (NAFLD));05010(Alzheimer disease);05012(Parkinson disease);05016(Huntington disease)		ENSSSCG00000012088	POFUT2	-0.265815	0.00781022	1	0.058	0.126	protein O-fucosyltransferase 2 [Source:NCBI gene;Acc:100738385]	GO:0001707(mesoderm formation);GO:0005794(Golgi apparatus);GO:0005975(carbohydrate metabolic process);GO:0006004(fucose metabolic process);GO:0008417(fucosyltransferase activity);GO:0010468(regulation of gene expression);GO:0010717(regulation of epithelial to mesenchymal transition);GO:0016740(transferase activity);GO:0016757(transferase activity, transferring glycosyl groups);GO:0036065(fucosyla…	00514(Other types of O-glycan biosynthesis)
ENSSSCG00000037645	COTL1	-0.279265	0.0614368	1.21157	1	0.75	0.831	coactosin like F-actin binding protein 1 [Source:NCBI gene;Acc:100621773]	GO:0003779(actin binding);GO:0005622(intracellular);GO:0019899(enzyme binding);GO:0050832(defense response to fungus)	NA	ENSSSCG00000040140	CD3E	0.397332	0.181452	1	0.215	0.112	CD3e molecule [Source:NCBI gene;Acc:397455]	GO:0001772(immunological synapse);GO:0001954(positive regulation of cell-matrix adhesion);GO:0002669(positive regulation of T cell anergy);GO:0004888(transmembrane signaling receptor activity);GO:0005886(plasma membrane);GO:0005911(cell-cell junction);GO:0007166(cell surface receptor signaling pathway);GO:0009897(external side of plasma membrane);GO:0010628(positive regulation of gene expression)…	04640(Hematopoietic cell lineage);04658(Th1 and Th2 cell differentiation);04659(Th17 cell differentiation);04660(T cell receptor signaling pathway);05142(Chagas disease (American trypanosomiasis));05162(Measles);05166(Human T-cell leukemia virus 1 infection);05169(Epstein-Barr virus infection);05170(Human immunodeficiency virus 1 infection);05340(Primary immunodeficiency)		ENSSSCG00000037387	UBL4A	-0.265677	0.166504	1	0.192	0.33	ubiquitin like 4A [Source:NCBI gene;Acc:100622730]	GO:0005515(protein binding);GO:0005634(nucleus);GO:0005654(nucleoplasm);GO:0005737(cytoplasm);GO:0005829(cytosol);GO:0016020(membrane);GO:0051087(chaperone binding);GO:0071816(tail-anchored membrane protein insertion into ER membrane);GO:0071818(BAT3 complex)	NA
ENSSSCG00000003155	ENSSSCG00000003155	-0.278373	0.181994	0.739944	1	0.438	0.521	protein phosphatase 1 regulatory subunit 15A [Source:NCBI gene;Acc:100522679]	GO:0000164(protein phosphatase type 1 complex);GO:0005737(cytoplasm);GO:0005783(endoplasmic reticulum);GO:0019888(protein phosphatase regulator activity);GO:0032516(positive regulation of phosphoprotein phosphatase activity);GO:0034976(response to endoplasmic reticulum stress)	04141(Protein processing in endoplasmic reticulum)	ENSSSCG00000028488	LTC4S	0.400459	0.142672	1	0.342	0.194	leukotriene C4 synthase [Source:NCBI gene;Acc:100520063]	GO:0004364(glutathione transferase activity);GO:0004464(leukotriene-C4 synthase activity);GO:0004602(glutathione peroxidase activity);GO:0005635(nuclear envelope);GO:0005783(endoplasmic reticulum);GO:0006691(leukotriene metabolic process);GO:0008047(enzyme activator activity);GO:0008289(lipid binding);GO:0016020(membrane);GO:0016021(integral component of membrane);GO:0019370(leukotriene biosynthe…	00590(Arachidonic acid metabolism)		ENSSSCG00000010685	ENSSSCG00000010685	-0.265629	0.303032	1	0.269	0.393	TIA1 cytotoxic granule associated RNA binding protein like 1 [Source:NCBI gene;Acc:100158186]	GO:0003676(nucleic acid binding);GO:0003677(DNA binding);GO:0003723(RNA binding);GO:0016020(membrane);GO:0016021(integral component of membrane)	NA
ENSSSCG00000032416	RGS1	-0.276862	0.159206	0.798041	1	0.643	0.737	regulator of G protein signaling 1 [Source:NCBI gene;Acc:397336]	GO:0001965(G-protein alpha-subunit binding);GO:0005096(GTPase activator activity);GO:0005829(cytosol);GO:0007165(signal transduction);GO:0007186(G protein-coupled receptor signaling pathway);GO:0008277(regulation of G protein-coupled receptor signaling pathway);GO:0009617(response to bacterium);GO:0031234(extrinsic component of cytoplasmic side of plasma membrane);GO:0043547(positive regulation o…	NA	ENSSSCG00000023604	LAP3	0.417204	0.0245901	1	0.544	0.378	leucine aminopeptidase 3 [Source:NCBI gene;Acc:100739583]	GO:0004177(aminopeptidase activity);GO:0005622(intracellular);GO:0005654(nucleoplasm);GO:0005737(cytoplasm);GO:0005829(cytosol);GO:0006508(proteolysis);GO:0008233(peptidase activity);GO:0008235(metalloexopeptidase activity);GO:0019538(protein metabolic process);GO:0030145(manganese ion binding);GO:0030496(midbody)	00330(Arginine and proline metabolism);00480(Glutathione metabolism)		ENSSSCG00000031970	RASSF5	-0.264547	0.0167683	1	0.385	0.439	Ras association domain family member 5 [Source:NCBI gene;Acc:100521638]	GO:0005634(nucleus);GO:0007165(signal transduction);GO:0008285(negative regulation of cell population proliferation);GO:0017016(Ras GTPase binding);GO:0031398(positive regulation of protein ubiquitination);GO:0035556(intracellular signal transduction);GO:0042981(regulation of apoptotic process);GO:0046872(metal ion binding);GO:1900180(regulation of protein localization to nucleus)	04014(Ras signaling pathway);04015(Rap1 signaling pathway);04218(Cellular senescence);04670(Leukocyte transendothelial migration);05200(Pathways in cancer);05223(Non-small cell lung cancer)
ENSSSCG00000015435	NAMPT	-0.276819	0.0622749	1.20569	1	0.268	0.399	nicotinamide phosphoribosyltransferase [Source:NCBI gene;Acc:595123]	GO:0003824(catalytic activity);GO:0004514(nicotinate-nucleotide diphosphorylase (carboxylating) activity);GO:0005125(cytokine activity);GO:0005576(extracellular region);GO:0005615(extracellular space);GO:0005634(nucleus);GO:0005737(cytoplasm);GO:0007623(circadian rhythm);GO:0009435(NAD biosynthetic process);GO:0010469(regulation of signaling receptor activity);GO:0016607(nuclear speck);GO:0016740…	00760(Nicotinate and nicotinamide metabolism);04621(NOD-like receptor signaling pathway)	ENSSSCG00000018094	CYTB	0.428692	0.00151875	1	0.987	0.98	cytochrome b [Source:NCBI gene;Acc:808513]	GO:0005739(mitochondrion);GO:0005743(mitochondrial inner membrane);GO:0006122(mitochondrial electron transport, ubiquinol to cytochrome c);GO:0008121(ubiquinol-cytochrome-c reductase activity);GO:0009055(electron transfer activity);GO:0016020(membrane);GO:0016021(integral component of membrane);GO:0016491(oxidoreductase activity);GO:0022904(respiratory electron transport chain);GO:0031305(integra…	00190(Oxidative phosphorylation);04260(Cardiac muscle contraction);04714(Thermogenesis);04932(Non-alcoholic fatty liver disease (NAFLD));05010(Alzheimer disease);05012(Parkinson disease);05016(Huntington disease)		ENSSSCG00000011295	SNRK	-0.264225	0.199149	1	0.327	0.446	SNF related kinase [Source:NCBI gene;Acc:100525079]	GO:0000287(magnesium ion binding);GO:0004672(protein kinase activity);GO:0004674(protein serine/threonine kinase activity);GO:0005524(ATP binding);GO:0005634(nucleus);GO:0005737(cytoplasm);GO:0006468(protein phosphorylation);GO:0035556(intracellular signal transduction)	NA
ENSSSCG00000028304	ZFP36L1	-0.27648	0.002117	2.67428	1	0.821	0.765	ZFP36 ring finger protein like 1 [Source:NCBI gene;Acc:100624279]	GO:0000165(MAPK cascade);GO:0000288(nuclear-transcribed mRNA catabolic process, deadenylation-dependent decay);GO:0000932(P-body);GO:0001570(vasculogenesis);GO:0003342(proepicardium development);GO:0003729(mRNA binding);GO:0003730(mRNA 3'-UTR binding);GO:0005634(nucleus);GO:0005737(cytoplasm);GO:0005829(cytosol);GO:0006417(regulation of translation);GO:0006915(apoptotic process);GO:0007507(heart …	04218(Cellular senescence)	ENSSSCG00000017668	VMP1	0.43732	0.0170587	1	0.595	0.418	vacuole membrane protein 1 [Source:HGNC Symbol;Acc:HGNC:29559]	GO:0000045(autophagosome assembly);GO:0000407(phagophore assembly site);GO:0005730(nucleolus);GO:0005783(endoplasmic reticulum);GO:0006914(autophagy);GO:0007030(Golgi organization);GO:0007566(embryo implantation);GO:0016020(membrane);GO:0016021(integral component of membrane);GO:0034329(cell junction assembly);GO:0098609(cell-cell adhesion)	NA		ENSSSCG00000011810	BCL6	-0.263881	0.138333	1	0.038	0.147	BCL6, transcription repressor [Source:NCBI gene;Acc:100156549]	GO:0000122(negative regulation of transcription by RNA polymerase II);GO:0000902(cell morphogenesis);GO:0000977(RNA polymerase II regulatory region sequence-specific DNA binding);GO:0001161(intronic transcription regulatory region sequence-specific DNA binding);GO:0001227(DNA-binding transcription repressor activity, RNA polymerase II-specific);GO:0001953(negative regulation of cell-matrix adhesi…	04068(FoxO signaling pathway);05202(Transcriptional misregulation in cancer)
ENSSSCG00000031280	MRPL57	-0.275364	0.00744039	2.1284	1	0.562	0.695	mitochondrial ribosomal protein L57 [Source:NCBI gene;Acc:110255790]	GO:0003735(structural constituent of ribosome);GO:0005739(mitochondrion);GO:0005761(mitochondrial ribosome);GO:0005762(mitochondrial large ribosomal subunit);GO:0006412(translation)	NA	ENSSSCG00000015668	ORC4	0.443943	0.000569166	1	0.304	0.133	origin recognition complex subunit 4 [Source:NCBI gene;Acc:100519056]	GO:0000166(nucleotide binding);GO:0000784(nuclear chromosome, telomeric region);GO:0000808(origin recognition complex);GO:0003677(DNA binding);GO:0003688(DNA replication origin binding);GO:0005524(ATP binding);GO:0005634(nucleus);GO:0005664(nuclear origin of replication recognition complex);GO:0005730(nucleolus);GO:0005829(cytosol);GO:0006260(DNA replication);GO:0006270(DNA replication initiation)	04110(Cell cycle)		ENSSSCG00000003120	NAPA	-0.262423	0.160802	1	0.058	0.165	NSF attachment protein alpha [Source:NCBI gene;Acc:100515953]	GO:0005483(soluble NSF attachment protein activity);GO:0005515(protein binding);GO:0005774(vacuolar membrane);GO:0006886(intracellular protein transport);GO:0007420(brain development);GO:0010807(regulation of synaptic vesicle priming);GO:0016082(synaptic vesicle priming);GO:0019905(syntaxin binding);GO:0030182(neuron differentiation);GO:0031201(SNARE complex);GO:0035249(synaptic transmission, glu…	04721(Synaptic vesicle cycle)
ENSSSCG00000031808	TM9SF2	-0.275249	0.00172982	2.762	1	0.232	0.324	transmembrane 9 superfamily member 2 [Source:NCBI gene;Acc:102161802]	GO:0016020(membrane);GO:0016021(integral component of membrane)	NA	ENSSSCG00000014565	ENSSSCG00000014565	0.448275	0.0280691	1	0.861	0.806	interferon-induced transmembrane protein 1 [Source:NCBI gene;Acc:100127358]	GO:0005886(plasma membrane);GO:0016020(membrane);GO:0016021(integral component of membrane);GO:0034341(response to interferon-gamma);GO:0035455(response to interferon-alpha);GO:0035456(response to interferon-beta);GO:0045071(negative regulation of viral genome replication);GO:0046597(negative regulation of viral entry into host cell);GO:0051607(defense response to virus);GO:0060337(type I interfe…	04662(B cell receptor signaling pathway)		ENSSSCG00000013087	TKFC	-0.261934	0.00850272	1	0	0.116	triokinase and FMN cyclase [Source:NCBI gene;Acc:100520121]	GO:0004371(glycerone kinase activity);GO:0005524(ATP binding);GO:0006071(glycerol metabolic process);GO:0016310(phosphorylation);GO:0034012(FAD-AMP lyase (cyclizing) activity);GO:0039534(negative regulation of MDA-5 signaling pathway);GO:0044262(cellular carbohydrate metabolic process);GO:0045088(regulation of innate immune response);GO:0046835(carbohydrate phosphorylation);GO:0050354(triokinase …	00051(Fructose and mannose metabolism);00561(Glycerolipid metabolism);04622(RIG-I-like receptor signaling pathway)
ENSSSCG00000040912	SNX6	-0.273629	0.00806695	2.09329	1	0.696	0.728	sorting nexin 6 [Source:NCBI gene;Acc:100154775]	GO:0005623(cell);GO:0006886(intracellular protein transport);GO:0015031(protein transport);GO:0034713(type I transforming growth factor beta receptor binding);GO:0035091(phosphatidylinositol binding)	04144(Endocytosis)	ENSSSCG00000039976	IL26	0.459943	0.0052584	1	0.203	0.112	interleukin 26 [Source:NCBI gene;Acc:100037932]	GO:0005125(cytokine activity);GO:0005615(extracellular space);GO:0005829(cytosol);GO:0010469(regulation of signaling receptor activity);GO:0032874(positive regulation of stress-activated MAPK cascade);GO:0045944(positive regulation of transcription by RNA polymerase II);GO:0046427(positive regulation of receptor signaling pathway via JAK-STAT);GO:0050680(negative regulation of epithelial cell pro…	04060(Cytokine-cytokine receptor interaction)		ENSSSCG00000035666	C20orf27	-0.261927	0.0291052	1	0.115	0.221	chromosome 17 C20orf27 homolog [Source:NCBI gene;Acc:100525089]	NA	NA
ENSSSCG00000032434	PLAUR	-0.272857	0.0253147	1.59663	1	0.241	0.394	plasminogen activator, urokinase receptor [Source:NCBI gene;Acc:100521017]	GO:0001934(positive regulation of protein phosphorylation);GO:0005102(signaling receptor binding);GO:0005886(plasma membrane);GO:0005887(integral component of plasma membrane);GO:0009986(cell surface);GO:0019899(enzyme binding);GO:0019904(protein domain specific binding);GO:0030162(regulation of proteolysis);GO:0030377(urokinase plasminogen activator receptor activity);GO:0038195(urokinase plasmi…	04610(Complement and coagulation cascades);05205(Proteoglycans in cancer)	ENSSSCG00000010312	PLAU	0.482259	0.0693878	1	0.114	0.02	plasminogen activator, urokinase [Source:NCBI gene;Acc:396985]	GO:0001666(response to hypoxia);GO:0004252(serine-type endopeptidase activity);GO:0005576(extracellular region);GO:0005615(extracellular space);GO:0006508(proteolysis);GO:0008233(peptidase activity);GO:0008236(serine-type peptidase activity);GO:0009986(cell surface);GO:0010469(regulation of signaling receptor activity);GO:0014909(smooth muscle cell migration);GO:0014910(regulation of smooth muscl…	04064(NF-kappa B signaling pathway);04610(Complement and coagulation cascades);05202(Transcriptional misregulation in cancer);05205(Proteoglycans in cancer);05206(MicroRNAs in cancer);05215(Prostate cancer)		ENSSSCG00000012634	DOCK11	-0.260622	0.138962	1	0.115	0.211	dedicator of cytokinesis 11 [Source:NCBI gene;Acc:100518944]	GO:0001782(B cell homeostasis);GO:0002315(marginal zone B cell differentiation);GO:0005085(guanyl-nucleotide exchange factor activity);GO:0005089(Rho guanyl-nucleotide exchange factor activity);GO:0007264(small GTPase mediated signal transduction);GO:0017048(Rho GTPase binding);GO:0043547(positive regulation of GTPase activity);GO:0051491(positive regulation of filopodium assembly)	NA
ENSSSCG00000010341	TSPAN14	-0.272401	0.076742	1.11497	1	0.152	0.258	tetraspanin 14 [Source:NCBI gene;Acc:100154486]	GO:0005886(plasma membrane);GO:0005887(integral component of plasma membrane);GO:0007166(cell surface receptor signaling pathway);GO:0009986(cell surface);GO:0016020(membrane);GO:0016021(integral component of membrane);GO:0019899(enzyme binding);GO:0045747(positive regulation of Notch signaling pathway);GO:0051604(protein maturation);GO:0072659(protein localization to plasma membrane);GO:0097197(…	NA	ENSSSCG00000033703	FAM111A	0.487718	0.00254352	1	0.468	0.224	family with sequence similarity 111 member A [Source:NCBI gene;Acc:100525029]	GO:0000785(chromatin);GO:0001650(fibrillar center);GO:0005634(nucleus);GO:0005737(cytoplasm);GO:0006260(DNA replication);GO:0045071(negative regulation of viral genome replication)	NA		ENSSSCG00000005096	HIF1A	-0.260557	0.198513	1	0.192	0.312	hypoxia inducible factor 1 subunit alpha [Source:NCBI gene;Acc:396696]	GO:0000981(DNA-binding transcription factor activity, RNA polymerase II-specific);GO:0001228(DNA-binding transcription activator activity, RNA polymerase II-specific);GO:0001525(angiogenesis);GO:0001568(blood vessel development);GO:0001666(response to hypoxia);GO:0001755(neural crest cell migration);GO:0001837(epithelial to mesenchymal transition);GO:0001892(embryonic placenta development);GO:000…	04066(HIF-1 signaling pathway);04137(Mitophagy - animal);04140(Autophagy - animal);04659(Th17 cell differentiation);04919(Thyroid hormone signaling pathway);05167(Kaposi sarcoma-associated herpesvirus infection);05200(Pathways in cancer);05205(Proteoglycans in cancer);05211(Renal cell carcinoma);05230(Central carbon metabolism in cancer);05231(Choline metabolism in cancer)
ENSSSCG00000004691	EIF3J	-0.269218	2.81945e-06	5.54984	0.0532623	0.116	0.272	eukaryotic translation initiation factor 3 subunit J [Source:NCBI gene;Acc:100517070]	GO:0001732(formation of cytoplasmic translation initiation complex);GO:0002183(cytoplasmic translational initiation);GO:0003743(translation initiation factor activity);GO:0005737(cytoplasm);GO:0005829(cytosol);GO:0005852(eukaryotic translation initiation factor 3 complex);GO:0006412(translation);GO:0006413(translational initiation);GO:0016282(eukaryotic 43S preinitiation complex);GO:0033290(eukar…	03013(RNA transport)	ENSSSCG00000026587	BATF3	0.505835	0.00136146	1	0.43	0.316	basic leucine zipper ATF-like transcription factor 3 [Source:NCBI gene;Acc:100621683]	GO:0000122(negative regulation of transcription by RNA polymerase II);GO:0000978(RNA polymerase II proximal promoter sequence-specific DNA binding);GO:0001227(DNA-binding transcription repressor activity, RNA polymerase II-specific);GO:0003677(DNA binding);GO:0003700(DNA-binding transcription factor activity);GO:0005634(nucleus);GO:0006355(regulation of transcription, DNA-templated);GO:0006357(re…	NA		ENSSSCG00000016750	YKT6	-0.260503	0.130259	1	0.096	0.218	YKT6 v-SNARE homolog [Source:NCBI gene;Acc:100513964]	GO:0016020(membrane);GO:0016021(integral component of membrane);GO:0016192(vesicle-mediated transport)	04130(SNARE interactions in vesicular transport)
ENSSSCG00000023716	TNFAIP6	-0.267913	0.0444245	1.35238	1	0.054	0.15	TNF alpha induced protein 6 [Source:NCBI gene;Acc:100286870]	GO:0005540(hyaluronic acid binding);GO:0005615(extracellular space);GO:0007155(cell adhesion);GO:0050728(negative regulation of inflammatory response)	NA	ENSSSCG00000005625	ENG	0.508644	0.0104672	1	0.367	0.214	endoglin [Source:NCBI gene;Acc:397096]	GO:0001300(chronological cell aging);GO:0001525(angiogenesis);GO:0001569(branching involved in blood vessel morphogenesis);GO:0001570(vasculogenesis);GO:0001934(positive regulation of protein phosphorylation);GO:0001947(heart looping);GO:0003148(outflow tract septum morphogenesis);GO:0003198(epithelial to mesenchymal transition involved in endocardial cushion formation);GO:0003203(endocardial cus…	NA		ENSSSCG00000002259	ENSSSCG00000002259	-0.260117	0.189847	1	0.538	0.646	A-kinase anchoring protein 13 [Source:NCBI gene;Acc:397631]	GO:0004691(cAMP-dependent protein kinase activity);GO:0005089(Rho guanyl-nucleotide exchange factor activity);GO:0006468(protein phosphorylation);GO:0035023(regulation of Rho protein signal transduction);GO:0035556(intracellular signal transduction);GO:0046872(metal ion binding)	04928(Parathyroid hormone synthesis, secretion and action);05163(Human cytomegalovirus infection)
ENSSSCG00000037066	GADD45A	-0.26696	0.274274	0.561815	1	0.366	0.427	growth arrest and DNA damage inducible alpha [Source:NCBI gene;Acc:733669]	GO:0000185(activation of MAPKKK activity);GO:0000979(RNA polymerase II core promoter sequence-specific DNA binding);GO:0005634(nucleus);GO:0005737(cytoplasm);GO:0006469(negative regulation of protein kinase activity);GO:0007098(centrosome cycle);GO:0016607(nuclear speck);GO:0019900(kinase binding);GO:0042770(signal transduction in response to DNA damage);GO:0042803(protein homodimerization activi…	04010(MAPK signaling pathway);04068(FoxO signaling pathway);04110(Cell cycle);04115(p53 signaling pathway);04210(Apoptosis);04218(Cellular senescence);05169(Epstein-Barr virus infection);05200(Pathways in cancer);05202(Transcriptional misregulation in cancer);05210(Colorectal cancer);05212(Pancreatic cancer);05213(Endometrial cancer);05214(Glioma);05216(Thyroid cancer);05217(Basal cell carcinoma)…	ENSSSCG00000004236	PKIB	0.540078	0.00176889	1	0.38	0.143	cAMP-dependent protein kinase inhibitor beta [Source:NCBI gene;Acc:100517015]	GO:0004860(protein kinase inhibitor activity);GO:0004862(cAMP-dependent protein kinase inhibitor activity);GO:0005634(nucleus);GO:0005737(cytoplasm);GO:0006469(negative regulation of protein kinase activity);GO:0032212(positive regulation of telomere maintenance via telomerase);GO:0051973(positive regulation of telomerase activity);GO:0071901(negative regulation of protein serine/threonine kinase…	NA		ENSSSCG00000023709	PTPRJ	-0.260039	0.203935	1	0.077	0.179	protein tyrosine phosphatase, receptor type J [Source:NCBI gene;Acc:100524973]	GO:0001772(immunological synapse);GO:0004721(phosphoprotein phosphatase activity);GO:0004725(protein tyrosine phosphatase activity);GO:0005161(platelet-derived growth factor receptor binding);GO:0005515(protein binding);GO:0005886(plasma membrane);GO:0005911(cell-cell junction);GO:0006470(protein dephosphorylation);GO:0008013(beta-catenin binding);GO:0008285(negative regulation of cell population…	04520(Adherens junction)
ENSSSCG00000034058	ARHGDIA	-0.265551	0.0221594	1.65444	1	0.643	0.714	Rho GDP dissociation inhibitor alpha [Source:NCBI gene;Acc:100529116]	GO:0001772(immunological synapse);GO:0005094(Rho GDP-dissociation inhibitor activity);GO:0005634(nucleus);GO:0005737(cytoplasm);GO:0007266(Rho protein signal transduction);GO:0016020(membrane);GO:0032880(regulation of protein localization);GO:0050790(regulation of catalytic activity);GO:0071526(semaphorin-plexin signaling pathway)	04722(Neurotrophin signaling pathway);04962(Vasopressin-regulated water reabsorption)	ENSSSCG00000005621	CDK9	0.542374	1.89386e-05	0.357769	0.646	0.327	cyclin dependent kinase 9 [Source:NCBI gene;Acc:100307051]	GO:0000166(nucleotide binding);GO:0000307(cyclin-dependent protein kinase holoenzyme complex);GO:0000790(nuclear chromatin);GO:0000978(RNA polymerase II proximal promoter sequence-specific DNA binding);GO:0001223(transcription coactivator binding);GO:0003677(DNA binding);GO:0003682(chromatin binding);GO:0004672(protein kinase activity);GO:0004674(protein serine/threonine kinase activity);GO:00046…	05202(Transcriptional misregulation in cancer)		ENSSSCG00000040203	ENSSSCG00000040203	0.260071	0.130237	1	0.173	0.116	glycine cleavage system protein H [Source:NCBI gene;Acc:110261260]	GO:0005739(mitochondrion);GO:0005960(glycine cleavage complex);GO:0019464(glycine decarboxylation via glycine cleavage system)	00260(Glycine, serine and threonine metabolism);00630(Glyoxylate and dicarboxylate metabolism)
ENSSSCG00000017918	ARRB2	-0.265285	0.164065	0.784983	1	0.25	0.291	arrestin beta 2 [Source:NCBI gene;Acc:100170767]	GO:0001664(G protein-coupled receptor binding);GO:0001932(regulation of protein phosphorylation);GO:0001933(negative regulation of protein phosphorylation);GO:0001934(positive regulation of protein phosphorylation);GO:0002031(G protein-coupled receptor internalization);GO:0002032(desensitization of G protein-coupled receptor signaling pathway by arrestin);GO:0002092(positive regulation of recepto…	04010(MAPK signaling pathway);04062(Chemokine signaling pathway);04144(Endocytosis);04340(Hedgehog signaling pathway);04740(Olfactory transduction);04926(Relaxin signaling pathway);04928(Parathyroid hormone synthesis, secretion and action);05032(Morphine addiction)	ENSSSCG00000029160	ENSSSCG00000029160	0.549929	0.0504556	1	0.253	0.184	NA	GO:0000166(nucleotide binding);GO:0005524(ATP binding)	NA		ENSSSCG00000013402	USP47	0.260077	0.152318	1	0.308	0.235	ubiquitin specific peptidase 47 [Source:NCBI gene;Acc:100519588]	GO:0004197(cysteine-type endopeptidase activity);GO:0004843(thiol-dependent ubiquitin-specific protease activity);GO:0005737(cytoplasm);GO:0005829(cytosol);GO:0006284(base-excision repair);GO:0006511(ubiquitin-dependent protein catabolic process);GO:0006974(cellular response to DNA damage stimulus);GO:0010972(negative regulation of G2/M transition of mitotic cell cycle);GO:0016579(protein deubiqu…	NA
ENSSSCG00000011329	ENSSSCG00000011329	-0.264864	0.0186576	1.72914	1	0.241	0.324	coiled-coil domain containing 12 [Source:NCBI gene;Acc:100515924]	NA	03040(Spliceosome)	ENSSSCG00000038912	IFITM3	0.572078	0.00419506	1	0.658	0.561	interferon induced transmembrane protein 3 [Source:NCBI gene;Acc:100518544]	GO:0016020(membrane);GO:0016021(integral component of membrane)	NA		ENSSSCG00000034058	ARHGDIA	0.260243	0.10421	1	0.596	0.512	Rho GDP dissociation inhibitor alpha [Source:NCBI gene;Acc:100529116]	GO:0001772(immunological synapse);GO:0005094(Rho GDP-dissociation inhibitor activity);GO:0005634(nucleus);GO:0005737(cytoplasm);GO:0007266(Rho protein signal transduction);GO:0016020(membrane);GO:0032880(regulation of protein localization);GO:0050790(regulation of catalytic activity);GO:0071526(semaphorin-plexin signaling pathway)	04722(Neurotrophin signaling pathway);04962(Vasopressin-regulated water reabsorption)
ENSSSCG00000022309	GPR34	-0.264703	0.0743109	1.12895	1	0.188	0.235	G protein-coupled receptor 34 [Source:NCBI gene;Acc:100516349]	GO:0004930(G protein-coupled receptor activity);GO:0007165(signal transduction);GO:0007186(G protein-coupled receptor signaling pathway);GO:0016020(membrane);GO:0016021(integral component of membrane);GO:0035589(G protein-coupled purinergic nucleotide receptor signaling pathway);GO:0045028(G protein-coupled purinergic nucleotide receptor activity)	NA	ENSSSCG00000004142	CITED2	0.605217	0.00297872	1	0.367	0.173	Cbp/p300 interacting transactivator with Glu/Asp rich carboxy-terminal domain 2 [Source:NCBI gene;Acc:100156022]	GO:0000790(nuclear chromatin);GO:0001102(RNA polymerase II activating transcription factor binding);GO:0001568(blood vessel development);GO:0001570(vasculogenesis);GO:0001701(in utero embryonic development);GO:0001829(trophectodermal cell differentiation);GO:0001841(neural tube formation);GO:0001843(neural tube closure);GO:0001889(liver development);GO:0001892(embryonic placenta development);GO:0…	04137(Mitophagy - animal)		ENSSSCG00000010331	ANXA11	0.260463	0.14201	1	0.423	0.34	annexin A11 [Source:NCBI gene;Acc:100156481]	GO:0005509(calcium ion binding);GO:0005515(protein binding);GO:0005544(calcium-dependent phospholipid binding);GO:0005635(nuclear envelope);GO:0005654(nucleoplasm);GO:0005737(cytoplasm);GO:0005819(spindle);GO:0005829(cytosol);GO:0006909(phagocytosis);GO:0008429(phosphatidylethanolamine binding);GO:0030496(midbody);GO:0032506(cytokinetic process);GO:0042581(specific granule);GO:0042582(azurophil g…	NA
ENSSSCG00000007737	TPST1	-0.263043	0.144394	0.84045	1	0.116	0.207	tyrosylprotein sulfotransferase 1 [Source:NCBI gene;Acc:100517581]	GO:0005794(Golgi apparatus);GO:0006478(peptidyl-tyrosine sulfation);GO:0008476(protein-tyrosine sulfotransferase activity);GO:0016740(transferase activity);GO:0030173(integral component of Golgi membrane);GO:0042803(protein homodimerization activity)	NA	ENSSSCG00000000932	NTS	0.616008	0.0231875	1	0.114	0.194	neurotensin [Source:NCBI gene;Acc:100739079]	GO:0005184(neuropeptide hormone activity);GO:0005576(extracellular region);GO:0010469(regulation of signaling receptor activity);GO:0043679(axon terminus)	04080(Neuroactive ligand-receptor interaction)		ENSSSCG00000013756	MRI1	0.26085	0.0024133	1	0.115	0.091	methylthioribose-1-phosphate isomerase 1 [Source:NCBI gene;Acc:100525858]	GO:0001650(fibrillar center);GO:0005634(nucleus);GO:0005654(nucleoplasm);GO:0005737(cytoplasm);GO:0005829(cytosol);GO:0008652(cellular amino acid biosynthetic process);GO:0009086(methionine biosynthetic process);GO:0016853(isomerase activity);GO:0019284(L-methionine salvage from S-adenosylmethionine);GO:0019509(L-methionine salvage from methylthioadenosine);GO:0042802(identical protein binding);G…	00270(Cysteine and methionine metabolism)
ENSSSCG00000006501	SSR2	-0.26188	0.0296141	1.5285	1	0.732	0.803	signal sequence receptor subunit 2 [Source:NCBI gene;Acc:100154318]	GO:0005783(endoplasmic reticulum);GO:0005789(endoplasmic reticulum membrane);GO:0016020(membrane);GO:0016021(integral component of membrane)	04141(Protein processing in endoplasmic reticulum)	ENSSSCG00000018065	ND1	0.65155	3.27206e-09	6.18124e-05	0.937	0.969	NADH dehydrogenase subunit 1 [Source:NCBI gene;Acc:808501]	GO:0003954(NADH dehydrogenase activity);GO:0005739(mitochondrion);GO:0005743(mitochondrial inner membrane);GO:0005747(mitochondrial respiratory chain complex I);GO:0009060(aerobic respiration);GO:0016020(membrane);GO:0016021(integral component of membrane);GO:0031966(mitochondrial membrane);GO:0055114(oxidation-reduction process)	00190(Oxidative phosphorylation);04714(Thermogenesis);04723(Retrograde endocannabinoid signaling);05012(Parkinson disease)		ENSSSCG00000011085	MLLT10	0.261237	0.00576818	1	0.212	0.151	myeloid/lymphoid or mixed-lineage leukemia; translocated to, 10 [Source:NCBI gene;Acc:100521678]	GO:0003682(chromatin binding);GO:0005634(nucleus);GO:0005654(nucleoplasm);GO:0005829(cytosol);GO:0031491(nucleosome binding);GO:0032991(protein-containing complex);GO:0042393(histone binding);GO:0045944(positive regulation of transcription by RNA polymerase II);GO:0046872(metal ion binding)	NA
ENSSSCG00000007722	NCF1	-0.261608	0.112095	0.950414	1	0.295	0.432	neutrophil cytosolic factor 1 [Source:NCBI gene;Acc:100134857]	GO:0005515(protein binding);GO:0005737(cytoplasm);GO:0005829(cytosol);GO:0005886(plasma membrane);GO:0006612(protein targeting to membrane);GO:0006801(superoxide metabolic process);GO:0014068(positive regulation of phosphatidylinositol 3-kinase signaling);GO:0016175(superoxide-generating NADPH oxidase activity);GO:0016176(superoxide-generating NADPH oxidase activator activity);GO:0017124(SH3 doma…	04062(Chemokine signaling pathway);04145(Phagosome);04380(Osteoclast differentiation);04666(Fc gamma R-mediated phagocytosis);04670(Leukocyte transendothelial migration);05140(Leishmaniasis);05418(Fluid shear stress and atherosclerosis)	ENSSSCG00000006452	CD1D	0.664984	1.78287e-07	0.00336801	0.835	0.459	CD1d molecule [Source:NCBI gene;Acc:100124526]	GO:0001916(positive regulation of T cell mediated cytotoxicity);GO:0005615(extracellular space);GO:0005737(cytoplasm);GO:0005783(endoplasmic reticulum);GO:0005886(plasma membrane);GO:0006955(immune response);GO:0009897(external side of plasma membrane);GO:0009986(cell surface);GO:0016020(membrane);GO:0016021(integral component of membrane);GO:0030882(lipid antigen binding);GO:0030883(endogenous l…	04530(Tight junction);04640(Hematopoietic cell lineage)		ENSSSCG00000038763	CERK	0.261303	0.338348	1	0.231	0.147	ceramide kinase [Source:NCBI gene;Acc:110260834]	GO:0000287(magnesium ion binding);GO:0001729(ceramide kinase activity);GO:0003951(NAD+ kinase activity);GO:0006672(ceramide metabolic process);GO:0016021(integral component of membrane);GO:0016301(kinase activity);GO:0016310(phosphorylation);GO:0046834(lipid phosphorylation)	00600(Sphingolipid metabolism)
ENSSSCG00000009100	TNIP3	-0.261437	0.204906	0.688446	1	0.152	0.225	TNFAIP3 interacting protein 3 [Source:NCBI gene;Acc:100738704]	GO:0002756(MyD88-independent toll-like receptor signaling pathway);GO:0031593(polyubiquitin modification-dependent protein binding);GO:0034142(toll-like receptor 4 signaling pathway);GO:0043124(negative regulation of I-kappaB kinase/NF-kappaB signaling);GO:0071222(cellular response to lipopolysaccharide)	NA	ENSSSCG00000009240	PLAC8	0.679086	0.000242067	1	0.57	0.52	placenta specific 8 [Source:NCBI gene;Acc:100525175]	GO:0003682(chromatin binding);GO:0008284(positive regulation of cell population proliferation);GO:0009409(response to cold);GO:0040015(negative regulation of multicellular organism growth);GO:0042742(defense response to bacterium);GO:0043066(negative regulation of apoptotic process);GO:0045944(positive regulation of transcription by RNA polymerase II);GO:0050873(brown fat cell differentiation);GO…	NA		ENSSSCG00000004561	HERC1	0.261665	0.230892	1	0.173	0.123	HECT and RLD domain containing E3 ubiquitin protein ligase family member 1 [Source:NCBI gene;Acc:100153537]	GO:0004842(ubiquitin-protein transferase activity);GO:0005515(protein binding);GO:0010507(negative regulation of autophagy);GO:0016567(protein ubiquitination);GO:0016740(transferase activity);GO:0021702(cerebellar Purkinje cell differentiation);GO:0031175(neuron projection development);GO:0050885(neuromuscular process controlling balance)	04120(Ubiquitin mediated proteolysis)
ENSSSCG00000034506	MS4A2	-0.260487	0.57694	0.238869	1	0.179	0.235	membrane spanning 4-domains A2 [Source:NCBI gene;Acc:397166]	GO:0005887(integral component of plasma membrane);GO:0006954(inflammatory response);GO:0006955(immune response);GO:0007165(signal transduction);GO:0007166(cell surface receptor signaling pathway);GO:0009897(external side of plasma membrane);GO:0016020(membrane);GO:0016021(integral component of membrane);GO:0019863(IgE binding);GO:0032998(Fc-epsilon receptor I complex);GO:0038095(Fc-epsilon recept…	04071(Sphingolipid signaling pathway);04072(Phospholipase D signaling pathway);04664(Fc epsilon RI signaling pathway);05310(Asthma)	ENSSSCG00000039890	RASL11A	0.855713	0.000484525	1	0.544	0.347	RAS like family 11 member A [Source:NCBI gene;Acc:100736950]	GO:0000166(nucleotide binding);GO:0003924(GTPase activity);GO:0005525(GTP binding);GO:0005730(nucleolus);GO:0007165(signal transduction);GO:0016020(membrane);GO:0045943(positive regulation of transcription by RNA polymerase I)	NA		ENSSSCG00000034390	CARD11	0.26292	0.200025	1	0.269	0.158	caspase recruitment domain family member 11 [Source:NCBI gene;Acc:110259837]	GO:0001772(immunological synapse);GO:0001819(positive regulation of cytokine production);GO:0002377(immunoglobulin production);GO:0005515(protein binding);GO:0005737(cytoplasm);GO:0005886(plasma membrane);GO:0007165(signal transduction);GO:0007249(I-kappaB kinase/NF-kappaB signaling);GO:0030183(B cell differentiation);GO:0030890(positive regulation of B cell proliferation);GO:0031295(T cell costi…	04064(NF-kappa B signaling pathway);04660(T cell receptor signaling pathway);04662(B cell receptor signaling pathway)
ENSSSCG00000010235	SIRT1	-0.260233	0.000272739	3.56425	1	0.027	0.164	sirtuin 1 [Source:NCBI gene;Acc:751859]	GO:0000012(single strand break repair);GO:0000122(negative regulation of transcription by RNA polymerase II);GO:0000183(chromatin silencing at rDNA);GO:0000720(pyrimidine dimer repair by nucleotide-excision repair);GO:0000731(DNA synthesis involved in DNA repair);GO:0000785(chromatin);GO:0000790(nuclear chromatin);GO:0000980(RNA polymerase II distal enhancer sequence-specific DNA binding);GO:0001…	04068(FoxO signaling pathway);04152(AMPK signaling pathway);04211(Longevity regulating pathway);04213(Longevity regulating pathway - multiple species);04218(Cellular senescence);04922(Glucagon signaling pathway);05031(Amphetamine addiction);05206(MicroRNAs in cancer)												ENSSSCG00000014068	UTP15	0.263942	0.0126729	1	0.154	0.091	UTP15, small subunit processome component [Source:NCBI gene;Acc:100515474]	GO:0001650(fibrillar center);GO:0005515(protein binding);GO:0005730(nucleolus);GO:0005737(cytoplasm);GO:0005783(endoplasmic reticulum);GO:0006364(rRNA processing);GO:0045943(positive regulation of transcription by RNA polymerase I);GO:2000234(positive regulation of rRNA processing)	03008(Ribosome biogenesis in eukaryotes)
ENSSSCG00000005110	SYNE2	0.260376	0.00353731	2.45133	1	0.179	0.136	spectrin repeat containing nuclear envelope protein 2 [Source:NCBI gene;Acc:100524661]	GO:0003779(actin binding);GO:0005515(protein binding);GO:0005634(nucleus);GO:0005635(nuclear envelope);GO:0005737(cytoplasm);GO:0005739(mitochondrion);GO:0005813(centrosome);GO:0005925(focal adhesion);GO:0007097(nuclear migration);GO:0010457(centriole-centriole cohesion);GO:0016020(membrane);GO:0016021(integral component of membrane);GO:0016235(aggresome);GO:0016529(sarcoplasmic reticulum);GO:002…	NA												ENSSSCG00000004113	STXBP5	0.264006	0.00419311	1	0.154	0.025	syntaxin binding protein 5 [Source:NCBI gene;Acc:100152912]	GO:0005096(GTPase activator activity);GO:0005515(protein binding);GO:0005737(cytoplasm);GO:0005829(cytosol);GO:0005886(plasma membrane);GO:0016021(integral component of membrane);GO:0016192(vesicle-mediated transport);GO:0017137(Rab GTPase binding);GO:0017157(regulation of exocytosis);GO:0019905(syntaxin binding);GO:0031201(SNARE complex);GO:0043547(positive regulation of GTPase activity)	NA
ENSSSCG00000006392	IGSF8	0.260532	0.0261724	1.58216	1	0.196	0.131	immunoglobulin superfamily member 8 [Source:NCBI gene;Acc:100154024]	GO:0005242(inward rectifier potassium channel activity);GO:0016020(membrane);GO:0016021(integral component of membrane);GO:1990573(potassium ion import across plasma membrane)	NA												ENSSSCG00000017333	FMNL1	0.264065	0.185026	1	0.346	0.281	formin like 1 [Source:NCBI gene;Acc:100520585]	GO:0003779(actin binding);GO:0005522(profilin binding);GO:0005829(cytosol);GO:0005886(plasma membrane);GO:0006929(substrate-dependent cell migration);GO:0007010(cytoskeleton organization);GO:0008360(regulation of cell shape);GO:0009987(cellular process);GO:0016043(cellular component organization);GO:0017048(Rho GTPase binding);GO:0030036(actin cytoskeleton organization);GO:0030866(cortical actin …	NA
ENSSSCG00000037900	CCND1	0.261943	0.00762872	2.11755	1	0.161	0.052	cyclin D1 [Source:NCBI gene;Acc:100738589]	GO:0000082(G1/S transition of mitotic cell cycle);GO:0000122(negative regulation of transcription by RNA polymerase II);GO:0000307(cyclin-dependent protein kinase holoenzyme complex);GO:0000320(re-entry into mitotic cell cycle);GO:0001934(positive regulation of protein phosphorylation);GO:0003714(transcription corepressor activity);GO:0004672(protein kinase activity);GO:0005634(nucleus);GO:000565…	01522(Endocrine resistance);04068(FoxO signaling pathway);04110(Cell cycle);04115(p53 signaling pathway);04151(PI3K-Akt signaling pathway);04152(AMPK signaling pathway);04218(Cellular senescence);04310(Wnt signaling pathway);04340(Hedgehog signaling pathway);04371(Apelin signaling pathway);04390(Hippo signaling pathway);04510(Focal adhesion);04530(Tight junction);04630(Jak-STAT signaling pathway)…												ENSSSCG00000004222	NCOA7	0.26418	0.0130614	1	0.269	0.239	nuclear receptor coactivator 7 [Source:NCBI gene;Acc:100157226]	GO:0030374(nuclear receptor transcription coactivator activity);GO:0035257(nuclear hormone receptor binding);GO:0045944(positive regulation of transcription by RNA polymerase II);GO:1900408(negative regulation of cellular response to oxidative stress);GO:1902083(negative regulation of peptidyl-cysteine S-nitrosylation);GO:1903204(negative regulation of oxidative stress-induced neuron death)	NA
ENSSSCG00000038767	MBP	0.262216	0.00498253	2.30255	1	0.268	0.146	myelin basic protein [Source:NCBI gene;Acc:414286]	GO:0000165(MAPK cascade);GO:0002020(protease binding);GO:0005516(calmodulin binding);GO:0007605(sensory perception of sound);GO:0009636(response to toxic substance);GO:0019911(structural constituent of myelin sheath);GO:0032991(protein-containing complex);GO:0033269(internode region of axon);GO:0034115(negative regulation of heterotypic cell-cell adhesion);GO:0035633(maintenance of permeability o…	NA												ENSSSCG00000003505	DDOST	0.264184	0.250379	1	0.404	0.309	dolichyl-diphosphooligosaccharide--protein glycosyltransferase non-catalytic subunit [Source:NCBI gene;Acc:397385]	GO:0004579(dolichyl-diphosphooligosaccharide-protein glycotransferase activity);GO:0005783(endoplasmic reticulum);GO:0005789(endoplasmic reticulum membrane);GO:0006486(protein glycosylation);GO:0006487(protein N-linked glycosylation);GO:0008250(oligosaccharyltransferase complex);GO:0016020(membrane);GO:0016021(integral component of membrane);GO:0018279(protein N-linked glycosylation via asparagin…	00510(N-Glycan biosynthesis);04141(Protein processing in endoplasmic reticulum)
ENSSSCG00000009327	HMGB1	0.262443	0.115476	0.937508	1	0.812	0.765	high mobility group box 1 [Source:NCBI gene;Acc:445521]	GO:0000122(negative regulation of transcription by RNA polymerase II);GO:0000400(four-way junction DNA binding);GO:0000405(bubble DNA binding);GO:0000790(nuclear chromatin);GO:0000793(condensed chromosome);GO:0001530(lipopolysaccharide binding);GO:0001786(phosphatidylserine binding);GO:0002218(activation of innate immune response);GO:0002437(inflammatory response to antigenic stimulus);GO:0002643…	03410(Base excision repair);04140(Autophagy - animal);04217(Necroptosis)												ENSSSCG00000022011	NMI	0.264308	0.00180485	1	0.385	0.435	N-myc and STAT interactor [Source:NCBI gene;Acc:100621233]	GO:0003676(nucleic acid binding);GO:0003712(transcription coregulator activity);GO:0005654(nucleoplasm);GO:0005737(cytoplasm);GO:0005829(cytosol);GO:0006366(transcription by RNA polymerase II);GO:0032480(negative regulation of type I interferon production);GO:0042802(identical protein binding);GO:0045355(negative regulation of interferon-alpha biosynthetic process);GO:0045358(negative regulation …	NA
ENSSSCG00000011506	ENSSSCG00000011506	0.262614	0.00682199	2.16609	1	0.286	0.155	ubiquitin like modifier activating enzyme 3 [Source:NCBI gene;Acc:100153428]	GO:0005515(protein binding);GO:0005634(nucleus);GO:0005737(cytoplasm);GO:0008641(ubiquitin-like modifier activating enzyme activity);GO:0019781(NEDD8 activating enzyme activity);GO:0032446(protein modification by small protein conjugation);GO:0045116(protein neddylation)	04120(Ubiquitin mediated proteolysis)												ENSSSCG00000039196	POLR2I	0.265238	0.169077	1	0.365	0.274	RNA polymerase II subunit I [Source:NCBI gene;Acc:414403]	GO:0001193(maintenance of transcriptional fidelity during DNA-templated transcription elongation from RNA polymerase II promoter);GO:0003676(nucleic acid binding);GO:0003899(DNA-directed 5'-3' RNA polymerase activity);GO:0005634(nucleus);GO:0005654(nucleoplasm);GO:0005665(RNA polymerase II, core complex);GO:0005730(nucleolus);GO:0006283(transcription-coupled nucleotide-excision repair);GO:0006351…	03020(RNA polymerase);05016(Huntington disease)
ENSSSCG00000029544	RAB2B	0.262659	0.000244637	3.61148	1	0.134	0.094	RAB2B, member RAS oncogene family [Source:NCBI gene;Acc:100516623]	GO:0003924(GTPase activity);GO:0005525(GTP binding);GO:0005623(cell);GO:0006886(intracellular protein transport);GO:0032482(Rab protein signal transduction);GO:0045921(positive regulation of exocytosis)	NA												ENSSSCG00000002918	HCST	0.265805	0.0185823	1	0.481	0.505	hematopoietic cell signal transducer [Source:NCBI gene;Acc:397267]	GO:0005102(signaling receptor binding);GO:0006468(protein phosphorylation);GO:0009986(cell surface);GO:0014068(positive regulation of phosphatidylinositol 3-kinase signaling);GO:0016020(membrane);GO:0016021(integral component of membrane);GO:0043548(phosphatidylinositol 3-kinase binding);GO:0050776(regulation of immune response)	04650(Natural killer cell mediated cytotoxicity)
ENSSSCG00000005288	TLE4	0.26284	0.0123398	1.90869	1	0.491	0.315	TLE family member 4, transcriptional corepressor [Source:NCBI gene;Acc:100156044]	GO:0000122(negative regulation of transcription by RNA polymerase II);GO:0000981(DNA-binding transcription factor activity, RNA polymerase II-specific);GO:0003682(chromatin binding);GO:0003714(transcription corepressor activity);GO:0005515(protein binding);GO:0005634(nucleus);GO:0005667(transcription factor complex);GO:0006355(regulation of transcription, DNA-templated);GO:0016055(Wnt signaling p…	NA												ENSSSCG00000001476	HSD17B8	0.265849	0.00399637	1	0.154	0.098	hydroxysteroid 17-beta dehydrogenase 8 [Source:NCBI gene;Acc:100154372]	GO:0003857(3-hydroxyacyl-CoA dehydrogenase activity);GO:0004303(estradiol 17-beta-dehydrogenase activity);GO:0005740(mitochondrial envelope);GO:0005759(mitochondrial matrix);GO:0005886(plasma membrane);GO:0006633(fatty acid biosynthetic process);GO:0006703(estrogen biosynthetic process);GO:0008209(androgen metabolic process);GO:0008210(estrogen metabolic process);GO:0016020(membrane);GO:0016491(o…	00140(Steroid hormone biosynthesis)
ENSSSCG00000039873	DCXR	0.263338	0.0723638	1.14048	1	0.455	0.333	L-xylulose reductase [Source:NCBI gene;Acc:110255927]	GO:0005881(cytoplasmic microtubule);GO:0005902(microvillus);GO:0005903(brush border);GO:0005997(xylulose metabolic process);GO:0006006(glucose metabolic process);GO:0006739(NADP metabolic process);GO:0016491(oxidoreductase activity);GO:0016614(oxidoreductase activity, acting on CH-OH group of donors);GO:0016655(oxidoreductase activity, acting on NAD(P)H, quinone or similar compound as acceptor);G…	00040(Pentose and glucuronate interconversions)												ENSSSCG00000008645	ID2	0.267027	0.37208	1	0.692	0.607	inhibitor of DNA binding 2 [Source:NCBI gene;Acc:654298]	GO:0000122(negative regulation of transcription by RNA polymerase II);GO:0001085(RNA polymerase II transcription factor binding);GO:0001656(metanephros development);GO:0001779(natural killer cell differentiation);GO:0001966(thigmotaxis);GO:0002521(leukocyte differentiation);GO:0003149(membranous septum morphogenesis);GO:0003166(bundle of His development);GO:0003700(DNA-binding transcription facto…	04350(TGF-beta signaling pathway);04390(Hippo signaling pathway);04550(Signaling pathways regulating pluripotency of stem cells);05202(Transcriptional misregulation in cancer)
ENSSSCG00000016254	CCL20	0.2639	0.00540428	2.26726	1	0.054	0.108	C-C motif chemokine ligand 20 [Source:NCBI gene;Acc:553951]	GO:0002548(monocyte chemotaxis);GO:0005125(cytokine activity);GO:0005576(extracellular region);GO:0005615(extracellular space);GO:0006935(chemotaxis);GO:0006954(inflammatory response);GO:0006955(immune response);GO:0007186(G protein-coupled receptor signaling pathway);GO:0008009(chemokine activity);GO:0010469(regulation of signaling receptor activity);GO:0030593(neutrophil chemotaxis);GO:0031731(…	04060(Cytokine-cytokine receptor interaction);04062(Chemokine signaling pathway);04657(IL-17 signaling pathway);04668(TNF signaling pathway);05323(Rheumatoid arthritis)												ENSSSCG00000033262	CD74	0.267225	0.17138	1	0.923	0.895	CD74 molecule [Source:NCBI gene;Acc:396660]	GO:0001516(prostaglandin biosynthetic process);GO:0001540(amyloid-beta binding);GO:0001934(positive regulation of protein phosphorylation);GO:0001961(positive regulation of cytokine-mediated signaling pathway);GO:0002606(positive regulation of dendritic cell antigen processing and presentation);GO:0002792(negative regulation of peptide secretion);GO:0002830(positive regulation of type 2 immune re…	04612(Antigen processing and presentation);05152(Tuberculosis);05168(Herpes simplex virus 1 infection)
ENSSSCG00000002135	PNP	0.263907	0.244425	0.611855	1	0.304	0.254	purine nucleoside phosphorylase [Source:NCBI gene;Acc:100157138]	GO:0001882(nucleoside binding);GO:0002060(purine nucleobase binding);GO:0003824(catalytic activity);GO:0004731(purine-nucleoside phosphorylase activity);GO:0005737(cytoplasm);GO:0005829(cytosol);GO:0006139(nucleobase-containing compound metabolic process);GO:0006148(inosine catabolic process);GO:0006738(nicotinamide riboside catabolic process);GO:0006955(immune response);GO:0008144(drug binding);…	00230(Purine metabolism);00240(Pyrimidine metabolism);00760(Nicotinate and nicotinamide metabolism)												ENSSSCG00000009956	GRK3	0.26764	0.390933	1	0.115	0.06	G protein-coupled receptor kinase 3 [Source:NCBI gene;Acc:100156449]	GO:0000166(nucleotide binding);GO:0004672(protein kinase activity);GO:0004674(protein serine/threonine kinase activity);GO:0004703(G protein-coupled receptor kinase activity);GO:0005524(ATP binding);GO:0006468(protein phosphorylation);GO:0007165(signal transduction);GO:0016301(kinase activity);GO:0016310(phosphorylation);GO:0016740(transferase activity);GO:0031623(receptor internalization)	04062(Chemokine signaling pathway);04144(Endocytosis);04340(Hedgehog signaling pathway);04724(Glutamatergic synapse);04740(Olfactory transduction);05032(Morphine addiction)
ENSSSCG00000039416	CXCR4	0.264208	0.0573443	1.24151	1	0.482	0.545	C-X-C motif chemokine receptor 4 [Source:NCBI gene;Acc:396659]	GO:0001666(response to hypoxia);GO:0003779(actin binding);GO:0004930(G protein-coupled receptor activity);GO:0004950(chemokine receptor activity);GO:0005764(lysosome);GO:0005768(endosome);GO:0005769(early endosome);GO:0005770(late endosome);GO:0005886(plasma membrane);GO:0006935(chemotaxis);GO:0006955(immune response);GO:0007165(signal transduction);GO:0007186(G protein-coupled receptor signaling…	04020(Calcium signaling pathway);04060(Cytokine-cytokine receptor interaction);04062(Chemokine signaling pathway);04144(Endocytosis);04360(Axon guidance);04670(Leukocyte transendothelial migration);04672(Intestinal immune network for IgA production);04810(Regulation of actin cytoskeleton);05163(Human cytomegalovirus infection);05170(Human immunodeficiency virus 1 infection);05200(Pathways in canc…												ENSSSCG00000034725	UBE2R2	0.267742	0.0858964	1	0.25	0.172	ubiquitin conjugating enzyme E2 R2 [Source:NCBI gene;Acc:100523328]	GO:0000166(nucleotide binding);GO:0004842(ubiquitin-protein transferase activity);GO:0005524(ATP binding);GO:0006513(protein monoubiquitination);GO:0016740(transferase activity);GO:0061631(ubiquitin conjugating enzyme activity);GO:0070936(protein K48-linked ubiquitination)	04120(Ubiquitin mediated proteolysis)
ENSSSCG00000011775	KLHL24	0.265212	0.0229605	1.63902	1	0.25	0.15	kelch like family member 24 [Source:NCBI gene;Acc:100513048]	GO:0005515(protein binding);GO:0005737(cytoplasm);GO:0005912(adherens junction);GO:0016567(protein ubiquitination);GO:0030057(desmosome);GO:0031463(Cul3-RING ubiquitin ligase complex);GO:0045109(intermediate filament organization);GO:0051865(protein autoubiquitination);GO:2000312(regulation of kainate selective glutamate receptor activity)	NA												ENSSSCG00000011828	FAM43A	0.268643	0.131218	1	0.173	0.091	family with sequence similarity 43 member A [Source:NCBI gene;Acc:100523468]	GO:0003674(molecular_function);GO:0005515(protein binding);GO:0005575(cellular_component);GO:0008150(biological_process)	NA
ENSSSCG00000022925	ENSSSCG00000022925	0.267806	0.0149296	1.82595	1	0.375	0.376	solute carrier family 2 member 3 [Source:NCBI gene;Acc:100626468]	GO:0002080(acrosomal membrane);GO:0005215(transporter activity);GO:0005355(glucose transmembrane transporter activity);GO:0005737(cytoplasm);GO:0005886(plasma membrane);GO:0016020(membrane);GO:0016021(integral component of membrane);GO:0022857(transmembrane transporter activity);GO:0033300(dehydroascorbic acid transmembrane transporter activity);GO:0055056(D-glucose transmembrane transporter acti…	NA												ENSSSCG00000009310	POLR1D	0.270515	0.00385391	1	0.692	0.705	RNA polymerase I and III subunit D [Source:NCBI gene;Acc:100627477]	GO:0003677(DNA binding);GO:0003899(DNA-directed 5'-3' RNA polymerase activity);GO:0005736(RNA polymerase I complex);GO:0006351(transcription, DNA-templated);GO:0046983(protein dimerization activity)	03020(RNA polymerase);04623(Cytosolic DNA-sensing pathway)
ENSSSCG00000009711	HPF1	0.268621	0.00482858	2.31618	1	0.491	0.371	histone PARylation factor 1 [Source:NCBI gene;Acc:100158040]	GO:0005634(nucleus);GO:0006974(cellular response to DNA damage stimulus);GO:0008270(zinc ion binding);GO:0010835(regulation of protein ADP-ribosylation);GO:0018312(peptidyl-serine ADP-ribosylation);GO:0042393(histone binding);GO:0072572(poly-ADP-D-ribose binding)	NA												ENSSSCG00000035119	MTMR6	0.270758	0.00141648	1	0.154	0.123	myotubularin related protein 6 [Source:HGNC Symbol;Acc:HGNC:7453]	GO:0004438(phosphatidylinositol-3-phosphatase activity);GO:0004725(protein tyrosine phosphatase activity);GO:0005635(nuclear envelope);GO:0005737(cytoplasm);GO:0015269(calcium-activated potassium channel activity);GO:0016311(dephosphorylation);GO:0035335(peptidyl-tyrosine dephosphorylation);GO:0046856(phosphatidylinositol dephosphorylation);GO:0052866(phosphatidylinositol phosphate phosphatase ac…	NA
ENSSSCG00000017761	UNC119	0.268695	0.00760589	2.11885	1	0.545	0.352	unc-119 lipid binding chaperone [Source:NCBI gene;Acc:100625256]	GO:0000281(mitotic cytokinesis);GO:0000922(spindle pole);GO:0005813(centrosome);GO:0007399(nervous system development);GO:0007601(visual perception);GO:0008289(lipid binding);GO:0042953(lipoprotein transport);GO:0045171(intercellular bridge);GO:0051233(spindle midzone);GO:0061098(positive regulation of protein tyrosine kinase activity);GO:1900186(negative regulation of clathrin-dependent endocyto…	NA												ENSSSCG00000032968	VTI1A	0.271184	0.0824814	1	0.192	0.105	vesicle transport through interaction with t-SNAREs 1A [Source:NCBI gene;Acc:100157559]	GO:0000149(SNARE binding);GO:0005484(SNAP receptor activity);GO:0005776(autophagosome);GO:0005789(endoplasmic reticulum membrane);GO:0005794(Golgi apparatus);GO:0005829(cytosol);GO:0006623(protein targeting to vacuole);GO:0006886(intracellular protein transport);GO:0006888(endoplasmic reticulum to Golgi vesicle-mediated transport);GO:0006891(intra-Golgi vesicle-mediated transport);GO:0006896(Golg…	04130(SNARE interactions in vesicular transport)
ENSSSCG00000022942	PHF6	0.268808	0.00178751	2.74775	1	0.348	0.263	PHD finger protein 6 [Source:NCBI gene;Acc:100151997]	GO:0000122(negative regulation of transcription by RNA polymerase II);GO:0001227(DNA-binding transcription repressor activity, RNA polymerase II-specific);GO:0001835(blastocyst hatching);GO:0005634(nucleus);GO:0005654(nucleoplasm);GO:0005730(nucleolus);GO:0015631(tubulin binding);GO:0019899(enzyme binding);GO:0042393(histone binding);GO:0042826(histone deacetylase binding);GO:0043021(ribonucleopr…	NA												ENSSSCG00000029425	MRPS18B	0.271457	0.0373567	1	0.269	0.186	mitochondrial ribosomal protein S18B [Source:NCBI gene;Acc:100144465]	GO:0003735(structural constituent of ribosome);GO:0005622(intracellular);GO:0005654(nucleoplasm);GO:0005739(mitochondrion);GO:0005763(mitochondrial small ribosomal subunit);GO:0005840(ribosome);GO:0006412(translation);GO:0030054(cell junction);GO:0032543(mitochondrial translation)	05203(Viral carcinogenesis)
ENSSSCG00000033177	CDC26	0.268945	0.00689164	2.16168	1	0.438	0.371	cell division cycle 26 [Source:NCBI gene;Acc:100621961]	GO:0005654(nucleoplasm);GO:0005680(anaphase-promoting complex);GO:0030071(regulation of mitotic metaphase/anaphase transition);GO:0031145(anaphase-promoting complex-dependent catabolic process);GO:0070979(protein K11-linked ubiquitination)	04110(Cell cycle);04114(Oocyte meiosis);04120(Ubiquitin mediated proteolysis);04914(Progesterone-mediated oocyte maturation);05166(Human T-cell leukemia virus 1 infection)												ENSSSCG00000015541	IER5	0.271694	0.00504093	1	0.192	0.172	immediate early response 5 [Source:NCBI gene;Acc:100511095]	GO:0000159(protein phosphatase type 2A complex);GO:0005634(nucleus);GO:0005737(cytoplasm);GO:0034605(cellular response to heat);GO:0042127(regulation of cell population proliferation);GO:0042802(identical protein binding);GO:0045944(positive regulation of transcription by RNA polymerase II);GO:1900036(positive regulation of cellular response to heat)	NA
ENSSSCG00000016960	RAD17	0.270257	0.00169784	2.7701	1	0.188	0.08	RAD17 checkpoint clamp loader component [Source:NCBI gene;Acc:100515763]	GO:0000077(DNA damage checkpoint);GO:0000781(chromosome, telomeric region);GO:0000790(nuclear chromatin);GO:0003682(chromatin binding);GO:0003689(DNA clamp loader activity);GO:0005634(nucleus);GO:0005654(nucleoplasm);GO:0005730(nucleolus);GO:0006281(DNA repair);GO:0006974(cellular response to DNA damage stimulus);GO:0007093(mitotic cell cycle checkpoint);GO:0008156(negative regulation of DNA repl…	NA												ENSSSCG00000022689	GADD45B	0.27212	0.178281	1	0.192	0.13	growth arrest and DNA damage inducible beta [Source:NCBI gene;Acc:100621090]	GO:0000185(activation of MAPKKK activity);GO:0000186(activation of MAPKK activity);GO:0005634(nucleus);GO:0005737(cytoplasm);GO:0006469(negative regulation of protein kinase activity);GO:0043065(positive regulation of apoptotic process);GO:0046330(positive regulation of JNK cascade);GO:0051726(regulation of cell cycle);GO:1900745(positive regulation of p38MAPK cascade)	04010(MAPK signaling pathway);04068(FoxO signaling pathway);04110(Cell cycle);04115(p53 signaling pathway);04210(Apoptosis);04218(Cellular senescence);05169(Epstein-Barr virus infection);05200(Pathways in cancer);05202(Transcriptional misregulation in cancer);05210(Colorectal cancer);05212(Pancreatic cancer);05213(Endometrial cancer);05214(Glioma);05216(Thyroid cancer);05217(Basal cell carcinoma)…
ENSSSCG00000005368	XPA	0.272394	0.0025737	2.58944	1	0.188	0.07	XPA, DNA damage recognition and repair factor [Source:NCBI gene;Acc:100522779]	GO:0000110(nucleotide-excision repair factor 1 complex);GO:0000715(nucleotide-excision repair, DNA damage recognition);GO:0003684(damaged DNA binding);GO:0005634(nucleus);GO:0005662(DNA replication factor A complex);GO:0006281(DNA repair);GO:0006284(base-excision repair);GO:0006289(nucleotide-excision repair);GO:0006979(response to oxidative stress);GO:0008630(intrinsic apoptotic signaling pathwa…	01524(Platinum drug resistance);03420(Nucleotide excision repair)												ENSSSCG00000015656	FCMR	0.272156	0.061731	1	0.192	0.137	Fc fragment of IgM receptor [Source:NCBI gene;Acc:100520045]	GO:0016020(membrane);GO:0016021(integral component of membrane)	NA
ENSSSCG00000005349	GRHPR	0.273242	0.000878276	3.05637	1	0.295	0.235	glyoxylate and hydroxypyruvate reductase [Source:NCBI gene;Acc:100154014]	GO:0005737(cytoplasm);GO:0005829(cytosol);GO:0007588(excretion);GO:0008465(glycerate dehydrogenase activity);GO:0016491(oxidoreductase activity);GO:0016616(oxidoreductase activity, acting on the CH-OH group of donors, NAD or NADP as acceptor);GO:0016618(hydroxypyruvate reductase activity);GO:0030267(glyoxylate reductase (NADP) activity);GO:0042803(protein homodimerization activity);GO:0046487(gly…	00260(Glycine, serine and threonine metabolism);00620(Pyruvate metabolism);00630(Glyoxylate and dicarboxylate metabolism)												ENSSSCG00000004070	SCAF8	0.272215	0.229725	1	0.288	0.228	SR-related CTD associated factor 8 [Source:NCBI gene;Acc:100512874]	GO:0000993(RNA polymerase II complex binding);GO:0003676(nucleic acid binding);GO:0003723(RNA binding);GO:0003729(mRNA binding);GO:0005654(nucleoplasm);GO:0005737(cytoplasm);GO:0006369(termination of RNA polymerase II transcription);GO:0006378(mRNA polyadenylation)	NA
ENSSSCG00000006452	CD1D	0.2752	0.0747885	1.12617	1	0.527	0.39	CD1d molecule [Source:NCBI gene;Acc:100124526]	GO:0001916(positive regulation of T cell mediated cytotoxicity);GO:0005615(extracellular space);GO:0005737(cytoplasm);GO:0005783(endoplasmic reticulum);GO:0005886(plasma membrane);GO:0006955(immune response);GO:0009897(external side of plasma membrane);GO:0009986(cell surface);GO:0016020(membrane);GO:0016021(integral component of membrane);GO:0030882(lipid antigen binding);GO:0030883(endogenous l…	04530(Tight junction);04640(Hematopoietic cell lineage)												ENSSSCG00000015769	SPCS3	0.273168	0.179046	1	0.519	0.446	signal peptidase complex subunit 3 [Source:NCBI gene;Acc:100526140]	GO:0005783(endoplasmic reticulum);GO:0005787(signal peptidase complex);GO:0005789(endoplasmic reticulum membrane);GO:0006465(signal peptide processing);GO:0006508(proteolysis);GO:0008233(peptidase activity);GO:0016020(membrane);GO:0016021(integral component of membrane);GO:0045047(protein targeting to ER)	03060(Protein export)
ENSSSCG00000002429	FOXN3	0.275301	0.0335873	1.47382	1	0.438	0.305	forkhead box N3 [Source:NCBI gene;Acc:733584]	GO:0003677(DNA binding);GO:0003700(DNA-binding transcription factor activity);GO:0005634(nucleus);GO:0006355(regulation of transcription, DNA-templated);GO:0007095(mitotic G2 DNA damage checkpoint);GO:0008022(protein C-terminus binding);GO:0043565(sequence-specific DNA binding);GO:0045892(negative regulation of transcription, DNA-templated);GO:0097094(craniofacial suture morphogenesis)	NA												ENSSSCG00000006612	S100A10	0.273592	0.39653	1	0.635	0.582	S100 calcium binding protein A10 [Source:NCBI gene;Acc:100515138]	GO:0001765(membrane raft assembly);GO:0005509(calcium ion binding);GO:0006900(vesicle budding from membrane);GO:0016020(membrane);GO:0016021(integral component of membrane);GO:0019897(extrinsic component of plasma membrane);GO:0042803(protein homodimerization activity);GO:0043547(positive regulation of GTPase activity);GO:0044325(ion channel binding);GO:0045121(membrane raft);GO:0051099(positive …	NA
ENSSSCG00000011925	CD200R1	0.275377	0.00139245	2.85622	1	0.241	0.122	CD200 receptor 1 like [Source:NCBI gene;Acc:100516043]	GO:0009897(external side of plasma membrane);GO:0016020(membrane);GO:0016021(integral component of membrane);GO:0038023(signaling receptor activity);GO:0150077(regulation of neuroinflammatory response)	05167(Kaposi sarcoma-associated herpesvirus infection)												ENSSSCG00000015523	RALGPS2	0.273726	0.221627	1	0.154	0.109	Ral GEF with PH domain and SH3 binding motif 2 [Source:NCBI gene;Acc:100737809]	GO:0005085(guanyl-nucleotide exchange factor activity);GO:0005622(intracellular);GO:0007264(small GTPase mediated signal transduction);GO:0032485(regulation of Ral protein signal transduction)	NA
ENSSSCG00000011980	CLDND1	0.27575	0.00942845	2.02556	1	0.339	0.263	claudin domain containing 1 [Source:NCBI gene;Acc:100154619]	GO:0016020(membrane);GO:0016021(integral component of membrane);GO:0016324(apical plasma membrane)	NA												ENSSSCG00000024245	AIMP2	0.273803	0.00504356	1	0.154	0.098	aminoacyl tRNA synthetase complex interacting multifunctional protein 2 [Source:NCBI gene;Acc:100514707]	GO:0005634(nucleus);GO:0005829(cytosol);GO:0008285(negative regulation of cell population proliferation);GO:0017101(aminoacyl-tRNA synthetase multienzyme complex);GO:0031398(positive regulation of protein ubiquitination);GO:0032947(protein-containing complex scaffold activity);GO:0060510(type II pneumocyte differentiation);GO:0065003(protein-containing complex assembly);GO:1903632(positive regula…	NA
ENSSSCG00000000207	ENSSSCG00000000207	0.276322	0.000635472	3.1969	1	0.223	0.089	NA	NA	NA												ENSSSCG00000037355	RNF115	0.274416	0.113213	1	0.308	0.204	ring finger protein 115 [Source:NCBI gene;Acc:100739432]	GO:0004842(ubiquitin-protein transferase activity);GO:0005829(cytosol);GO:0042059(negative regulation of epidermal growth factor receptor signaling pathway);GO:0043162(ubiquitin-dependent protein catabolic process via the multivesicular body sorting pathway);GO:0051865(protein autoubiquitination);GO:0061630(ubiquitin protein ligase activity);GO:0070534(protein K63-linked ubiquitination);GO:007093…	NA
ENSSSCG00000009704	HMGB2	0.280178	0.414106	0.382889	1	0.518	0.502	high mobility group box 2 [Source:NCBI gene;Acc:397130]	GO:0000400(four-way junction DNA binding);GO:0000790(nuclear chromatin);GO:0000793(condensed chromosome);GO:0001158(enhancer sequence-specific DNA binding);GO:0001938(positive regulation of endothelial cell proliferation);GO:0002437(inflammatory response to antigenic stimulus);GO:0003677(DNA binding);GO:0003684(damaged DNA binding);GO:0003690(double-stranded DNA binding);GO:0003697(single-strande…	NA												ENSSSCG00000008756	DHX15	0.274522	0.0670311	1	0.365	0.239	DEAH-box helicase 15 [Source:NCBI gene;Acc:100517041]	GO:0000166(nucleotide binding);GO:0003676(nucleic acid binding);GO:0003723(RNA binding);GO:0003725(double-stranded RNA binding);GO:0004386(helicase activity);GO:0005524(ATP binding);GO:0005689(U12-type spliceosomal complex);GO:0016607(nuclear speck);GO:0016787(hydrolase activity);GO:0034459(ATP-dependent 3'-5' RNA helicase activity);GO:0071008(U2-type post-mRNA release spliceosomal complex)	03040(Spliceosome)
ENSSSCG00000008137	ENSSSCG00000008137	0.282508	0.000987718	3.00537	1	0.509	0.455	LIM zinc finger domain containing 1 [Source:NCBI gene;Acc:100511559]	GO:0005886(plasma membrane);GO:0005925(focal adhesion);GO:0016020(membrane);GO:0030054(cell junction);GO:0046872(metal ion binding)	NA												ENSSSCG00000008515	MEMO1	0.274567	0.0124344	1	0.154	0.088	mediator of cell motility 1 [Source:NCBI gene;Acc:100513790]	GO:0032886(regulation of microtubule-based process)	NA
ENSSSCG00000013901	IFI30	0.284339	0.0737781	1.13207	1	0.679	0.653	IFI30, lysosomal thiol reductase [Source:NCBI gene;Acc:100174943]	GO:0002376(immune system process);GO:0005576(extracellular region);GO:0005764(lysosome);GO:0005829(cytosol);GO:0016491(oxidoreductase activity);GO:0016667(oxidoreductase activity, acting on a sulfur group of donors);GO:0030054(cell junction);GO:0042590(antigen processing and presentation of exogenous peptide antigen via MHC class I);GO:0043231(intracellular membrane-bounded organelle);GO:0055114(…	04612(Antigen processing and presentation)												ENSSSCG00000029408	ZFP30	0.274893	0.05409	1	0.115	0.053	zinc finger protein 30 homolog [Source:NCBI gene;Acc:100739425]	GO:0003676(nucleic acid binding);GO:0005622(intracellular);GO:0006355(regulation of transcription, DNA-templated);GO:0046872(metal ion binding)	05168(Herpes simplex virus 1 infection)
ENSSSCG00000026707	XCR1	0.284522	0.01359	1.86678	1	0.161	0.075	X-C motif chemokine receptor 1 [Source:NCBI gene;Acc:414375]	GO:0004930(G protein-coupled receptor activity);GO:0004950(chemokine receptor activity);GO:0006935(chemotaxis);GO:0006955(immune response);GO:0007165(signal transduction);GO:0007186(G protein-coupled receptor signaling pathway);GO:0007204(positive regulation of cytosolic calcium ion concentration);GO:0009897(external side of plasma membrane);GO:0016020(membrane);GO:0016021(integral component of m…	04060(Cytokine-cytokine receptor interaction);04062(Chemokine signaling pathway)												ENSSSCG00000010145	HEATR1	0.274909	0.0020179	1	0.115	0.035	HEAT repeat containing 1 [Source:NCBI gene;Acc:100154560]	GO:0000462(maturation of SSU-rRNA from tricistronic rRNA transcript (SSU-rRNA, 5.8S rRNA, LSU-rRNA));GO:0001650(fibrillar center);GO:0005730(nucleolus);GO:0005739(mitochondrion);GO:0030686(90S preribosome);GO:0032040(small-subunit processome);GO:0034455(t-UTP complex);GO:0045943(positive regulation of transcription by RNA polymerase I);GO:2000234(positive regulation of rRNA processing)	03008(Ribosome biogenesis in eukaryotes)
ENSSSCG00000028345	ENSSSCG00000028345	0.28509	3.94731e-06	5.4037	0.0745687	0.241	0.197	zinc finger protein 33B [Source:NCBI gene;Acc:100627762]	GO:0003676(nucleic acid binding);GO:0003677(DNA binding);GO:0005622(intracellular);GO:0005634(nucleus);GO:0006355(regulation of transcription, DNA-templated);GO:0046872(metal ion binding)	05168(Herpes simplex virus 1 infection)												ENSSSCG00000005367	TSTD2	0.275071	0.177945	1	0.115	0.063	thiosulfate sulfurtransferase like domain containing 2 [Source:NCBI gene;Acc:100522417]	GO:0005523(tropomyosin binding);GO:0005865(striated muscle thin filament);GO:0006936(muscle contraction);GO:0030016(myofibril);GO:0030239(myofibril assembly)	NA
ENSSSCG00000033721	ENSSSCG00000033721	0.287384	0.149799	0.824491	1	0.179	0.113	NA	GO:0016020(membrane);GO:0016021(integral component of membrane)	NA												ENSSSCG00000016044	ENSSSCG00000016044	0.275079	0.0217776	1	0.154	0.109	ORMDL sphingolipid biosynthesis regulator 1 [Source:NCBI gene;Acc:100155491]	GO:0005783(endoplasmic reticulum);GO:0005789(endoplasmic reticulum membrane);GO:0006672(ceramide metabolic process);GO:0016020(membrane);GO:0016021(integral component of membrane);GO:0035339(SPOTS complex);GO:0090155(negative regulation of sphingolipid biosynthetic process);GO:0090156(cellular sphingolipid homeostasis);GO:1900060(negative regulation of ceramide biosynthetic process)	NA
ENSSSCG00000016853	RICTOR	0.289276	0.0170805	1.7675	1	0.241	0.15	RPTOR independent companion of MTOR complex 2 [Source:NCBI gene;Acc:100519575]	GO:0001932(regulation of protein phosphorylation);GO:0008047(enzyme activator activity);GO:0009792(embryo development ending in birth or egg hatching);GO:0010468(regulation of gene expression);GO:0018105(peptidyl-serine phosphorylation);GO:0019901(protein kinase binding);GO:0030010(establishment of cell polarity);GO:0030838(positive regulation of actin filament polymerization);GO:0030950(establis…	04150(mTOR signaling pathway)												ENSSSCG00000008482	GEMIN6	0.275472	0.000496429	1	0.154	0.102	gem nuclear organelle associated protein 6 [Source:NCBI gene;Acc:100518833]	GO:0000245(spliceosomal complex assembly);GO:0000387(spliceosomal snRNP assembly);GO:0005634(nucleus);GO:0005654(nucleoplasm);GO:0005737(cytoplasm);GO:0005829(cytosol);GO:0016604(nuclear body);GO:0032797(SMN complex);GO:0034719(SMN-Sm protein complex);GO:0097504(Gemini of coiled bodies)	03013(RNA transport)
ENSSSCG00000012586	ALG13	0.289527	0.00151056	2.82086	1	0.205	0.183	ALG13, UDP-N-acetylglucosaminyltransferase subunit [Source:NCBI gene;Acc:100523348]	GO:0006488(dolichol-linked oligosaccharide biosynthetic process);GO:0016758(transferase activity, transferring hexosyl groups)	00510(N-Glycan biosynthesis)												ENSSSCG00000025478	MIB1	0.277285	0.0516771	1	0.173	0.109	mindbomb E3 ubiquitin protein ligase 1 [Source:NCBI gene;Acc:100628163]	GO:0001568(blood vessel development);GO:0001701(in utero embryonic development);GO:0001756(somitogenesis);GO:0001841(neural tube formation);GO:0001947(heart looping);GO:0004842(ubiquitin-protein transferase activity);GO:0005515(protein binding);GO:0005737(cytoplasm);GO:0005813(centrosome);GO:0006897(endocytosis);GO:0007219(Notch signaling pathway);GO:0007507(heart development);GO:0008270(zinc ion…	NA
ENSSSCG00000026700	RBM23	0.290217	0.000160478	3.79458	1	0.277	0.178	RNA binding motif protein 23 [Source:NCBI gene;Acc:100622208]	GO:0003676(nucleic acid binding);GO:0003723(RNA binding);GO:0005634(nucleus);GO:0006397(mRNA processing)	NA												ENSSSCG00000030241	TSC22D3	0.277429	0.29504	1	0.462	0.354	TSC22 domain family member 3 [Source:NCBI gene;Acc:100517321]	GO:0003700(DNA-binding transcription factor activity);GO:0005634(nucleus);GO:0005737(cytoplasm);GO:0006355(regulation of transcription, DNA-templated);GO:0006970(response to osmotic stress);GO:0070236(negative regulation of activation-induced cell death of T cells)	NA
ENSSSCG00000032141	DUT	0.290284	0.0828471	1.08172	1	0.562	0.423	deoxyuridine triphosphatase [Source:NCBI gene;Acc:100621123]	GO:0004170(dUTP diphosphatase activity);GO:0005654(nucleoplasm);GO:0046080(dUTP metabolic process)	00240(Pyrimidine metabolism);00983(Drug metabolism - other enzymes)												ENSSSCG00000006939	ZNHIT6	0.277522	0.0115713	1	0.212	0.168	zinc finger HIT-type containing 6 [Source:NCBI gene;Acc:100153815]	GO:0000463(maturation of LSU-rRNA from tricistronic rRNA transcript (SSU-rRNA, 5.8S rRNA, LSU-rRNA));GO:0001094(TFIID-class transcription factor complex binding);GO:0005634(nucleus);GO:0019899(enzyme binding);GO:0042802(identical protein binding);GO:0046872(metal ion binding);GO:0048254(snoRNA localization);GO:0051117(ATPase binding);GO:0051259(protein complex oligomerization);GO:0070761(pre-snoR…	NA
ENSSSCG00000030197	ENSSSCG00000030197	0.290417	0.0966492	1.0148	1	0.402	0.31	CD2 associated protein [Source:NCBI gene;Acc:100154585]	GO:0005515(protein binding)	05100(Bacterial invasion of epithelial cells)												ENSSSCG00000030225	TRA2B	0.277541	0.117498	1	0.712	0.663	transformer 2 beta homolog [Source:NCBI gene;Acc:768108]	GO:0000381(regulation of alternative mRNA splicing, via spliceosome);GO:0000398(mRNA splicing, via spliceosome);GO:0003676(nucleic acid binding);GO:0003723(RNA binding);GO:0003729(mRNA binding);GO:0005634(nucleus);GO:0005637(nuclear inner membrane);GO:0005654(nucleoplasm);GO:0005681(spliceosomal complex);GO:0019904(protein domain specific binding);GO:0021796(cerebral cortex regionalization);GO:00…	03040(Spliceosome)
ENSSSCG00000033212	ENSSSCG00000033212	0.290793	0.00890274	2.05048	1	0.652	0.568	translocase of outer mitochondrial membrane 5 [Source:NCBI gene;Acc:100520533]	GO:0005742(mitochondrial outer membrane translocase complex)	NA												ENSSSCG00000017555	ENSSSCG00000017555	0.277965	0.0429383	1	0.692	0.625	LUC7 like 3 pre-mRNA splicing factor [Source:NCBI gene;Acc:100625081]	GO:0003729(mRNA binding);GO:0005685(U1 snRNP);GO:0006376(mRNA splice site selection);GO:0071004(U2-type prespliceosome)	NA
ENSSSCG00000017991	PIK3R5	0.290894	0.00294397	2.53107	1	0.366	0.305	phosphoinositide-3-kinase regulatory subunit 5 [Source:NCBI gene;Acc:396851]	GO:0005815(microtubule organizing center);GO:0005829(cytosol);GO:0005942(phosphatidylinositol 3-kinase complex);GO:0005944(phosphatidylinositol 3-kinase complex, class IB);GO:0007186(G protein-coupled receptor signaling pathway);GO:0014065(phosphatidylinositol 3-kinase signaling);GO:0043406(positive regulation of MAP kinase activity);GO:0043551(regulation of phosphatidylinositol 3-kinase activity…	04022(cGMP-PKG signaling pathway);04062(Chemokine signaling pathway);04072(Phospholipase D signaling pathway);04151(PI3K-Akt signaling pathway);04261(Adrenergic signaling in cardiomyocytes);04371(Apelin signaling pathway);04611(Platelet activation);04725(Cholinergic synapse);04921(Oxytocin signaling pathway);05145(Toxoplasmosis);05167(Kaposi sarcoma-associated herpesvirus infection)												ENSSSCG00000022301	EIF4EBP1	0.278191	0.00187457	1	0.231	0.182	eukaryotic translation initiation factor 4E binding protein 1 [Source:NCBI gene;Acc:100627508]	GO:0000082(G1/S transition of mitotic cell cycle);GO:0002192(IRES-dependent translational initiation of linear mRNA);GO:0005737(cytoplasm);GO:0005829(cytosol);GO:0008190(eukaryotic initiation factor 4E binding);GO:0008286(insulin receptor signaling pathway);GO:0030371(translation repressor activity);GO:0031929(TOR signaling);GO:0045931(positive regulation of mitotic cell cycle);GO:0045947(negativ…	01521(EGFR tyrosine kinase inhibitor resistance);03013(RNA transport);04012(ErbB signaling pathway);04066(HIF-1 signaling pathway);04150(mTOR signaling pathway);04151(PI3K-Akt signaling pathway);04152(AMPK signaling pathway);04211(Longevity regulating pathway);04218(Cellular senescence);04910(Insulin signaling pathway);05163(Human cytomegalovirus infection);05165(Human papillomavirus infection);0…
ENSSSCG00000007026	VDAC3	0.290983	0.00197956	2.70343	1	0.411	0.296	voltage dependent anion channel 3 [Source:NCBI gene;Acc:397651]	GO:0001662(behavioral fear response);GO:0005739(mitochondrion);GO:0005741(mitochondrial outer membrane);GO:0007268(chemical synaptic transmission);GO:0007270(neuron-neuron synaptic transmission);GO:0007612(learning);GO:0008308(voltage-gated anion channel activity);GO:0015698(inorganic anion transport);GO:0055085(transmembrane transport);GO:0098656(anion transmembrane transport);GO:1902017(regulat…	04020(Calcium signaling pathway);04022(cGMP-PKG signaling pathway);04216(Ferroptosis);04217(Necroptosis);04218(Cellular senescence);04621(NOD-like receptor signaling pathway);04979(Cholesterol metabolism);05012(Parkinson disease);05016(Huntington disease);05161(Hepatitis B);05166(Human T-cell leukemia virus 1 infection);05203(Viral carcinogenesis)												ENSSSCG00000003710	TTC39C	0.27915	0.0701504	1	0.192	0.084	tetratricopeptide repeat domain 39C [Source:NCBI gene;Acc:100511088]	GO:0005515(protein binding)	NA
ENSSSCG00000013073	FADS3	0.294531	0.0134537	1.87116	1	0.241	0.117	fatty acid desaturase 3 [Source:NCBI gene;Acc:100518057]	GO:0006629(lipid metabolic process);GO:0016020(membrane);GO:0016021(integral component of membrane);GO:0016491(oxidoreductase activity);GO:0055114(oxidation-reduction process)	NA												ENSSSCG00000016604	WASL	0.280567	0.114122	1	0.269	0.186	Wiskott-Aldrich syndrome like [Source:NCBI gene;Acc:100525017]	GO:0000147(actin cortical patch assembly);GO:0003779(actin binding);GO:0005634(nucleus);GO:0005829(cytosol);GO:0005884(actin filament);GO:0006897(endocytosis);GO:0007015(actin filament organization);GO:0009617(response to bacterium);GO:0030027(lamellipodium);GO:0030036(actin cytoskeleton organization);GO:0030041(actin filament polymerization);GO:0030048(actin filament-based movement);GO:0030478(a…	04062(Chemokine signaling pathway);04144(Endocytosis);04520(Adherens junction);04530(Tight junction);04666(Fc gamma R-mediated phagocytosis);04810(Regulation of actin cytoskeleton);05100(Bacterial invasion of epithelial cells);05132(Salmonella infection);05231(Choline metabolism in cancer)
ENSSSCG00000015973	ATP5MC3	0.294804	0.00508364	2.29383	1	0.688	0.582	ATP synthase membrane subunit c locus 3 [Source:NCBI gene;Acc:100513629]	GO:0000276(mitochondrial proton-transporting ATP synthase complex, coupling factor F(o));GO:0006811(ion transport);GO:0008289(lipid binding);GO:0015078(proton transmembrane transporter activity);GO:0015986(ATP synthesis coupled proton transport);GO:0015991(ATP hydrolysis coupled proton transport);GO:0016020(membrane);GO:0016021(integral component of membrane);GO:0033177(proton-transporting two-se…	00190(Oxidative phosphorylation);04714(Thermogenesis);05010(Alzheimer disease);05012(Parkinson disease);05016(Huntington disease)												ENSSSCG00000011236	ENSSSCG00000011236	0.280809	0.0398168	1	0.135	0.063	cytoplasmic linker associated protein 2 [Source:NCBI gene;Acc:100512630]	NA	NA
ENSSSCG00000038404	SERPINB6	0.294966	0.025024	1.60164	1	0.446	0.286	serpin family B member 6 [Source:HGNC Symbol;Acc:HGNC:8950]	GO:0004867(serine-type endopeptidase inhibitor activity);GO:0005615(extracellular space);GO:0005737(cytoplasm);GO:0010951(negative regulation of endopeptidase activity)	NA												ENSSSCG00000017935	CTDNEP1	0.281166	0.100815	1	0.327	0.246	CTD nuclear envelope phosphatase 1 [Source:HGNC Symbol;Acc:HGNC:19085]	GO:0004721(phosphoprotein phosphatase activity);GO:0004722(protein serine/threonine phosphatase activity);GO:0005634(nucleus);GO:0005635(nuclear envelope);GO:0005737(cytoplasm);GO:0005789(endoplasmic reticulum membrane);GO:0005811(lipid droplet);GO:0006470(protein dephosphorylation);GO:0006998(nuclear envelope organization);GO:0007276(gamete generation);GO:0007498(mesoderm development);GO:0010867…	NA
ENSSSCG00000004205	ARHGAP18	0.296557	0.122432	0.912104	1	0.438	0.357	Rho GTPase activating protein 18 [Source:NCBI gene;Acc:100525547]	GO:0005096(GTPase activator activity);GO:0005737(cytoplasm);GO:0005829(cytosol);GO:0005886(plasma membrane);GO:0007165(signal transduction);GO:0007264(small GTPase mediated signal transduction);GO:0008360(regulation of cell shape);GO:0016607(nuclear speck);GO:0030833(regulation of actin filament polymerization);GO:0032956(regulation of actin cytoskeleton organization);GO:0043547(positive regulati…	NA												ENSSSCG00000010897	ZBTB41	0.282297	0.0301135	1	0.404	0.249	zinc finger and BTB domain containing 41 [Source:NCBI gene;Acc:100627731]	GO:0003676(nucleic acid binding);GO:0005515(protein binding)	NA
ENSSSCG00000009178	H2AFZ	0.297328	0.0696998	1.15677	1	0.804	0.756	H2A histone family, member Z [Source:NCBI gene;Acc:100141311]	GO:0000786(nucleosome);GO:0000978(RNA polymerase II proximal promoter sequence-specific DNA binding);GO:0000979(RNA polymerase II core promoter sequence-specific DNA binding);GO:0000980(RNA polymerase II distal enhancer sequence-specific DNA binding);GO:0003677(DNA binding);GO:0005634(nucleus);GO:0005694(chromosome);GO:0005719(nuclear euchromatin);GO:0005720(nuclear heterochromatin);GO:0031490(ch…	04217(Necroptosis);05034(Alcoholism);05322(Systemic lupus erythematosus)												ENSSSCG00000013054	ATL3	0.282481	0.102327	1	0.212	0.088	atlastin GTPase 3 [Source:NCBI gene;Acc:100512265]	GO:0000166(nucleotide binding);GO:0003924(GTPase activity);GO:0005525(GTP binding);GO:0005783(endoplasmic reticulum);GO:0007029(endoplasmic reticulum organization);GO:0007030(Golgi organization);GO:0016020(membrane);GO:0016021(integral component of membrane);GO:0042802(identical protein binding);GO:0051260(protein homooligomerization);GO:0071782(endoplasmic reticulum tubular network);GO:0098826(e…	NA
ENSSSCG00000005183	PSIP1	0.297582	0.0159952	1.79601	1	0.464	0.343	PC4 and SFRS1 interacting protein 1 [Source:NCBI gene;Acc:100157597]	GO:0000395(mRNA 5'-splice site recognition);GO:0005654(nucleoplasm);GO:0006979(response to oxidative stress);GO:0009408(response to heat)	NA												ENSSSCG00000034752	SUPT4H1	0.282913	0.0815888	1	0.5	0.463	SPT4 homolog, DSIF elongation factor subunit [Source:NCBI gene;Acc:100515097]	GO:0000122(negative regulation of transcription by RNA polymerase II);GO:0005634(nucleus);GO:0006355(regulation of transcription, DNA-templated);GO:0006368(transcription elongation from RNA polymerase II promoter);GO:0008270(zinc ion binding);GO:0032044(DSIF complex);GO:0032785(negative regulation of DNA-templated transcription, elongation);GO:0032786(positive regulation of DNA-templated transcri…	NA
ENSSSCG00000014820	FCHSD2	0.299961	0.0296602	1.52783	1	0.455	0.333	FCH and double SH3 domains 2 [Source:NCBI gene;Acc:100622758]	GO:0005515(protein binding);GO:0005547(phosphatidylinositol-3,4,5-trisphosphate binding);GO:0005886(plasma membrane);GO:0005905(clathrin-coated pit);GO:0007274(neuromuscular synaptic transmission);GO:0030833(regulation of actin filament polymerization);GO:0030838(positive regulation of actin filament polymerization);GO:0031594(neuromuscular junction);GO:0043325(phosphatidylinositol-3,4-bisphospha…	NA												ENSSSCG00000002917	ENSSSCG00000002917	0.283822	0.0585061	1	0.135	0.116	NFKB inhibitor delta [Source:NCBI gene;Acc:100524441]	GO:0005515(protein binding);GO:0005634(nucleus);GO:0032088(negative regulation of NF-kappaB transcription factor activity);GO:0033085(negative regulation of T cell differentiation in thymus);GO:0043124(negative regulation of I-kappaB kinase/NF-kappaB signaling);GO:0050852(T cell receptor signaling pathway);GO:0051059(NF-kappaB binding);GO:0070245(positive regulation of thymocyte apoptotic process…	NA
ENSSSCG00000010580	NFKB2	0.300653	0.00848164	2.07152	1	0.58	0.437	nuclear factor kappa B subunit 2 [Source:NCBI gene;Acc:100153829]	GO:0000978(RNA polymerase II proximal promoter sequence-specific DNA binding);GO:0001228(DNA-binding transcription activator activity, RNA polymerase II-specific);GO:0002268(follicular dendritic cell differentiation);GO:0002467(germinal center formation);GO:0003677(DNA binding);GO:0003700(DNA-binding transcription factor activity);GO:0005515(protein binding);GO:0005634(nucleus);GO:0005737(cytopla…	04010(MAPK signaling pathway);04064(NF-kappa B signaling pathway);04380(Osteoclast differentiation);04625(C-type lectin receptor signaling pathway);05134(Legionellosis);05166(Human T-cell leukemia virus 1 infection);05169(Epstein-Barr virus infection);05200(Pathways in cancer);05203(Viral carcinogenesis);05224(Breast cancer)												ENSSSCG00000003236	ENSSSCG00000003236	0.283873	0.0907073	1	0.135	0.039	sialic acid binding Ig like lectin 5 [Source:NCBI gene;Acc:100514653]	GO:0016020(membrane);GO:0016021(integral component of membrane)	NA
ENSSSCG00000006862	VCAM1	0.30096	0.0214988	1.66758	1	0.357	0.202	vascular cell adhesion molecule 1 [Source:NCBI gene;Acc:396925]	GO:0002102(podosome);GO:0005178(integrin binding);GO:0005615(extracellular space);GO:0005769(early endosome);GO:0005783(endoplasmic reticulum);GO:0005794(Golgi apparatus);GO:0005887(integral component of plasma membrane);GO:0005902(microvillus);GO:0007155(cell adhesion);GO:0007157(heterophilic cell-cell adhesion via plasma membrane cell adhesion molecules);GO:0007159(leukocyte cell-cell adhesion)…	04064(NF-kappa B signaling pathway);04514(Cell adhesion molecules (CAMs));04668(TNF signaling pathway);04670(Leukocyte transendothelial migration);04933(AGE-RAGE signaling pathway in diabetic complications);05143(African trypanosomiasis);05144(Malaria);05418(Fluid shear stress and atherosclerosis)												ENSSSCG00000009769	GTF2H3	0.283954	0.132254	1	0.308	0.175	general transcription factor IIH subunit 3 [Source:NCBI gene;Acc:100152121]	GO:0000438(core TFIIH complex portion of holo TFIIH complex);GO:0000439(transcription factor TFIIH core complex);GO:0004672(protein kinase activity);GO:0005634(nucleus);GO:0005654(nucleoplasm);GO:0005669(transcription factor TFIID complex);GO:0005675(transcription factor TFIIH holo complex);GO:0006289(nucleotide-excision repair);GO:0006355(regulation of transcription, DNA-templated);GO:0006366(tr…	03022(Basal transcription factors);03420(Nucleotide excision repair);05203(Viral carcinogenesis)
ENSSSCG00000000267	C12orf10	0.301598	0.00339218	2.46952	1	0.696	0.629	chromosome 5 C12orf10 homolog [Source:NCBI gene;Acc:100516439]	GO:0005634(nucleus);GO:0005654(nucleoplasm);GO:0005739(mitochondrion);GO:0035641(locomotory exploration behavior)	NA												ENSSSCG00000017895	RABEP1	0.284262	0.0405013	1	0.231	0.204	rabaptin, RAB GTPase binding effector protein 1 [Source:NCBI gene;Acc:100626730]	GO:0003676(nucleic acid binding);GO:0003700(DNA-binding transcription factor activity);GO:0005096(GTPase activator activity);GO:0005634(nucleus);GO:0005654(nucleoplasm);GO:0005768(endosome);GO:0006893(Golgi to plasma membrane transport);GO:0006897(endocytosis);GO:0008083(growth factor activity);GO:0010469(regulation of signaling receptor activity);GO:0016192(vesicle-mediated transport);GO:0019904…	NA
ENSSSCG00000008169	TBC1D8	0.302077	0.0103782	1.98388	1	0.348	0.197	TBC1 domain family member 8 [Source:NCBI gene;Acc:100519950]	GO:0003674(molecular_function);GO:0005096(GTPase activator activity);GO:0005575(cellular_component);GO:0005623(cell);GO:0006886(intracellular protein transport);GO:0008150(biological_process);GO:0017137(Rab GTPase binding);GO:0090630(activation of GTPase activity)	NA												ENSSSCG00000034923	ABHD16A	0.284619	0.0669182	1	0.192	0.137	abhydrolase domain containing 16A [Source:NCBI gene;Acc:100155979]	GO:0016020(membrane);GO:0016021(integral component of membrane);GO:0047372(acylglycerol lipase activity);GO:0052651(monoacylglycerol catabolic process);GO:1905344(prostaglandin catabolic process)	NA
ENSSSCG00000015567	FAM129A	0.303175	0.24309	0.614232	1	0.33	0.268	family with sequence similarity 129 member A [Source:NCBI gene;Acc:100516994]	GO:0001933(negative regulation of protein phosphorylation);GO:0001934(positive regulation of protein phosphorylation);GO:0005737(cytoplasm);GO:0005829(cytosol);GO:0005886(plasma membrane);GO:0034976(response to endoplasmic reticulum stress);GO:0045727(positive regulation of translation)	NA												ENSSSCG00000010118	HIRA	0.284993	0.102514	1	0.135	0.074	protein HIRA [Source:NCBI gene;Acc:100152722]	GO:0000070(mitotic sister chromatid segregation);GO:0000417(HIR complex);GO:0000775(chromosome, centromeric region);GO:0000790(nuclear chromatin);GO:0001649(osteoblast differentiation);GO:0003677(DNA binding);GO:0003714(transcription corepressor activity);GO:0005515(protein binding);GO:0005634(nucleus);GO:0006325(chromatin organization);GO:0006336(DNA replication-independent nucleosome assembly);…	NA
ENSSSCG00000035415	ENSSSCG00000035415	0.303506	0.0147601	1.83091	1	0.464	0.38	NA	GO:0005515(protein binding)	NA												ENSSSCG00000005768	ENSSSCG00000005768	0.285271	0.146044	1	0.365	0.295	immediate early response 3 interacting protein 1 [Source:NCBI gene;Acc:100521060]	GO:0005789(endoplasmic reticulum membrane);GO:0006888(endoplasmic reticulum to Golgi vesicle-mediated transport);GO:0016020(membrane);GO:0016021(integral component of membrane);GO:0030134(COPII-coated ER to Golgi transport vesicle);GO:0030173(integral component of Golgi membrane)	NA
ENSSSCG00000013736	PRDX2	0.304587	0.00350746	2.45501	1	0.83	0.69	peroxiredoxin 2 [Source:NCBI gene;Acc:100512521]	GO:0005623(cell);GO:0005829(cytosol);GO:0006979(response to oxidative stress);GO:0008379(thioredoxin peroxidase activity);GO:0016209(antioxidant activity);GO:0016491(oxidoreductase activity);GO:0019430(removal of superoxide radicals);GO:0042744(hydrogen peroxide catabolic process);GO:0045321(leukocyte activation);GO:0045454(cell redox homeostasis);GO:0051920(peroxiredoxin activity);GO:0055114(oxi…	NA												ENSSSCG00000000148	ENSSSCG00000000148	0.285534	0.0275995	1	0.192	0.147	apolipoprotein L3-like [Source:NCBI gene;Acc:106510284]	GO:0005576(extracellular region);GO:0005615(extracellular space);GO:0006869(lipid transport);GO:0008289(lipid binding);GO:0016020(membrane);GO:0016021(integral component of membrane);GO:0042157(lipoprotein metabolic process)	NA
ENSSSCG00000038963	ENSSSCG00000038963	0.306551	0.0146009	1.83562	1	0.312	0.216	protein kinase X-linked [Source:NCBI gene;Acc:106504268]	GO:0000166(nucleotide binding);GO:0001525(angiogenesis);GO:0001935(endothelial cell proliferation);GO:0004672(protein kinase activity);GO:0004674(protein serine/threonine kinase activity);GO:0005524(ATP binding);GO:0005634(nucleus);GO:0005737(cytoplasm);GO:0006468(protein phosphorylation);GO:0007155(cell adhesion);GO:0016301(kinase activity);GO:0016310(phosphorylation);GO:0016740(transferase acti…	NA												ENSSSCG00000039416	CXCR4	0.285772	0.0508569	1	0.75	0.607	C-X-C motif chemokine receptor 4 [Source:NCBI gene;Acc:396659]	GO:0001666(response to hypoxia);GO:0003779(actin binding);GO:0004930(G protein-coupled receptor activity);GO:0004950(chemokine receptor activity);GO:0005764(lysosome);GO:0005768(endosome);GO:0005769(early endosome);GO:0005770(late endosome);GO:0005886(plasma membrane);GO:0006935(chemotaxis);GO:0006955(immune response);GO:0007165(signal transduction);GO:0007186(G protein-coupled receptor signaling…	04020(Calcium signaling pathway);04060(Cytokine-cytokine receptor interaction);04062(Chemokine signaling pathway);04144(Endocytosis);04360(Axon guidance);04670(Leukocyte transendothelial migration);04672(Intestinal immune network for IgA production);04810(Regulation of actin cytoskeleton);05163(Human cytomegalovirus infection);05170(Human immunodeficiency virus 1 infection);05200(Pathways in canc…
ENSSSCG00000007907	USP7	0.306705	0.0112985	1.94698	1	0.455	0.38	ubiquitin specific peptidase 7 [Source:NCBI gene;Acc:100190899]	GO:0002039(p53 binding);GO:0004197(cysteine-type endopeptidase activity);GO:0004843(thiol-dependent ubiquitin-specific protease activity);GO:0005515(protein binding);GO:0005634(nucleus);GO:0005829(cytosol);GO:0006283(transcription-coupled nucleotide-excision repair);GO:0006511(ubiquitin-dependent protein catabolic process);GO:0008022(protein C-terminus binding);GO:0008134(transcription factor bin…	04068(FoxO signaling pathway);05169(Epstein-Barr virus infection);05203(Viral carcinogenesis)												ENSSSCG00000036411	ACOT13	0.285922	0.0167324	1	0.327	0.281	acyl-CoA thioesterase 13 [Source:NCBI gene;Acc:100514587]	GO:0005739(mitochondrion);GO:0047617(acyl-CoA hydrolase activity);GO:0051289(protein homotetramerization);GO:0120163(negative regulation of cold-induced thermogenesis)	NA
ENSSSCG00000008334	MXD1	0.308755	0.0394518	1.40393	1	0.375	0.347	MAX dimerization protein 1 [Source:NCBI gene;Acc:100625349]	GO:0000122(negative regulation of transcription by RNA polymerase II);GO:0000790(nuclear chromatin);GO:0000978(RNA polymerase II proximal promoter sequence-specific DNA binding);GO:0001227(DNA-binding transcription repressor activity, RNA polymerase II-specific);GO:0005654(nucleoplasm);GO:0005739(mitochondrion);GO:0005829(cytosol);GO:0046983(protein dimerization activity)	NA												ENSSSCG00000038459	SURF2	0.286333	0.00115067	1	0.115	0.039	surfeit 2 [Source:NCBI gene;Acc:110256514]	GO:0005634(nucleus);GO:0005730(nucleolus);GO:0005886(plasma membrane);GO:0016607(nuclear speck)	NA
ENSSSCG00000021210	HIKESHI	0.309684	0.000873875	3.05855	1	0.455	0.371	Hikeshi, heat shock protein nuclear import factor [Source:NCBI gene;Acc:100739665]	GO:0005634(nucleus);GO:0005737(cytoplasm);GO:0005829(cytosol);GO:0006606(protein import into nucleus);GO:0007030(Golgi organization);GO:0008565(protein transporter activity);GO:0015031(protein transport);GO:0030324(lung development);GO:0030544(Hsp70 protein binding);GO:0034605(cellular response to heat)	NA												ENSSSCG00000040248	ENSSSCG00000040248	0.286988	0.0381681	1	0.538	0.354	COMM domain containing 7 [Source:NCBI gene;Acc:100514995]	NA	NA
ENSSSCG00000005621	CDK9	0.311617	0.00348436	2.45788	1	0.643	0.446	cyclin dependent kinase 9 [Source:NCBI gene;Acc:100307051]	GO:0000166(nucleotide binding);GO:0000307(cyclin-dependent protein kinase holoenzyme complex);GO:0000790(nuclear chromatin);GO:0000978(RNA polymerase II proximal promoter sequence-specific DNA binding);GO:0001223(transcription coactivator binding);GO:0003677(DNA binding);GO:0003682(chromatin binding);GO:0004672(protein kinase activity);GO:0004674(protein serine/threonine kinase activity);GO:00046…	05202(Transcriptional misregulation in cancer)												ENSSSCG00000014211	YTHDC2	0.287795	0.125575	1	0.231	0.119	YTH domain containing 2 [Source:NCBI gene;Acc:100519357]	GO:0000166(nucleotide binding);GO:0003676(nucleic acid binding);GO:0003723(RNA binding);GO:0004386(helicase activity);GO:0005515(protein binding);GO:0005524(ATP binding);GO:0005634(nucleus);GO:0005737(cytoplasm);GO:0005783(endoplasmic reticulum);GO:0007286(spermatid development);GO:0008186(RNA-dependent ATPase activity);GO:0016787(hydrolase activity);GO:0034458(3'-5' RNA helicase activity);GO:003…	NA
ENSSSCG00000027348	ENSSSCG00000027348	0.312602	0.0212342	1.67296	1	0.634	0.521	WAS/WASL interacting protein family member 1 [Source:NCBI gene;Acc:100154822]	GO:0000147(actin cortical patch assembly);GO:0003779(actin binding);GO:0005884(actin filament);GO:0006897(endocytosis);GO:0008154(actin polymerization or depolymerization);GO:0015629(actin cytoskeleton);GO:0030048(actin filament-based movement);GO:0030479(actin cortical patch);GO:0051015(actin filament binding);GO:0051127(positive regulation of actin nucleation);GO:0051666(actin cortical patch lo…	04144(Endocytosis)												ENSSSCG00000025940	ENSSSCG00000025940	0.288073	0.0328972	1	0.212	0.126	CCZ1 homolog, vacuolar protein trafficking and biogenesis associated [Source:NCBI gene;Acc:100513979]	GO:0016192(vesicle-mediated transport);GO:0035658(Mon1-Ccz1 complex);GO:0043231(intracellular membrane-bounded organelle)	NA
ENSSSCG00000018082	COX3	0.312781	0.00474444	2.32382	1	0.991	0.981	cytochrome c oxidase subunit III [Source:NCBI gene;Acc:808507]	GO:0004129(cytochrome-c oxidase activity);GO:0005739(mitochondrion);GO:0005743(mitochondrial inner membrane);GO:0006123(mitochondrial electron transport, cytochrome c to oxygen);GO:0008535(respiratory chain complex IV assembly);GO:0009055(electron transfer activity);GO:0009060(aerobic respiration);GO:0015002(heme-copper terminal oxidase activity);GO:0015453(oxidoreduction-driven active transmembr…	00190(Oxidative phosphorylation);04260(Cardiac muscle contraction);04714(Thermogenesis);04932(Non-alcoholic fatty liver disease (NAFLD));05010(Alzheimer disease);05012(Parkinson disease);05016(Huntington disease)												ENSSSCG00000038967	NADK	0.288112	0.0257953	1	0.154	0.063	NAD kinase [Source:NCBI gene;Acc:110261345]	GO:0003951(NAD+ kinase activity);GO:0006741(NADP biosynthetic process);GO:0016310(phosphorylation);GO:0019674(NAD metabolic process)	00760(Nicotinate and nicotinamide metabolism)
ENSSSCG00000014598	PPFIBP2	0.313328	0.0143283	1.84381	1	0.232	0.16	PPFIA binding protein 2 [Source:NCBI gene;Acc:100523560]	GO:0005515(protein binding);GO:0042802(identical protein binding)	NA												ENSSSCG00000011395	RBM5	0.288542	0.043453	1	0.404	0.34	RNA binding motif protein 5 [Source:NCBI gene;Acc:100515237]	GO:0000245(spliceosomal complex assembly);GO:0000381(regulation of alternative mRNA splicing, via spliceosome);GO:0003676(nucleic acid binding);GO:0003723(RNA binding);GO:0003729(mRNA binding);GO:0005634(nucleus);GO:0005654(nucleoplasm);GO:0005681(spliceosomal complex);GO:0008380(RNA splicing);GO:0042981(regulation of apoptotic process);GO:0043065(positive regulation of apoptotic process);GO:0046…	NA
ENSSSCG00000022288	STK38L	0.314528	0.00530172	2.27558	1	0.223	0.178	serine/threonine kinase 38 like [Source:NCBI gene;Acc:100516734]	GO:0000166(nucleotide binding);GO:0000287(magnesium ion binding);GO:0004672(protein kinase activity);GO:0004674(protein serine/threonine kinase activity);GO:0005524(ATP binding);GO:0005737(cytoplasm);GO:0005829(cytosol);GO:0006468(protein phosphorylation);GO:0015629(actin cytoskeleton);GO:0016301(kinase activity);GO:0016310(phosphorylation);GO:0016740(transferase activity);GO:0018105(peptidyl-ser…	NA												ENSSSCG00000021166	RPAP3	0.289012	0.033762	1	0.173	0.119	RNA polymerase II associated protein 3 [Source:NCBI gene;Acc:100623899]	GO:0005515(protein binding);GO:0005829(cytosol);GO:0097255(R2TP complex)	NA
ENSSSCG00000004385	SNX3	0.3168	0.0124544	1.90468	1	0.786	0.728	sorting nexin 3 [Source:NCBI gene;Acc:100627262]	GO:0005737(cytoplasm);GO:0005769(early endosome);GO:0005829(cytosol);GO:0009617(response to bacterium);GO:0010008(endosome membrane);GO:0010324(membrane invagination);GO:0019903(protein phosphatase binding);GO:0022615(protein to membrane docking);GO:0030111(regulation of Wnt signaling pathway);GO:0030136(clathrin-coated vesicle);GO:0030904(retromer complex);GO:0031901(early endosome membrane);GO:…	04144(Endocytosis)												ENSSSCG00000011430	DUSP7	0.289276	0.0730974	1	0.192	0.105	dual specificity phosphatase 7 [Source:NCBI gene;Acc:100521473]	GO:0000188(inactivation of MAPK activity);GO:0004721(phosphoprotein phosphatase activity);GO:0004725(protein tyrosine phosphatase activity);GO:0005737(cytoplasm);GO:0005829(cytosol);GO:0006470(protein dephosphorylation);GO:0008138(protein tyrosine/serine/threonine phosphatase activity);GO:0016311(dephosphorylation);GO:0016787(hydrolase activity);GO:0016791(phosphatase activity);GO:0017017(MAP kin…	04010(MAPK signaling pathway)
ENSSSCG00000015434	ENSSSCG00000015434	0.317001	0.020249	1.6936	1	0.366	0.225	synaptophysin like 1 [Source:NCBI gene;Acc:100518030]	GO:0008021(synaptic vesicle);GO:0016020(membrane);GO:0016021(integral component of membrane)	NA												ENSSSCG00000023118	BZW2	0.291569	0.147067	1	0.308	0.204	basic leucine zipper and W2 domains 2 [Source:NCBI gene;Acc:100514864]	GO:0005515(protein binding);GO:0005737(cytoplasm)	NA
ENSSSCG00000018081	ATP6	0.317967	0.000822265	3.08499	1	0.964	0.967	ATP synthase F0 subunit 6 [Source:NCBI gene;Acc:808506]	GO:0005739(mitochondrion);GO:0005743(mitochondrial inner membrane);GO:0005753(mitochondrial proton-transporting ATP synthase complex);GO:0006754(ATP biosynthetic process);GO:0006811(ion transport);GO:0015078(proton transmembrane transporter activity);GO:0015986(ATP synthesis coupled proton transport);GO:0016020(membrane);GO:0016021(integral component of membrane);GO:0045259(proton-transporting AT…	00190(Oxidative phosphorylation);04714(Thermogenesis);05010(Alzheimer disease);05012(Parkinson disease);05016(Huntington disease)												ENSSSCG00000023983	AGPS	0.29174	0.0173195	1	0.192	0.116	alkylglycerone phosphate synthase [Source:NCBI gene;Acc:100627169]	GO:0003824(catalytic activity);GO:0005730(nucleolus);GO:0005777(peroxisome);GO:0006629(lipid metabolic process);GO:0008609(alkylglycerone-phosphate synthase activity);GO:0008610(lipid biosynthetic process);GO:0008611(ether lipid biosynthetic process);GO:0016491(oxidoreductase activity);GO:0016740(transferase activity);GO:0050660(flavin adenine dinucleotide binding);GO:0055114(oxidation-reduction …	00565(Ether lipid metabolism);04146(Peroxisome)
ENSSSCG00000009904	DYNLL1	0.318154	0.0273326	1.56332	1	0.759	0.638	dynein light chain LC8-type 1 [Source:NCBI gene;Acc:100157773]	GO:0000776(kinetochore);GO:0003774(motor activity);GO:0005634(nucleus);GO:0005737(cytoplasm);GO:0005813(centrosome);GO:0005856(cytoskeleton);GO:0005868(cytoplasmic dynein complex);GO:0005874(microtubule);GO:0005875(microtubule associated complex);GO:0007017(microtubule-based process);GO:0008180(COP9 signalosome);GO:0008574(ATP-dependent microtubule motor activity, plus-end-directed);GO:0030286(dy…	04962(Vasopressin-regulated water reabsorption)												ENSSSCG00000017232	SLC9A3R1	0.292288	0.00932202	1	0.577	0.586	SLC9A3 regulator 1 [Source:NCBI gene;Acc:100233201]	GO:0003096(renal sodium ion transport);GO:0005102(signaling receptor binding);GO:0005515(protein binding);GO:0005737(cytoplasm);GO:0005902(microvillus);GO:0007097(nuclear migration);GO:0007191(adenylate cyclase-activating dopamine receptor signaling pathway);GO:0007605(sensory perception of sound);GO:0008013(beta-catenin binding);GO:0008285(negative regulation of cell population proliferation);GO…	04530(Tight junction);04928(Parathyroid hormone synthesis, secretion and action);05165(Human papillomavirus infection)
ENSSSCG00000006066	RNF19A	0.32253	0.0145233	1.83793	1	0.473	0.437	ring finger protein 19A, RBR E3 ubiquitin protein ligase [Source:NCBI gene;Acc:654326]	GO:0000151(ubiquitin ligase complex);GO:0000209(protein polyubiquitination);GO:0004842(ubiquitin-protein transferase activity);GO:0005737(cytoplasm);GO:0005815(microtubule organizing center);GO:0005856(cytoskeleton);GO:0006511(ubiquitin-dependent protein catabolic process);GO:0016020(membrane);GO:0016021(integral component of membrane);GO:0016567(protein ubiquitination);GO:0016740(transferase act…	NA												ENSSSCG00000038913	HERC4	0.292931	0.0250093	1	0.231	0.14	HECT and RLD domain containing E3 ubiquitin protein ligase 4 [Source:NCBI gene;Acc:102167519]	GO:0001650(fibrillar center);GO:0004842(ubiquitin-protein transferase activity);GO:0005829(cytosol);GO:0007283(spermatogenesis);GO:0016567(protein ubiquitination);GO:0016740(transferase activity)	04120(Ubiquitin mediated proteolysis)
ENSSSCG00000015235	ETS1	0.324549	0.0778105	1.10896	1	0.259	0.15	ETS proto-oncogene 1, transcription factor [Source:NCBI gene;Acc:100302363]	GO:0000978(RNA polymerase II proximal promoter sequence-specific DNA binding);GO:0000981(DNA-binding transcription factor activity, RNA polymerase II-specific);GO:0003677(DNA binding);GO:0003700(DNA-binding transcription factor activity);GO:0005634(nucleus);GO:0005654(nucleoplasm);GO:0005667(transcription factor complex);GO:0006355(regulation of transcription, DNA-templated);GO:0006357(regulation…	04014(Ras signaling pathway);04218(Cellular senescence);05166(Human T-cell leukemia virus 1 infection);05200(Pathways in cancer);05211(Renal cell carcinoma)												ENSSSCG00000032092	DDX5	0.293426	0.00965372	1	1	0.937	DEAD-box helicase 5 [Source:NCBI gene;Acc:102158045]	GO:0000122(negative regulation of transcription by RNA polymerase II);GO:0000166(nucleotide binding);GO:0000380(alternative mRNA splicing, via spliceosome);GO:0000381(regulation of alternative mRNA splicing, via spliceosome);GO:0000956(nuclear-transcribed mRNA catabolic process);GO:0001837(epithelial to mesenchymal transition);GO:0003676(nucleic acid binding);GO:0003724(RNA helicase activity);GO:…	03040(Spliceosome);05202(Transcriptional misregulation in cancer);05205(Proteoglycans in cancer)
ENSSSCG00000011946	ALCAM	0.325531	0.0187988	1.72587	1	0.277	0.225	activated leukocyte cell adhesion molecule [Source:NCBI gene;Acc:397269]	GO:0001772(immunological synapse);GO:0007157(heterophilic cell-cell adhesion via plasma membrane cell adhesion molecules);GO:0007411(axon guidance);GO:0008045(motor neuron axon guidance);GO:0009897(external side of plasma membrane);GO:0016020(membrane);GO:0016021(integral component of membrane);GO:0030424(axon);GO:0031226(intrinsic component of plasma membrane);GO:0042101(T cell receptor complex)…	04514(Cell adhesion molecules (CAMs))												ENSSSCG00000008398	PPP4R3B	0.294031	0.110553	1	0.5	0.393	protein phosphatase 4 regulatory subunit 3B [Source:NCBI gene;Acc:100512224]	GO:0005634(nucleus);GO:0005654(nucleoplasm);GO:0005737(cytoplasm);GO:0005813(centrosome);GO:0006470(protein dephosphorylation);GO:0016607(nuclear speck);GO:0030289(protein phosphatase 4 complex);GO:0045722(positive regulation of gluconeogenesis)	04922(Glucagon signaling pathway)
ENSSSCG00000016976	ZNF366	0.330284	3.94783e-05	4.40364	0.745785	0.304	0.192	zinc finger protein 366 [Source:NCBI gene;Acc:100519576]	GO:0000122(negative regulation of transcription by RNA polymerase II);GO:0003676(nucleic acid binding);GO:0003714(transcription corepressor activity);GO:0005634(nucleus);GO:0030331(estrogen receptor binding);GO:0033147(negative regulation of intracellular estrogen receptor signaling pathway);GO:0043627(response to estrogen)	NA												ENSSSCG00000001930	PKM	0.294169	0.0700264	1	0.577	0.537	pyruvate kinase, muscle [Source:NCBI gene;Acc:100158154]	GO:0000287(magnesium ion binding);GO:0003824(catalytic activity);GO:0004743(pyruvate kinase activity);GO:0005634(nucleus);GO:0005737(cytoplasm);GO:0005829(cytosol);GO:0005929(cilium);GO:0006096(glycolytic process);GO:0012501(programmed cell death);GO:0016301(kinase activity);GO:0016310(phosphorylation);GO:0016740(transferase activity);GO:0030955(potassium ion binding);GO:0032869(cellular response…	00010(Glycolysis / Gluconeogenesis);00230(Purine metabolism);00620(Pyruvate metabolism);04922(Glucagon signaling pathway);04930(Type II diabetes mellitus);05165(Human papillomavirus infection);05203(Viral carcinogenesis);05230(Central carbon metabolism in cancer)
ENSSSCG00000009997	OSM	0.332345	0.0231064	1.63627	1	0.107	0.15	oncostatin M [Source:NCBI gene;Acc:100152038]	GO:0005125(cytokine activity);GO:0005147(oncostatin-M receptor binding);GO:0005576(extracellular region);GO:0006955(immune response);GO:0008083(growth factor activity);GO:0008284(positive regulation of cell population proliferation);GO:0010469(regulation of signaling receptor activity);GO:0014068(positive regulation of phosphatidylinositol 3-kinase signaling);GO:0033138(positive regulation of pep…	04060(Cytokine-cytokine receptor interaction);04151(PI3K-Akt signaling pathway);04630(Jak-STAT signaling pathway)												ENSSSCG00000029484	EMB	0.29473	0.0810868	1	0.5	0.372	embigin [Source:NCBI gene;Acc:100622067]	GO:0005886(plasma membrane);GO:0007156(homophilic cell adhesion via plasma membrane adhesion molecules);GO:0007411(axon guidance);GO:0016020(membrane);GO:0016021(integral component of membrane);GO:0030424(axon);GO:0070593(dendrite self-avoidance);GO:0098632(cell-cell adhesion mediator activity)	NA
ENSSSCG00000015298	SRI	0.337154	0.0184231	1.73464	1	0.705	0.629	sorcin [Source:NCBI gene;Acc:100514123]	GO:0002020(protease binding);GO:0005509(calcium ion binding);GO:0005654(nucleoplasm);GO:0005789(endoplasmic reticulum membrane);GO:0005829(cytosol);GO:0005886(plasma membrane);GO:0006816(calcium ion transport);GO:0010459(negative regulation of heart rate);GO:0016020(membrane);GO:0030018(Z disc);GO:0031982(vesicle);GO:0035774(positive regulation of insulin secretion involved in cellular response t…	NA												ENSSSCG00000036210	DYNC1LI2	0.295243	0.146526	1	0.173	0.098	dynein cytoplasmic 1 light intermediate chain 2 [Source:NCBI gene;Acc:100626901]	GO:0000226(microtubule cytoskeleton organization);GO:0003777(microtubule motor activity);GO:0005813(centrosome);GO:0005868(cytoplasmic dynein complex);GO:0007018(microtubule-based movement);GO:0051642(centrosome localization)	04145(Phagosome);04962(Vasopressin-regulated water reabsorption);05132(Salmonella infection)
ENSSSCG00000039021	LSM2	0.337292	0.00302728	2.51895	1	0.545	0.371	LSM2 homolog, U6 small nuclear RNA and mRNA degradation associated [Source:NCBI gene;Acc:100144534]	GO:0000398(mRNA splicing, via spliceosome);GO:0000932(P-body);GO:0003723(RNA binding);GO:0005634(nucleus);GO:0005681(spliceosomal complex);GO:0005688(U6 snRNP);GO:0006397(mRNA processing);GO:0008380(RNA splicing);GO:0017160(Ral GTPase binding);GO:0046540(U4/U6 x U5 tri-snRNP complex);GO:0071005(U2-type precatalytic spliceosome);GO:0071013(catalytic step 2 spliceosome);GO:0120115(Lsm2-8 complex)	03018(RNA degradation);03040(Spliceosome)												ENSSSCG00000004725	ZNF106	0.295261	0.027174	1	0.154	0.119	zinc finger protein 106 [Source:NCBI gene;Acc:100620097]	GO:0003676(nucleic acid binding);GO:0005515(protein binding);GO:0005829(cytosol);GO:0008286(insulin receptor signaling pathway);GO:0016020(membrane);GO:0017124(SH3 domain binding)	NA
ENSSSCG00000032803	CYP2S1	0.342645	6.40296e-05	4.19362	1	0.259	0.089	cytochrome P450 2S1 [Source:NCBI gene;Acc:106510546]	GO:0004497(monooxygenase activity);GO:0005506(iron ion binding);GO:0005783(endoplasmic reticulum);GO:0016020(membrane);GO:0016021(integral component of membrane);GO:0016491(oxidoreductase activity);GO:0016705(oxidoreductase activity, acting on paired donors, with incorporation or reduction of molecular oxygen);GO:0016712(oxidoreductase activity, acting on paired donors, with incorporation or redu…	00830(Retinol metabolism);00980(Metabolism of xenobiotics by cytochrome P450)												ENSSSCG00000026301	RAP2C	0.295458	0.0919594	1	0.212	0.133	RAP2C, member of RAS oncogene family [Source:NCBI gene;Acc:100511975]	GO:0000166(nucleotide binding);GO:0003713(transcription coactivator activity);GO:0003924(GTPase activity);GO:0005525(GTP binding);GO:0005737(cytoplasm);GO:0005829(cytosol);GO:0005886(plasma membrane);GO:0005923(bicellular tight junction);GO:0007165(signal transduction);GO:0016020(membrane);GO:0019003(GDP binding);GO:0030336(negative regulation of cell migration);GO:0031954(positive regulation of …	04530(Tight junction)
ENSSSCG00000006413	FCER1A	0.350498	0.437713	0.35881	1	0.205	0.15	Fc fragment of IgE receptor Ia [Source:NCBI gene;Acc:100152827]	GO:0009986(cell surface);GO:0016020(membrane);GO:0016021(integral component of membrane)	04071(Sphingolipid signaling pathway);04072(Phospholipase D signaling pathway);04664(Fc epsilon RI signaling pathway);05310(Asthma)												ENSSSCG00000016430	GALNT11	0.295511	0.0355755	1	0.154	0.081	polypeptide N-acetylgalactosaminyltransferase 11 [Source:NCBI gene;Acc:100515515]	GO:0000139(Golgi membrane);GO:0004653(polypeptide N-acetylgalactosaminyltransferase activity);GO:0005112(Notch binding);GO:0005794(Golgi apparatus);GO:0006486(protein glycosylation);GO:0008593(regulation of Notch signaling pathway);GO:0016020(membrane);GO:0016021(integral component of membrane);GO:0016740(transferase activity);GO:0016757(transferase activity, transferring glycosyl groups);GO:0018…	00512(Mucin type O-glycan biosynthesis)
ENSSSCG00000009002	TLR2	0.3537	0.0825571	1.08325	1	0.25	0.192	toll like receptor 2 [Source:NCBI gene;Acc:396623]	GO:0001530(lipopolysaccharide binding);GO:0001540(amyloid-beta binding);GO:0001775(cell activation);GO:0002224(toll-like receptor signaling pathway);GO:0002237(response to molecule of bacterial origin);GO:0002374(cytokine secretion involved in immune response);GO:0002376(immune system process);GO:0002755(MyD88-dependent toll-like receptor signaling pathway);GO:0005515(protein binding);GO:0005737(…	04145(Phagosome);04151(PI3K-Akt signaling pathway);04620(Toll-like receptor signaling pathway);05134(Legionellosis);05140(Leishmaniasis);05142(Chagas disease (American trypanosomiasis));05144(Malaria);05145(Toxoplasmosis);05146(Amoebiasis);05152(Tuberculosis);05161(Hepatitis B);05162(Measles);05168(Herpes simplex virus 1 infection);05169(Epstein-Barr virus infection);05170(Human immunodeficiency …												ENSSSCG00000022659	CLTC	0.295561	0.0174662	1	0.212	0.133	clathrin heavy chain [Source:NCBI gene;Acc:100271929]	GO:0000278(mitotic cell cycle);GO:0005198(structural molecule activity);GO:0005515(protein binding);GO:0005764(lysosome);GO:0005768(endosome);GO:0005819(spindle);GO:0005829(cytosol);GO:0005905(clathrin-coated pit);GO:0006886(intracellular protein transport);GO:0006898(receptor-mediated endocytosis);GO:0016020(membrane);GO:0016192(vesicle-mediated transport);GO:0019901(protein kinase binding);GO:0…	04142(Lysosome);04144(Endocytosis);04721(Synaptic vesicle cycle);04961(Endocrine and other factor-regulated calcium reabsorption);05016(Huntington disease);05100(Bacterial invasion of epithelial cells)
ENSSSCG00000015136	UBASH3B	0.35994	0.00592731	2.22714	1	0.375	0.235	ubiquitin associated and SH3 domain containing B [Source:NCBI gene;Acc:100521108]	GO:0004725(protein tyrosine phosphatase activity);GO:0005515(protein binding);GO:0006469(negative regulation of protein kinase activity);GO:0009968(negative regulation of signal transduction);GO:0016791(phosphatase activity);GO:0030168(platelet activation);GO:0035335(peptidyl-tyrosine dephosphorylation);GO:0038063(collagen-activated tyrosine kinase receptor signaling pathway);GO:0038065(collagen-…	NA												ENSSSCG00000035037	ENSSSCG00000035037	0.2961	0.118705	1	0.25	0.133	salt inducible kinase 1 [Source:NCBI gene;Acc:100621265]	GO:0000287(magnesium ion binding);GO:0004672(protein kinase activity);GO:0004674(protein serine/threonine kinase activity);GO:0005524(ATP binding);GO:0005634(nucleus);GO:0005737(cytoplasm);GO:0006468(protein phosphorylation);GO:0007346(regulation of mitotic cell cycle);GO:0008140(cAMP response element binding protein binding);GO:0010830(regulation of myotube differentiation);GO:0010868(negative r…	04922(Glucagon signaling pathway)
ENSSSCG00000037110	PCP4	0.360053	0.395107	0.403286	1	0.125	0.085	Purkinje cell protein 4 [Source:NCBI gene;Acc:110256491]	GO:0005509(calcium ion binding);GO:0005516(calmodulin binding);GO:0032991(protein-containing complex);GO:0045666(positive regulation of neuron differentiation);GO:0099004(calmodulin dependent kinase signaling pathway)	NA												ENSSSCG00000033690	DERL1	0.296506	0.0160754	1	0.462	0.361	derlin 1 [Source:NCBI gene;Acc:100626802]	GO:0002020(protease binding);GO:0005769(early endosome);GO:0005770(late endosome);GO:0005783(endoplasmic reticulum);GO:0005785(signal recognition particle receptor complex);GO:0005789(endoplasmic reticulum membrane);GO:0006986(response to unfolded protein);GO:0016020(membrane);GO:0016021(integral component of membrane);GO:0030176(integral component of endoplasmic reticulum membrane);GO:0030433(ub…	04141(Protein processing in endoplasmic reticulum);05014(Amyotrophic lateral sclerosis (ALS))
[truncated: 152 more rows]
