# Supplementary material for: Ileum tissue single-cell mRNA sequencing elucidates the cellular architecture of pathophysiological changes associated with weaning in piglets
Source: BMC Biol. 2022 May 30;20:123. doi: 10.1186/s12915-022-01321-3 (PMC9153155; doi:10.1186/s12915-022-01321-3)
Supplement: Supplementary file 21 — Additional file 21: Table S10. Cell cycle phase-specific genes. [file 12915_2022_1321_MOESM21_ESM.xlsx]

## Sheet: Sheet1
Additional file 21: Table S10. Cell cycle phase-specific genes.
S phase.genes	G2M phase.genes
PCNA	HMGB2
TYMS	ENSSSCG00000010214
FEN1	NUSAP1
MCM2	UBE2C
MCM4	BIRC5
RRM1	TPX2
UNG	TOP2A
GINS2	NDC80
MCM6	CKS2
CDCA7	NUF2
DTL	CKS1B
UHRF1	ENSSSCG00000026302
CENPU	TMPO
HELLS	CENPF
RFC2	ENSSSCG00000008677
RPA2	SMC4
NASP	CCNB2
RAD51AP1	CKAP2L
GMNN	CKAP2
WDR76	AURKB
SLBP	BUB1
CCNE2	KIF11
POLD3	ENSSSCG00000035209
MSH2	GTSE1
ATAD2	KIF20B
RAD51	HJURP
RRM2B	CDCA3
CDC45	CDC20
CDC6	TTK
EXO1	CDC25C
TIPIN	KIF2C
BLM	RANGAP1
CASP8AP2	NCAPD2
USP1	DLGAP5
CLSPN	CDCA2
POLA1	CDCA8
CHAF1B	ECT2
BRIP1	ENSSSCG00000004969
E2F8	HMMR
	ENSSSCG00000007493
	PSRC1
	ANLN
	LBR
	CKAP5
	CENPE
	CTCF
	NEK2
	G2E3
	GAS2L3
	CBX5
	CENPA
